# Supplementary material for: Hypothesis-generating analysis of the impact of non-damaging metabolic acidosis on the transcriptome of different cell types: Integrated stress response (ISR) modulation as general transcriptomic reaction to non-respiratory acidic stress?
Source: PLoS One. 2023 Aug 25;18(8):e0290373. doi: 10.1371/journal.pone.0290373 (PMC10456223; doi:10.1371/journal.pone.0290373)
Supplement: S1 Table — (XLSX) [file pone.0290373.s004.xlsx]

## Sheet: SA1A -- MasterFile - Monocultur
					HK2 (pH 7.4 vs. 6.4)								CCDSK (pH 7.4 vs. pH 6.4)								HAoSMC (pH 7.4 vs. pH 6.8)												NRKE (pH 7.4 vs pH 6.0)								NRKF (pH 7.4 vs pH 6.0)								FPM HK2
																																																	pH 7.4
Human_geneName	Human_geneID	Human_biotype	# Homologs in rat	Considered for human DE analysis	DESeq2 - log2FC	DESeq2 - log2FC standard error	DESeq2 - FDR	DESeq2 - DE (0 = no, 1 = yes)	edgeR - log2FC	edgeR - FDR	edgeR - DE (0 = no, 1 = yes)	Overlap DESeq2/edgeR (0 = no, 1 = yes)	DESeq2 - log2FC	DESeq2 - log2FC standard error	DESeq2 - FDR	DESeq2 - DE (0 = no, 1 = yes)	edgeR - log2FC	edgeR - FDR	edgeR - DE (0 = no, 1 = yes)	Overlap DESeq2/edgeR (0 = no, 1 = yes)	DESeq2 - log2FC	DESeq2 - log2FC standard error	DESeq2 - FDR	DESeq2 - DE (0 = no, 1 = yes)	edgeR - log2FC	edgeR - FDR	edgeR - DE (0 = no, 1 = yes)	Overlap DESeq2/edgeR (0 = no, 1 = yes)	Rat_geneName	Rat_geneID	Rat_biotype	Considered for rat DE analysis	DESeq2 - log2FC	DESeq2 - log2FC standard error	DESeq2 - FDR	DESeq2 - DE (0 = no, 1 = yes)	edgeR - log2FC	edgeR - FDR	edgeR - DE (0 = no, 1 = yes)	Overlap DESeq2/edgeR (0 = no, 1 = yes)	DESeq2 - log2FC	DESeq2 - log2FC standard error	DESeq2 - FDR	DESeq2 - DE (0 = no, 1 = yes)	edgeR - log2FC	edgeR - FDR	edgeR - DE (0 = no, 1 = yes)	Overlap DESeq2/edgeR (0 = no, 1 = yes)	FPM_HK2_pH74_A057_74
A1BG	ENSG00000121410	protein_coding	2	yes	-0.092	0.298	0.938	0	-0.077	0.973	0	0	0.341	0.277	0.533	0	0.336	0.601	0	0	0.04	0.318	0.971	0	0.027	1	0	0	A1bg	ENSRNOG00000004692	NA	no	NA	NA	NA	NA	NA	NA	NA	NA	NA	NA	NA	NA	NA	NA	NA	NA	0.91
A1BG	ENSG00000121410	protein_coding	2	yes	-0.092	0.298	0.938	0	-0.077	0.973	0	0	0.341	0.277	0.533	0	0.336	0.601	0	0	0.04	0.318	0.971	0	0.027	1	0	0	AABR07058124.2	ENSRNOG00000037549	NA	no	NA	NA	NA	NA	NA	NA	NA	NA	NA	NA	NA	NA	NA	NA	NA	NA	0.91
A1BG.AS1	ENSG00000268895	lncRNA	0	yes	0.104	0.154	0.827	0	0.115	0.844	0	0	0.171	0.148	0.564	0	0.164	0.627	0	0	0.148	0.156	0.616	0	0.136	0.682	0	0	NA	NA	NA	no	NA	NA	NA	NA	NA	NA	NA	NA	NA	NA	NA	NA	NA	NA	NA	NA	4.27
A2M	ENSG00000175899	protein_coding	1	yes	-1.024	0.646	0.452	0	-0.961	0.663	0	0	0.234	0.226	0.616	0	0.229	0.655	0	0	-0.053	0.246	0.938	0	-0.063	0.967	0	0	A2m	ENSRNOG00000028896	protein_coding	yes	3.429	1.199	0.00945	1	3.054	0.0122	1	1	-0.605	0.906	0.686	0	-0.59	0.685	0	0	0.05
A3GALT2	ENSG00000184389	protein_coding	1	yes	-0.507	0.335	NA	0	-0.509	0.356	0	0	-2.023	0.938	0.191	0	-1.84	0.242	0	0	-0.545	0.977	0.802	0	-0.493	0.946	0	0	A3galt2	ENSRNOG00000005935	protein_coding	yes	-1.393	0.137	5.91e-23	-1	-1.43	1.76e-23	-1	1	-0.927	0.143	2.58e-09	-1	-0.916	7.16e-09	-1	1	0.76
A4GALT	ENSG00000128274	protein_coding	1	yes	0.293	0.153	0.322	0	0.304	0.273	0	0	0.353	0.146	0.128	0	0.346	0.117	0	0	0.918	0.159	6.48e-07	1	0.904	1.35e-07	1	1	A4galt	ENSRNOG00000009736	NA	no	NA	NA	NA	NA	NA	NA	NA	NA	NA	NA	NA	NA	NA	NA	NA	NA	33.82
A4GNT	ENSG00000118017	protein_coding	1	yes	0.113	0.264	0.904	0	0.118	0.897	0	0	0.834	0.48	0.324	0	0.79	0.37	0	0	0.097	0.471	0.941	0	0.084	1	0	0	A4gnt	ENSRNOG00000042649	NA	no	NA	NA	NA	NA	NA	NA	NA	NA	NA	NA	NA	NA	NA	NA	NA	NA	0.91
AAAS	ENSG00000094914	protein_coding	1	yes	0.167	0.077	0.225	0	0.179	0.256	0	0	-0.063	0.073	0.692	0	-0.07	0.707	0	0	0.132	0.079	0.289	0	0.119	0.409	0	0	Aaas	ENSRNOG00000013445	protein_coding	yes	0.731	0.094	6.75e-14	1	0.692	3.39e-11	1	1	0.41	0.097	0.000219	1	0.421	0.00036	1	1	41.54
AACS	ENSG00000081760	protein_coding	1	yes	-0.031	0.109	0.943	0	-0.019	1	0	0	0.276	0.106	0.0956	0	0.269	0.103	0	0	-0.086	0.115	0.712	0	-0.101	0.675	0	0	Aacs	ENSRNOG00000000967	protein_coding	yes	1.03	0.116	9.59e-18	1	0.991	6.33e-16	1	1	-0.569	0.123	4.13e-05	-1	-0.558	7.96e-05	-1	1	63.53
AACSP1	ENSG00000250420	transcribed_unprocessed_pseudogene	0	yes	-0.354	0.377	NA	0	-0.345	0.692	0	0	-1.733	1.082	0.374	0	-1.817	0.576	0	0	2.146	1.218	0.253	0	2.894	0.366	0	0	NA	NA	NA	no	NA	NA	NA	NA	NA	NA	NA	NA	NA	NA	NA	NA	NA	NA	NA	NA	1.47
AADACL4	ENSG00000204518	protein_coding	4	yes	0	1.386	1	0	0	1	0	0	0.575	0.622	0.667	0	0.563	0.699	0	0	0.904	0.764	0.497	0	0.872	0.54	0	0		ENSRNOG00000037027	protein_coding	yes	1.744	0.43	0.000154	1	1.704	7.77e-05	1	1	-0.406	1.127	0.847	0	-0.337	0.979	0	0	0
AADACL4	ENSG00000204518	protein_coding	4	yes	0	1.386	1	0	0	1	0	0	0.575	0.622	0.667	0	0.563	0.699	0	0	0.904	0.764	0.497	0	0.872	0.54	0	0	Aadacl4	ENSRNOG00000037030	NA	no	NA	NA	NA	NA	NA	NA	NA	NA	NA	NA	NA	NA	NA	NA	NA	NA	0
AADACL4	ENSG00000204518	protein_coding	4	yes	0	1.386	1	0	0	1	0	0	0.575	0.622	0.667	0	0.563	0.699	0	0	0.904	0.764	0.497	0	0.872	0.54	0	0	RGD1559644	ENSRNOG00000042808	NA	no	NA	NA	NA	NA	NA	NA	NA	NA	NA	NA	NA	NA	NA	NA	NA	NA	0
AADACL4	ENSG00000204518	protein_coding	4	yes	0	1.386	1	0	0	1	0	0	0.575	0.622	0.667	0	0.563	0.699	0	0	0.904	0.764	0.497	0	0.872	0.54	0	0	RGD1308878	ENSRNOG00000026782	NA	no	NA	NA	NA	NA	NA	NA	NA	NA	NA	NA	NA	NA	NA	NA	NA	NA	0
AADAT	ENSG00000109576	protein_coding	1	yes	0.026	0.167	0.975	0	0.037	0.997	0	0	-0.449	0.162	0.07	0	-0.456	0.0863	0	0	-0.532	0.18	0.0273	-1	-0.544	0.0305	-1	1	Aadat	ENSRNOG00000011861	NA	no	NA	NA	NA	NA	NA	NA	NA	NA	NA	NA	NA	NA	NA	NA	NA	NA	17.62
AAGAB	ENSG00000103591	protein_coding	1	yes	-0.101	0.083	0.617	0	-0.09	0.754	0	0	0.021	0.08	0.926	0	0.013	0.986	0	0	-0.072	0.088	0.673	0	-0.087	0.674	0	0	Aagab	ENSRNOG00000008424	protein_coding	yes	-0.004	0.066	0.977	0	-0.044	0.626	0	0	0.024	0.069	0.854	0	0.034	0.81	0	0	41.64
AAK1	ENSG00000115977	protein_coding	1	yes	-0.316	0.085	0.0113	-1	-0.304	0.0315	-1	1	0.028	0.083	0.899	0	0.022	0.961	0	0	-0.003	0.09	1	0	-0.016	0.998	0	0	Aak1	ENSRNOG00000018317	protein_coding	yes	0.06	0.157	0.785	0	0.02	0.931	0	0	0.091	0.164	0.746	0	0.1	0.687	0	0	60.79
AAMDC	ENSG00000087884	protein_coding	1	yes	0.006	0.137	0.999	0	0.017	1	0	0	0.059	0.121	0.847	0	0.052	0.898	0	0	0.101	0.124	0.677	0	0.089	0.776	0	0	Aamdc	ENSRNOG00000012584	protein_coding	yes	-0.079	0.26	0.835	0	-0.116	0.733	0	0	0.264	0.266	0.513	0	0.274	0.483	0	0	4.42
AAMP	ENSG00000127837	protein_coding	1	yes	-0.107	0.118	0.738	0	-0.095	0.795	0	0	-0.059	0.113	0.834	0	-0.067	0.826	0	0	0.014	0.123	0.977	0	0	1	0	0	Aamp	ENSRNOG00000014399	protein_coding	yes	0.228	0.114	0.0805	0	0.19	0.151	0	0	-0.032	0.12	0.889	0	-0.021	0.937	0	0	108.38
AAR2	ENSG00000131043	protein_coding	1	yes	0.035	0.115	0.94	0	0.046	0.942	0	0	-0.033	0.111	0.912	0	-0.041	0.914	0	0	0.045	0.12	0.875	0	0.031	0.956	0	0	Aar2	ENSRNOG00000020086	protein_coding	yes	-0.133	0.067	0.0821	0	-0.171	0.0483	-1	0	-0.066	0.068	0.524	0	-0.055	0.664	0	0	40.22
AARD	ENSG00000205002	protein_coding	1	yes	-0.524	0.258	0.275	0	-0.51	0.319	0	0	-0.335	0.196	0.331	0	-0.341	0.363	0	0	-1.69	0.703	0.0886	0	-1.607	0.088	0	0	Aard	ENSRNOG00000004708	NA	no	NA	NA	NA	NA	NA	NA	NA	NA	NA	NA	NA	NA	NA	NA	NA	NA	1.17
AARS1	ENSG00000090861	protein_coding	1	yes	-0.156	0.105	0.5	0	-0.145	0.617	0	0	-0.309	0.099	0.0372	-1	-0.315	0.0493	-1	1	-0.864	0.109	7.77e-13	-1	-0.877	8.6e-12	-1	1	Aars1	ENSRNOG00000018404	protein_coding	yes	0.628	0.102	4.93e-09	1	0.589	7.89e-08	1	1	0.156	0.108	0.303	0	0.167	0.257	0	0	91.41
AARS2	ENSG00000124608	protein_coding	1	yes	-0.195	0.087	0.206	0	-0.184	0.336	0	0	-0.144	0.089	0.367	0	-0.15	0.435	0	0	-0.38	0.095	0.00119	-1	-0.394	0.00227	-1	1	Aars2	ENSRNOG00000025808	protein_coding	yes	-0.028	0.097	0.842	0	-0.068	0.581	0	0	0.076	0.1	0.634	0	0.087	0.57	0	0	33.62
AARSD1	ENSG00000266967	protein_coding	1	yes	0.129	0.206	0.843	0	0.139	0.862	0	0	-0.115	0.205	0.819	0	-0.126	0.846	0	0	0.036	0.255	0.965	0	0.028	1	0	0	Aarsd1	ENSRNOG00000020658	protein_coding	yes	0.426	0.177	0.0322	1	0.388	0.047	1	1	0.646	0.185	0.00303	1	0.657	0.00207	1	1	2.13
AASDH	ENSG00000157426	protein_coding	1	yes	-0.003	0.185	1	0	0.008	1	0	0	0.114	0.178	0.79	0	0.108	0.841	0	0	0.019	0.196	0.982	0	0.004	1	0	0	Aasdh	ENSRNOG00000002137	protein_coding	yes	-0.113	0.136	0.513	0	-0.153	0.337	0	0	0.102	0.144	0.661	0	0.112	0.602	0	0	11.63
AASDHPPT	ENSG00000149313	protein_coding	1	yes	-0.03	0.097	0.938	0	-0.019	1	0	0	-0.169	0.094	0.299	0	-0.176	0.371	0	0	-0.199	0.102	0.191	0	-0.213	0.223	0	0	Aasdhppt	ENSRNOG00000005795	protein_coding	yes	0.63	0.142	3.34e-05	1	0.591	0.000104	1	1	0.476	0.149	0.00746	1	0.487	0.0056	1	1	33.98
AASS	ENSG00000008311	protein_coding	1	yes	-0.632	0.196	0.035	-1	-0.622	0.0529	0	0	0.203	0.184	0.588	0	0.198	0.646	0	0	0.035	0.199	0.954	0	0.02	1	0	0	Aass	ENSRNOG00000039494	protein_coding	yes	2.79	0.978	0.00969	1	2.702	0.0238	1	1	-0.161	0.281	0.735	0	-0.145	0.708	0	0	10.77
AATBC	ENSG00000215458	lncRNA	0	yes	0.975	0.591	NA	0	0.939	0.405	0	0	0.132	0.438	NA	0	0.128	0.96	0	0	-0.115	0.52	0.935	0	-0.129	0.995	0	0	NA	NA	NA	no	NA	NA	NA	NA	NA	NA	NA	NA	NA	NA	NA	NA	NA	NA	NA	NA	0
AATF	ENSG00000275700	protein_coding	1	yes	-0.3	0.169	0.373	0	-0.287	0.411	0	0	-0.126	0.162	0.729	0	-0.133	0.727	0	0	0.111	0.177	0.768	0	0.1	0.821	0	0	Aatf	ENSRNOG00000002778	protein_coding	yes	0.136	0.146	0.454	0	0.097	0.585	0	0	0.049	0.152	0.865	0	0.06	0.82	0	0	55.66
AATK	ENSG00000181409	protein_coding	1	yes	0.211	0.147	0.521	0	0.222	0.539	0	0	0.128	0.153	0.703	0	0.12	0.776	0	0	0.452	0.177	0.0668	0	0.438	0.0865	0	0	Aatk	ENSRNOG00000004392	NA	no	NA	NA	NA	NA	NA	NA	NA	NA	NA	NA	NA	NA	NA	NA	NA	NA	4.62
ABAT	ENSG00000183044	protein_coding	1	yes	-0.082	0.126	0.834	0	-0.072	0.911	0	0	0.064	0.138	0.855	0	0.058	0.905	0	0	-0.464	0.138	0.00929	-1	-0.479	0.0117	-1	1	Abat	ENSRNOG00000002636	NA	no	NA	NA	NA	NA	NA	NA	NA	NA	NA	NA	NA	NA	NA	NA	NA	NA	9.34
ABCA1	ENSG00000165029	protein_coding	1	yes	-0.065	0.099	0.833	0	-0.055	0.91	0	0	-0.213	0.095	0.168	0	-0.221	0.192	0	0	-0.06	0.102	0.786	0	-0.073	0.779	0	0	Abca1	ENSRNOG00000018126	protein_coding	yes	-0.818	0.276	0.00705	-1	-0.859	0.00416	-1	1	-0.154	0.287	0.755	0	-0.145	0.765	0	0	71.91
ABCA10	ENSG00000154263	protein_coding	0	yes	-0.911	0.382	0.167	0	-0.892	0.236	0	0	-0.277	0.27	0.623	0	-0.283	0.653	0	0	-0.786	0.318	0.0776	0	-0.796	0.0826	0	0	NA	NA	NA	no	NA	NA	NA	NA	NA	NA	NA	NA	NA	NA	NA	NA	NA	NA	NA	NA	0.36
ABCA11P	ENSG00000251595	transcribed_processed_pseudogene	0	yes	0.035	0.219	0.973	0	0.044	1	0	0	-0.137	0.272	0.842	0	-0.151	0.925	0	0	-1.203	0.339	0.00542	-1	-1.204	0.00377	-1	1	NA	NA	NA	no	NA	NA	NA	NA	NA	NA	NA	NA	NA	NA	NA	NA	NA	NA	NA	NA	2.13
ABCA12	ENSG00000144452	protein_coding	1	yes	-0.74	0.236	0.0425	-1	-0.729	0.0306	-1	1	-1.954	0.833	0.144	0	-1.789	0.183	0	0	0.02	0.592	1	0	0.012	1	0	0	Abca12	ENSRNOG00000015248	NA	no	NA	NA	NA	NA	NA	NA	NA	NA	NA	NA	NA	NA	NA	NA	NA	NA	4.01
ABCA17P	ENSG00000238098	transcribed_unitary_pseudogene	0	yes	-0.166	0.289	0.861	0	-0.154	0.892	0	0	-0.336	0.385	0.689	0	-0.355	0.79	0	0	-0.825	0.577	0.383	0	-0.815	0.397	0	0	NA	NA	NA	no	NA	NA	NA	NA	NA	NA	NA	NA	NA	NA	NA	NA	NA	NA	NA	NA	8.07
ABCA2	ENSG00000107331	protein_coding	1	yes	0.265	0.109	0.155	0	0.276	0.134	0	0	0.21	0.103	0.223	0	0.204	0.243	0	0	0.073	0.114	0.762	0	0.058	0.85	0	0	Abca2	ENSRNOG00000014268	protein_coding	yes	0.072	0.129	0.676	0	0.032	0.846	0	0	0.031	0.135	0.91	0	0.041	0.861	0	0	46.67
ABCA3	ENSG00000167972	protein_coding	1	yes	0.352	0.13	0.0973	0	0.363	0.103	0	0	0.628	0.147	0.00281	1	0.62	0.00478	1	1	-0.078	0.234	0.893	0	-0.09	0.934	0	0	Abca3	ENSRNOG00000050057	protein_coding	yes	-0.528	0.138	0.000386	-1	-0.567	8.12e-05	-1	1	-0.257	0.144	0.183	0	-0.248	0.184	0	0	18.89
ABCA4	ENSG00000198691	protein_coding	0	yes	-0.797	0.465	0.4	0	-0.772	0.45	0	0	0.209	0.363	0.815	0	0.201	0.871	0	0	1.148	0.381	0.0235	1	1.131	0.0242	1	1	NA	NA	NA	no	NA	NA	NA	NA	NA	NA	NA	NA	NA	NA	NA	NA	NA	NA	NA	NA	0.76
ABCA5	ENSG00000154265	protein_coding	1	yes	-0.368	0.226	0.435	0	-0.358	0.51	0	0	0.596	0.21	0.0632	0	0.589	0.0814	0	0	-0.108	0.236	0.846	0	-0.121	0.861	0	0	Abca5	ENSRNOG00000004378	NA	no	NA	NA	NA	NA	NA	NA	NA	NA	NA	NA	NA	NA	NA	NA	NA	NA	7.52
ABCA6	ENSG00000154262	protein_coding	1	yes	-1.047	0.685	0.478	0	-0.972	0.658	0	0	-0.751	0.228	0.0255	-1	-0.756	0.0289	-1	1	-0.569	0.249	0.11	0	-0.579	0.113	0	0	Abca6	ENSRNOG00000046890	NA	no	NA	NA	NA	NA	NA	NA	NA	NA	NA	NA	NA	NA	NA	NA	NA	NA	0.1
ABCA7	ENSG00000064687	protein_coding	1	yes	0.17	0.155	0.668	0	0.182	0.652	0	0	0.164	0.16	0.624	0	0.156	0.663	0	0	0.747	0.165	0.000183	1	0.733	0.000125	1	1	Abca7	ENSRNOG00000012939	protein_coding	yes	-0.009	0.21	0.991	0	-0.047	0.869	0	0	0.02	0.215	0.97	0	0.03	0.948	0	0	63.43
ABCA8	ENSG00000141338	protein_coding	1	yes	0	1.304	1	0	0	1	0	0	-1.42	0.404	0.0159	-1	-1.422	0.012	-1	1	-0.971	0.437	0.124	0	-0.982	0.0985	0	0	Abca8	ENSRNOG00000004040	protein_coding	yes	-3.895	1.071	0.000757	-1	-4.776	8.57e-05	-1	1	-2.226	0.612	0.00189	-1	-2.214	4.32e-09	-1	1	0
ABCA9	ENSG00000154258	protein_coding	1	yes	-0.7	1.279	0.869	0	-0.816	1	0	0	-1.435	0.398	0.0133	-1	-1.438	0.012	-1	1	-1.379	0.436	0.0161	-1	-1.388	0.0129	-1	1	Abca9	ENSRNOG00000059326	protein_coding	yes	-3.522	1.012	0.00132	-1	-3.582	0.00038	-1	1	-0.909	0.497	0.17	0	-0.899	0.0212	-1	0	0
ABCA9.AS1	ENSG00000231749	lncRNA	0	yes	0	1.44	NA	0	0	1	0	0	-1.613	0.784	NA	0	-1.597	0.125	0	0	-1.547	1.139	NA	0	-1.427	0.413	0	0	NA	NA	NA	no	NA	NA	NA	NA	NA	NA	NA	NA	NA	NA	NA	NA	NA	NA	NA	NA	0
ABCB1	ENSG00000085563	protein_coding	2	yes	0.186	0.597	0.938	0	0.196	0.966	0	0	-0.963	0.586	0.357	0	-0.968	0.369	0	0	0.491	0.634	0.697	0	0.476	0.735	0	0	Abcb1b	ENSRNOG00000008012	protein_coding	yes	-1.098	0.493	0.0485	-1	-1.096	0.145	0	0	0.241	0.137	0.188	0	0.251	0.148	0	0	88.62
ABCB1	ENSG00000085563	protein_coding	2	yes	0.186	0.597	0.938	0	0.196	0.966	0	0	-0.963	0.586	0.357	0	-0.968	0.369	0	0	0.491	0.634	0.697	0	0.476	0.735	0	0	Abcb1b	ENSRNOG00000066042	protein_coding	yes	0.498	0.68	0.571	0	0.439	0.537	0	0	-0.75	0.687	0.463	0	-0.74	0.381	0	0	88.62
ABCB10	ENSG00000135776	protein_coding	1	yes	-0.126	0.102	0.606	0	-0.115	0.736	0	0	-0.046	0.1	0.86	0	-0.052	0.891	0	0	-0.308	0.109	0.0356	-1	-0.323	0.0508	0	0	Abcb10	ENSRNOG00000017993	protein_coding	yes	-0.109	0.128	0.504	0	-0.148	0.317	0	0	-0.17	0.131	0.364	0	-0.16	0.387	0	0	24.17
ABCB4	ENSG00000005471	protein_coding	1	yes	0.429	0.271	0.453	0	0.439	0.46	0	0	0.625	0.261	0.133	0	0.618	0.149	0	0	0.416	0.438	0.615	0	0.391	0.673	0	0	Abcb4	ENSRNOG00000068001	NA	no	NA	NA	NA	NA	NA	NA	NA	NA	NA	NA	NA	NA	NA	NA	NA	NA	2.84
ABCB5	ENSG00000004846	protein_coding	1	yes	-1.318	0.497	NA	0	-1.3	0.0346	-1	0	-1.206	1.124	NA	0	-1.134	0.789	0	0	-0.964	0.921	0.563	0	-0.893	0.647	0	0	Abcb5	ENSRNOG00000006398	NA	no	NA	NA	NA	NA	NA	NA	NA	NA	NA	NA	NA	NA	NA	NA	NA	NA	1.17
ABCB6	ENSG00000115657	protein_coding	1	yes	0.324	0.227	0.525	0	0.334	0.554	0	0	0.117	0.194	0.803	0	0.109	0.873	0	0	0.372	0.222	0.285	0	0.359	0.334	0	0	Abcb6	ENSRNOG00000018697	protein_coding	yes	1.239	0.091	8.73e-41	1	1.2	1.19e-34	1	1	0.28	0.097	0.0181	1	0.292	0.0159	1	1	1.22
ABCB7	ENSG00000131269	protein_coding	1	yes	0.08	0.156	0.881	0	0.091	0.889	0	0	0.546	0.15	0.012	1	0.538	0.0123	1	1	0.349	0.166	0.15	0	0.332	0.169	0	0	Abcb7	ENSRNOG00000002790	protein_coding	yes	0.758	0.181	9.46e-05	1	0.717	0.000208	1	1	0.393	0.195	0.122	0	0.406	0.0999	0	0	31.18
ABCB8	ENSG00000197150	protein_coding	1	yes	-0.337	0.121	0.0843	0	-0.325	0.123	0	0	-0.359	0.118	0.0434	-1	-0.364	0.0531	0	0	-0.4	0.126	0.0158	-1	-0.413	0.016	-1	1	Abcb8	ENSRNOG00000008557	protein_coding	yes	-0.676	0.062	4.33e-26	-1	-0.715	4.09e-21	-1	1	-0.273	0.062	0.0001	-1	-0.262	0.00253	-1	1	39.92
ABCB9	ENSG00000150967	protein_coding	1	yes	-0.136	0.133	0.697	0	-0.125	0.764	0	0	0.12	0.136	0.685	0	0.112	0.755	0	0	-0.282	0.139	0.168	0	-0.299	0.152	0	0	Abcb9	ENSRNOG00000001082	protein_coding	yes	0.912	0.478	0.0971	0	0.863	0.0916	0	0	1.358	0.478	0.02	1	1.357	0.0155	1	1	10.66
ABCC1	ENSG00000103222	protein_coding	1	yes	-0.191	0.087	0.222	0	-0.18	0.333	0	0	0.145	0.083	0.323	0	0.138	0.412	0	0	0.166	0.089	0.217	0	0.152	0.321	0	0	Abcc1	ENSRNOG00000022305	protein_coding	yes	0.644	0.267	0.0313	1	0.6	0.0387	1	1	-0.264	0.278	0.536	0	-0.254	0.537	0	0	65.41
ABCC10	ENSG00000124574	protein_coding	1	yes	0.166	0.095	0.388	0	0.178	0.444	0	0	-0.186	0.092	0.229	0	-0.192	0.281	0	0	-0.135	0.098	0.408	0	-0.148	0.421	0	0	Abcc10	ENSRNOG00000018863	protein_coding	yes	-0.581	0.198	0.00782	-1	-0.619	0.00341	-1	1	-0.332	0.209	0.247	0	-0.323	0.25	0	0	28.03
ABCC2	ENSG00000023839	protein_coding	1	yes	-0.087	0.307	0.943	0	-0.079	0.997	0	0	0.121	0.302	0.878	0	0.114	0.928	0	0	0.43	0.345	0.467	0	0.413	0.52	0	0	Abcc2	ENSRNOG00000046727	protein_coding	yes	0	1.225	1	0	0	1	0	0	-0.513	0.416	0.395	0	-0.517	0.286	0	0	0.71
ABCC3	ENSG00000108846	protein_coding	1	yes	0.802	0.151	5.43e-05	1	0.812	2.48e-05	1	1	0.434	0.144	0.0446	1	0.427	0.0437	1	1	2.637	0.164	3.17e-54	1	2.623	1.65e-52	1	1	Abcc3	ENSRNOG00000002948	protein_coding	yes	0.895	0.153	2.87e-08	1	0.854	4.66e-08	1	1	0.21	0.163	0.372	0	0.219	0.307	0	0	45.61
ABCC4	ENSG00000125257	protein_coding	1	yes	0.106	0.1	0.688	0	0.116	0.719	0	0	-0.018	0.101	0.95	0	-0.024	0.973	0	0	0.399	0.105	0.00239	1	0.383	0.0101	1	1	Abcc4	ENSRNOG00000010064	protein_coding	yes	2.334	0.236	8.26e-22	1	2.291	1.96e-20	1	1	0.959	0.243	0.000639	1	0.969	0.000365	1	1	60.23
ABCC5	ENSG00000114770	protein_coding	1	yes	-0.014	0.172	0.994	0	-0.002	1	0	0	-0.412	0.166	0.116	0	-0.417	0.135	0	0	-0.541	0.181	0.0248	-1	-0.553	0.026	-1	1	Abcc5	ENSRNOG00000029178	protein_coding	yes	-0.422	0.165	0.0215	-1	-0.461	0.00835	-1	1	-0.983	0.175	3.2e-07	-1	-0.973	3.94e-07	-1	1	96.59
ABCC6	ENSG00000091262	protein_coding	1	yes	0.068	0.128	0.872	0	0.079	0.891	0	0	-0.135	0.154	0.688	0	-0.142	0.687	0	0	0.383	0.147	0.0586	0	0.371	0.0861	0	0	Abcc6	ENSRNOG00000028781	protein_coding	yes	-1.413	0.929	0.197	0	-1.292	0.117	0	0	-0.152	0.41	0.843	0	-0.14	0.829	0	0	11.48
ABCC6P1	ENSG00000256340	transcribed_unprocessed_pseudogene	0	yes	0.324	0.178	0.354	0	0.336	0.362	0	0	-0.283	0.299	0.657	0	-0.29	0.801	0	0	0.184	0.226	0.675	0	0.171	0.753	0	0	NA	NA	NA	no	NA	NA	NA	NA	NA	NA	NA	NA	NA	NA	NA	NA	NA	NA	NA	NA	5.48
ABCC6P2	ENSG00000255277	transcribed_unprocessed_pseudogene	0	yes	0.403	0.285	0.534	0	0.414	0.544	0	0	-0.262	0.388	0.775	0	-0.262	0.81	0	0	-0.432	0.304	0.387	0	-0.442	0.362	0	0	NA	NA	NA	no	NA	NA	NA	NA	NA	NA	NA	NA	NA	NA	NA	NA	NA	NA	NA	NA	2.23
ABCC9	ENSG00000069431	protein_coding	1	yes	0.702	0.266	0.11	0	0.71	0.123	0	0	0.324	0.234	0.463	0	0.318	0.521	0	0	1.609	0.265	1.37e-07	1	1.591	3.23e-07	1	1	Abcc9	ENSRNOG00000036960	protein_coding	yes	-0.214	0.559	0.786	0	-0.257	0.644	0	0	-2.393	1.074	0.0809	0	-2.179	0.0316	-1	0	1.22
ABCD1	ENSG00000101986	protein_coding	1	yes	0.146	0.128	0.651	0	0.157	0.632	0	0	-0.002	0.122	0.995	0	-0.01	1	0	0	0.075	0.132	0.797	0	0.061	0.867	0	0	Abcd1	ENSRNOG00000056524	protein_coding	yes	-0.139	0.087	0.176	0	-0.178	0.0795	0	0	-0.307	0.094	0.00599	-1	-0.297	0.0113	-1	1	21.18
ABCD3	ENSG00000117528	protein_coding	1	yes	0.015	0.132	0.985	0	0.026	1	0	0	-0.012	0.128	0.974	0	-0.02	0.99	0	0	0.207	0.139	0.356	0	0.192	0.444	0	0	Abcd3	ENSRNOG00000011929	protein_coding	yes	-0.436	0.062	2.04e-11	-1	-0.475	6.12e-10	-1	1	0.061	0.066	0.551	0	0.071	0.544	0	0	60.33
ABCD4	ENSG00000119688	protein_coding	1	yes	0.14	0.066	0.246	0	0.151	0.353	0	0	-0.129	0.067	0.257	0	-0.136	0.348	0	0	-0.488	0.072	2.04e-09	-1	-0.501	2.78e-07	-1	1	Abcd4	ENSRNOG00000011964	protein_coding	yes	1.381	0.081	2.59e-62	1	1.342	1.55e-49	1	1	0.374	0.087	0.000152	1	0.386	0.000298	1	1	73.33
ABCE1	ENSG00000164163	protein_coding	1	yes	-0.172	0.127	0.556	0	-0.162	0.657	0	0	-0.114	0.121	0.658	0	-0.121	0.691	0	0	-0.145	0.133	0.541	0	-0.159	0.542	0	0	Abce1	ENSRNOG00000018345	protein_coding	yes	0.693	0.093	5.78e-13	1	0.653	1.82e-11	1	1	0.066	0.098	0.684	0	0.077	0.606	0	0	54.59
ABCF1	ENSG00000204574	protein_coding	1	yes	-0.224	0.12	0.338	0	-0.211	0.406	0	0	-0.272	0.116	0.144	0	-0.281	0.136	0	0	-0.252	0.125	0.176	0	-0.266	0.15	0	0	Abcf1	ENSRNOG00000000799	protein_coding	yes	0.727	0.101	4.84e-12	1	0.688	2.27e-10	1	1	-0.035	0.107	0.862	0	-0.024	0.912	0	0	67.09
ABCF2	ENSG00000033050	protein_coding	1	yes	-0.079	0.122	0.835	0	-0.068	0.893	0	0	-0.125	0.117	0.6	0	-0.133	0.595	0	0	-0.112	0.126	0.642	0	-0.126	0.604	0	0	Abcf2	ENSRNOG00000010609	protein_coding	yes	0.313	0.055	8.04e-08	1	0.274	0.000187	1	1	0.02	0.057	0.85	0	0.031	0.797	0	0	18.44
ABCF2.H2BE1	ENSG00000285292	protein_coding	1	no	NA	NA	NA	NA	NA	NA	NA	NA	NA	NA	NA	NA	NA	NA	NA	NA	NA	NA	NA	NA	NA	NA	NA	NA	Abcf2	ENSRNOG00000010609	protein_coding	yes	0.313	0.055	8.04e-08	1	0.274	0.000187	1	1	0.02	0.057	0.85	0	0.031	0.797	0	0	NA
ABCF3	ENSG00000161204	protein_coding	1	yes	0.042	0.071	0.852	0	0.054	0.865	0	0	-0.072	0.068	0.609	0	-0.079	0.645	0	0	-0.21	0.074	0.035	-1	-0.224	0.0456	-1	1	Abcf3	ENSRNOG00000001710	protein_coding	yes	0.236	0.101	0.0382	1	0.198	0.0943	0	0	-0.016	0.106	0.945	0	-0.005	0.993	0	0	54.85
ABCG1	ENSG00000160179	protein_coding	1	yes	0	1.251	1	0	0	1	0	0	-1.031	0.487	0.203	0	-1.009	0.235	0	0	-0.561	0.207	0.048	-1	-0.573	0.023	-1	1	Abcg1	ENSRNOG00000001158	NA	no	NA	NA	NA	NA	NA	NA	NA	NA	NA	NA	NA	NA	NA	NA	NA	NA	0
ABCG2	ENSG00000118777	protein_coding	5	yes	0.404	0.501	0.777	0	0.419	0.848	0	0	-1.232	0.656	0.274	0	-1.182	0.313	0	0	-0.026	0.321	0.988	0	-0.042	1	0	0	Abcg3l1	ENSRNOG00000069481	protein_coding	yes	-0.952	0.342	0.0119	-1	-0.982	0.00435	-1	1	-0.167	0.355	0.793	0	-0.16	0.854	0	0	0
ABCG2	ENSG00000118777	protein_coding	5	yes	0.404	0.501	0.777	0	0.419	0.848	0	0	-1.232	0.656	0.274	0	-1.182	0.313	0	0	-0.026	0.321	0.988	0	-0.042	1	0	0	Abcg3l2	ENSRNOG00000064381	protein_coding	yes	-0.064	0.101	0.629	0	-0.103	0.427	0	0	0.454	0.097	3.27e-05	1	0.464	8.11e-05	1	1	0
ABCG2	ENSG00000118777	protein_coding	5	yes	0.404	0.501	0.777	0	0.419	0.848	0	0	-1.232	0.656	0.274	0	-1.182	0.313	0	0	-0.026	0.321	0.988	0	-0.042	1	0	0	Abcg3l4	ENSRNOG00000065003	protein_coding	yes	0.059	0.118	0.712	0	0.021	0.92	0	0	0.377	0.118	0.00756	1	0.388	0.00782	1	1	0
ABCG2	ENSG00000118777	protein_coding	5	yes	0.404	0.501	0.777	0	0.419	0.848	0	0	-1.232	0.656	0.274	0	-1.182	0.313	0	0	-0.026	0.321	0.988	0	-0.042	1	0	0	Abcg3l3	ENSRNOG00000069246	NA	no	NA	NA	NA	NA	NA	NA	NA	NA	NA	NA	NA	NA	NA	NA	NA	NA	0
ABCG2	ENSG00000118777	protein_coding	5	yes	0.404	0.501	0.777	0	0.419	0.848	0	0	-1.232	0.656	0.274	0	-1.182	0.313	0	0	-0.026	0.321	0.988	0	-0.042	1	0	0	Abcg3	ENSRNOG00000070774	NA	no	NA	NA	NA	NA	NA	NA	NA	NA	NA	NA	NA	NA	NA	NA	NA	NA	0
ABCG4	ENSG00000172350	protein_coding	1	yes	3.089	1.088	0.0776	0	3.824	0.158	0	0	0.97	0.454	0.196	0	0.955	0.2	0	0	1.001	0.402	0.0751	0	0.984	0.0571	0	0	Abcg4	ENSRNOG00000008862	protein_coding	yes	2.77	0.31	4.76e-18	1	2.725	7.23e-16	1	1	0.404	0.332	0.402	0	0.412	0.369	0	0	0
ABHD1	ENSG00000143994	protein_coding	1	yes	0.299	0.309	0.716	0	0.313	0.704	0	0	-0.327	0.462	0.761	0	-0.338	0.831	0	0	0.387	0.567	0.742	0	0.359	0.875	0	0	Abhd1	ENSRNOG00000025689	protein_coding	yes	0.485	0.13	0.000519	1	0.446	0.00266	1	1	0.111	0.091	0.405	0	0.122	0.41	0	0	1.52
ABHD10	ENSG00000144827	protein_coding	1	yes	0.052	0.08	0.835	0	0.063	0.868	0	0	0.072	0.079	0.672	0	0.065	0.79	0	0	-0.007	0.086	0.987	0	-0.022	0.977	0	0	Abhd10	ENSRNOG00000054334	protein_coding	yes	0.784	0.12	4.19e-10	1	0.744	1.67e-08	1	1	0.396	0.13	0.0113	1	0.407	0.0113	1	1	31.64
ABHD11	ENSG00000106077	protein_coding	1	yes	0.081	0.175	0.893	0	0.092	0.903	0	0	-0.545	0.175	0.0374	-1	-0.551	0.0307	-1	1	-0.237	0.191	0.469	0	-0.249	0.443	0	0	Abhd11	ENSRNOG00000018910	protein_coding	yes	-1.453	0.154	5.06e-20	-1	-1.491	1.28e-19	-1	1	-0.461	0.152	0.0118	-1	-0.451	0.0171	-1	1	55.91
ABHD11.AS1	ENSG00000225969	transcribed_unitary_pseudogene	0	yes	-0.375	0.233	0.442	0	-0.366	0.477	0	0	0.015	0.213	0.98	0	0.011	1	0	0	2.387	1.079	0.126	0	2.25	0.259	0	0	NA	NA	NA	no	NA	NA	NA	NA	NA	NA	NA	NA	NA	NA	NA	NA	NA	NA	NA	NA	0.96
ABHD12	ENSG00000100997	protein_coding	1	yes	-0.037	0.123	0.941	0	-0.024	0.996	0	0	0.202	0.119	0.335	0	0.194	0.354	0	0	-0.041	0.13	0.9	0	-0.054	0.891	0	0	Abhd12	ENSRNOG00000036934	protein_coding	yes	0.033	0.08	0.768	0	-0.006	0.967	0	0	0.218	0.083	0.0336	1	0.229	0.0405	1	1	198.77
ABHD12B	ENSG00000131969	protein_coding	1	yes	0.544	0.267	0.272	0	0.545	0.224	0	0	0.069	0.323	0.94	0	0.06	0.989	0	0	0.671	0.278	0.0872	0	0.656	0.071	0	0	Abhd12b	ENSRNOG00000026855	NA	no	NA	NA	NA	NA	NA	NA	NA	NA	NA	NA	NA	NA	NA	NA	NA	NA	0.91
ABHD13	ENSG00000139826	protein_coding	1	yes	0.073	0.111	0.834	0	0.083	0.838	0	0	-0.107	0.104	0.623	0	-0.115	0.647	0	0	0.151	0.108	0.398	0	0.138	0.517	0	0	Abhd13	ENSRNOG00000014598	protein_coding	yes	0.158	0.091	0.138	0	0.119	0.288	0	0	-0.137	0.104	0.357	0	-0.126	0.428	0	0	10.56
ABHD14A	ENSG00000248487	protein_coding	1	yes	0.16	0.177	0.739	0	0.173	0.76	0	0	-0.094	0.157	0.807	0	-0.101	0.808	0	0	-0.1	0.179	0.801	0	-0.114	0.794	0	0	Abhd14a	ENSRNOG00000011936	protein_coding	yes	0.8	0.142	8.3e-08	1	0.761	3.01e-07	1	1	-0.027	0.15	0.93	0	-0.016	0.966	0	0	5.03
ABHD14A.ACY1	ENSG00000114786	protein_coding	1	no	NA	NA	NA	NA	NA	NA	NA	NA	NA	NA	NA	NA	NA	NA	NA	NA	NA	NA	NA	NA	NA	NA	NA	NA	Acy1	ENSRNOG00000011189	protein_coding	yes	0.602	0.135	3.05e-05	1	0.564	0.000102	1	1	0.475	0.144	0.00539	1	0.486	0.00405	1	1	NA
ABHD14B	ENSG00000114779	protein_coding	1	yes	0.276	0.119	0.184	0	0.289	0.148	0	0	-0.192	0.112	0.327	0	-0.2	0.288	0	0	-0.002	0.122	1	0	-0.016	1	0	0	Abhd14b	ENSRNOG00000012073	protein_coding	yes	-0.122	0.088	0.245	0	-0.161	0.125	0	0	0.166	0.092	0.178	0	0.177	0.164	0	0	33.37
ABHD15	ENSG00000168792	protein_coding	1	yes	0.156	0.095	0.426	0	0.167	0.45	0	0	-0.005	0.091	0.983	0	-0.012	0.997	0	0	-0.026	0.097	0.917	0	-0.039	0.916	0	0	Abhd15	ENSRNOG00000015002	protein_coding	yes	-2.171	0.431	2e-06	-1	-2.193	7.09e-08	-1	1	-0.029	0.634	0.99	0	-0.011	1	0	0	15.44
ABHD16A	ENSG00000204427	protein_coding	1	yes	0.22	0.515	0.904	0	0.225	0.94	0	0	-0.044	0.492	0.975	0	-0.045	1	0	0	-1.613	0.527	0.0209	-1	-1.602	0.0227	-1	1	Abhd16a	ENSRNOG00000056637	protein_coding	yes	0.007	0.076	0.959	0	-0.032	0.767	0	0	0.127	0.079	0.24	0	0.138	0.242	0	0	0
ABHD16B	ENSG00000183260	protein_coding	1	no	NA	NA	NA	NA	NA	NA	NA	NA	NA	NA	NA	NA	NA	NA	NA	NA	NA	NA	NA	NA	NA	NA	NA	NA	Abhd16b	ENSRNOG00000015067	protein_coding	yes	-0.398	0.104	0.000362	-1	-0.437	0.000144	-1	1	-0.102	0.107	0.534	0	-0.091	0.59	0	0	NA
ABHD17A	ENSG00000129968	protein_coding	1	yes	0.05	0.151	0.932	0	0.062	0.935	0	0	0.003	0.143	0.994	0	-0.005	1	0	0	0.023	0.157	0.964	0	0.01	1	0	0	Abhd17a	ENSRNOG00000018212	protein_coding	yes	0.988	0.143	3.17e-11	1	0.95	2.14e-10	1	1	0.063	0.15	0.815	0	0.074	0.763	0	0	59.77
ABHD17AP1	ENSG00000198658	unprocessed_pseudogene	0	yes	-0.154	0.34	0.896	0	-0.144	0.949	0	0	0.312	0.289	0.598	0	0.307	0.634	0	0	-0.017	0.327	0.995	0	-0.028	1	0	0	NA	NA	NA	no	NA	NA	NA	NA	NA	NA	NA	NA	NA	NA	NA	NA	NA	NA	NA	NA	0.51
ABHD17AP6	ENSG00000226981	unprocessed_pseudogene	0	yes	0.193	0.319	0.849	0	0.2	0.895	0	0	0.432	0.252	0.33	0	0.424	0.361	0	0	0.028	0.257	0.977	0	0.018	1	0	0	NA	NA	NA	no	NA	NA	NA	NA	NA	NA	NA	NA	NA	NA	NA	NA	NA	NA	NA	NA	0.71
ABHD17B	ENSG00000107362	protein_coding	1	yes	-0.054	0.111	0.885	0	-0.044	0.962	0	0	-0.064	0.108	0.811	0	-0.07	0.834	0	0	0.073	0.106	0.74	0	0.06	0.854	0	0	Abhd17b	ENSRNOG00000012514	protein_coding	yes	0.567	0.114	2.88e-06	1	0.528	2.83e-05	1	1	-0.022	0.124	0.933	0	-0.01	0.984	0	0	5.84
ABHD17C	ENSG00000136379	protein_coding	1	yes	-0.391	0.119	0.0314	-1	-0.38	0.0502	0	0	0.531	0.099	0.000282	1	0.524	0.000345	1	1	0.315	0.108	0.0289	1	0.302	0.0497	1	1	Abhd17c	ENSRNOG00000012683	protein_coding	yes	-0.126	0.082	0.19	0	-0.165	0.0928	0	0	-0.403	0.082	1.24e-05	-1	-0.392	0.00012	-1	1	7.06
ABHD18	ENSG00000164074	protein_coding	1	yes	-0.043	0.091	0.89	0	-0.032	0.972	0	0	-0.1	0.1	0.632	0	-0.109	0.648	0	0	0.182	0.101	0.237	0	0.169	0.367	0	0	Abhd18	ENSRNOG00000013692	protein_coding	yes	2.08	0.142	9.96e-47	1	2.04	6.11e-43	1	1	1.138	0.153	3.72e-12	1	1.15	2.64e-12	1	1	17.72
ABHD2	ENSG00000140526	protein_coding	1	yes	-0.271	0.108	0.138	0	-0.259	0.195	0	0	-0.006	0.104	0.982	0	-0.012	0.998	0	0	-0.049	0.112	0.854	0	-0.064	0.835	0	0	Abhd2	ENSRNOG00000017120	protein_coding	yes	-0.035	0.2	0.913	0	-0.077	0.769	0	0	0.431	0.207	0.108	0	0.441	0.0823	0	0	38.9
ABHD3	ENSG00000158201	protein_coding	1	yes	-0.35	0.209	0.413	0	-0.339	0.483	0	0	0.031	0.216	0.959	0	0.025	0.989	0	0	0.155	0.236	0.755	0	0.142	0.828	0	0	Abhd3	ENSRNOG00000029370	protein_coding	yes	-2.461	0.215	5.34e-29	-1	-2.495	3.77e-28	-1	1	-0.371	0.214	0.2	0	-0.36	0.22	0	0	37.73
ABHD4	ENSG00000100439	protein_coding	1	yes	0.055	0.113	0.886	0	0.067	0.885	0	0	0.01	0.108	0.975	0	0.003	1	0	0	-0.014	0.117	0.973	0	-0.027	0.97	0	0	Abhd4	ENSRNOG00000009244	protein_coding	yes	1.194	0.066	7.06e-70	1	1.155	1.58e-51	1	1	0.135	0.07	0.143	0	0.146	0.147	0	0	58.45
ABHD5	ENSG00000011198	protein_coding	1	yes	-0.185	0.102	0.362	0	-0.173	0.463	0	0	0.297	0.095	0.0376	1	0.288	0.0598	0	0	0.802	0.099	3.49e-13	1	0.787	8.6e-12	1	1	Abhd5	ENSRNOG00000000221	protein_coding	yes	0.416	0.082	1.76e-06	1	0.376	8.47e-05	1	1	0.236	0.087	0.0269	1	0.248	0.0323	1	1	19.7
ABHD6	ENSG00000163686	protein_coding	1	yes	0.071	0.123	0.859	0	0.082	0.89	0	0	0.067	0.121	0.823	0	0.06	0.859	0	0	-0.138	0.122	0.522	0	-0.152	0.52	0	0	Abhd6	ENSRNOG00000008167	protein_coding	yes	-0.358	0.188	0.0973	0	-0.397	0.0529	0	0	0.635	0.195	0.00613	1	0.646	0.00405	1	1	5.33
ABHD8	ENSG00000127220	protein_coding	1	yes	0.212	0.19	0.66	0	0.223	0.642	0	0	0.213	0.179	0.55	0	0.205	0.568	0	0	0.399	0.195	0.165	0	0.384	0.156	0	0	Abhd8	ENSRNOG00000000054	protein_coding	yes	0.126	0.133	0.452	0	0.088	0.594	0	0	0.104	0.139	0.644	0	0.115	0.586	0	0	12.95
ABI1	ENSG00000136754	protein_coding	1	yes	-0.124	0.068	0.359	0	-0.113	0.601	0	0	-0.121	0.063	0.264	0	-0.127	0.402	0	0	-0.326	0.07	0.000101	-1	-0.34	0.00171	-1	1	Abi1	ENSRNOG00000031325	protein_coding	yes	-0.112	0.081	0.245	0	-0.151	0.113	0	0	-0.379	0.086	0.000103	-1	-0.368	0.00039	-1	1	32.5
ABI2	ENSG00000138443	protein_coding	1	yes	-0.016	0.065	0.952	0	-0.005	1	0	0	-0.052	0.063	0.707	0	-0.059	0.772	0	0	0.146	0.068	0.143	0	0.131	0.349	0	0	Abi2	ENSRNOG00000017707	protein_coding	yes	-0.743	0.122	6.55e-09	-1	-0.782	7.69e-10	-1	1	-0.15	0.126	0.416	0	-0.14	0.44	0	0	69.88
ABI3BP	ENSG00000154175	protein_coding	1	yes	0.649	0.239	0.0964	0	0.657	0.103	0	0	-0.765	0.208	0.0112	-1	-0.769	0.0119	-1	1	-0.573	0.231	0.0767	0	-0.59	0.0697	0	0	Abi3bp	ENSRNOG00000001627	protein_coding	yes	1.181	0.536	0.0513	0	1.108	0.0555	0	0	-2.91	0.434	5.45e-10	-1	-2.889	5.37e-09	-1	1	1.78
ABITRAM	ENSG00000119328	protein_coding	1	yes	0.106	0.128	0.769	0	0.117	0.788	0	0	0.095	0.123	0.733	0	0.087	0.807	0	0	-0.264	0.137	0.2	0	-0.279	0.2	0	0	Abitram	ENSRNOG00000010532	protein_coding	yes	-0.379	0.146	0.0199	-1	-0.418	0.0105	-1	1	-0.073	0.143	0.771	0	-0.062	0.813	0	0	28.39
ABL1	ENSG00000097007	protein_coding	1	yes	-0.073	0.114	0.838	0	-0.061	0.901	0	0	-0.209	0.108	0.26	0	-0.215	0.247	0	0	0.031	0.118	0.918	0	0.017	1	0	0	Abl1	ENSRNOG00000047356	protein_coding	yes	0.042	0.132	0.827	0	0.002	1	0	0	-0.37	0.138	0.0302	-1	-0.36	0.0303	-1	1	113.56
ABL2	ENSG00000143322	protein_coding	1	yes	-0.169	0.071	0.17	0	-0.157	0.359	0	0	0.153	0.072	0.195	0	0.147	0.327	0	0	-0.158	0.082	0.205	0	-0.171	0.249	0	0	Abl2	ENSRNOG00000004305	protein_coding	yes	0.161	0.281	0.669	0	0.119	0.737	0	0	-0.2	0.294	0.679	0	-0.189	0.691	0	0	71.86
ABLIM1	ENSG00000099204	protein_coding	1	yes	-0.091	0.159	0.861	0	-0.08	0.914	0	0	-0.158	0.157	0.63	0	-0.165	0.648	0	0	0.257	0.179	0.381	0	0.244	0.444	0	0	AABR07007032.1	ENSRNOG00000046333	protein_coding	yes	-0.932	0.113	1.3e-15	-1	-0.972	1.24e-16	-1	1	-1.247	0.135	2.36e-18	-1	-1.235	3.02e-17	-1	1	118.43
ABLIM2	ENSG00000163995	protein_coding	1	yes	-0.561	0.4	NA	0	-0.551	0.461	0	0	0.458	0.548	NA	0	0.436	0.748	0	0	-0.984	0.759	0.443	0	-0.924	0.504	0	0	Ablim2	ENSRNOG00000007882	protein_coding	yes	1.02	0.748	0.253	0	0.897	0.321	0	0	1.738	0.188	1.6e-18	1	1.746	9.1e-19	1	1	0.61
ABLIM3	ENSG00000173210	protein_coding	1	yes	-0.095	0.153	0.845	0	-0.082	0.899	0	0	-0.509	0.141	0.0132	-1	-0.514	0.0115	-1	1	-0.458	0.153	0.0247	-1	-0.471	0.0174	-1	1	Ablim3	ENSRNOG00000019365	NA	no	NA	NA	NA	NA	NA	NA	NA	NA	NA	NA	NA	NA	NA	NA	NA	NA	13.81
ABO	ENSG00000175164	protein_coding	3	yes	0.207	0.148	0.538	0	0.219	0.504	0	0	-1.013	0.593	0.332	0	-0.968	0.438	0	0	0.626	1.298	0.84	0	1.388	1	0	0		ENSRNOG00000045801	NA	no	NA	NA	NA	NA	NA	NA	NA	NA	NA	NA	NA	NA	NA	NA	NA	NA	7.01
ABO	ENSG00000175164	protein_coding	3	yes	0.207	0.148	0.538	0	0.219	0.504	0	0	-1.013	0.593	0.332	0	-0.968	0.438	0	0	0.626	1.298	0.84	0	1.388	1	0	0	Abo3	ENSRNOG00000039906	protein_coding	yes	-0.585	0.144	0.000153	-1	-0.624	5.92e-05	-1	1	-1.891	1.02	0.163	0	-1.678	0.256	0	0	7.01
ABO	ENSG00000175164	protein_coding	3	yes	0.207	0.148	0.538	0	0.219	0.504	0	0	-1.013	0.593	0.332	0	-0.968	0.438	0	0	0.626	1.298	0.84	0	1.388	1	0	0	Abo	ENSRNOG00000046958	NA	no	NA	NA	NA	NA	NA	NA	NA	NA	NA	NA	NA	NA	NA	NA	NA	NA	7.01
ABR	ENSG00000159842	protein_coding	1	yes	-0.098	0.118	0.769	0	-0.086	0.825	0	0	0.026	0.113	0.936	0	0.018	0.982	0	0	-0.019	0.122	0.96	0	-0.033	0.955	0	0	Abr	ENSRNOG00000056837	protein_coding	yes	-0.183	0.109	0.15	0	-0.223	0.0627	0	0	0.265	0.113	0.0629	0	0.275	0.0436	1	0	90.19
ABRACL	ENSG00000146386	protein_coding	0	yes	-0.211	0.107	0.293	0	-0.2	0.362	0	0	0.105	0.11	0.653	0	0.096	0.718	0	0	0.102	0.118	0.654	0	0.088	0.745	0	0	NA	NA	NA	no	NA	NA	NA	NA	NA	NA	NA	NA	NA	NA	NA	NA	NA	NA	NA	NA	63.33
ABRAXAS1	ENSG00000163322	protein_coding	1	yes	0.129	0.101	0.589	0	0.14	0.636	0	0	0.184	0.096	0.262	0	0.175	0.393	0	0	0.305	0.098	0.0191	1	0.29	0.0552	0	0	Abraxas1	ENSRNOG00000002165	protein_coding	yes	-0.084	0.099	0.504	0	-0.123	0.337	0	0	0.244	0.1	0.0513	0	0.256	0.0511	0	0	12.24
ABRAXAS2	ENSG00000165660	protein_coding	1	yes	-0.028	0.101	0.945	0	-0.017	1	0	0	-0.039	0.1	0.883	0	-0.046	0.904	0	0	-0.143	0.109	0.435	0	-0.158	0.458	0	0	Abraxas2	ENSRNOG00000017222	protein_coding	yes	0.165	0.071	0.0396	1	0.126	0.168	0	0	0.201	0.074	0.0278	1	0.211	0.0446	1	1	25.04
ABT1	ENSG00000146109	protein_coding	1	yes	-0.138	0.104	0.57	0	-0.127	0.64	0	0	-0.077	0.102	0.736	0	-0.085	0.729	0	0	-0.128	0.109	0.5	0	-0.143	0.448	0	0	Abt1	ENSRNOG00000017585	protein_coding	yes	-0.21	0.11	0.0981	0	-0.248	0.0491	-1	0	-0.344	0.114	0.0121	-1	-0.333	0.0196	-1	1	36.01
ABTB1	ENSG00000114626	protein_coding	1	yes	0.158	0.093	0.408	0	0.169	0.389	0	0	-0.134	0.089	0.411	0	-0.142	0.396	0	0	0.113	0.097	0.508	0	0.099	0.593	0	0	Abtb1	ENSRNOG00000015762	protein_coding	yes	-0.074	0.102	0.577	0	-0.112	0.364	0	0	0.098	0.108	0.557	0	0.109	0.509	0	0	57.49
ABTB2	ENSG00000166016	protein_coding	1	yes	-0.259	0.134	0.312	0	-0.247	0.398	0	0	0.29	0.128	0.16	0	0.284	0.205	0	0	0.72	0.14	1.44e-05	1	0.702	3.68e-05	1	1	Abtb2	ENSRNOG00000008510	protein_coding	yes	-0.677	0.243	0.0115	-1	-0.711	0.00602	-1	1	0.332	0.159	0.106	0	0.342	0.0946	0	0	10.46
ACAA1	ENSG00000060971	protein_coding	2	yes	-0.035	0.112	0.935	0	-0.024	0.995	0	0	-0.366	0.105	0.0168	-1	-0.372	0.0149	-1	1	-0.521	0.113	0.000137	-1	-0.534	7.51e-05	-1	1	Acaa1a	ENSRNOG00000032908	protein_coding	yes	-0.178	0.141	0.293	0	-0.216	0.178	0	0	0.122	0.147	0.6	0	0.133	0.544	0	0	22.85
ACAA1	ENSG00000060971	protein_coding	2	yes	-0.035	0.112	0.935	0	-0.024	0.995	0	0	-0.366	0.105	0.0168	-1	-0.372	0.0149	-1	1	-0.521	0.113	0.000137	-1	-0.534	7.51e-05	-1	1	Acaa1b	ENSRNOG00000067803	protein_coding	yes	0.01	0.877	1	0	-0.032	0.989	0	0	1.209	0.92	0.358	0	1.219	0.295	0	0	22.85
ACAA2	ENSG00000167315	protein_coding	1	yes	0.23	0.087	0.109	0	0.242	0.113	0	0	-0.067	0.084	0.716	0	-0.076	0.714	0	0	0.046	0.091	0.83	0	0.031	0.934	0	0	Acaa2	ENSRNOG00000013766	protein_coding	yes	-0.126	0.135	0.456	0	-0.164	0.291	0	0	0.206	0.139	0.291	0	0.216	0.246	0	0	66.07
ACACA	ENSG00000278540	protein_coding	1	yes	-0.564	0.106	5.81e-05	-1	-0.553	0.000296	-1	1	0.184	0.102	0.299	0	0.178	0.382	0	0	-0.091	0.112	0.675	0	-0.105	0.67	0	0	Acaca	ENSRNOG00000034013	protein_coding	yes	0.053	0.177	0.839	0	0.013	0.965	0	0	-0.088	0.186	0.789	0	-0.078	0.803	0	0	63.28
ACACB	ENSG00000076555	protein_coding	1	yes	0.095	0.119	0.779	0	0.106	0.777	0	0	0.057	0.12	0.854	0	0.051	0.908	0	0	0.595	0.123	5.27e-05	1	0.581	8.47e-05	1	1	Acacb	ENSRNOG00000000658	NA	no	NA	NA	NA	NA	NA	NA	NA	NA	NA	NA	NA	NA	NA	NA	NA	NA	27.17
ACAD10	ENSG00000111271	protein_coding	0	yes	0.155	0.081	0.322	0	0.166	0.368	0	0	-0.178	0.084	0.202	0	-0.184	0.246	0	0	-0.161	0.087	0.221	0	-0.174	0.237	0	0	NA	NA	NA	no	NA	NA	NA	NA	NA	NA	NA	NA	NA	NA	NA	NA	NA	NA	NA	NA	39.61
ACAD11	ENSG00000240303	protein_coding	1	yes	0.367	0.375	0.713	0	0.376	0.757	0	0	0.498	0.342	0.433	0	0.493	0.484	0	0	0.073	0.374	0.946	0	0.056	1	0	0	Acad11	ENSRNOG00000010940	protein_coding	yes	0.099	0.085	0.339	0	0.06	0.587	0	0	0.814	0.088	2.87e-18	1	0.824	2.34e-16	1	1	0.71
ACAD8	ENSG00000151498	protein_coding	1	yes	-0.019	0.071	0.947	0	-0.008	1	0	0	0.044	0.069	0.791	0	0.037	0.888	0	0	0.002	0.071	1	0	-0.011	1	0	0	Acad8	ENSRNOG00000048164	protein_coding	yes	0.121	0.08	0.198	0	0.082	0.432	0	0	0.12	0.088	0.336	0	0.132	0.317	0	0	25.24
ACAD9	ENSG00000177646	protein_coding	1	yes	-0.195	0.074	0.115	0	-0.183	0.235	0	0	-0.242	0.075	0.0308	-1	-0.249	0.0509	0	0	-0.201	0.081	0.0777	0	-0.215	0.0951	0	0	Acad9	ENSRNOG00000014178	protein_coding	yes	0.321	0.081	0.000223	1	0.282	0.00324	1	1	0.054	0.086	0.705	0	0.065	0.654	0	0	74.35
ACADL	ENSG00000115361	protein_coding	1	yes	0.245	0.354	NA	0	0.283	0.735	0	0	-1.499	1.099	NA	0	-1.619	0.718	0	0	1.158	1.273	0.634	0	1.177	0.87	0	0	Acadl	ENSRNOG00000012966	protein_coding	yes	1.263	0.086	2.12e-47	1	1.224	8.44e-37	1	1	0.994	0.089	5.77e-27	1	1.005	3.39e-23	1	1	0.86
ACADM	ENSG00000117054	protein_coding	1	yes	-0.085	0.134	0.841	0	-0.074	0.909	0	0	-0.044	0.131	0.901	0	-0.051	0.918	0	0	-0.282	0.143	0.185	0	-0.296	0.191	0	0	Acadm	ENSRNOG00000009845	protein_coding	yes	-0.521	0.114	1.79e-05	-1	-0.558	6.46e-06	-1	1	-0.07	0.118	0.723	0	-0.059	0.772	0	0	55.46
ACADS	ENSG00000122971	protein_coding	1	yes	0.334	0.197	0.408	0	0.346	0.378	0	0	0.186	0.19	0.642	0	0.177	0.67	0	0	0.682	0.207	0.0113	1	0.667	0.00827	1	1	Acads	ENSRNOG00000001177	protein_coding	yes	0.295	0.162	0.114	0	0.258	0.159	0	0	0.455	0.169	0.0293	1	0.466	0.0219	1	1	37.43
ACADSB	ENSG00000196177	protein_coding	1	yes	-0.059	0.109	0.871	0	-0.048	0.949	0	0	0.164	0.104	0.383	0	0.158	0.5	0	0	-0.033	0.112	0.907	0	-0.046	0.914	0	0	Acadsb	ENSRNOG00000020624	protein_coding	yes	-0.852	0.078	2.17e-26	-1	-0.891	1.06e-24	-1	1	-0.07	0.082	0.585	0	-0.06	0.666	0	0	15.54
ACADVL	ENSG00000072778	protein_coding	1	yes	0.616	0.107	9.28e-06	1	0.628	1.07e-05	1	1	-0.298	0.102	0.054	0	-0.305	0.0566	0	0	-0.037	0.112	0.892	0	-0.051	0.884	0	0	Acadvl	ENSRNOG00000018114	protein_coding	yes	-0.042	0.084	0.712	0	-0.08	0.449	0	0	0.503	0.087	1.67e-07	1	0.514	7.21e-07	1	1	447.11
ACAN	ENSG00000157766	protein_coding	1	yes	-1.923	1.116	0.395	0	-1.746	0.513	0	0	1.294	0.573	0.164	0	1.291	0.0702	0	0	-2.041	1.258	0.303	0	-1.987	0.416	0	0	Acan	ENSRNOG00000028992	NA	no	NA	NA	NA	NA	NA	NA	NA	NA	NA	NA	NA	NA	NA	NA	NA	NA	0.05
ACAP1	ENSG00000072818	protein_coding	1	yes	0.361	0.181	0.287	0	0.372	0.34	0	0	0.221	0.154	0.441	0	0.213	0.499	0	0	0.394	0.173	0.111	0	0.385	0.137	0	0	Acap1	ENSRNOG00000015674	protein_coding	yes	1.702	0.299	6.61e-08	1	1.659	2.65e-07	1	1	2.057	0.31	8.33e-10	1	2.065	2.01e-09	1	1	2.74
ACAP2	ENSG00000114331	protein_coding	1	yes	-0.212	0.118	0.364	0	-0.201	0.486	0	0	-0.039	0.112	0.896	0	-0.045	0.915	0	0	-0.12	0.122	0.594	0	-0.135	0.592	0	0	Acap2	ENSRNOG00000001730	protein_coding	yes	0.366	0.151	0.0302	1	0.325	0.0433	1	1	0.255	0.158	0.238	0	0.265	0.185	0	0	51.19
ACAP2.IT1	ENSG00000229325	lncRNA	0	yes	-0.622	0.426	NA	0	-0.617	0.516	0	0	-0.385	0.536	NA	0	-0.38	0.836	0	0	-0.741	0.535	0.404	0	-0.741	0.407	0	0	NA	NA	NA	no	NA	NA	NA	NA	NA	NA	NA	NA	NA	NA	NA	NA	NA	NA	NA	NA	0.36
ACAP3	ENSG00000131584	protein_coding	1	yes	0.095	0.09	0.689	0	0.106	0.689	0	0	-0.012	0.086	0.962	0	-0.019	0.966	0	0	-0.09	0.094	0.612	0	-0.104	0.578	0	0	Acap3	ENSRNOG00000022307	protein_coding	yes	-0.152	0.139	0.373	0	-0.19	0.227	0	0	-0.268	0.141	0.15	0	-0.259	0.16	0	0	122.29
ACAT1	ENSG00000075239	protein_coding	1	yes	0.012	0.089	0.98	0	0.023	0.992	0	0	0.085	0.083	0.624	0	0.078	0.734	0	0	0.037	0.092	0.868	0	0.021	0.985	0	0	Acat1	ENSRNOG00000007862	protein_coding	yes	-0.417	0.101	0.000107	-1	-0.456	3.13e-05	-1	1	0.754	0.106	3.49e-11	1	0.765	5.56e-11	1	1	29.25
ACAT2	ENSG00000120437	protein_coding	3	yes	-0.975	0.192	0.00013	-1	-0.963	0.000149	-1	1	0.692	0.184	0.00942	1	0.686	0.0107	1	1	-0.024	0.212	0.976	0	-0.039	0.995	0	0	Acat2	ENSRNOG00000019189	protein_coding	yes	1.738	0.179	5.51e-21	1	1.7	1.11e-19	1	1	-0.195	0.188	0.492	0	-0.182	0.507	0	0	43.78
ACAT2	ENSG00000120437	protein_coding	3	yes	-0.975	0.192	0.00013	-1	-0.963	0.000149	-1	1	0.692	0.184	0.00942	1	0.686	0.0107	1	1	-0.024	0.212	0.976	0	-0.039	0.995	0	0	Acat2l1	ENSRNOG00000013975	protein_coding	yes	1.206	0.894	0.259	0	1.16	0.293	0	0	0.618	0.93	0.687	0	0.631	0.671	0	0	43.78
ACAT2	ENSG00000120437	protein_coding	3	yes	-0.975	0.192	0.00013	-1	-0.963	0.000149	-1	1	0.692	0.184	0.00942	1	0.686	0.0107	1	1	-0.024	0.212	0.976	0	-0.039	0.995	0	0		ENSRNOG00000067037	NA	no	NA	NA	NA	NA	NA	NA	NA	NA	NA	NA	NA	NA	NA	NA	NA	NA	43.78
ACBD3	ENSG00000182827	protein_coding	1	yes	-0.048	0.116	0.909	0	-0.037	0.973	0	0	0.176	0.111	0.383	0	0.169	0.472	0	0	0.092	0.121	0.705	0	0.077	0.814	0	0	Acbd3	ENSRNOG00000003185	protein_coding	yes	0.6	0.15	0.000183	1	0.559	0.000315	1	1	-0.32	0.158	0.119	0	-0.309	0.118	0	0	50.02
ACBD4	ENSG00000181513	protein_coding	1	yes	0.38	0.138	0.0904	0	0.391	0.0726	0	0	0.155	0.131	0.553	0	0.148	0.594	0	0	0.492	0.144	0.00787	1	0.477	0.00722	1	1	Acbd4	ENSRNOG00000003108	protein_coding	yes	-0.383	0.096	0.000189	-1	-0.421	8.63e-05	-1	1	-0.302	0.098	0.0107	-1	-0.292	0.0215	-1	1	16
ACBD5	ENSG00000107897	protein_coding	2	yes	0.086	0.099	0.75	0	0.097	0.78	0	0	0.158	0.097	0.365	0	0.15	0.481	0	0	-0.062	0.105	0.787	0	-0.078	0.782	0	0	AABR07046657.1	ENSRNOG00000022709	protein_coding	yes	0.106	0.385	0.851	0	0.056	0.876	0	0	0.294	0.406	0.655	0	0.303	0.611	0	0	37.48
ACBD5	ENSG00000107897	protein_coding	2	yes	0.086	0.099	0.75	0	0.097	0.78	0	0	0.158	0.097	0.365	0	0.15	0.481	0	0	-0.062	0.105	0.787	0	-0.078	0.782	0	0	Acbd5	ENSRNOG00000017642	protein_coding	yes	0.136	0.079	0.139	0	0.096	0.326	0	0	-0.02	0.083	0.907	0	-0.009	0.965	0	0	37.48
ACBD6	ENSG00000230124	protein_coding	1	yes	0.054	0.094	0.86	0	0.065	0.853	0	0	-0.05	0.089	0.822	0	-0.058	0.81	0	0	0.182	0.096	0.211	0	0.167	0.266	0	0	Acbd6	ENSRNOG00000003550	protein_coding	yes	-0.039	0.141	0.851	0	-0.077	0.662	0	0	0.3	0.148	0.121	0	0.311	0.102	0	0	52.21
ACBD7	ENSG00000176244	protein_coding	0	yes	-0.96	0.22	0.00156	-1	-0.949	0.00205	-1	1	0.279	0.254	0.592	0	0.271	0.612	0	0	-0.632	0.5	0.459	0	-0.627	0.507	0	0	NA	NA	NA	no	NA	NA	NA	NA	NA	NA	NA	NA	NA	NA	NA	NA	NA	NA	NA	NA	11.93
ACCS	ENSG00000110455	protein_coding	1	yes	0.01	0.151	0.996	0	0.022	1	0	0	-0.383	0.145	0.0901	0	-0.39	0.114	0	0	-0.506	0.157	0.0132	-1	-0.52	0.0165	-1	1	Accs	ENSRNOG00000009199	protein_coding	yes	-1.546	0.125	1.05e-33	-1	-1.583	1.13e-32	-1	1	-0.551	0.121	6.02e-05	-1	-0.541	0.000195	-1	1	12.75
ACD	ENSG00000102977	protein_coding	1	yes	0.027	0.107	0.95	0	0.039	0.956	0	0	-0.187	0.107	0.321	0	-0.195	0.295	0	0	-0.1	0.115	0.65	0	-0.112	0.615	0	0	Acd	ENSRNOG00000038973	protein_coding	yes	-0.166	0.147	0.355	0	-0.203	0.218	0	0	0.197	0.152	0.367	0	0.208	0.315	0	0	32.15
ACE	ENSG00000159640	protein_coding	1	yes	0.164	0.191	0.757	0	0.175	0.796	0	0	-0.17	0.145	0.558	0	-0.176	0.557	0	0	0.012	0.17	0.99	0	0	1	0	0	Ace	ENSRNOG00000062101	protein_coding	yes	-0.298	0.312	0.444	0	-0.336	0.348	0	0	1.134	0.49	0.0679	0	1.116	0.0858	0	0	2.34
ACER1	ENSG00000167769	protein_coding	1	no	NA	NA	NA	NA	NA	NA	NA	NA	NA	NA	NA	NA	NA	NA	NA	NA	NA	NA	NA	NA	NA	NA	NA	NA	Acer1	ENSRNOG00000047368	protein_coding	yes	-2.949	0.644	1.67e-05	-1	-2.911	5.4e-10	-1	1	-0.943	1.208	0.625	0	-0.806	0.77	0	0	NA
ACER2	ENSG00000177076	protein_coding	1	yes	-0.103	0.278	0.921	0	-0.093	0.968	0	0	1.007	0.342	0.0519	0	0.989	0.0761	0	0	0.336	0.303	0.533	0	0.323	0.593	0	0	Acer2	ENSRNOG00000007637	protein_coding	yes	-1.189	0.294	0.000161	-1	-1.223	6.44e-05	-1	1	0.054	0.286	0.927	0	0.067	0.911	0	0	1.78
ACER3	ENSG00000078124	protein_coding	1	yes	-0.272	0.104	0.113	0	-0.261	0.217	0	0	0.057	0.1	0.817	0	0.05	0.894	0	0	0.372	0.108	0.00728	1	0.356	0.0266	1	1	Acer3	ENSRNOG00000036866	protein_coding	yes	1.19	0.103	1.45e-29	1	1.15	4.48e-26	1	1	-0.206	0.108	0.149	0	-0.195	0.18	0	0	14.07
ACHE	ENSG00000087085	protein_coding	1	yes	0.246	0.203	0.617	0	0.259	0.619	0	0	-0.323	0.267	0.542	0	-0.33	0.596	0	0	0.016	0.236	0.99	0	0.001	1	0	0	Ache	ENSRNOG00000050841	protein_coding	yes	-0.489	0.193	0.0232	-1	-0.527	0.00765	-1	1	-0.387	0.288	0.347	0	-0.37	0.345	0	0	6.75
ACIN1	ENSG00000100813	protein_coding	1	yes	-0.132	0.085	0.467	0	-0.121	0.648	0	0	-0.22	0.082	0.0839	0	-0.226	0.149	0	0	-0.233	0.089	0.0581	0	-0.247	0.0932	0	0	Acin1	ENSRNOG00000013533	protein_coding	yes	-0.265	0.084	0.00372	-1	-0.304	0.00126	-1	1	-0.297	0.088	0.00443	-1	-0.286	0.00972	-1	1	256.82
ACKR3	ENSG00000144476	protein_coding	1	yes	-0.221	1.219	0.968	0	-0.175	1	0	0	0.038	0.149	0.928	0	0.031	0.97	0	0	0.561	0.17	0.0113	1	0.546	0.0109	1	1	Ackr3	ENSRNOG00000019622	protein_coding	yes	-1.616	0.118	6.43e-41	-1	-1.654	4.01e-41	-1	1	-1.183	0.124	1.45e-19	-1	-1.173	1.67e-18	-1	1	0
ACKR4	ENSG00000129048	protein_coding	1	yes	0.778	0.368	0.245	0	0.77	0.219	0	0	0.424	0.169	0.113	0	0.416	0.0926	0	0	0.777	0.431	0.239	0	0.751	0.345	0	0	Ackr4	ENSRNOG00000011478	protein_coding	yes	-3.463	0.18	2.1e-80	-1	-3.495	1.55e-82	-1	1	-1.519	0.155	8.92e-21	-1	-1.509	1.35e-19	-1	1	0.15
ACKR4P1	ENSG00000225415	processed_pseudogene	0	yes	1.915	0.82	0.181	0	1.772	0.248	0	0	0.42	0.177	0.139	0	0.412	0.154	0	0	2.001	1.062	0.214	0	1.737	0.342	0	0	NA	NA	NA	no	NA	NA	NA	NA	NA	NA	NA	NA	NA	NA	NA	NA	NA	NA	NA	NA	0.05
ACLY	ENSG00000131473	protein_coding	1	yes	-0.083	0.107	0.79	0	-0.071	0.871	0	0	0.197	0.103	0.262	0	0.192	0.313	0	0	0.185	0.112	0.294	0	0.171	0.369	0	0	Acly	ENSRNOG00000016924	protein_coding	yes	1.037	0.079	2.48e-37	1	0.998	4.14e-31	1	1	0.028	0.083	0.859	0	0.039	0.792	0	0	277.8
ACMSD	ENSG00000153086	protein_coding	1	yes	0.246	0.181	0.556	0	0.259	0.495	0	0	0.031	0.444	0.981	0	0.016	0.991	0	0	0.04	0.74	0.995	0	0.025	1	0	0	Acmsd	ENSRNOG00000003884	NA	no	NA	NA	NA	NA	NA	NA	NA	NA	NA	NA	NA	NA	NA	NA	NA	NA	3.55
ACO1	ENSG00000122729	protein_coding	1	yes	-0.009	0.076	0.986	0	0.003	1	0	0	0.147	0.072	0.226	0	0.14	0.324	0	0	0.521	0.078	3.29e-09	1	0.507	1.78e-07	1	1	Aco1	ENSRNOG00000005849	protein_coding	yes	-0.368	0.104	0.00105	-1	-0.407	0.000283	-1	1	-0.115	0.111	0.493	0	-0.103	0.533	0	0	76.79
ACO2	ENSG00000100412	protein_coding	1	yes	0.189	0.111	0.403	0	0.2	0.356	0	0	0.129	0.107	0.545	0	0.122	0.577	0	0	-0.031	0.115	0.918	0	-0.045	0.902	0	0	Aco2	ENSRNOG00000024128	protein_coding	yes	0.761	0.057	2.01e-38	1	0.723	2.41e-22	1	1	0.109	0.06	0.175	0	0.12	0.23	0	0	49.46
ACOT1	ENSG00000184227	protein_coding	5	yes	-0.144	0.188	0.792	0	-0.132	0.837	0	0	0.182	0.178	0.624	0	0.176	0.65	0	0	0.494	0.192	0.0643	0	0.478	0.0631	0	0	Acot3	ENSRNOG00000053460	NA	no	NA	NA	NA	NA	NA	NA	NA	NA	NA	NA	NA	NA	NA	NA	NA	NA	11.17
ACOT1	ENSG00000184227	protein_coding	5	yes	-0.144	0.188	0.792	0	-0.132	0.837	0	0	0.182	0.178	0.624	0	0.176	0.65	0	0	0.494	0.192	0.0643	0	0.478	0.0631	0	0	AC094055.1	ENSRNOG00000027960	protein_coding	yes	-0.315	0.113	0.0113	-1	-0.354	0.00554	-1	1	0.177	0.116	0.269	0	0.188	0.247	0	0	11.17
ACOT1	ENSG00000184227	protein_coding	5	yes	-0.144	0.188	0.792	0	-0.132	0.837	0	0	0.182	0.178	0.624	0	0.176	0.65	0	0	0.494	0.192	0.0643	0	0.478	0.0631	0	0	Acot2	ENSRNOG00000010134	protein_coding	yes	1.284	0.231	1.35e-07	1	1.244	3.3e-07	1	1	0.816	0.243	0.0047	1	0.827	0.00328	1	1	11.17
ACOT1	ENSG00000184227	protein_coding	5	yes	-0.144	0.188	0.792	0	-0.132	0.837	0	0	0.182	0.178	0.624	0	0.176	0.65	0	0	0.494	0.192	0.0643	0	0.478	0.0631	0	0	Acot5	ENSRNOG00000032508	NA	no	NA	NA	NA	NA	NA	NA	NA	NA	NA	NA	NA	NA	NA	NA	NA	NA	11.17
ACOT1	ENSG00000184227	protein_coding	5	yes	-0.144	0.188	0.792	0	-0.132	0.837	0	0	0.182	0.178	0.624	0	0.176	0.65	0	0	0.494	0.192	0.0643	0	0.478	0.0631	0	0	Acot1	ENSRNOG00000055221	protein_coding	yes	2.015	0.726	0.012	1	1.959	0.0168	1	1	-0.795	0.826	0.528	0	-0.762	0.569	0	0	11.17
ACOT11	ENSG00000162390	protein_coding	1	yes	-0.072	0.153	0.892	0	-0.061	0.951	0	0	0.047	0.165	0.916	0	0.041	0.972	0	0	-0.255	0.282	0.636	0	-0.264	0.677	0	0	Acot11	ENSRNOG00000007837	protein_coding	yes	0.223	0.384	0.665	0	0.182	0.716	0	0	-1.343	0.575	0.0648	0	-1.296	0.0743	0	0	5.79
ACOT13	ENSG00000112304	protein_coding	1	yes	0.031	0.073	0.907	0	0.041	0.915	0	0	0.137	0.076	0.301	0	0.13	0.409	0	0	0.582	0.074	1.83e-12	1	0.567	1.76e-09	1	1	Acot13	ENSRNOG00000018415	protein_coding	yes	0.43	0.191	0.0463	1	0.392	0.072	0	0	0.679	0.197	0.00345	1	0.691	0.00319	1	1	19.96
ACOT2	ENSG00000119673	protein_coding	5	yes	0.051	0.148	0.928	0	0.063	0.932	0	0	-0.075	0.142	0.832	0	-0.081	0.833	0	0	0.402	0.153	0.0575	0	0.387	0.0538	0	0	Acot3	ENSRNOG00000053460	NA	no	NA	NA	NA	NA	NA	NA	NA	NA	NA	NA	NA	NA	NA	NA	NA	NA	32.25
ACOT2	ENSG00000119673	protein_coding	5	yes	0.051	0.148	0.928	0	0.063	0.932	0	0	-0.075	0.142	0.832	0	-0.081	0.833	0	0	0.402	0.153	0.0575	0	0.387	0.0538	0	0	AC094055.1	ENSRNOG00000027960	protein_coding	yes	-0.315	0.113	0.0113	-1	-0.354	0.00554	-1	1	0.177	0.116	0.269	0	0.188	0.247	0	0	32.25
ACOT2	ENSG00000119673	protein_coding	5	yes	0.051	0.148	0.928	0	0.063	0.932	0	0	-0.075	0.142	0.832	0	-0.081	0.833	0	0	0.402	0.153	0.0575	0	0.387	0.0538	0	0	Acot2	ENSRNOG00000010134	protein_coding	yes	1.284	0.231	1.35e-07	1	1.244	3.3e-07	1	1	0.816	0.243	0.0047	1	0.827	0.00328	1	1	32.25
ACOT2	ENSG00000119673	protein_coding	5	yes	0.051	0.148	0.928	0	0.063	0.932	0	0	-0.075	0.142	0.832	0	-0.081	0.833	0	0	0.402	0.153	0.0575	0	0.387	0.0538	0	0	Acot5	ENSRNOG00000032508	NA	no	NA	NA	NA	NA	NA	NA	NA	NA	NA	NA	NA	NA	NA	NA	NA	NA	32.25
ACOT2	ENSG00000119673	protein_coding	5	yes	0.051	0.148	0.928	0	0.063	0.932	0	0	-0.075	0.142	0.832	0	-0.081	0.833	0	0	0.402	0.153	0.0575	0	0.387	0.0538	0	0	Acot1	ENSRNOG00000055221	protein_coding	yes	2.015	0.726	0.012	1	1.959	0.0168	1	1	-0.795	0.826	0.528	0	-0.762	0.569	0	0	32.25
ACOT7	ENSG00000097021	protein_coding	1	yes	-0.326	0.16	0.275	0	-0.313	0.313	0	0	-0.002	0.153	0.996	0	-0.008	1	0	0	0.329	0.168	0.192	0	0.313	0.218	0	0	Acot7	ENSRNOG00000010580	protein_coding	yes	0.304	0.122	0.0253	1	0.266	0.0536	0	0	-0.151	0.123	0.399	0	-0.141	0.435	0	0	33.26
ACOT8	ENSG00000101473	protein_coding	1	yes	0.161	0.131	0.613	0	0.172	0.586	0	0	0.1	0.125	0.717	0	0.093	0.76	0	0	0.163	0.136	0.487	0	0.149	0.527	0	0	Acot8	ENSRNOG00000015187	protein_coding	yes	-0.772	0.202	0.000393	-1	-0.809	0.000208	-1	1	-0.28	0.208	0.345	0	-0.269	0.362	0	0	22.75
ACOT9	ENSG00000123130	protein_coding	1	yes	0.155	0.062	0.137	0	0.166	0.22	0	0	0.004	0.059	0.982	0	-0.004	1	0	0	0.113	0.066	0.271	0	0.098	0.481	0	0	Acot9	ENSRNOG00000003782	protein_coding	yes	0.663	0.086	1.15e-13	1	0.624	2.3e-10	1	1	-0.132	0.089	0.288	0	-0.121	0.372	0	0	62.11
ACOX1	ENSG00000161533	protein_coding	1	yes	-0.217	0.069	0.04	-1	-0.207	0.126	0	0	-0.061	0.066	0.669	0	-0.067	0.727	0	0	-0.211	0.072	0.0297	-1	-0.225	0.0523	0	0	Acox1	ENSRNOG00000008755	protein_coding	yes	0.426	0.086	2.92e-06	1	0.386	4.3e-05	1	1	0.587	0.09	1.64e-09	1	0.597	3.11e-09	1	1	36.82
ACOX2	ENSG00000168306	protein_coding	1	yes	-0.9	0.324	0.0869	0	-0.877	0.14	0	0	-0.054	0.113	0.853	0	-0.06	0.864	0	0	-0.069	0.121	0.798	0	-0.081	0.784	0	0	Acox2	ENSRNOG00000007378	NA	no	NA	NA	NA	NA	NA	NA	NA	NA	NA	NA	NA	NA	NA	NA	NA	NA	0.51
ACOX3	ENSG00000087008	protein_coding	1	yes	0.14	0.135	0.694	0	0.151	0.679	0	0	0.405	0.13	0.0378	1	0.398	0.0358	1	1	0.418	0.14	0.0256	1	0.404	0.0251	1	1	Acox3	ENSRNOG00000008474	protein_coding	yes	-0.656	0.115	5.44e-08	-1	-0.696	5.44e-09	-1	1	-0.101	0.121	0.597	0	-0.091	0.624	0	0	20.67
ACOXL	ENSG00000153093	protein_coding	1	yes	0.767	0.245	0.0432	1	0.776	0.038	1	1	0.368	0.234	0.386	0	0.362	0.411	0	0	0.59	0.248	0.0935	0	0.577	0.09	0	0	Acoxl	ENSRNOG00000016179	NA	no	NA	NA	NA	NA	NA	NA	NA	NA	NA	NA	NA	NA	NA	NA	NA	NA	4.27
ACOXL.AS1	ENSG00000204581	lncRNA	0	yes	0.714	0.244	0.0642	0	0.722	0.0635	0	0	0.323	0.248	0.5	0	0.314	0.57	0	0	0.635	0.215	0.0274	1	0.618	0.0249	1	1	NA	NA	NA	no	NA	NA	NA	NA	NA	NA	NA	NA	NA	NA	NA	NA	NA	NA	NA	NA	1.27
ACP1	ENSG00000143727	protein_coding	1	yes	-0.023	0.057	0.912	0	-0.012	1	0	0	0.04	0.057	0.759	0	0.032	0.889	0	0	0.035	0.061	0.792	0	0.022	0.957	0	0	AABR07036974.1	ENSRNOG00000030819	NA	no	NA	NA	NA	NA	NA	NA	NA	NA	NA	NA	NA	NA	NA	NA	NA	NA	111.58
ACP2	ENSG00000134575	protein_coding	1	yes	-0.012	0.127	0.99	0	0	1	0	0	-0.324	0.122	0.0877	0	-0.331	0.0865	0	0	-0.289	0.132	0.133	0	-0.302	0.115	0	0	Acp2	ENSRNOG00000013594	protein_coding	yes	-1.979	0.132	9.15e-49	-1	-2.015	1.06e-47	-1	1	-0.355	0.132	0.0287	-1	-0.344	0.0372	-1	1	28.34
ACP3	ENSG00000014257	protein_coding	1	yes	-0.793	1.256	NA	0	-0.688	0.997	0	0	-1.427	0.673	0.201	0	-1.389	0.185	0	0	-2.527	0.545	0.000121	-1	-2.511	5.1e-06	-1	1	Acp3	ENSRNOG00000011820	protein_coding	yes	-0.037	0.213	0.913	0	-0.075	0.783	0	0	0.558	0.228	0.0505	0	0.569	0.0386	1	0	0.1
ACP4	ENSG00000142513	protein_coding	1	no	NA	NA	NA	NA	NA	NA	NA	NA	NA	NA	NA	NA	NA	NA	NA	NA	NA	NA	NA	NA	NA	NA	NA	NA	Acp4	ENSRNOG00000021659	protein_coding	yes	3.212	0.532	8.9e-09	1	3.14	2.51e-08	1	1	0.613	0.59	0.489	0	0.615	0.531	0	0	NA
ACP5	ENSG00000102575	protein_coding	1	yes	-0.107	0.46	0.957	0	-0.097	0.99	0	0	-0.899	0.459	0.248	0	-0.912	0.218	0	0	0.22	0.49	0.85	0	0.204	0.885	0	0	Acp5	ENSRNOG00000046261	NA	no	NA	NA	NA	NA	NA	NA	NA	NA	NA	NA	NA	NA	NA	NA	NA	NA	78.62
ACP6	ENSG00000162836	protein_coding	1	yes	0.132	0.14	0.723	0	0.143	0.732	0	0	0.422	0.14	0.0454	1	0.415	0.051	0	0	0.35	0.149	0.0996	0	0.337	0.113	0	0	Acp6	ENSRNOG00000017494	protein_coding	yes	0.509	0.088	3.49e-08	1	0.47	2.76e-06	1	1	0.284	0.093	0.0112	1	0.296	0.0133	1	1	11.83
ACRBP	ENSG00000111644	protein_coding	1	yes	0.422	0.298	0.533	0	0.429	0.508	0	0	-1.507	0.489	0.0397	-1	-1.467	0.0284	-1	1	0.839	0.389	0.137	0	0.816	0.141	0	0	Acrbp	ENSRNOG00000017399	protein_coding	yes	0.437	0.104	8.23e-05	1	0.399	0.000535	1	1	0.018	0.11	0.938	0	0.029	0.898	0	0	0.66
ACRV1	ENSG00000134940	protein_coding	1	yes	-0.625	0.396	NA	0	-0.602	0.44	0	0	-0.851	0.51	0.347	0	-0.842	0.392	0	0	-1.091	0.858	0.456	0	-1.017	0.538	0	0	Acrv1	ENSRNOG00000008508	NA	no	NA	NA	NA	NA	NA	NA	NA	NA	NA	NA	NA	NA	NA	NA	NA	NA	1.47
ACSBG2	ENSG00000130377	protein_coding	1	yes	0.042	0.464	0.991	0	0.055	1	0	0	0.528	0.323	0.361	0	0.522	0.382	0	0	-0.485	0.779	0.771	0	-0.459	0.887	0	0	Acsbg2	ENSRNOG00000045947	protein_coding	yes	0.109	0.345	0.827	0	0.066	0.875	0	0	3.026	0.766	0.000627	1	2.857	0.000327	1	1	0.41
ACSF2	ENSG00000167107	protein_coding	1	yes	-0.033	0.138	0.955	0	-0.021	1	0	0	0.097	0.134	0.753	0	0.091	0.792	0	0	0.355	0.144	0.0771	0	0.341	0.07	0	0	Acsf2	ENSRNOG00000003330	protein_coding	yes	-0.504	0.267	0.101	0	-0.543	0.0676	0	0	0.441	0.28	0.252	0	0.451	0.224	0	0	55.61
ACSF3	ENSG00000176715	protein_coding	1	yes	0.137	0.095	0.517	0	0.149	0.499	0	0	0.053	0.093	0.818	0	0.045	0.89	0	0	0.095	0.101	0.62	0	0.082	0.708	0	0	Acsf3	ENSRNOG00000015077	protein_coding	yes	-0.794	0.11	4.99e-12	-1	-0.833	4.63e-12	-1	1	0.199	0.111	0.18	0	0.209	0.175	0	0	36.62
ACSL1	ENSG00000151726	protein_coding	1	yes	-0.318	0.107	0.0584	0	-0.307	0.117	0	0	0.033	0.099	0.903	0	0.027	0.957	0	0	0.142	0.106	0.427	0	0.127	0.552	0	0	Acsl1	ENSRNOG00000010633	protein_coding	yes	0.986	0.111	1.11e-17	1	0.946	1.17e-15	1	1	0.634	0.11	1.65e-07	1	0.646	2.11e-07	1	1	12.59
ACSL3	ENSG00000123983	protein_coding	1	yes	-0.337	0.129	0.115	0	-0.326	0.178	0	0	0.317	0.123	0.101	0	0.311	0.145	0	0	0.22	0.134	0.298	0	0.205	0.386	0	0	Acsl3	ENSRNOG00000014718	protein_coding	yes	0.666	0.085	5.26e-14	1	0.627	4.02e-11	1	1	0.641	0.089	1.58e-11	1	0.651	1.65e-10	1	1	62.87
ACSL4	ENSG00000068366	protein_coding	1	yes	-0.227	0.143	0.452	0	-0.218	0.538	0	0	0.25	0.138	0.296	0	0.243	0.354	0	0	0.905	0.15	1.55e-07	1	0.89	6.34e-07	1	1	Acsl4	ENSRNOG00000019180	protein_coding	yes	1.348	0.098	1.56e-41	1	1.309	2.96e-36	1	1	0.347	0.101	0.0037	1	0.358	0.00324	1	1	81.46
ACSL5	ENSG00000197142	protein_coding	1	yes	0.033	0.163	0.965	0	0.042	0.987	0	0	0.045	0.187	0.932	0	0.038	1	0	0	0.057	0.135	0.862	0	0.044	0.937	0	0	Acsl5	ENSRNOG00000016265	protein_coding	yes	0.901	0.145	2.71e-09	1	0.861	8.69e-09	1	1	-0.078	0.15	0.764	0	-0.067	0.788	0	0	1.52
ACSL6	ENSG00000164398	protein_coding	1	no	NA	NA	NA	NA	NA	NA	NA	NA	NA	NA	NA	NA	NA	NA	NA	NA	NA	NA	NA	NA	NA	NA	NA	NA	Acsl6	ENSRNOG00000026745	protein_coding	yes	0.399	0.871	0.738	0	0.341	0.889	0	0	0.506	0.607	0.596	0	0.516	0.519	0	0	NA
ACSM1	ENSG00000166743	protein_coding	1	yes	0.522	0.506	NA	0	0.545	0.626	0	0	-1.169	1.191	NA	0	-1.327	0.883	0	0	0	1.375	NA	0	0	1	0	0	Acsm1	ENSRNOG00000042084	NA	no	NA	NA	NA	NA	NA	NA	NA	NA	NA	NA	NA	NA	NA	NA	NA	NA	0.66
ACSM2A	ENSG00000183747	protein_coding	1	yes	1.911	0.317	3.11e-06	1	1.914	1.96e-07	1	1	-0.645	0.738	0.688	0	-0.606	0.808	0	0	0	1.324	1	0	0	1	0	0	Acsm2	ENSRNOG00000064951	NA	no	NA	NA	NA	NA	NA	NA	NA	NA	NA	NA	NA	NA	NA	NA	NA	NA	0.81
ACSM2B	ENSG00000066813	protein_coding	1	yes	2.152	0.268	1.62e-11	1	2.156	3.75e-15	1	1	-0.95	0.755	0.52	0	-0.889	0.664	0	0	0	1.313	1	0	0	1	0	0	Acsm2	ENSRNOG00000064951	NA	no	NA	NA	NA	NA	NA	NA	NA	NA	NA	NA	NA	NA	NA	NA	NA	NA	1.47
ACSM3	ENSG00000005187	protein_coding	1	yes	0.626	0.17	0.0118	1	0.637	0.0139	1	1	-0.445	0.236	0.271	0	-0.452	0.314	0	0	-0.084	0.256	0.893	0	-0.1	0.934	0	0	Acsm3	ENSRNOG00000032246	protein_coding	yes	0.994	0.189	6.48e-07	1	0.952	1.17e-06	1	1	0.198	0.209	0.536	0	0.209	0.487	0	0	15.9
ACSM5	ENSG00000183549	protein_coding	1	yes	0.487	0.345	0.535	0	0.498	0.399	0	0	-2.408	0.932	0.0986	0	-2.215	0.0895	0	0	0	1.334	1	0	0	1	0	0	Acsm5	ENSRNOG00000031211	protein_coding	yes	-4.55	0.866	6.54e-07	-1	-4.294	9.52e-13	-1	1	-2.03	0.375	1.02e-06	-1	-2.013	2.72e-07	-1	1	1.83
ACSS1	ENSG00000154930	protein_coding	1	yes	0.014	0.174	0.994	0	0.023	1	0	0	0.607	0.167	0.0127	1	0.6	0.0129	1	1	-0.136	0.183	0.712	0	-0.151	0.694	0	0	Acss1	ENSRNOG00000007102	NA	no	NA	NA	NA	NA	NA	NA	NA	NA	NA	NA	NA	NA	NA	NA	NA	NA	21.18
ACSS2	ENSG00000131069	protein_coding	1	yes	0.184	0.14	0.577	0	0.196	0.545	0	0	0.495	0.135	0.0114	1	0.489	0.00953	1	1	0.369	0.146	0.0706	0	0.355	0.0691	0	0	Acss2	ENSRNOG00000018755	protein_coding	yes	1.981	0.122	5.34e-57	1	1.94	1.43e-48	1	1	-0.121	0.114	0.482	0	-0.11	0.538	0	0	48.2
ACSS3	ENSG00000111058	protein_coding	1	yes	-0.314	0.115	0.0923	0	-0.304	0.151	0	0	0.122	0.095	0.511	0	0.113	0.624	0	0	-0.496	0.122	0.000933	-1	-0.51	0.00146	-1	1	Acss3	ENSRNOG00000004448	NA	no	NA	NA	NA	NA	NA	NA	NA	NA	NA	NA	NA	NA	NA	NA	NA	NA	5.89
ACTA2	ENSG00000107796	protein_coding	1	yes	0.696	0.32	0.225	0	0.704	0.267	0	0	0.703	0.267	0.0914	0	0.697	0.113	0	0	0.239	0.293	0.675	0	0.224	0.741	0	0	Acta2	ENSRNOG00000058039	protein_coding	yes	-2.676	0.215	6.34e-34	-1	-2.713	2.06e-32	-1	1	-1.944	0.261	3.31e-12	-1	-1.926	5.72e-12	-1	1	1.17
ACTA2.AS1	ENSG00000180139	lncRNA	0	yes	0.371	0.631	0.856	0	0.365	0.954	0	0	1.092	0.379	0.0583	0	1.083	0.0684	0	0	1.058	0.427	0.0773	0	1.042	0.0892	0	0	NA	NA	NA	no	NA	NA	NA	NA	NA	NA	NA	NA	NA	NA	NA	NA	NA	NA	NA	NA	0.05
ACTB	ENSG00000075624	protein_coding	1	yes	-0.199	0.185	0.677	0	-0.187	0.714	0	0	0.672	0.176	0.00817	1	0.666	0.00674	1	1	0.763	0.193	0.00147	1	0.748	0.00104	1	1	Actb	ENSRNOG00000034254	protein_coding	yes	-0.921	0.094	1.27e-21	-1	-0.958	1.96e-19	-1	1	-0.943	0.098	7.19e-20	-1	-0.932	8.42e-16	-1	1	2321.49
ACTBL2	ENSG00000169067	protein_coding	1	yes	-0.638	0.371	NA	0	-0.619	0.302	0	0	-0.248	1.127	NA	0	-0.224	1	0	0	-1.816	1.167	0.329	0	-1.773	0.512	0	0	Actbl2	ENSRNOG00000043292	NA	no	NA	NA	NA	NA	NA	NA	NA	NA	NA	NA	NA	NA	NA	NA	NA	NA	1.27
ACTBP11	ENSG00000188460	processed_pseudogene	0	yes	-0.433	0.366	0.631	0	-0.416	0.675	0	0	0.571	0.344	0.351	0	0.56	0.382	0	0	0.923	0.36	0.0649	0	0.901	0.0654	0	0	NA	NA	NA	no	NA	NA	NA	NA	NA	NA	NA	NA	NA	NA	NA	NA	NA	NA	NA	NA	1.12
ACTBP2	ENSG00000213763	processed_pseudogene	0	yes	0.316	0.449	0.814	0	0.321	0.873	0	0	1.256	0.413	0.0425	1	1.231	0.0393	1	1	0.88	0.395	0.123	0	0.853	0.108	0	0	NA	NA	NA	no	NA	NA	NA	NA	NA	NA	NA	NA	NA	NA	NA	NA	NA	NA	NA	NA	0.3
ACTC1	ENSG00000159251	protein_coding	1	yes	-0.234	0.557	0.906	0	-0.216	0.957	0	0	1.289	0.455	0.0638	0	1.279	0.0794	0	0	1.936	0.496	0.00175	1	1.912	0.00293	1	1	Actc1	ENSRNOG00000008536	NA	no	NA	NA	NA	NA	NA	NA	NA	NA	NA	NA	NA	NA	NA	NA	NA	NA	0.46
ACTG1	ENSG00000184009	protein_coding	1	yes	-0.028	0.209	0.98	0	-0.016	1	0	0	0.658	0.199	0.0254	1	0.651	0.0209	1	1	0.55	0.219	0.0708	0	0.536	0.0657	0	0	Actg1	ENSRNOG00000036701	protein_coding	yes	-0.788	0.094	5.36e-16	-1	-0.826	1.51e-14	-1	1	-0.506	0.098	4.04e-06	-1	-0.495	5.48e-05	-1	1	2326.47
ACTG1P10	ENSG00000231340	processed_pseudogene	0	yes	-0.559	0.638	NA	0	-0.552	0.777	0	0	-0.713	0.781	NA	0	-0.707	0.739	0	0	-0.774	0.883	NA	0	-0.742	0.714	0	0	NA	NA	NA	no	NA	NA	NA	NA	NA	NA	NA	NA	NA	NA	NA	NA	NA	NA	NA	NA	0.56
ACTG1P20	ENSG00000241547	processed_pseudogene	0	yes	-0.303	0.37	NA	0	-0.313	0.794	0	0	1	0.494	NA	0	0.983	0.262	0	0	0.259	0.49	0.818	0	0.242	0.915	0	0	NA	NA	NA	no	NA	NA	NA	NA	NA	NA	NA	NA	NA	NA	NA	NA	NA	NA	NA	NA	0.46
ACTG1P25	ENSG00000234996	transcribed_processed_pseudogene	0	yes	-0.041	0.332	0.984	0	-0.024	1	0	0	0.369	0.608	0.803	0	0.332	0.793	0	0	-1.908	1.091	0.257	0	-1.69	0.353	0	0	NA	NA	NA	no	NA	NA	NA	NA	NA	NA	NA	NA	NA	NA	NA	NA	NA	NA	NA	NA	1.63
ACTG2	ENSG00000163017	protein_coding	1	yes	-0.195	0.63	0.938	0	-0.179	1	0	0	0.841	0.481	0.321	0	0.831	0.321	0	0	0.55	0.52	0.556	0	0.534	0.568	0	0	Actg2	ENSRNOG00000029401	NA	no	NA	NA	NA	NA	NA	NA	NA	NA	NA	NA	NA	NA	NA	NA	NA	NA	0.3
ACTL10	ENSG00000288649	protein_coding	1	yes	0.091	0.196	0.893	0	0.104	0.917	0	0	-0.132	0.202	0.784	0	-0.138	0.795	0	0	0.067	0.226	0.907	0	0.051	0.982	0	0	Actl10	ENSRNOG00000036864	protein_coding	yes	-1.124	0.336	0.00205	-1	-1.152	0.0016	-1	1	-0.282	0.259	0.464	0	-0.271	0.465	0	0	2.64
ACTL6A	ENSG00000136518	protein_coding	1	yes	-0.213	0.114	0.336	0	-0.201	0.446	0	0	-0.186	0.113	0.354	0	-0.192	0.399	0	0	-0.209	0.122	0.27	0	-0.224	0.27	0	0	Actl6a	ENSRNOG00000011553	protein_coding	yes	0.007	0.097	0.973	0	-0.033	0.821	0	0	-0.105	0.102	0.498	0	-0.094	0.562	0	0	66.07
ACTL7A	ENSG00000187003	protein_coding	1	no	NA	NA	NA	NA	NA	NA	NA	NA	NA	NA	NA	NA	NA	NA	NA	NA	NA	NA	NA	NA	NA	NA	NA	NA	Actl7a	ENSRNOG00000016641	protein_coding	yes	-1.746	0.649	0.0152	-1	-1.72	0.00588	-1	1	-0.727	0.543	0.348	0	-0.718	0.335	0	0	NA
ACTL7B	ENSG00000148156	protein_coding	1	no	NA	NA	NA	NA	NA	NA	NA	NA	NA	NA	NA	NA	NA	NA	NA	NA	NA	NA	NA	NA	NA	NA	NA	NA	Actl7b	ENSRNOG00000016621	protein_coding	yes	-2.485	0.691	0.000878	-1	-2.42	0.000137	-1	1	-0.003	0.499	1	0	0.016	1	0	0	NA
ACTN1	ENSG00000072110	protein_coding	1	yes	-0.133	0.15	0.744	0	-0.121	0.798	0	0	0.543	0.143	0.00822	1	0.538	0.00752	1	1	0.51	0.156	0.0122	1	0.496	0.0113	1	1	Actn1	ENSRNOG00000056756	protein_coding	yes	-0.131	0.103	0.29	0	-0.171	0.141	0	0	0.127	0.106	0.414	0	0.137	0.353	0	0	245.6
ACTN1.DT	ENSG00000259062	lncRNA	0	yes	0.542	0.511	NA	0	0.539	0.784	0	0	0.439	0.421	0.614	0	0.444	0.748	0	0	0.617	0.332	0.221	0	0.605	0.13	0	0	NA	NA	NA	no	NA	NA	NA	NA	NA	NA	NA	NA	NA	NA	NA	NA	NA	NA	NA	NA	0.2
ACTN2	ENSG00000077522	protein_coding	1	yes	-0.321	0.243	0.574	0	-0.303	0.473	0	0	0.387	0.895	0.868	0	0.335	1	0	0	0.292	0.653	0.85	0	0.272	0.984	0	0	Actn2	ENSRNOG00000017833	NA	no	NA	NA	NA	NA	NA	NA	NA	NA	NA	NA	NA	NA	NA	NA	NA	NA	2.13
ACTN3	ENSG00000248746	protein_coding	1	yes	0.457	0.397	0.647	0	0.466	0.69	0	0	0.347	0.555	0.796	0	0.326	0.904	0	0	1.929	0.353	3.13e-06	1	1.912	1.62e-06	1	1	Actn3	ENSRNOG00000019745	protein_coding	yes	-1.195	1.119	0.385	0	-1.368	0.458	0	0	1.11	0.247	7.11e-05	1	1.12	2.44e-06	1	1	0.36
ACTN4	ENSG00000130402	protein_coding	1	yes	-0.085	0.152	0.865	0	-0.073	0.913	0	0	0.518	0.145	0.0139	1	0.513	0.0117	1	1	0.34	0.158	0.14	0	0.326	0.144	0	0	Actn4	ENSRNOG00000020433	protein_coding	yes	-0.025	0.104	0.869	0	-0.065	0.608	0	0	-0.404	0.109	0.00145	-1	-0.393	0.00208	-1	1	376.01
ACTR10	ENSG00000131966	protein_coding	1	yes	-0.053	0.068	0.789	0	-0.042	0.908	0	0	-0.092	0.064	0.447	0	-0.099	0.53	0	0	-0.079	0.07	0.519	0	-0.095	0.534	0	0	Actr10	ENSRNOG00000007504	protein_coding	yes	-0.643	0.097	2.08e-10	-1	-0.681	1.29e-10	-1	1	0.078	0.101	0.63	0	0.089	0.574	0	0	56.02
ACTR1A	ENSG00000138107	protein_coding	1	yes	-0.067	0.104	0.835	0	-0.055	0.901	0	0	0.036	0.1	0.891	0	0.03	0.938	0	0	0.103	0.109	0.614	0	0.09	0.688	0	0	Actr1a	ENSRNOG00000019725	protein_coding	yes	0.504	0.084	1.05e-08	1	0.465	1.01e-06	1	1	-0.207	0.088	0.0608	0	-0.197	0.101	0	0	175.87
ACTR1B	ENSG00000115073	protein_coding	1	yes	0.216	0.115	0.331	0	0.227	0.285	0	0	0.099	0.11	0.674	0	0.092	0.714	0	0	-0.051	0.12	0.86	0	-0.065	0.828	0	0	Actr1b	ENSRNOG00000016789	protein_coding	yes	0.098	0.049	0.0806	0	0.058	0.448	0	0	-0.026	0.053	0.777	0	-0.014	0.923	0	0	88.32
ACTR2	ENSG00000138071	protein_coding	1	yes	-0.105	0.08	0.579	0	-0.093	0.75	0	0	-0.005	0.077	0.981	0	-0.011	0.997	0	0	-0.106	0.084	0.458	0	-0.121	0.502	0	0	Actr2	ENSRNOG00000004959	protein_coding	yes	0.494	0.063	6.22e-14	1	0.455	3.47e-09	1	1	0.131	0.066	0.13	0	0.142	0.153	0	0	241.48
ACTR3	ENSG00000115091	protein_coding	1	yes	-0.154	0.088	0.381	0	-0.144	0.56	0	0	0.235	0.085	0.07	0	0.228	0.152	0	0	-0.005	0.092	0.997	0	-0.019	0.993	0	0	Actr3	ENSRNOG00000003206	protein_coding	yes	0.038	0.072	0.702	0	-0.002	1	0	0	-0.231	0.075	0.0108	-1	-0.221	0.0336	-1	1	283.13
ACTR3.AS1	ENSG00000228857	lncRNA	0	yes	0.091	0.278	0.934	0	0.101	0.958	0	0	1.024	0.313	0.0268	1	1.009	0.0276	1	1	1.097	0.299	0.00369	1	1.081	0.00284	1	1	NA	NA	NA	no	NA	NA	NA	NA	NA	NA	NA	NA	NA	NA	NA	NA	NA	NA	NA	NA	1.68
ACTR3B	ENSG00000133627	protein_coding	1	yes	-0.126	0.098	0.587	0	-0.115	0.708	0	0	-0.309	0.099	0.0372	-1	-0.316	0.0509	0	0	0.023	0.105	0.934	0	0.01	1	0	0	Actr3b	ENSRNOG00000031855	protein_coding	yes	1.048	0.372	0.0107	1	0.995	0.012	1	1	0.644	0.287	0.0778	0	0.654	0.066	0	0	5.64
ACTR3C	ENSG00000106526	protein_coding	1	yes	-0.143	0.24	0.853	0	-0.131	0.884	0	0	-0.17	0.369	0.858	0	-0.189	0.953	0	0	0.357	0.353	0.581	0	0.347	0.639	0	0	Actr3b	ENSRNOG00000031855	protein_coding	yes	1.048	0.372	0.0107	1	0.995	0.012	1	1	0.644	0.287	0.0778	0	0.654	0.066	0	0	8.58
ACTR5	ENSG00000101442	protein_coding	1	yes	0.054	0.088	0.845	0	0.065	0.873	0	0	-0.025	0.103	0.931	0	-0.032	0.946	0	0	0.116	0.106	0.538	0	0.104	0.677	0	0	Actr5	ENSRNOG00000023989	protein_coding	yes	-0.456	0.127	0.000944	-1	-0.494	0.000496	-1	1	0.015	0.127	0.959	0	0.026	0.932	0	0	19.91
ACTR6	ENSG00000075089	protein_coding	1	yes	0.03	0.121	0.952	0	0.041	0.97	0	0	-0.055	0.119	0.859	0	-0.062	0.882	0	0	0.019	0.131	0.965	0	0.004	1	0	0	Actr6	ENSRNOG00000007875	protein_coding	yes	0.512	0.077	2.43e-10	1	0.472	4.22e-07	1	1	0.443	0.079	3.3e-07	1	0.453	7.27e-06	1	1	21.74
ACTR8	ENSG00000113812	protein_coding	1	yes	-0.06	0.066	0.738	0	-0.049	0.885	0	0	0.27	0.062	0.00245	1	0.261	0.0171	1	1	-0.053	0.066	0.684	0	-0.067	0.696	0	0	Actr8	ENSRNOG00000015280	protein_coding	yes	0.885	0.053	2.24e-61	1	0.846	1.35e-34	1	1	0.192	0.057	0.00407	1	0.204	0.0167	1	1	22.04
ACTRT3	ENSG00000184378	protein_coding	1	yes	0.084	0.148	0.864	0	0.093	0.859	0	0	-0.105	0.143	0.749	0	-0.113	0.765	0	0	0.403	0.143	0.0377	1	0.388	0.0432	1	1	Actrt3	ENSRNOG00000027908	NA	no	NA	NA	NA	NA	NA	NA	NA	NA	NA	NA	NA	NA	NA	NA	NA	NA	2.34
ACVR1	ENSG00000115170	protein_coding	1	yes	-0.079	0.067	0.634	0	-0.068	0.792	0	0	-0.114	0.062	0.287	0	-0.12	0.411	0	0	-0.306	0.066	0.000112	-1	-0.319	0.00157	-1	1	Acvr1	ENSRNOG00000005033	protein_coding	yes	-0.848	0.155	2.2e-07	-1	-0.887	3.54e-08	-1	1	-0.841	0.161	2.88e-06	-1	-0.83	3.71e-06	-1	1	34.79
ACVR1B	ENSG00000135503	protein_coding	1	yes	0.075	0.109	0.824	0	0.085	0.818	0	0	-0.252	0.11	0.155	0	-0.257	0.163	0	0	-0.184	0.114	0.307	0	-0.198	0.275	0	0	Acvr1b	ENSRNOG00000006934	protein_coding	yes	-0.514	0.148	0.00133	-1	-0.553	0.000372	-1	1	-0.291	0.154	0.154	0	-0.281	0.161	0	0	64.24
ACVR1C	ENSG00000123612	protein_coding	1	yes	0.283	0.604	NA	0	0.281	0.92	0	0	0.605	0.656	NA	0	0.581	0.687	0	0	0.373	0.646	0.793	0	0.346	0.861	0	0	Acvr1c	ENSRNOG00000004828	NA	no	NA	NA	NA	NA	NA	NA	NA	NA	NA	NA	NA	NA	NA	NA	NA	NA	0.3
ACVR2A	ENSG00000121989	protein_coding	1	yes	-0.216	0.105	0.268	0	-0.205	0.423	0	0	0.006	0.093	0.982	0	-0.002	1	0	0	-0.251	0.108	0.104	0	-0.266	0.129	0	0	Acvr2a	ENSRNOG00000005334	protein_coding	yes	0.19	0.197	0.439	0	0.15	0.524	0	0	-0.765	0.214	0.00233	-1	-0.754	0.00289	-1	1	9.95
ACVR2B	ENSG00000114739	protein_coding	1	yes	0.016	0.144	0.986	0	0.027	1	0	0	-0.235	0.156	0.414	0	-0.242	0.458	0	0	0.027	0.168	0.958	0	0.013	1	0	0	Acvr2b	ENSRNOG00000014477	protein_coding	yes	0.09	0.218	0.766	0	0.048	0.841	0	0	0.288	0.237	0.404	0	0.3	0.365	0	0	17.93
ACVR2B.AS1	ENSG00000229589	lncRNA	0	yes	0.783	0.218	0.0153	1	0.784	0.0059	1	1	0.723	0.258	0.0671	0	0.706	0.0615	0	0	0.126	0.252	0.832	0	0.108	0.873	0	0	NA	NA	NA	no	NA	NA	NA	NA	NA	NA	NA	NA	NA	NA	NA	NA	NA	NA	NA	NA	1.32
ACVRL1	ENSG00000139567	protein_coding	1	yes	-0.823	0.395	0.257	0	-0.794	0.283	0	0	-0.397	0.14	0.0634	0	-0.403	0.0437	-1	0	0.156	0.153	0.575	0	0.143	0.614	0	0	Acvrl1	ENSRNOG00000028713	NA	no	NA	NA	NA	NA	NA	NA	NA	NA	NA	NA	NA	NA	NA	NA	NA	NA	0.3
ACY1	ENSG00000243989	protein_coding	1	yes	-0.38	0.314	0.618	0	-0.367	0.642	0	0	-0.794	0.338	0.143	0	-0.787	0.124	0	0	-0.376	0.33	0.517	0	-0.389	0.516	0	0	Acy1	ENSRNOG00000011189	protein_coding	yes	0.602	0.135	3.05e-05	1	0.564	0.000102	1	1	0.475	0.144	0.00539	1	0.486	0.00405	1	1	1.42
ACYP1	ENSG00000119640	protein_coding	0	yes	0.152	0.155	0.713	0	0.162	0.741	0	0	-0.598	0.147	0.00465	-1	-0.608	0.00612	-1	1	0.205	0.177	0.508	0	0.189	0.596	0	0	NA	NA	NA	no	NA	NA	NA	NA	NA	NA	NA	NA	NA	NA	NA	NA	NA	NA	NA	NA	5.23
ACYP2	ENSG00000170634	protein_coding	1	yes	-0.13	0.122	0.684	0	-0.119	0.76	0	0	-0.033	0.11	0.913	0	-0.041	0.926	0	0	0.272	0.127	0.142	0	0.259	0.192	0	0	Acyp2	ENSRNOG00000042419	protein_coding	yes	-2.116	0.424	2.47e-06	-1	-2.128	1.77e-08	-1	1	0.186	1.287	0.947	0	0.209	1	0	0	7.82
ADA	ENSG00000196839	protein_coding	1	yes	-0.037	0.169	0.961	0	-0.025	1	0	0	0.116	0.162	0.758	0	0.107	0.801	0	0	0.295	0.175	0.281	0	0.28	0.285	0	0	Ada	ENSRNOG00000010265	protein_coding	yes	-2.704	0.285	3.39e-20	-1	-2.723	1.69e-22	-1	1	-0.053	0.184	0.882	0	-0.042	0.911	0	0	21.89
ADA2	ENSG00000093072	protein_coding	0	yes	-0.143	0.493	0.942	0	-0.135	1	0	0	-0.121	0.316	0.884	0	-0.126	0.905	0	0	-0.372	0.396	0.619	0	-0.385	0.623	0	0	NA	NA	NA	no	NA	NA	NA	NA	NA	NA	NA	NA	NA	NA	NA	NA	NA	NA	NA	NA	0.1
ADAL	ENSG00000168803	protein_coding	1	yes	-0.033	0.143	0.957	0	-0.022	1	0	0	-0.127	0.146	0.69	0	-0.133	0.743	0	0	-0.446	0.166	0.0503	0	-0.459	0.059	0	0	Adal	ENSRNOG00000012166	NA	no	NA	NA	NA	NA	NA	NA	NA	NA	NA	NA	NA	NA	NA	NA	NA	NA	8.02
ADAM10	ENSG00000137845	protein_coding	1	yes	0.107	0.113	0.722	0	0.118	0.758	0	0	-0.071	0.108	0.783	0	-0.077	0.812	0	0	-0.104	0.119	0.647	0	-0.119	0.651	0	0	Adam10	ENSRNOG00000054257	protein_coding	yes	-0.548	0.151	0.000797	-1	-0.588	0.000172	-1	1	-0.03	0.159	0.928	0	-0.019	0.961	0	0	120.11
ADAM11	ENSG00000073670	protein_coding	1	yes	0.052	0.192	0.946	0	0.063	0.967	0	0	0.757	0.205	0.0108	1	0.748	0.0129	1	1	0.083	0.196	0.861	0	0.069	0.923	0	0	Adam11	ENSRNOG00000002753	protein_coding	yes	-0.076	0.571	0.938	0	-0.108	0.896	0	0	-1.306	0.654	0.126	0	-1.267	0.109	0	0	3.66
ADAM12	ENSG00000148848	protein_coding	1	yes	0.319	0.169	0.331	0	0.328	0.322	0	0	-0.286	0.146	0.248	0	-0.291	0.253	0	0	-0.837	0.174	5.86e-05	-1	-0.846	4.52e-05	-1	1	Adam12	ENSRNOG00000018384	protein_coding	yes	-4.506	0.901	2.31e-06	-1	-5.243	4.32e-07	-1	1	-0.57	0.221	0.0374	-1	-0.56	0.0307	-1	1	5.33
ADAM15	ENSG00000143537	protein_coding	1	yes	-0.18	0.127	0.531	0	-0.168	0.572	0	0	0.093	0.121	0.733	0	0.085	0.777	0	0	0.33	0.133	0.0765	0	0.316	0.0737	0	0	Adam15	ENSRNOG00000020590	protein_coding	yes	-0.818	0.09	1.06e-18	-1	-0.856	2.62e-18	-1	1	-0.411	0.094	0.000112	-1	-0.401	0.000412	-1	1	99.18
ADAM17	ENSG00000151694	protein_coding	1	yes	-0.116	0.105	0.664	0	-0.105	0.773	0	0	0.053	0.104	0.839	0	0.046	0.908	0	0	-0.033	0.111	0.906	0	-0.048	0.908	0	0	Adam17	ENSRNOG00000060694	protein_coding	yes	-0.682	0.08	1.49e-16	-1	-0.721	6.19e-16	-1	1	0.141	0.081	0.197	0	0.152	0.187	0	0	45.35
ADAM19	ENSG00000135074	protein_coding	1	yes	-0.198	0.197	0.703	0	-0.186	0.75	0	0	0.372	0.18	0.217	0	0.366	0.22	0	0	0.15	0.196	0.703	0	0.138	0.751	0	0	Adam19	ENSRNOG00000042980	protein_coding	yes	-3.536	1.053	0.00199	-1	-4.48	0.000502	-1	1	-0.129	0.543	0.906	0	-0.12	0.778	0	0	7.77
ADAM1B	ENSG00000226469	unitary_pseudogene	0	yes	-0.453	0.372	NA	0	-0.434	0.63	0	0	0.45	0.478	NA	0	0.429	0.671	0	0	0.857	0.527	0.302	0	0.822	0.344	0	0	NA	NA	NA	no	NA	NA	NA	NA	NA	NA	NA	NA	NA	NA	NA	NA	NA	NA	NA	NA	0.51
ADAM20P1	ENSG00000259158	transcribed_unprocessed_pseudogene	0	yes	0.415	0.548	NA	0	0.406	0.801	0	0	-0.197	0.504	NA	0	-0.198	0.911	0	0	0.282	0.612	NA	0	0.265	0.923	0	0	NA	NA	NA	no	NA	NA	NA	NA	NA	NA	NA	NA	NA	NA	NA	NA	NA	NA	NA	NA	0.2
ADAM21	ENSG00000139985	protein_coding	1	no	NA	NA	NA	NA	NA	NA	NA	NA	NA	NA	NA	NA	NA	NA	NA	NA	NA	NA	NA	NA	NA	NA	NA	NA	AABR07065031.1	ENSRNOG00000047682	protein_coding	yes	-0.612	0.321	0.0967	0	-0.653	0.06	0	0	-1.734	0.508	0.00394	-1	-1.684	0.00179	-1	1	NA
ADAM22	ENSG00000008277	protein_coding	1	yes	0.086	0.299	0.942	0	0.095	0.969	0	0	-0.766	0.362	0.202	0	-0.765	0.227	0	0	0.526	0.419	0.463	0	0.509	0.527	0	0	Adam22	ENSRNOG00000042478	NA	no	NA	NA	NA	NA	NA	NA	NA	NA	NA	NA	NA	NA	NA	NA	NA	NA	13.92
ADAM23	ENSG00000114948	protein_coding	1	yes	0.457	0.563	0.775	0	0.445	0.806	0	0	-0.413	0.137	0.0458	-1	-0.417	0.0798	0	0	-0.149	0.111	0.421	0	-0.163	0.476	0	0	Adam23	ENSRNOG00000012424	NA	no	NA	NA	NA	NA	NA	NA	NA	NA	NA	NA	NA	NA	NA	NA	NA	NA	0
ADAM32	ENSG00000197140	protein_coding	1	yes	0.494	0.334	0.504	0	0.499	0.527	0	0	-0.284	0.314	0.676	0	-0.284	0.66	0	0	-0.078	0.349	0.934	0	-0.087	0.977	0	0	Adam32	ENSRNOG00000025728	protein_coding	yes	1.087	0.424	0.0213	1	1.041	0.0071	1	1	1.067	0.756	0.318	0	1.009	0.31	0	0	0.46
ADAM33	ENSG00000149451	protein_coding	1	yes	-0.617	0.348	0.374	0	-0.616	0.538	0	0	0.024	0.199	0.967	0	0.016	1	0	0	0.072	0.218	0.894	0	0.06	0.95	0	0	Adam33	ENSRNOG00000021242	protein_coding	yes	-1.074	0.168	9.56e-10	-1	-1.114	7.77e-11	-1	1	0.814	0.174	3.44e-05	1	0.823	1.27e-05	1	1	0.1
ADAM7	ENSG00000069206	protein_coding	1	yes	-0.153	0.528	NA	0	-0.137	0.964	0	0	-1.92	1.101	NA	0	-2.026	0.574	0	0	0	1.375	NA	0	0	1	0	0	Adam7	ENSRNOG00000014054	NA	no	NA	NA	NA	NA	NA	NA	NA	NA	NA	NA	NA	NA	NA	NA	NA	NA	0.25
ADAM8	ENSG00000151651	protein_coding	1	yes	0.005	0.167	1	0	0.016	1	0	0	-0.179	0.186	0.649	0	-0.186	0.67	0	0	-0.162	0.201	0.682	0	-0.173	0.685	0	0	Adam8	ENSRNOG00000017897	protein_coding	yes	2.249	0.254	1.16e-17	1	2.208	2.16e-16	1	1	1.399	0.272	4.17e-06	1	1.41	2.09e-06	1	1	8.13
ADAM9	ENSG00000168615	protein_coding	1	yes	0.166	0.167	0.707	0	0.176	0.731	0	0	0.289	0.152	0.268	0	0.283	0.319	0	0	0.073	0.167	0.855	0	0.059	0.931	0	0	Adam9	ENSRNOG00000017231	protein_coding	yes	-1.185	0.169	1.55e-11	-1	-1.224	1.58e-12	-1	1	-0.351	0.176	0.127	0	-0.341	0.125	0	0	11.17
ADAMTS1	ENSG00000154734	protein_coding	1	yes	0.657	0.138	0.000387	1	0.668	0.000555	1	1	0.6	0.129	0.00103	1	0.594	0.00174	1	1	0.506	0.141	0.00501	1	0.493	0.00824	1	1	Adamts1	ENSRNOG00000001607	protein_coding	yes	-0.035	0.209	0.917	0	-0.074	0.78	0	0	0.334	0.216	0.262	0	0.344	0.219	0	0	26.56
ADAMTS10	ENSG00000142303	protein_coding	1	yes	0.248	0.119	0.255	0	0.26	0.245	0	0	0.003	0.106	0.992	0	-0.004	1	0	0	0.059	0.115	0.825	0	0.047	0.9	0	0	Adamts10	ENSRNOG00000008857	protein_coding	yes	0.222	0.201	0.369	0	0.184	0.437	0	0	-0.492	0.212	0.0661	0	-0.482	0.0682	0	0	13.05
ADAMTS12	ENSG00000151388	protein_coding	1	yes	-0.01	0.141	0.996	0	0.002	1	0	0	-0.048	0.122	0.882	0	-0.054	0.895	0	0	-0.136	0.134	0.579	0	-0.148	0.556	0	0	Adamts12	ENSRNOG00000018865	protein_coding	yes	-1.377	0.318	4.94e-05	-1	-1.4	1.59e-05	-1	1	0.199	0.199	0.507	0	0.208	0.461	0	0	9.85
ADAMTS13	ENSG00000160323	protein_coding	1	yes	0.336	0.122	0.0911	0	0.348	0.0997	0	0	-0.05	0.123	0.877	0	-0.057	0.889	0	0	0.134	0.128	0.563	0	0.119	0.658	0	0	Adamts13	ENSRNOG00000005780	protein_coding	yes	0.59	0.109	3.02e-07	1	0.551	5.99e-06	1	1	0.227	0.111	0.115	0	0.237	0.11	0	0	17.77
ADAMTS14	ENSG00000138316	protein_coding	1	yes	-0.763	0.407	0.334	0	-0.742	0.392	0	0	-0.366	0.348	0.61	0	-0.372	0.645	0	0	0.79	0.362	0.132	0	0.775	0.165	0	0	Adamts14	ENSRNOG00000000563	protein_coding	yes	2.587	0.989	0.0187	1	2.507	0.0673	0	0	-0.24	0.235	0.498	0	-0.229	0.483	0	0	1.57
ADAMTS15	ENSG00000166106	protein_coding	1	yes	0.223	0.198	0.655	0	0.237	0.657	0	0	-0.932	0.19	0.000507	-1	-0.937	0.000457	-1	1	0.041	0.211	0.946	0	0.028	1	0	0	Adamts15	ENSRNOG00000009892	NA	no	NA	NA	NA	NA	NA	NA	NA	NA	NA	NA	NA	NA	NA	NA	NA	NA	112.84
ADAMTS16	ENSG00000145536	protein_coding	1	yes	-0.112	0.552	NA	0	-0.101	0.998	0	0	-1.293	0.546	NA	0	-1.295	0.141	0	0	-0.372	0.777	NA	0	-0.364	0.869	0	0	Adamts16	ENSRNOG00000016812	NA	no	NA	NA	NA	NA	NA	NA	NA	NA	NA	NA	NA	NA	NA	NA	NA	NA	126.1
ADAMTS16.DT	ENSG00000250579	lncRNA	0	yes	0.484	0.721	0.827	0	0.494	0.824	0	0	-1.017	0.724	0.455	0	-1.019	0.403	0	0	-0.528	1.494	0.886	0	-1.361	1	0	0	NA	NA	NA	no	NA	NA	NA	NA	NA	NA	NA	NA	NA	NA	NA	NA	NA	NA	NA	NA	31.99
ADAMTS17	ENSG00000140470	protein_coding	1	yes	-0.017	0.347	NA	0	-0.023	1	0	0	1.326	0.678	NA	0	1.217	0.186	0	0	-1.105	1.324	0.667	0	-2.06	0.784	0	0	Adamts17	ENSRNOG00000037080	protein_coding	yes	-2.804	0.447	2.06e-09	-1	-2.819	1.15e-09	-1	1	-0.576	0.434	0.354	0	-0.561	0.364	0	0	0.81
ADAMTS19	ENSG00000145808	protein_coding	1	yes	1.274	0.674	0.33	0	1.219	0.261	0	0	1.04	1.209	0.693	0	1.923	0.808	0	0	-0.02	0.301	0.991	0	-0.035	1	0	0	Adamts19	ENSRNOG00000019577	NA	no	NA	NA	NA	NA	NA	NA	NA	NA	NA	NA	NA	NA	NA	NA	NA	NA	0
ADAMTS19.AS1	ENSG00000249421	lncRNA	0	yes	0	1.262	1	0	0	1	0	0	0	1.203	1	0	0	1	0	0	-0.001	0.295	1	0	-0.01	1	0	0	NA	NA	NA	no	NA	NA	NA	NA	NA	NA	NA	NA	NA	NA	NA	NA	NA	NA	NA	NA	0
ADAMTS2	ENSG00000087116	protein_coding	1	yes	0.476	0.426	0.66	0	0.467	0.542	0	0	-0.054	0.131	0.873	0	-0.061	0.868	0	0	-0.115	0.143	0.682	0	-0.128	0.623	0	0	Adamts2	ENSRNOG00000061484	protein_coding	yes	-1.08	0.105	2.37e-23	-1	-1.118	8.06e-24	-1	1	-0.683	0.108	5.67e-09	-1	-0.673	2.89e-08	-1	1	0.05
ADAMTS3	ENSG00000156140	protein_coding	1	yes	-0.005	0.162	1	0	0.007	1	0	0	-0.511	0.166	0.0393	-1	-0.516	0.0457	-1	1	-0.879	0.197	0.000233	-1	-0.89	0.000231	-1	1	Adamts3	ENSRNOG00000027463	protein_coding	yes	0.067	0.636	0.955	0	0.026	0.982	0	0	-1.736	1.127	0.265	0	-1.552	0.237	0	0	58.81
ADAMTS4	ENSG00000158859	protein_coding	1	yes	0.889	0.403	0.218	0	0.88	0.271	0	0	-0.135	0.196	0.769	0	-0.141	0.811	0	0	0.528	0.226	0.101	0	0.511	0.114	0	0	Adamts4	ENSRNOG00000003538	protein_coding	yes	-2.774	0.591	9.85e-06	-1	-2.691	6.03e-08	-1	1	2.195	0.13	7.93e-61	1	2.204	7.59e-56	1	1	0.15
ADAMTS5	ENSG00000154736	protein_coding	1	yes	-0.251	0.2	0.6	0	-0.239	0.652	0	0	0.202	0.145	0.463	0	0.195	0.521	0	0	0.144	0.159	0.635	0	0.129	0.716	0	0	Adamts5	ENSRNOG00000057794	protein_coding	yes	-0.823	1.189	0.596	0	-1.845	0.581	0	0	-1.398	0.245	2.07e-07	-1	-1.387	1.35e-07	-1	1	2.39
ADAMTS6	ENSG00000049192	protein_coding	1	yes	-0.371	0.23	0.438	0	-0.36	0.505	0	0	0.33	0.201	0.356	0	0.325	0.404	0	0	0.9	0.222	0.00103	1	0.885	0.00172	1	1	Adamts6	ENSRNOG00000012655	protein_coding	yes	-2.024	0.328	4e-09	-1	-2.059	6.01e-09	-1	1	-0.666	0.321	0.109	0	-0.655	0.12	0	0	2.89
ADAMTS7	ENSG00000136378	protein_coding	1	yes	0.25	0.287	0.751	0	0.262	0.784	0	0	1.153	0.273	0.00305	1	1.148	0.00517	1	1	1.06	0.299	0.00542	1	1.048	0.00865	1	1	Adamts7	ENSRNOG00000028036	protein_coding	yes	-2.153	0.233	3.07e-19	-1	-2.189	2.43e-19	-1	1	0.452	0.229	0.132	0	0.461	0.107	0	0	39.36
ADAMTS7P3	ENSG00000261143	transcribed_unprocessed_pseudogene	0	yes	0.52	0.447	0.641	0	0.529	0.705	0	0	0.977	0.392	0.115	0	0.97	0.138	0	0	1.269	0.432	0.0281	1	1.252	0.0343	1	1	NA	NA	NA	no	NA	NA	NA	NA	NA	NA	NA	NA	NA	NA	NA	NA	NA	NA	NA	NA	0.61
ADAMTS7P4	ENSG00000218052	transcribed_unprocessed_pseudogene	0	yes	-0.316	0.518	0.848	0	-0.298	0.91	0	0	-0.431	0.332	0.503	0	-0.439	0.53	0	0	-1.372	0.398	0.00726	-1	-1.371	0.00533	-1	1	NA	NA	NA	no	NA	NA	NA	NA	NA	NA	NA	NA	NA	NA	NA	NA	NA	NA	NA	NA	0.25
ADAMTS8	ENSG00000134917	protein_coding	1	yes	-0.325	0.507	0.838	0	-0.311	0.881	0	0	-1.69	0.454	0.0102	-1	-1.69	0.0114	-1	1	0.276	0.488	0.799	0	0.263	0.836	0	0	Adamts8	ENSRNOG00000005574	NA	no	NA	NA	NA	NA	NA	NA	NA	NA	NA	NA	NA	NA	NA	NA	NA	NA	1.07
ADAMTS9	ENSG00000163638	protein_coding	1	yes	0.116	0.226	0.88	0	0.127	0.9	0	0	-0.517	0.232	0.172	0	-0.524	0.187	0	0	0.331	0.238	0.401	0	0.317	0.449	0	0	Adamts9	ENSRNOG00000023257	protein_coding	yes	-4.049	1.145	0.00109	-1	-4.868	0.000186	-1	1	-2.061	0.752	0.0257	-1	-2.051	0.00152	-1	1	86.03
ADAMTS9.AS1	ENSG00000241158	lncRNA	0	yes	-0.796	0.464	NA	0	-0.788	0.256	0	0	-2.253	1.058	NA	0	-2.297	0.35	0	0	-0.723	0.871	0.668	0	-0.67	0.779	0	0	NA	NA	NA	no	NA	NA	NA	NA	NA	NA	NA	NA	NA	NA	NA	NA	NA	NA	NA	NA	0.86
ADAMTS9.AS2	ENSG00000241684	lncRNA	0	yes	0.484	0.185	0.113	0	0.493	0.112	0	0	0.421	0.193	0.185	0	0.412	0.256	0	0	0.346	0.178	0.196	0	0.333	0.241	0	0	NA	NA	NA	no	NA	NA	NA	NA	NA	NA	NA	NA	NA	NA	NA	NA	NA	NA	NA	NA	1.88
ADAMTSL1	ENSG00000178031	protein_coding	1	yes	-0.584	0.985	0.854	0	-0.498	0.978	0	0	0.248	0.171	0.435	0	0.242	0.438	0	0	-0.7	0.192	0.00387	-1	-0.71	0.00167	-1	1	Adamtsl1	ENSRNOG00000006956	NA	no	NA	NA	NA	NA	NA	NA	NA	NA	NA	NA	NA	NA	NA	NA	NA	NA	0
ADAMTSL2	ENSG00000197859	protein_coding	1	no	NA	NA	NA	NA	NA	NA	NA	NA	NA	NA	NA	NA	NA	NA	NA	NA	NA	NA	NA	NA	NA	NA	NA	NA	Adamtsl2	ENSRNOG00000027742	protein_coding	yes	5.982	0.733	3.41e-15	1	5.787	3.67e-18	1	1	0.708	0.472	0.281	0	0.718	0.27	0	0	NA
ADAMTSL3	ENSG00000156218	protein_coding	1	yes	0.488	0.261	0.337	0	0.501	0.352	0	0	-1.43	0.964	0.424	0	-1.256	0.587	0	0	-1.109	0.281	0.00153	-1	-1.111	0.000734	-1	1	Adamtsl3	ENSRNOG00000010840	protein_coding	yes	-1.505	0.402	0.000507	-1	-1.543	0.000106	-1	1	-0.692	0.449	0.264	0	-0.675	0.234	0	0	1.73
ADAMTSL4	ENSG00000143382	protein_coding	1	yes	0.143	0.178	0.778	0	0.151	0.775	0	0	0.262	0.153	0.329	0	0.256	0.339	0	0	0.231	0.167	0.404	0	0.217	0.425	0	0	Adamtsl4	ENSRNOG00000049385	protein_coding	yes	-0.771	0.211	0.000696	-1	-0.811	0.000242	-1	1	-0.715	0.22	0.00638	-1	-0.706	0.00631	-1	1	4.52
ADAMTSL4.AS2	ENSG00000237781	lncRNA	0	yes	-0.125	0.52	NA	0	-0.112	1	0	0	-0.149	0.362	0.875	0	-0.147	0.892	0	0	0.331	0.423	0.692	0	0.322	0.741	0	0	NA	NA	NA	no	NA	NA	NA	NA	NA	NA	NA	NA	NA	NA	NA	NA	NA	NA	NA	NA	0.25
ADAMTSL5	ENSG00000185761	protein_coding	1	yes	0.397	0.142	0.0842	0	0.41	0.0682	0	0	0.129	0.126	0.622	0	0.122	0.654	0	0	0.308	0.142	0.133	0	0.295	0.135	0	0	Adamtsl5	ENSRNOG00000033787	protein_coding	yes	0.172	0.128	0.262	0	0.133	0.371	0	0	-0.325	0.134	0.0532	0	-0.315	0.058	0	0	9.65
ADAP1	ENSG00000105963	protein_coding	1	yes	-0.022	0.361	0.997	0	-0.012	1	0	0	0.299	0.343	0.689	0	0.29	0.741	0	0	0.575	0.363	0.318	0	0.56	0.339	0	0	Adap1	ENSRNOG00000054033	protein_coding	yes	0.638	0.389	0.161	0	0.591	0.169	0	0	0.162	0.443	0.844	0	0.173	0.808	0	0	0.96
ADAP2	ENSG00000184060	protein_coding	1	yes	0.064	0.229	0.945	0	0.073	0.967	0	0	0.083	0.267	0.908	0	0.074	0.963	0	0	0.593	0.267	0.125	0	0.578	0.152	0	0	Adap2	ENSRNOG00000037148	NA	no	NA	NA	NA	NA	NA	NA	NA	NA	NA	NA	NA	NA	NA	NA	NA	NA	4.11
ADAR	ENSG00000160710	protein_coding	1	yes	-0.134	0.062	0.234	0	-0.122	0.484	0	0	-0.027	0.06	0.864	0	-0.032	0.894	0	0	-0.208	0.065	0.0141	-1	-0.221	0.0425	-1	1	Adar	ENSRNOG00000020744	protein_coding	yes	-0.413	0.091	2.06e-05	-1	-0.453	3.62e-06	-1	1	-0.01	0.095	0.967	0	0.001	1	0	0	247.58
ADARB1	ENSG00000197381	protein_coding	1	yes	-0.188	0.122	0.475	0	-0.177	0.544	0	0	0.472	0.116	0.00476	1	0.465	0.00532	1	1	0.431	0.125	0.0072	1	0.416	0.00879	1	1	Adarb1	ENSRNOG00000001227	protein_coding	yes	-0.919	0.133	3.56e-11	-1	-0.958	2.97e-12	-1	1	0.268	0.132	0.119	0	0.278	0.0893	0	0	20.97
ADAT1	ENSG00000065457	protein_coding	1	yes	-0.148	0.098	0.491	0	-0.136	0.621	0	0	-0.29	0.101	0.0588	0	-0.295	0.0879	0	0	-0.031	0.102	0.903	0	-0.047	0.899	0	0	Adat1	ENSRNOG00000019434	protein_coding	yes	1.291	0.099	2.26e-37	1	1.251	1.27e-30	1	1	0.489	0.104	2.98e-05	1	0.501	6.52e-05	1	1	28.54
ADAT2	ENSG00000189007	protein_coding	1	yes	-0.321	0.258	0.604	0	-0.309	0.675	0	0	-0.51	0.256	0.237	0	-0.513	0.278	0	0	-0.622	0.271	0.109	0	-0.635	0.12	0	0	Adat2	ENSRNOG00000046983	protein_coding	yes	-1.734	0.182	2.91e-20	-1	-1.77	1.9e-20	-1	1	0.137	0.178	0.632	0	0.148	0.586	0	0	15.84
ADAT3	ENSG00000213638	protein_coding	1	yes	-0.034	0.185	0.968	0	-0.021	1	0	0	0.205	0.189	0.594	0	0.199	0.664	0	0	-0.289	0.204	0.39	0	-0.302	0.367	0	0	Adat3	ENSRNOG00000063591	protein_coding	yes	0.017	0.115	0.928	0	-0.022	0.893	0	0	-0.184	0.121	0.274	0	-0.172	0.339	0	0	5.18
ADCK1	ENSG00000063761	protein_coding	1	yes	-0.107	0.134	0.78	0	-0.096	0.854	0	0	-0.059	0.14	0.872	0	-0.067	0.895	0	0	0.032	0.134	0.929	0	0.017	1	0	0	Adck1	ENSRNOG00000012685	protein_coding	yes	-0.481	0.116	0.000115	-1	-0.519	5.12e-05	-1	1	0.03	0.113	0.893	0	0.041	0.84	0	0	6.91
ADCK2	ENSG00000133597	protein_coding	1	yes	-0.041	0.143	0.943	0	-0.028	0.995	0	0	0.256	0.137	0.28	0	0.249	0.284	0	0	0.241	0.151	0.316	0	0.228	0.325	0	0	Ndufb2	ENSRNOG00000010005	protein_coding	yes	0.386	0.137	0.0105	1	0.348	0.0202	1	1	0	0.144	1	0	0.012	0.975	0	0	32.4
ADCK5	ENSG00000173137	protein_coding	1	yes	0.217	0.119	0.351	0	0.229	0.32	0	0	-0.064	0.116	0.822	0	-0.073	0.81	0	0	0.015	0.123	0.971	0	-0.001	1	0	0	Adck5	ENSRNOG00000030334	protein_coding	yes	-0.851	0.176	5.35e-06	-1	-0.888	1.47e-06	-1	1	-0.446	0.185	0.0558	0	-0.435	0.0573	0	0	21.08
ADCY1	ENSG00000164742	protein_coding	1	yes	-1.005	0.249	0.00439	-1	-0.988	0.00527	-1	1	-1.784	0.491	0.0125	-1	-1.735	0.0171	-1	1	-0.826	0.177	0.000108	-1	-0.84	4.77e-05	-1	1	Adcy1	ENSRNOG00000059479	NA	no	NA	NA	NA	NA	NA	NA	NA	NA	NA	NA	NA	NA	NA	NA	NA	NA	0.91
ADCY10P1	ENSG00000161912	transcribed_unprocessed_pseudogene	0	yes	0.775	0.346	0.206	0	0.785	0.249	0	0	0.278	0.342	0.714	0	0.27	0.769	0	0	0.61	0.361	0.279	0	0.596	0.324	0	0	NA	NA	NA	no	NA	NA	NA	NA	NA	NA	NA	NA	NA	NA	NA	NA	NA	NA	NA	NA	2.95
ADCY3	ENSG00000138031	protein_coding	1	yes	-0.209	0.107	0.306	0	-0.197	0.358	0	0	0.03	0.101	0.912	0	0.024	0.96	0	0	0.027	0.11	0.927	0	0.014	1	0	0	Adcy3	ENSRNOG00000003999	protein_coding	yes	0.572	0.261	0.0522	0	0.528	0.0693	0	0	-0.417	0.175	0.0596	0	-0.407	0.0667	0	0	40.07
ADCY4	ENSG00000129467	protein_coding	1	yes	-1.685	1.184	0.528	0	-2.522	0.618	0	0	0.194	0.15	0.503	0	0.187	0.56	0	0	2.248	0.225	3.1e-20	1	2.226	3.4e-21	1	1	Adcy4	ENSRNOG00000020401	protein_coding	yes	-1.59	0.415	0.000369	-1	-1.626	0.000409	-1	1	-0.15	0.463	0.865	0	-0.136	0.899	0	0	0
ADCY5	ENSG00000173175	protein_coding	1	yes	-0.296	0.198	0.497	0	-0.286	0.54	0	0	-0.296	0.247	0.546	0	-0.302	0.557	0	0	-0.358	0.214	0.285	0	-0.371	0.267	0	0	Adcy5	ENSRNOG00000002229	protein_coding	yes	-0.923	0.179	1.03e-06	-1	-0.961	2.55e-07	-1	1	-0.102	0.191	0.756	0	-0.093	0.777	0	0	8.79
ADCY6	ENSG00000174233	protein_coding	1	yes	0.17	0.08	0.245	0	0.181	0.265	0	0	0.089	0.078	0.573	0	0.082	0.664	0	0	0.247	0.084	0.0288	1	0.233	0.059	0	0	Adcy6	ENSRNOG00000054757	protein_coding	yes	0.154	0.128	0.321	0	0.114	0.44	0	0	0.036	0.134	0.89	0	0.046	0.839	0	0	132.9
ADCY6.DT	ENSG00000257660	lncRNA	0	yes	0.263	0.438	NA	0	0.291	0.878	0	0	-0.771	0.586	NA	0	-0.739	0.486	0	0	-0.065	0.571	NA	0	-0.057	1	0	0	NA	NA	NA	no	NA	NA	NA	NA	NA	NA	NA	NA	NA	NA	NA	NA	NA	NA	NA	NA	0.3
ADCY7	ENSG00000121281	protein_coding	1	yes	-0.123	0.156	0.782	0	-0.113	0.852	0	0	0.134	0.156	0.693	0	0.128	0.747	0	0	1.021	0.162	4.13e-08	1	1.003	1.41e-07	1	1	Adcy7	ENSRNOG00000014776	protein_coding	yes	0.995	0.606	0.16	0	0.905	0.255	0	0	0.065	0.208	0.87	0	0.075	0.831	0	0	11.53
ADCY8	ENSG00000155897	protein_coding	1	yes	0.071	0.708	0.989	0	0.08	1	0	0	-0.28	0.812	0.898	0	-0.374	0.928	0	0	0.883	1.173	0.709	0	0.762	0.853	0	0	Adcy8	ENSRNOG00000004890	protein_coding	yes	-0.343	1.226	0.85	0	-1.183	1	0	0	0.253	0.412	0.714	0	0.262	0.624	0	0	4.06
ADCY9	ENSG00000162104	protein_coding	1	yes	0.046	0.143	0.934	0	0.058	0.943	0	0	0.448	0.127	0.0154	1	0.442	0.0131	1	1	0.276	0.138	0.178	0	0.262	0.189	0	0	Adcy9	ENSRNOG00000049768	protein_coding	yes	-0.685	0.155	3.6e-05	-1	-0.724	1.01e-05	-1	1	0.149	0.159	0.542	0	0.159	0.49	0	0	10
ADCYAP1R1	ENSG00000078549	protein_coding	1	no	NA	NA	NA	NA	NA	NA	NA	NA	NA	NA	NA	NA	NA	NA	NA	NA	NA	NA	NA	NA	NA	NA	NA	NA	Adcyap1r1	ENSRNOG00000012098	protein_coding	yes	-0.861	0.903	0.444	0	-0.794	0.632	0	0	1.809	0.193	5.05e-19	1	1.817	1.6e-18	1	1	NA
ADD1	ENSG00000087274	protein_coding	1	yes	-0.057	0.091	0.841	0	-0.045	0.915	0	0	-0.08	0.087	0.668	0	-0.086	0.669	0	0	-0.199	0.094	0.15	0	-0.212	0.129	0	0	Add1	ENSRNOG00000013039	protein_coding	yes	-0.426	0.049	3.24e-17	-1	-0.466	8.45e-12	-1	1	-0.588	0.051	4.16e-28	-1	-0.577	4.65e-15	-1	1	259.56
ADD2	ENSG00000075340	protein_coding	1	yes	-0.203	0.448	NA	0	-0.197	0.907	0	0	-1.844	1.041	NA	0	-1.686	0.537	0	0	0.049	1.354	NA	0	0.017	1	0	0	Add2	ENSRNOG00000015903	NA	no	NA	NA	NA	NA	NA	NA	NA	NA	NA	NA	NA	NA	NA	NA	NA	NA	0.51
ADD3	ENSG00000148700	protein_coding	1	yes	-0.116	0.151	0.79	0	-0.105	0.86	0	0	-0.288	0.143	0.233	0	-0.294	0.258	0	0	-0.548	0.157	0.00644	-1	-0.561	0.00745	-1	1	Add3	ENSRNOG00000012820	protein_coding	yes	-0.941	0.172	2.22e-07	-1	-0.981	2.58e-08	-1	1	-0.563	0.177	0.00765	-1	-0.553	0.00674	-1	1	117.92
ADD3.AS1	ENSG00000203876	lncRNA	0	yes	-0.01	0.326	1	0	0.004	1	0	0	-0.553	0.28	0.244	0	-0.559	0.228	0	0	-0.068	0.456	0.963	0	-0.078	1	0	0	NA	NA	NA	no	NA	NA	NA	NA	NA	NA	NA	NA	NA	NA	NA	NA	NA	NA	NA	NA	0.41
ADGRA2	ENSG00000020181	protein_coding	1	yes	-0.118	0.166	0.813	0	-0.105	0.864	0	0	0.215	0.153	0.457	0	0.209	0.469	0	0	-0.266	0.168	0.318	0	-0.279	0.266	0	0	Adgra2	ENSRNOG00000012991	protein_coding	yes	1.26	0.186	7.55e-11	1	1.22	1.45e-10	1	1	0.21	0.193	0.467	0	0.22	0.406	0	0	19.45
ADGRA3	ENSG00000152990	protein_coding	1	yes	-0.095	0.106	0.74	0	-0.084	0.816	0	0	0.236	0.102	0.149	0	0.228	0.197	0	0	0.19	0.109	0.257	0	0.175	0.329	0	0	Adgra3	ENSRNOG00000004279	protein_coding	yes	-1.248	0.13	1.51e-20	-1	-1.287	5.57e-22	-1	1	-0.342	0.13	0.0338	-1	-0.332	0.0365	-1	1	47.28
ADGRB1	ENSG00000181790	protein_coding	1	yes	-0.155	0.55	NA	0	-0.157	0.984	0	0	-2.322	0.788	NA	0	-2.199	0.0507	0	0	-0.551	0.83	NA	0	-0.529	0.835	0	0	Adgrb1	ENSRNOG00000029450	NA	no	NA	NA	NA	NA	NA	NA	NA	NA	NA	NA	NA	NA	NA	NA	NA	NA	0.15
ADGRB2	ENSG00000121753	protein_coding	1	yes	0.187	0.143	0.578	0	0.199	0.542	0	0	0.322	0.135	0.135	0	0.315	0.125	0	0	0.581	0.147	0.00146	1	0.567	0.000794	1	1	Adgrb2	ENSRNOG00000014375	protein_coding	yes	-1.755	0.16	1.26e-26	-1	-1.792	3.04e-28	-1	1	-1.628	0.193	1.94e-15	-1	-1.615	2.29e-15	-1	1	26.31
ADGRB3	ENSG00000135298	protein_coding	1	yes	0.078	0.351	0.958	0	0.089	0.967	0	0	-0.616	0.577	0.603	0	-0.66	0.72	0	0	-1.082	1.286	0.664	0	-1.141	0.872	0	0	Adgrb3	ENSRNOG00000012045	NA	no	NA	NA	NA	NA	NA	NA	NA	NA	NA	NA	NA	NA	NA	NA	NA	NA	5.84
ADGRD1	ENSG00000111452	protein_coding	1	yes	-1.438	0.661	0.226	0	-1.337	0.442	0	0	-0.085	0.088	0.65	0	-0.09	0.696	0	0	-0.539	0.108	2.95e-05	-1	-0.552	9.61e-05	-1	1	Adgrd1	ENSRNOG00000023536	NA	no	NA	NA	NA	NA	NA	NA	NA	NA	NA	NA	NA	NA	NA	NA	NA	NA	0
ADGRE2	ENSG00000127507	protein_coding	0	yes	-0.654	0.255	0.126	0	-0.643	0.128	0	0	-1.27	0.304	0.00351	-1	-1.268	0.00296	-1	1	2.054	0.527	0.00179	1	1.981	0.00115	1	1	NA	NA	NA	no	NA	NA	NA	NA	NA	NA	NA	NA	NA	NA	NA	NA	NA	NA	NA	NA	3.96
ADGRE5	ENSG00000123146	protein_coding	1	yes	-0.286	0.092	0.0449	-1	-0.274	0.0847	0	0	-0.037	0.085	0.866	0	-0.044	0.879	0	0	0.176	0.097	0.238	0	0.162	0.331	0	0	Adgre5	ENSRNOG00000004489	protein_coding	yes	-1.563	0.147	3.16e-25	-1	-1.599	4.16e-26	-1	1	0.003	0.119	0.999	0	0.013	0.963	0	0	31.23
ADGRF1	ENSG00000153292	protein_coding	1	yes	0.383	0.584	NA	0	0.353	0.764	0	0	0.087	1.271	NA	0	0.112	1	0	0	0	1.401	NA	0	0	1	0	0	Adgrf1	ENSRNOG00000062544	NA	no	NA	NA	NA	NA	NA	NA	NA	NA	NA	NA	NA	NA	NA	NA	NA	NA	0.05
ADGRF3	ENSG00000173567	protein_coding	1	yes	0.204	0.262	0.787	0	0.212	0.792	0	0	-0.907	0.364	0.114	0	-0.901	0.112	0	0	-0.059	0.391	0.962	0	-0.07	1	0	0	Adgrf3	ENSRNOG00000024766	NA	no	NA	NA	NA	NA	NA	NA	NA	NA	NA	NA	NA	NA	NA	NA	NA	NA	1.93
ADGRF4	ENSG00000153294	protein_coding	1	yes	-0.957	0.415	NA	0	-0.959	0.0958	0	0	-0.852	1.054	NA	0	-0.743	0.928	0	0	-2.808	1.048	NA	0	-2.538	0.0344	-1	0	Adgrf4	ENSRNOG00000012535	NA	no	NA	NA	NA	NA	NA	NA	NA	NA	NA	NA	NA	NA	NA	NA	NA	NA	0.76
ADGRG1	ENSG00000205336	protein_coding	1	yes	-0.046	0.407	0.985	0	-0.035	1	0	0	-0.645	0.394	0.361	0	-0.653	0.365	0	0	3.237	0.455	3e-10	1	3.206	1.44e-09	1	1	Adgrg1	ENSRNOG00000014963	protein_coding	yes	-2.242	0.308	2.8e-12	-1	-2.281	1.61e-11	-1	1	0.96	0.328	0.0158	1	0.97	0.0144	1	1	272.97
ADGRG2	ENSG00000173698	protein_coding	1	yes	-0.438	0.277	0.454	0	-0.429	0.471	0	0	0.159	0.349	0.86	0	0.146	0.9	0	0	-0.15	0.34	0.853	0	-0.162	0.862	0	0	Adgrg2	ENSRNOG00000032472	NA	no	NA	NA	NA	NA	NA	NA	NA	NA	NA	NA	NA	NA	NA	NA	NA	NA	1.57
ADGRG6	ENSG00000112414	protein_coding	1	yes	-0.027	0.29	0.99	0	-0.016	1	0	0	0.112	0.282	0.88	0	0.102	0.925	0	0	0.671	0.311	0.137	0	0.656	0.183	0	0	Adgrg6	ENSRNOG00000011411	protein_coding	yes	-0.396	0.487	0.524	0	-0.437	0.463	0	0	-1.285	0.791	0.235	0	-1.216	0.235	0	0	158.75
ADGRL1	ENSG00000072071	protein_coding	1	yes	0.06	0.129	0.893	0	0.072	0.892	0	0	-0.128	0.125	0.625	0	-0.134	0.609	0	0	-0.301	0.133	0.115	0	-0.314	0.0786	0	0	Adgrl1	ENSRNOG00000029134	protein_coding	yes	-0.726	0.249	0.00815	-1	-0.766	0.00398	-1	1	-0.454	0.262	0.199	0	-0.445	0.196	0	0	34.03
ADGRL1.AS1	ENSG00000267169	lncRNA	0	yes	0.151	0.205	0.805	0	0.16	0.855	0	0	0.121	0.155	0.728	0	0.114	0.792	0	0	0.455	0.166	0.0445	1	0.442	0.0586	0	0	NA	NA	NA	no	NA	NA	NA	NA	NA	NA	NA	NA	NA	NA	NA	NA	NA	NA	NA	NA	1.37
ADGRL2	ENSG00000117114	protein_coding	2	yes	0.253	0.169	0.497	0	0.262	0.521	0	0	-0.379	0.171	0.173	0	-0.384	0.198	0	0	-0.246	0.172	0.384	0	-0.26	0.374	0	0	Adgrl2	ENSRNOG00000065347	NA	no	NA	NA	NA	NA	NA	NA	NA	NA	NA	NA	NA	NA	NA	NA	NA	NA	14.32
ADGRL2	ENSG00000117114	protein_coding	2	yes	0.253	0.169	0.497	0	0.262	0.521	0	0	-0.379	0.171	0.173	0	-0.384	0.198	0	0	-0.246	0.172	0.384	0	-0.26	0.374	0	0	Adgrl2	ENSRNOG00000063253	NA	no	NA	NA	NA	NA	NA	NA	NA	NA	NA	NA	NA	NA	NA	NA	NA	NA	14.32
ADGRL3	ENSG00000150471	protein_coding	1	yes	-0.193	0.379	0.882	0	-0.19	0.908	0	0	2.487	1.074	0.151	0	3.211	0.225	0	0	-1.94	0.998	0.195	0	-1.765	0.202	0	0	Adgrl3	ENSRNOG00000030149	NA	no	NA	NA	NA	NA	NA	NA	NA	NA	NA	NA	NA	NA	NA	NA	NA	NA	0.66
ADGRL4	ENSG00000162618	protein_coding	1	yes	-1.191	1.224	0.714	0	-2.071	0.808	0	0	-0.683	0.19	0.0134	-1	-0.69	0.0146	-1	1	-0.497	0.209	0.093	0	-0.516	0.0858	0	0	Adgrl4	ENSRNOG00000033940	NA	no	NA	NA	NA	NA	NA	NA	NA	NA	NA	NA	NA	NA	NA	NA	NA	NA	0
ADGRV1	ENSG00000164199	protein_coding	1	yes	-0.418	0.32	0.578	0	-0.409	0.583	0	0	-0.691	0.53	0.5	0	-0.684	0.595	0	0	0.238	0.865	0.915	0	0.211	1	0	0	Adgrv1	ENSRNOG00000016306	NA	no	NA	NA	NA	NA	NA	NA	NA	NA	NA	NA	NA	NA	NA	NA	NA	NA	3.66
ADH1A	ENSG00000187758	protein_coding	1	no	NA	NA	NA	NA	NA	NA	NA	NA	NA	NA	NA	NA	NA	NA	NA	NA	NA	NA	NA	NA	NA	NA	NA	NA	Adh6	ENSRNOG00000012436	protein_coding	yes	-4.211	1.07	0.000249	-1	-3.984	5.77e-06	-1	1	0.368	0.722	0.771	0	0.379	0.66	0	0	NA
ADH1B	ENSG00000196616	protein_coding	1	yes	1.216	1.185	0.696	0	1.288	0.868	0	0	-0.575	0.216	0.0866	0	-0.581	0.0858	0	0	-0.488	0.235	0.158	0	-0.499	0.148	0	0	Adh6	ENSRNOG00000012436	protein_coding	yes	-4.211	1.07	0.000249	-1	-3.984	5.77e-06	-1	1	0.368	0.722	0.771	0	0.379	0.66	0	0	0
ADH1C	ENSG00000248144	protein_coding	1	yes	0.191	0.732	NA	0	0.189	1	0	0	0.698	0.391	0.305	0	0.693	0.36	0	0	0.28	0.373	0.71	0	0.27	0.743	0	0	Adh6	ENSRNOG00000012436	protein_coding	yes	-4.211	1.07	0.000249	-1	-3.984	5.77e-06	-1	1	0.368	0.722	0.771	0	0.379	0.66	0	0	0.1
ADH5	ENSG00000197894	protein_coding	1	yes	-0.043	0.096	0.899	0	-0.031	0.965	0	0	0.211	0.091	0.153	0	0.203	0.182	0	0	-0.037	0.1	0.877	0	-0.052	0.849	0	0	Adh5	ENSRNOG00000046357	protein_coding	yes	-0.178	0.141	0.293	0	-0.216	0.177	0	0	0.217	0.147	0.289	0	0.228	0.247	0	0	152.2
ADH6	ENSG00000172955	protein_coding	1	yes	-1.029	0.38	0.0977	0	-1.007	0.0901	0	0	0.273	0.308	0.683	0	0.27	0.772	0	0	0.543	0.33	0.294	0	0.53	0.293	0	0	Adh6	ENSRNOG00000069176	NA	no	NA	NA	NA	NA	NA	NA	NA	NA	NA	NA	NA	NA	NA	NA	NA	NA	0.66
ADHFE1	ENSG00000147576	protein_coding	1	yes	0.378	0.232	0.434	0	0.387	0.474	0	0	-0.142	0.198	0.756	0	-0.149	0.772	0	0	-0.492	0.242	0.17	0	-0.502	0.155	0	0	Adhfe1	ENSRNOG00000007069	protein_coding	yes	-0.058	0.184	0.827	0	-0.097	0.664	0	0	0.247	0.204	0.405	0	0.258	0.354	0	0	1.32
ADI1	ENSG00000182551	protein_coding	1	yes	-0.383	0.104	0.0126	-1	-0.371	0.0137	-1	1	0.014	0.098	0.961	0	0.006	1	0	0	-0.339	0.108	0.0166	-1	-0.353	0.00941	-1	1	Adi1	ENSRNOG00000008950	protein_coding	yes	-0.92	0.119	8.82e-14	-1	-0.959	7.55e-14	-1	1	-0.081	0.123	0.689	0	-0.07	0.735	0	0	57.79
ADIPOQ	ENSG00000181092	protein_coding	1	no	NA	NA	NA	NA	NA	NA	NA	NA	NA	NA	NA	NA	NA	NA	NA	NA	NA	NA	NA	NA	NA	NA	NA	NA	Adipoq	ENSRNOG00000001821	protein_coding	yes	1.074	1.307	0.52	0	1.855	0.588	0	0	-0.152	0.668	0.911	0	-0.131	0.907	0	0	NA
ADIPOR1	ENSG00000159346	protein_coding	1	yes	0.039	0.082	0.89	0	0.05	0.889	0	0	0.163	0.079	0.22	0	0.156	0.284	0	0	0.194	0.086	0.115	0	0.181	0.174	0	0	Adipor1	ENSRNOG00000004143	protein_coding	yes	0.907	0.075	4.23e-32	1	0.867	2.01e-24	1	1	-0.008	0.079	0.965	0	0.002	1	0	0	120.36
ADIPOR2	ENSG00000006831	protein_coding	1	yes	-0.158	0.067	0.18	0	-0.146	0.385	0	0	0.164	0.067	0.121	0	0.159	0.246	0	0	0.026	0.071	0.883	0	0.012	1	0	0	Adipor2	ENSRNOG00000007990	protein_coding	yes	0.015	0.166	0.963	0	-0.025	0.915	0	0	-0.062	0.175	0.85	0	-0.051	0.872	0	0	96.03
ADIRF.AS1	ENSG00000272734	lncRNA	0	yes	1.048	0.256	0.00371	1	1.055	0.00382	1	1	0.456	0.225	0.227	0	0.45	0.247	0	0	1.028	0.244	0.000595	1	1.015	0.000648	1	1	NA	NA	NA	no	NA	NA	NA	NA	NA	NA	NA	NA	NA	NA	NA	NA	NA	NA	NA	NA	1.57
ADK	ENSG00000156110	protein_coding	1	yes	-0.216	0.098	0.215	0	-0.205	0.325	0	0	0.213	0.092	0.153	0	0.205	0.232	0	0	0.042	0.109	0.873	0	0.027	0.976	0	0	Adk	ENSRNOG00000012325	protein_coding	yes	-0.881	0.081	2.24e-26	-1	-0.919	1.53e-23	-1	1	-0.079	0.082	0.526	0	-0.069	0.621	0	0	33.87
ADM	ENSG00000148926	protein_coding	1	yes	-0.358	0.153	0.181	0	-0.348	0.229	0	0	0.2	0.131	0.405	0	0.193	0.451	0	0	0.035	0.144	0.928	0	0.023	1	0	0	Adm	ENSRNOG00000027030	protein_coding	yes	-4.593	0.866	5.14e-07	-1	-4.531	2.84e-09	-1	1	1.323	0.09	2.01e-46	1	1.334	9.62e-33	1	1	5.33
ADM.DT	ENSG00000254554	lncRNA	0	yes	-0.145	0.622	0.957	0	-0.139	1	0	0	0.113	0.334	0.9	0	0.107	0.942	0	0	0.58	0.392	0.359	0	0.562	0.385	0	0	NA	NA	NA	no	NA	NA	NA	NA	NA	NA	NA	NA	NA	NA	NA	NA	NA	NA	NA	NA	0
ADM2	ENSG00000128165	protein_coding	1	yes	-0.257	0.289	0.745	0	-0.245	0.806	0	0	-0.815	0.235	0.0174	-1	-0.819	0.0223	-1	1	-1.72	0.258	4.56e-09	-1	-1.73	1.81e-08	-1	1	Adm2	ENSRNOG00000029830	protein_coding	yes	0.995	0.507	0.0865	0	0.965	0.0443	1	0	-0.295	1.315	0.912	0	-0.417	1	0	0	1.37
ADM5	ENSG00000224420	protein_coding	0	yes	0.155	0.283	0.869	0	0.161	0.874	0	0	-0.501	0.422	0.55	0	-0.507	0.594	0	0	0.369	0.511	0.724	0	0.348	0.839	0	0	NA	NA	NA	no	NA	NA	NA	NA	NA	NA	NA	NA	NA	NA	NA	NA	NA	NA	NA	NA	1.57
ADNP	ENSG00000101126	protein_coding	1	yes	-0.046	0.06	0.788	0	-0.035	0.926	0	0	0.037	0.059	0.796	0	0.031	0.902	0	0	-0.063	0.063	0.589	0	-0.078	0.626	0	0	Adnp	ENSRNOG00000010975	protein_coding	yes	-0.375	0.089	8.7e-05	-1	-0.415	1.6e-05	-1	1	-0.096	0.094	0.496	0	-0.086	0.549	0	0	168.81
ADNP.AS1	ENSG00000259456	lncRNA	0	yes	-0.16	0.193	0.766	0	-0.15	0.825	0	0	-0.55	0.194	0.0642	0	-0.556	0.058	0	0	-0.228	0.235	0.604	0	-0.239	0.61	0	0	NA	NA	NA	no	NA	NA	NA	NA	NA	NA	NA	NA	NA	NA	NA	NA	NA	NA	NA	NA	2.18
ADNP2	ENSG00000101544	protein_coding	2	yes	-0.203	0.086	0.173	0	-0.191	0.305	0	0	-0.128	0.087	0.428	0	-0.133	0.505	0	0	-0.282	0.092	0.0203	-1	-0.297	0.0302	-1	1	AABR07056503.1	ENSRNOG00000053843	NA	no	NA	NA	NA	NA	NA	NA	NA	NA	NA	NA	NA	NA	NA	NA	NA	NA	44.23
ADNP2	ENSG00000101544	protein_coding	2	yes	-0.203	0.086	0.173	0	-0.191	0.305	0	0	-0.128	0.087	0.428	0	-0.133	0.505	0	0	-0.282	0.092	0.0203	-1	-0.297	0.0302	-1	1	Adnp2	ENSRNOG00000053370	protein_coding	yes	0.102	0.089	0.346	0	0.063	0.578	0	0	-0.273	0.093	0.0161	-1	-0.263	0.0285	-1	1	44.23
ADO	ENSG00000181915	protein_coding	1	yes	-0.014	0.079	0.97	0	-0.003	1	0	0	-0.256	0.078	0.0262	-1	-0.262	0.0412	-1	1	-0.264	0.083	0.0158	-1	-0.278	0.0221	-1	1	Ado	ENSRNOG00000070733	protein_coding	yes	-0.169	0.072	0.0352	-1	-0.208	0.0213	-1	1	-0.011	0.076	0.946	0	0	1	0	0	41.39
ADORA1	ENSG00000163485	protein_coding	1	yes	0.117	0.163	0.81	0	0.129	0.8	0	0	-0.053	0.185	0.916	0	-0.063	0.939	0	0	0.135	0.168	0.68	0	0.122	0.73	0	0	Adora1	ENSRNOG00000003442	protein_coding	yes	-3.059	0.597	1.27e-06	-1	-2.969	7.39e-11	-1	1	0.204	0.439	0.795	0	0.197	0.761	0	0	32.71
ADORA2A	ENSG00000128271	protein_coding	1	yes	0.277	0.319	0.752	0	0.286	0.771	0	0	0.386	0.395	0.643	0	0.385	0.755	0	0	1.07	0.418	0.0648	0	1.04	0.0605	0	0	Adora2a	ENSRNOG00000001302	NA	no	NA	NA	NA	NA	NA	NA	NA	NA	NA	NA	NA	NA	NA	NA	NA	NA	0.86
ADORA2A.AS1	ENSG00000178803	lncRNA	0	yes	0.278	0.241	0.646	0	0.29	0.657	0	0	-0.052	0.325	0.955	0	-0.059	1	0	0	1.154	0.365	0.0161	1	1.134	0.0167	1	1	NA	NA	NA	no	NA	NA	NA	NA	NA	NA	NA	NA	NA	NA	NA	NA	NA	NA	NA	NA	5.33
ADORA2B	ENSG00000170425	protein_coding	1	yes	-0.699	0.204	0.0228	-1	-0.686	0.0314	-1	1	0.19	0.143	0.488	0	0.181	0.559	0	0	0.882	0.141	5.45e-08	1	0.866	7.53e-08	1	1	Adora2b	ENSRNOG00000002922	protein_coding	yes	-1.084	0.392	0.0124	-1	-1.101	0.0171	-1	1	0.175	0.212	0.601	0	0.186	0.565	0	0	1.88
ADPGK	ENSG00000159322	protein_coding	1	yes	-0.043	0.058	0.804	0	-0.031	0.937	0	0	0.051	0.057	0.678	0	0.045	0.809	0	0	0.06	0.06	0.583	0	0.047	0.798	0	0	Adpgk	ENSRNOG00000026178	protein_coding	yes	1.4	0.117	2.43e-31	1	1.361	6.68e-29	1	1	0.528	0.123	0.000173	1	0.539	0.000101	1	1	58.86
ADPRH	ENSG00000144843	protein_coding	1	yes	0.028	0.25	0.986	0	0.04	1	0	0	0.836	0.243	0.0188	1	0.829	0.0208	1	1	0.114	0.349	0.894	0	0.099	0.974	0	0	Adprh	ENSRNOG00000027260	protein_coding	yes	-0.699	0.082	2.51e-16	-1	-0.738	7.62e-15	-1	1	-0.303	0.085	0.00259	-1	-0.292	0.0102	-1	1	6.86
ADPRHL1	ENSG00000153531	protein_coding	1	yes	0.267	0.315	0.761	0	0.275	0.815	0	0	-0.071	0.225	0.907	0	-0.077	0.943	0	0	-0.152	0.246	0.771	0	-0.167	0.784	0	0	Adprhl1	ENSRNOG00000019504	protein_coding	yes	-0.12	0.099	0.317	0	-0.159	0.188	0	0	0.247	0.121	0.118	0	0.257	0.128	0	0	0.91
ADPRM	ENSG00000170222	protein_coding	1	yes	0.171	0.158	0.676	0	0.18	0.687	0	0	0.398	0.133	0.0472	1	0.391	0.0562	0	0	0.194	0.148	0.437	0	0.18	0.498	0	0	Adprm	ENSRNOG00000003397	protein_coding	yes	-0.163	0.122	0.264	0	-0.201	0.15	0	0	0.041	0.128	0.866	0	0.052	0.821	0	0	3.25
ADPRS	ENSG00000116863	protein_coding	1	yes	0.011	0.105	0.987	0	0.023	0.996	0	0	0.009	0.101	0.976	0	0.002	1	0	0	-0.103	0.11	0.623	0	-0.117	0.565	0	0	Adprs	ENSRNOG00000010849	protein_coding	yes	0.561	0.157	0.000924	1	0.522	0.0017	1	1	-0.17	0.164	0.492	0	-0.159	0.506	0	0	40.98
ADRA1B	ENSG00000170214	protein_coding	1	yes	0.509	0.281	0.359	0	0.518	0.383	0	0	0.426	0.239	0.309	0	0.418	0.333	0	0	0.241	0.266	0.635	0	0.227	0.685	0	0	Adra1b	ENSRNOG00000060087	NA	no	NA	NA	NA	NA	NA	NA	NA	NA	NA	NA	NA	NA	NA	NA	NA	NA	1.07
ADRA1D	ENSG00000171873	protein_coding	1	yes	-0.324	0.594	0.869	0	-0.301	0.978	0	0	0.666	0.239	0.0688	0	0.66	0.0707	0	0	-0.359	0.264	0.416	0	-0.371	0.399	0	0	Adra1d	ENSRNOG00000021256	NA	no	NA	NA	NA	NA	NA	NA	NA	NA	NA	NA	NA	NA	NA	NA	NA	NA	0.1
ADRA2A	ENSG00000150594	protein_coding	1	yes	2.294	0.922	0.143	0	2.092	0.163	0	0	0.816	0.235	0.0173	1	0.811	0.0169	1	1	-2.075	1.188	0.258	0	-2.879	0.365	0	0	Adra2a	ENSRNOG00000047545	NA	no	NA	NA	NA	NA	NA	NA	NA	NA	NA	NA	NA	NA	NA	NA	NA	NA	0
ADRA2C	ENSG00000184160	protein_coding	1	yes	0.604	0.316	0.32	0	0.614	0.328	0	0	0.937	0.303	0.0385	1	0.931	0.0437	1	1	0.375	0.413	0.634	0	0.361	0.702	0	0	Adra2c	ENSRNOG00000009299	NA	no	NA	NA	NA	NA	NA	NA	NA	NA	NA	NA	NA	NA	NA	NA	NA	NA	1.63
ADRB1	ENSG00000043591	protein_coding	1	yes	-0.373	0.364	NA	0	-0.367	0.672	0	0	-0.402	1.209	0.902	0	-0.573	1	0	0	0	1.334	1	0	0	1	0	0	Adrb1	ENSRNOG00000017002	protein_coding	yes	-0.782	0.421	0.107	0	-0.828	0.0247	-1	0	0	1.286	1	0	0	1	0	0	1.47
ADRB2	ENSG00000169252	protein_coding	1	yes	0.15	0.245	0.847	0	0.163	0.864	0	0	-0.145	0.263	0.823	0	-0.152	0.872	0	0	1.247	0.751	0.289	0	1.154	0.468	0	0	Adrb2	ENSRNOG00000019217	protein_coding	yes	-0.878	0.382	0.0411	-1	-0.901	0.0192	-1	1	-0.305	0.33	0.549	0	-0.293	0.532	0	0	54.64
ADRB3	ENSG00000188778	protein_coding	1	yes	0	1.282	NA	0	0	1	0	0	0	1.222	1	0	0	1	0	0	-0.099	0.391	0.923	0	-0.115	0.929	0	0	Adrb3	ENSRNOG00000012674	NA	no	NA	NA	NA	NA	NA	NA	NA	NA	NA	NA	NA	NA	NA	NA	NA	NA	0
ADRM1	ENSG00000130706	protein_coding	1	yes	-0.138	0.145	0.721	0	-0.126	0.764	0	0	-0.053	0.139	0.886	0	-0.061	0.886	0	0	-0.008	0.151	0.995	0	-0.023	1	0	0	Adrm1	ENSRNOG00000055984	protein_coding	yes	0.649	0.132	3.4e-06	1	0.611	1.17e-05	1	1	0.035	0.138	0.898	0	0.046	0.849	0	0	83.85
ADSL	ENSG00000239900	protein_coding	1	yes	-0.421	0.141	0.0574	0	-0.409	0.105	0	0	-0.368	0.147	0.115	0	-0.373	0.151	0	0	-0.52	0.161	0.0131	-1	-0.53	0.0178	-1	1	Adsl	ENSRNOG00000018655	protein_coding	yes	0.15	0.101	0.206	0	0.112	0.361	0	0	0.131	0.106	0.393	0	0.142	0.352	0	0	12.7
ADSS1	ENSG00000185100	protein_coding	1	yes	0.217	0.159	0.553	0	0.228	0.542	0	0	-0.22	0.164	0.48	0	-0.227	0.496	0	0	0.049	0.163	0.906	0	0.033	0.981	0	0	Adssl1	ENSRNOG00000046763	protein_coding	yes	2.716	0.328	1.21e-15	1	2.667	3.04e-14	1	1	2.536	0.347	1.03e-11	1	2.539	2.2e-11	1	1	9.14
ADSS2	ENSG00000035687	protein_coding	1	yes	-0.237	0.103	0.193	0	-0.226	0.318	0	0	-0.127	0.1	0.515	0	-0.133	0.57	0	0	-0.103	0.109	0.619	0	-0.117	0.622	0	0	Adss	ENSRNOG00000004481	protein_coding	yes	0.021	0.098	0.89	0	-0.019	0.9	0	0	0.587	0.101	1.41e-07	1	0.598	1.61e-07	1	1	93.39
ADTRP	ENSG00000111863	protein_coding	1	yes	0.147	0.281	0.877	0	0.15	0.867	0	0	0.253	0.55	0.858	0	0.22	0.875	0	0	0.143	0.397	0.883	0	0.123	0.963	0	0	Adtrp	ENSRNOG00000014481	NA	no	NA	NA	NA	NA	NA	NA	NA	NA	NA	NA	NA	NA	NA	NA	NA	NA	1.68
AEBP1	ENSG00000106624	protein_coding	1	yes	0.325	0.201	0.438	0	0.329	0.394	0	0	0.228	0.156	0.432	0	0.221	0.438	0	0	0.324	0.171	0.211	0	0.312	0.205	0	0	Aebp1	ENSRNOG00000013720	protein_coding	yes	-1.437	0.204	1.35e-11	-1	-1.468	3.31e-12	-1	1	0.384	0.12	0.00758	1	0.395	0.00666	1	1	0.81
AEBP2	ENSG00000139154	protein_coding	1	yes	-0.112	0.073	0.479	0	-0.101	0.687	0	0	0.137	0.071	0.261	0	0.129	0.445	0	0	0	0.076	1	0	-0.015	1	0	0	Aebp2	ENSRNOG00000008929	protein_coding	yes	-0.197	0.087	0.0439	-1	-0.237	0.0158	-1	1	0.097	0.09	0.471	0	0.108	0.416	0	0	40.17
AEN	ENSG00000181026	protein_coding	1	yes	-0.336	0.106	0.0395	-1	-0.325	0.0549	0	0	-0.094	0.095	0.638	0	-0.101	0.635	0	0	-0.097	0.102	0.617	0	-0.112	0.562	0	0	Aen	ENSRNOG00000018421	protein_coding	yes	2.541	0.139	1.82e-72	1	2.5	3.01e-66	1	1	-0.069	0.143	0.786	0	-0.058	0.815	0	0	14.83
AFAP1	ENSG00000196526	protein_coding	1	yes	-0.076	0.104	0.805	0	-0.065	0.891	0	0	0.011	0.089	0.965	0	0.004	1	0	0	-0.283	0.098	0.0326	-1	-0.296	0.0327	-1	1	Afap1	ENSRNOG00000060665	protein_coding	yes	-0.154	0.147	0.395	0	-0.195	0.233	0	0	-0.663	0.153	0.000143	-1	-0.653	0.000124	-1	1	10.87
AFAP1.AS1	ENSG00000272620	lncRNA	0	yes	-0.32	0.324	0.709	0	-0.306	0.753	0	0	-0.066	0.291	0.936	0	-0.072	0.955	0	0	0.049	0.337	0.964	0	0.039	1	0	0	NA	NA	NA	no	NA	NA	NA	NA	NA	NA	NA	NA	NA	NA	NA	NA	NA	NA	NA	NA	1.07
AFAP1L1	ENSG00000157510	protein_coding	1	yes	0.275	0.094	0.0669	0	0.286	0.0968	0	0	0.218	0.096	0.161	0	0.211	0.251	0	0	-0.075	0.126	0.781	0	-0.089	0.789	0	0	Afap1l1	ENSRNOG00000019403	protein_coding	yes	-1.989	0.552	0.000846	-1	-1.994	6.82e-05	-1	1	0.49	0.884	0.746	0	0.475	0.856	0	0	22.04
AFAP1L2	ENSG00000169129	protein_coding	1	yes	0.067	0.214	0.937	0	0.08	0.954	0	0	-0.993	0.291	0.0201	-1	-0.994	0.0263	-1	1	-0.919	0.252	0.00402	-1	-0.933	0.00333	-1	1	Afap1l2	ENSRNOG00000017164	protein_coding	yes	-1.249	0.185	1.09e-10	-1	-1.288	6.65e-12	-1	1	-0.689	0.257	0.03	-1	-0.675	0.0344	-1	1	38.29
AFDN	ENSG00000130396	protein_coding	1	yes	-0.089	0.133	0.828	0	-0.078	0.894	0	0	0.009	0.131	0.98	0	0.004	1	0	0	0.169	0.141	0.491	0	0.154	0.582	0	0	Afdn	ENSRNOG00000023753	protein_coding	yes	-0.005	0.138	0.993	0	-0.046	0.797	0	0	-0.158	0.144	0.459	0	-0.148	0.468	0	0	136.87
AFDN.DT	ENSG00000198221	lncRNA	0	yes	0.225	0.385	0.858	0	0.234	0.844	0	0	-0.258	0.702	0.89	0	-0.245	0.908	0	0	0.29	0.572	0.829	0	0.273	0.911	0	0	NA	NA	NA	no	NA	NA	NA	NA	NA	NA	NA	NA	NA	NA	NA	NA	NA	NA	NA	NA	1.07
AFF1	ENSG00000172493	protein_coding	1	yes	-0.189	0.131	0.518	0	-0.178	0.604	0	0	-0.08	0.13	0.801	0	-0.087	0.815	0	0	-0.23	0.139	0.293	0	-0.244	0.282	0	0	Aff1	ENSRNOG00000002232	protein_coding	yes	0.038	0.269	0.933	0	-0.004	1	0	0	-0.484	0.282	0.204	0	-0.474	0.204	0	0	149.11
AFF2	ENSG00000155966	protein_coding	1	no	NA	NA	NA	NA	NA	NA	NA	NA	NA	NA	NA	NA	NA	NA	NA	NA	NA	NA	NA	NA	NA	NA	NA	NA	Aff2	ENSRNOG00000052572	protein_coding	yes	-0.84	0.456	0.11	0	-0.859	0.0675	0	0	0.4	0.308	0.366	0	0.41	0.331	0	0	NA
AFF3	ENSG00000144218	protein_coding	1	yes	-0.524	0.182	0.0711	0	-0.513	0.0932	0	0	0.246	0.165	0.419	0	0.241	0.461	0	0	-0.34	0.18	0.212	0	-0.351	0.203	0	0	Aff3	ENSRNOG00000018830	NA	no	NA	NA	NA	NA	NA	NA	NA	NA	NA	NA	NA	NA	NA	NA	NA	NA	9.04
AFF4	ENSG00000072364	protein_coding	1	yes	-0.108	0.096	0.66	0	-0.097	0.773	0	0	0.094	0.093	0.63	0	0.088	0.727	0	0	-0.092	0.101	0.632	0	-0.106	0.634	0	0	Aff4	ENSRNOG00000006965	protein_coding	yes	0.364	0.144	0.0237	1	0.322	0.0353	1	1	-0.158	0.152	0.489	0	-0.147	0.496	0	0	102.69
AFG1L	ENSG00000135537	protein_coding	1	yes	-0.093	0.13	0.811	0	-0.082	0.896	0	0	-0.136	0.131	0.615	0	-0.145	0.626	0	0	-0.34	0.153	0.124	0	-0.353	0.124	0	0	AABR07045431.1	ENSRNOG00000043033	protein_coding	yes	-1.55	0.156	5.15e-22	-1	-1.586	2.48e-22	-1	1	-0.323	0.14	0.0691	0	-0.312	0.0893	0	0	3.76
AFG3L1P	ENSG00000223959	transcribed_unitary_pseudogene	0	yes	-0.313	0.146	0.237	0	-0.302	0.327	0	0	-0.205	0.148	0.463	0	-0.211	0.507	0	0	-0.168	0.159	0.555	0	-0.184	0.555	0	0	NA	NA	NA	no	NA	NA	NA	NA	NA	NA	NA	NA	NA	NA	NA	NA	NA	NA	NA	NA	24.43
AFG3L2	ENSG00000141385	protein_coding	1	yes	-0.234	0.074	0.0402	-1	-0.223	0.112	0	0	0.141	0.071	0.241	0	0.134	0.374	0	0	0.086	0.075	0.517	0	0.071	0.69	0	0	Afg3l2	ENSRNOG00000017965	protein_coding	yes	0.484	0.101	6.41e-06	1	0.445	6.36e-05	1	1	1.231	0.105	2.8e-29	1	1.242	1.46e-27	1	1	28.39
AFMID	ENSG00000183077	protein_coding	1	yes	0.011	0.07	0.973	0	0.022	0.98	0	0	-0.023	0.071	0.906	0	-0.03	0.918	0	0	0.277	0.084	0.0107	1	0.264	0.0325	1	1	Afmid	ENSRNOG00000050205	protein_coding	yes	-0.914	0.148	3.61e-09	-1	-0.952	1.83e-09	-1	1	1.255	0.148	1.2e-15	1	1.264	1.38e-14	1	1	31.23
AFP	ENSG00000081051	protein_coding	1	yes	0.409	0.483	0.761	0	0.418	0.773	0	0	0.252	0.599	0.872	0	0.235	0.914	0	0	-2.094	1.19	0.254	0	-2.012	0.406	0	0	Afp	ENSRNOG00000002889	NA	no	NA	NA	NA	NA	NA	NA	NA	NA	NA	NA	NA	NA	NA	NA	NA	NA	1.93
AFTPH	ENSG00000119844	protein_coding	1	yes	0.03	0.116	0.949	0	0.041	0.967	0	0	0.061	0.114	0.829	0	0.055	0.895	0	0	-0.171	0.125	0.409	0	-0.186	0.425	0	0	Aftph	ENSRNOG00000005411	protein_coding	yes	0.354	0.065	2.28e-07	1	0.315	5.89e-05	1	1	0.282	0.068	0.00034	1	0.293	0.00115	1	1	31.99
AFTPH.DT	ENSG00000260101	lncRNA	0	yes	-0.635	0.493	NA	0	-0.597	0.586	0	0	-0.795	0.566	NA	0	-0.782	0.525	0	0	-0.823	0.59	NA	0	-0.815	0.435	0	0	NA	NA	NA	no	NA	NA	NA	NA	NA	NA	NA	NA	NA	NA	NA	NA	NA	NA	NA	NA	0.91
AGA	ENSG00000038002	protein_coding	1	yes	-0.062	0.126	0.884	0	-0.051	0.951	0	0	-0.014	0.128	0.97	0	-0.02	0.99	0	0	0.095	0.137	0.736	0	0.08	0.841	0	0	Aga	ENSRNOG00000000108	protein_coding	yes	-0.932	0.08	3.36e-30	-1	-0.97	2.67e-26	-1	1	0.052	0.083	0.706	0	0.063	0.659	0	0	31.59
AGA.DT	ENSG00000250131	lncRNA	0	yes	0.062	0.427	NA	0	0.057	1	0	0	0.365	0.56	NA	0	0.339	0.851	0	0	1.262	0.47	0.0502	0	1.237	0.0375	1	0	NA	NA	NA	no	NA	NA	NA	NA	NA	NA	NA	NA	NA	NA	NA	NA	NA	NA	NA	NA	0.2
AGAP1	ENSG00000157985	protein_coding	1	yes	-0.023	0.109	0.962	0	-0.012	1	0	0	-0.231	0.108	0.194	0	-0.237	0.187	0	0	-0.189	0.114	0.293	0	-0.203	0.255	0	0	Agap1	ENSRNOG00000019476	protein_coding	yes	0.512	0.125	0.000132	1	0.471	0.000264	1	1	-0.458	0.133	0.00354	-1	-0.448	0.00331	-1	1	54.39
AGAP1.IT1	ENSG00000235529	lncRNA	0	yes	-0.44	0.424	NA	0	-0.442	0.686	0	0	0.745	0.587	NA	0	0.706	0.583	0	0	1.219	0.588	NA	0	1.159	0.151	0	0	NA	NA	NA	no	NA	NA	NA	NA	NA	NA	NA	NA	NA	NA	NA	NA	NA	NA	NA	NA	0.3
AGAP10P	ENSG00000230869	unprocessed_pseudogene	0	yes	0.028	0.2	0.978	0	0.039	1	0	0	-0.145	0.197	0.747	0	-0.152	0.778	0	0	-0.364	0.223	0.3	0	-0.376	0.308	0	0	NA	NA	NA	no	NA	NA	NA	NA	NA	NA	NA	NA	NA	NA	NA	NA	NA	NA	NA	NA	6.09
AGAP12P	ENSG00000265018	transcribed_unprocessed_pseudogene	0	yes	0.497	0.55	NA	0	0.499	0.8	0	0	-0.108	0.465	0.935	0	-0.112	0.961	0	0	0.205	0.709	0.909	0	0.194	1	0	0	NA	NA	NA	no	NA	NA	NA	NA	NA	NA	NA	NA	NA	NA	NA	NA	NA	NA	NA	NA	0.25
AGAP13P	ENSG00000243289	unprocessed_pseudogene	0	yes	-0.034	0.268	0.982	0	-0.025	1	0	0	-0.463	0.265	0.32	0	-0.468	0.341	0	0	-1.077	0.317	0.00835	-1	-1.085	0.00621	-1	1	NA	NA	NA	no	NA	NA	NA	NA	NA	NA	NA	NA	NA	NA	NA	NA	NA	NA	NA	NA	1.47
AGAP14P	ENSG00000279058	unprocessed_pseudogene	0	yes	0.006	0.226	1	0	0.016	1	0	0	-0.34	0.229	0.423	0	-0.343	0.431	0	0	-0.336	0.274	0.476	0	-0.343	0.482	0	0	NA	NA	NA	no	NA	NA	NA	NA	NA	NA	NA	NA	NA	NA	NA	NA	NA	NA	NA	NA	2.23
AGAP2	ENSG00000135439	protein_coding	1	yes	0.376	0.459	0.772	0	0.368	0.81	0	0	0.065	0.265	0.931	0	0.051	0.963	0	0	0.128	0.312	0.866	0	0.116	0.918	0	0	Agap2	ENSRNOG00000025584	protein_coding	yes	-3.523	0.289	9.46e-33	-1	-3.557	1.52e-28	-1	1	-2.094	0.333	7.66e-09	-1	-2.076	3.81e-08	-1	1	0.1
AGAP2.AS1	ENSG00000255737	lncRNA	0	yes	0.309	0.358	0.755	0	0.316	0.795	0	0	0.348	0.265	0.496	0	0.338	0.527	0	0	0.257	0.293	0.647	0	0.244	0.69	0	0	NA	NA	NA	no	NA	NA	NA	NA	NA	NA	NA	NA	NA	NA	NA	NA	NA	NA	NA	NA	0.56
AGAP3	ENSG00000133612	protein_coding	1	yes	0.145	0.123	0.633	0	0.156	0.6	0	0	0.092	0.117	0.725	0	0.084	0.769	0	0	0.26	0.127	0.166	0	0.246	0.171	0	0	Agap3	ENSRNOG00000012764	protein_coding	yes	0.708	0.09	2.63e-14	1	0.67	1.82e-11	1	1	-0.002	0.094	0.999	0	0.009	0.973	0	0	76.13
AGAP4	ENSG00000188234	protein_coding	0	yes	0.045	0.168	0.946	0	0.057	0.967	0	0	-0.038	0.166	0.935	0	-0.043	0.959	0	0	-0.184	0.182	0.58	0	-0.198	0.577	0	0	NA	NA	NA	no	NA	NA	NA	NA	NA	NA	NA	NA	NA	NA	NA	NA	NA	NA	NA	NA	34.03
AGAP5	ENSG00000172650	protein_coding	0	yes	-0.174	0.381	0.895	0	-0.167	0.937	0	0	-0.318	0.425	0.742	0	-0.32	0.774	0	0	-0.271	0.497	0.809	0	-0.279	0.881	0	0	NA	NA	NA	no	NA	NA	NA	NA	NA	NA	NA	NA	NA	NA	NA	NA	NA	NA	NA	NA	0.66
AGAP6	ENSG00000204149	protein_coding	0	yes	-0.123	0.226	0.87	0	-0.112	0.922	0	0	-0.084	0.234	0.893	0	-0.088	0.93	0	0	-0.069	0.245	0.912	0	-0.081	0.935	0	0	NA	NA	NA	no	NA	NA	NA	NA	NA	NA	NA	NA	NA	NA	NA	NA	NA	NA	NA	NA	4.67
AGAP7P	ENSG00000264204	unprocessed_pseudogene	0	yes	0.124	0.203	0.848	0	0.135	0.879	0	0	0.005	0.201	0.993	0	-0.002	1	0	0	-0.275	0.225	0.477	0	-0.286	0.482	0	0	NA	NA	NA	no	NA	NA	NA	NA	NA	NA	NA	NA	NA	NA	NA	NA	NA	NA	NA	NA	7.67
AGAP9	ENSG00000204172	protein_coding	0	yes	0.117	0.178	0.832	0	0.129	0.854	0	0	-0.133	0.178	0.742	0	-0.139	0.774	0	0	-0.126	0.195	0.76	0	-0.138	0.772	0	0	NA	NA	NA	no	NA	NA	NA	NA	NA	NA	NA	NA	NA	NA	NA	NA	NA	NA	NA	NA	26.51
AGBL2	ENSG00000165923	protein_coding	1	yes	0.411	0.227	0.359	0	0.421	0.395	0	0	-0.612	0.271	0.165	0	-0.615	0.188	0	0	0.107	0.249	0.858	0	0.095	0.931	0	0	Agbl2	ENSRNOG00000008467	protein_coding	yes	1.983	0.409	4.92e-06	1	1.91	6.62e-08	1	1	0.802	0.636	0.383	0	0.762	0.287	0	0	3.96
AGBL3	ENSG00000146856	protein_coding	1	yes	0.145	0.2	0.807	0	0.155	0.822	0	0	-0.21	0.221	0.656	0	-0.217	0.702	0	0	0.418	0.223	0.216	0	0.403	0.266	0	0	Agbl3	ENSRNOG00000010397	protein_coding	yes	-0.842	0.15	9.15e-08	-1	-0.88	4.45e-08	-1	1	-0.116	0.154	0.637	0	-0.105	0.694	0	0	3
AGBL5	ENSG00000084693	protein_coding	1	yes	0.209	0.133	0.456	0	0.221	0.406	0	0	0.226	0.128	0.315	0	0.218	0.317	0	0	0.435	0.138	0.0168	1	0.421	0.0122	1	1	Agbl5	ENSRNOG00000008612	protein_coding	yes	0.677	0.109	3.35e-09	1	0.639	5.86e-08	1	1	0.114	0.115	0.512	0	0.126	0.456	0	0	47.13
AGBL5.IT1	ENSG00000229122	lncRNA	0	yes	0.625	0.335	0.338	0	0.632	0.336	0	0	-0.051	0.319	0.956	0	-0.067	0.997	0	0	-0.883	0.349	0.0693	0	-0.888	0.0498	-1	0	NA	NA	NA	no	NA	NA	NA	NA	NA	NA	NA	NA	NA	NA	NA	NA	NA	NA	NA	NA	0.41
AGER	ENSG00000204305	protein_coding	1	yes	0.294	0.19	0.469	0	0.305	0.513	0	0	-0.305	0.187	0.361	0	-0.313	0.388	0	0	-0.098	0.204	0.84	0	-0.113	0.847	0	0	Ager	ENSRNOG00000000439	protein_coding	yes	-0.103	0.18	0.671	0	-0.141	0.51	0	0	-0.634	0.215	0.0151	-1	-0.62	0.0158	-1	1	6.45
AGFG1	ENSG00000173744	protein_coding	1	yes	-0.002	0.079	1	0	0.009	1	0	0	0.377	0.076	0.000507	1	0.37	0.00265	1	1	0.559	0.083	2.47e-09	1	0.544	3.01e-07	1	1	AABR07054262.1	ENSRNOG00000056526	protein_coding	yes	1.088	0.538	0.0764	0	1.038	0.057	0	0	-0.298	0.647	0.797	0	-0.284	0.859	0	0	71.56
AGFG2	ENSG00000106351	protein_coding	1	yes	-0.126	0.147	0.755	0	-0.115	0.813	0	0	0.243	0.145	0.344	0	0.236	0.4	0	0	-0.22	0.15	0.367	0	-0.233	0.341	0	0	Agfg2	ENSRNOG00000001404	protein_coding	yes	1.226	0.074	1.79e-59	1	1.186	1.35e-44	1	1	0.37	0.084	0.0001	1	0.381	0.000268	1	1	9.6
AGGF1	ENSG00000164252	protein_coding	1	yes	-0.073	0.103	0.813	0	-0.062	0.903	0	0	-0.17	0.102	0.349	0	-0.179	0.404	0	0	-0.225	0.109	0.162	0	-0.24	0.189	0	0	Aggf1	ENSRNOG00000029304	protein_coding	yes	-0.499	0.07	7.52e-12	-1	-0.538	1.87e-10	-1	1	0.08	0.073	0.465	0	0.09	0.466	0	0	19.81
AGGF1P1	ENSG00000214273	processed_pseudogene	0	yes	-0.133	0.539	NA	0	-0.137	0.978	0	0	-1.366	1.234	NA	0	-2.322	0.612	0	0	-1.105	1.392	NA	0	-2.061	0.786	0	0	NA	NA	NA	no	NA	NA	NA	NA	NA	NA	NA	NA	NA	NA	NA	NA	NA	NA	NA	NA	0.36
AGGF1P2	ENSG00000233435	processed_pseudogene	0	yes	-0.518	0.421	NA	0	-0.512	0.58	0	0	-1.861	1.083	0.329	0	-1.894	0.454	0	0	-0.528	1.352	0.871	0	-1.37	1	0	0	NA	NA	NA	no	NA	NA	NA	NA	NA	NA	NA	NA	NA	NA	NA	NA	NA	NA	NA	NA	1.17
AGK	ENSG00000006530	protein_coding	1	yes	0.027	0.058	0.894	0	0.038	0.916	0	0	0.007	0.063	0.97	0	0.003	1	0	0	-0.02	0.066	0.901	0	-0.034	0.899	0	0	Agk	ENSRNOG00000011509	protein_coding	yes	0.619	0.091	7.16e-11	1	0.58	1.18e-08	1	1	0.218	0.097	0.0775	0	0.229	0.0729	0	0	35.7
AGK.DT	ENSG00000261570	lncRNA	0	yes	0.688	0.39	NA	0	0.692	0.204	0	0	1.465	0.914	NA	0	1.29	0.392	0	0	1.335	1.168	0.515	0	1.125	0.752	0	0	NA	NA	NA	no	NA	NA	NA	NA	NA	NA	NA	NA	NA	NA	NA	NA	NA	NA	NA	NA	0.41
AGL	ENSG00000162688	protein_coding	1	yes	-0.055	0.161	0.929	0	-0.045	0.978	0	0	0.204	0.156	0.497	0	0.197	0.564	0	0	0.317	0.169	0.216	0	0.302	0.275	0	0	Agl	ENSRNOG00000016214	protein_coding	yes	-0.214	0.123	0.135	0	-0.254	0.0604	0	0	0.008	0.128	0.983	0	0.018	0.949	0	0	29.61
AGMAT	ENSG00000116771	protein_coding	1	yes	-0.324	0.209	0.468	0	-0.311	0.515	0	0	-0.414	0.249	0.35	0	-0.419	0.386	0	0	-0.055	0.292	0.948	0	-0.068	0.985	0	0	Agmat	ENSRNOG00000012315	NA	no	NA	NA	NA	NA	NA	NA	NA	NA	NA	NA	NA	NA	NA	NA	NA	NA	8.68
AGO1	ENSG00000092847	protein_coding	1	yes	-0.275	0.07	0.00644	-1	-0.264	0.041	-1	1	-0.132	0.071	0.281	0	-0.138	0.376	0	0	-0.255	0.075	0.00788	-1	-0.268	0.0204	-1	1	Ago1	ENSRNOG00000055915	protein_coding	yes	-1.275	0.693	NA	0	-1.314	0.0535	0	0	-1.757	0.777	NA	0	-1.717	0.0516	0	0	55.86
AGO2	ENSG00000123908	protein_coding	1	yes	-0.125	0.109	0.646	0	-0.115	0.735	0	0	0.063	0.105	0.804	0	0.057	0.866	0	0	0.112	0.113	0.592	0	0.098	0.696	0	0	Ago2	ENSRNOG00000008533	protein_coding	yes	-0.11	0.238	0.736	0	-0.153	0.609	0	0	0.028	0.249	0.961	0	0.037	0.942	0	0	55
AGO3	ENSG00000126070	protein_coding	1	yes	0.04	0.1	0.912	0	0.051	0.923	0	0	-0.005	0.098	0.986	0	-0.012	0.997	0	0	0.095	0.105	0.635	0	0.081	0.764	0	0	Ago3	ENSRNOG00000034269	protein_coding	yes	-0.008	0.355	1	0	-0.051	0.941	0	0	0.159	0.375	0.814	0	0.17	0.787	0	0	31.74
AGO4	ENSG00000134698	protein_coding	1	yes	0.055	0.116	0.89	0	0.067	0.909	0	0	0.019	0.112	0.953	0	0.013	1	0	0	0.057	0.122	0.842	0	0.044	0.938	0	0	Ago4	ENSRNOG00000025596	protein_coding	yes	-1.12	0.239	1.01e-05	-1	-1.159	4.5e-06	-1	1	-0.242	0.262	0.549	0	-0.23	0.572	0	0	32.91
AGPAT1	ENSG00000204310	protein_coding	1	yes	0.022	0.103	0.962	0	0.034	0.969	0	0	-0.028	0.099	0.919	0	-0.034	0.93	0	0	0.121	0.105	0.511	0	0.107	0.595	0	0	Agpat1	ENSRNOG00000000437	protein_coding	yes	0.168	0.064	0.018	1	0.129	0.123	0	0	-0.286	0.066	0.00016	-1	-0.276	0.00213	-1	1	27.22
AGPAT2	ENSG00000169692	protein_coding	1	yes	0.129	0.153	0.761	0	0.14	0.749	0	0	0.048	0.146	0.904	0	0.04	0.943	0	0	0.276	0.159	0.264	0	0.262	0.261	0	0	Agpat2	ENSRNOG00000019466	protein_coding	yes	-0.126	0.11	0.348	0	-0.164	0.203	0	0	0.016	0.114	0.949	0	0.027	0.911	0	0	53.58
AGPAT3	ENSG00000160216	protein_coding	1	yes	-0.099	0.071	0.538	0	-0.088	0.688	0	0	0.053	0.068	0.734	0	0.046	0.822	0	0	-0.037	0.073	0.825	0	-0.051	0.794	0	0	Agpat3	ENSRNOG00000001205	protein_coding	yes	-0.244	0.095	0.021	-1	-0.282	0.00851	-1	1	0.271	0.098	0.0252	1	0.281	0.0247	1	1	82.07
AGPAT4	ENSG00000026652	protein_coding	1	yes	0.146	0.106	0.543	0	0.157	0.575	0	0	0.2	0.109	0.29	0	0.193	0.373	0	0	0.37	0.109	0.00819	1	0.356	0.0209	1	1	Agpat4	ENSRNOG00000017731	protein_coding	yes	-0.315	0.11	0.0095	-1	-0.353	0.00367	-1	1	-0.225	0.115	0.137	0	-0.214	0.164	0	0	35.65
AGPAT5	ENSG00000155189	protein_coding	1	yes	-0.229	0.158	0.517	0	-0.218	0.604	0	0	-0.379	0.161	0.143	0	-0.385	0.17	0	0	-0.614	0.176	0.00654	-1	-0.629	0.00726	-1	1	Agpat5	ENSRNOG00000028623	protein_coding	yes	-0.386	0.089	4.8e-05	-1	-0.425	2.48e-05	-1	1	-0.666	0.103	2.84e-09	-1	-0.654	5.07e-08	-1	1	33.52
AGPS	ENSG00000018510	protein_coding	1	yes	-0.136	0.14	0.715	0	-0.124	0.793	0	0	-0.126	0.136	0.666	0	-0.132	0.697	0	0	0	0.147	1	0	-0.015	1	0	0	Agps	ENSRNOG00000001547	protein_coding	yes	0.928	0.289	0.00329	1	0.885	0.00495	1	1	0.051	0.306	0.936	0	0.062	0.919	0	0	96.03
AGRN	ENSG00000188157	protein_coding	1	yes	0.114	0.119	0.719	0	0.127	0.707	0	0	0.183	0.114	0.373	0	0.176	0.403	0	0	0.263	0.125	0.149	0	0.25	0.167	0	0	Agrn	ENSRNOG00000020205	protein_coding	yes	-1.468	0.218	1.11e-10	-1	-1.508	4.52e-11	-1	1	0.262	0.229	0.439	0	0.273	0.388	0	0	1030.23
AGRP	ENSG00000159723	protein_coding	1	no	NA	NA	NA	NA	NA	NA	NA	NA	NA	NA	NA	NA	NA	NA	NA	NA	NA	NA	NA	NA	NA	NA	NA	NA	Agrp	ENSRNOG00000039001	protein_coding	yes	0.032	0.432	0.973	0	0.007	1	0	0	-0.473	0.535	0.569	0	-0.459	0.542	0	0	NA
AGT	ENSG00000135744	protein_coding	1	yes	0.32	0.359	0.744	0	0.331	0.754	0	0	-0.602	0.364	0.353	0	-0.615	0.344	0	0	0.944	0.384	0.0795	0	0.925	0.0728	0	0	Agt	ENSRNOG00000018445	protein_coding	yes	-0.674	0.295	0.0422	-1	-0.709	0.0251	-1	1	-0.053	0.288	0.929	0	-0.043	0.99	0	0	70.13
AGTPBP1	ENSG00000135049	protein_coding	1	yes	-0.202	0.145	0.541	0	-0.19	0.636	0	0	-0.092	0.157	0.811	0	-0.098	0.859	0	0	-0.166	0.162	0.574	0	-0.18	0.576	0	0	Agtpbp1	ENSRNOG00000018651	protein_coding	yes	-0.544	0.114	6.43e-06	-1	-0.584	1.31e-06	-1	1	-0.182	0.114	0.246	0	-0.171	0.272	0	0	31.79
AGTR1	ENSG00000144891	protein_coding	2	yes	1.385	1.225	0.655	0	2.329	0.751	0	0	0.291	0.094	0.0391	1	0.284	0.0904	0	0	-0.301	0.314	0.609	0	-0.31	0.58	0	0	Agtr1b	ENSRNOG00000010640	NA	no	NA	NA	NA	NA	NA	NA	NA	NA	NA	NA	NA	NA	NA	NA	NA	NA	0
AGTR1	ENSG00000144891	protein_coding	2	yes	1.385	1.225	0.655	0	2.329	0.751	0	0	0.291	0.094	0.0391	1	0.284	0.0904	0	0	-0.301	0.314	0.609	0	-0.31	0.58	0	0	Agtr1a	ENSRNOG00000018346	protein_coding	yes	-3.671	0.342	1.77e-25	-1	-3.663	2.14e-41	-1	1	-2.145	0.675	0.00789	-1	-2.026	0.00264	-1	1	0
AGTRAP	ENSG00000177674	protein_coding	1	yes	-0.051	0.12	0.904	0	-0.039	0.961	0	0	0.025	0.117	0.939	0	0.017	0.986	0	0	0.109	0.126	0.655	0	0.095	0.721	0	0	Agtrap	ENSRNOG00000008619	protein_coding	yes	-0.769	0.114	1.09e-10	-1	-0.808	8.77e-11	-1	1	0.127	0.108	0.425	0	0.138	0.396	0	0	57.34
AHCTF1	ENSG00000153207	protein_coding	1	yes	-0.193	0.165	0.635	0	-0.183	0.709	0	0	0.155	0.159	0.646	0	0.148	0.707	0	0	0.002	0.174	1	0	-0.012	1	0	0	Ahctf1	ENSRNOG00000023541	protein_coding	yes	0.061	0.123	0.714	0	0.02	0.902	0	0	-0.043	0.13	0.861	0	-0.032	0.9	0	0	87.91
AHCTF1P1	ENSG00000226121	processed_pseudogene	0	yes	-0.302	0.264	0.649	0	-0.292	0.707	0	0	0.595	0.271	0.182	0	0.585	0.224	0	0	0.035	0.284	0.971	0	0.021	1	0	0	NA	NA	NA	no	NA	NA	NA	NA	NA	NA	NA	NA	NA	NA	NA	NA	NA	NA	NA	NA	4.77
AHCY	ENSG00000101444	protein_coding	1	yes	-0.17	0.164	0.693	0	-0.158	0.728	0	0	0.051	0.157	0.904	0	0.043	0.943	0	0	0.137	0.172	0.686	0	0.123	0.733	0	0		ENSRNOG00000063861	NA	no	NA	NA	NA	NA	NA	NA	NA	NA	NA	NA	NA	NA	NA	NA	NA	NA	235.34
AHCYL1	ENSG00000168710	protein_coding	1	yes	0.235	0.07	0.0267	1	0.246	0.0475	1	1	0.212	0.067	0.0347	1	0.205	0.0805	0	0	0.396	0.073	3.5e-06	1	0.382	8.9e-05	1	1	Ahcyl1	ENSRNOG00000018569	protein_coding	yes	1.054	0.078	2.2e-40	1	1.014	3.75e-33	1	1	0.424	0.081	2.81e-06	1	0.434	4.89e-06	1	1	148.7
AHCYL2	ENSG00000158467	protein_coding	1	yes	0.133	0.09	0.503	0	0.144	0.524	0	0	-0.008	0.09	0.976	0	-0.013	0.993	0	0	0.081	0.093	0.648	0	0.068	0.772	0	0	Ahcyl2	ENSRNOG00000039300	protein_coding	yes	0.259	0.103	0.0243	1	0.219	0.0573	0	0	0.413	0.108	0.00101	1	0.424	0.000742	1	1	24.33
AHDC1	ENSG00000126705	protein_coding	1	yes	0.06	0.08	0.799	0	0.071	0.801	0	0	0.054	0.077	0.764	0	0.046	0.851	0	0	-0.121	0.085	0.383	0	-0.134	0.373	0	0	Ahdc1	ENSRNOG00000042855	protein_coding	yes	-0.733	0.169	4.68e-05	-1	-0.773	8.68e-06	-1	1	-0.381	0.176	0.0921	0	-0.371	0.0877	0	0	44.49
AHI1	ENSG00000135541	protein_coding	1	yes	-0.008	0.162	0.999	0	0.003	1	0	0	0.171	0.156	0.592	0	0.164	0.657	0	0	0.379	0.17	0.122	0	0.363	0.159	0	0	Ahi1	ENSRNOG00000013969	protein_coding	yes	0.907	0.135	1.09e-10	1	0.867	5.58e-10	1	1	0.631	0.14	7.4e-05	1	0.642	4.02e-05	1	1	30.62
AHNAK	ENSG00000124942	protein_coding	1	yes	0.095	0.104	0.734	0	0.107	0.761	0	0	0.088	0.099	0.683	0	0.083	0.764	0	0	0.028	0.108	0.92	0	0.015	1	0	0	Ahnak	ENSRNOG00000057569	protein_coding	yes	-0.508	0.132	0.000341	-1	-0.548	7.76e-05	-1	1	-0.785	0.138	2.45e-07	-1	-0.775	3.99e-07	-1	1	666.15
AHNAK2	ENSG00000185567	protein_coding	1	yes	-0.326	0.158	0.266	0	-0.314	0.307	0	0	0.22	0.151	0.432	0	0.215	0.465	0	0	-0.039	0.167	0.929	0	-0.055	0.936	0	0		ENSRNOG00000065195	protein_coding	yes	-0.896	0.354	0.0231	-1	-0.938	0.00958	-1	1	-0.242	0.371	0.693	0	-0.234	0.671	0	0	92.18
AHR	ENSG00000106546	protein_coding	1	yes	0.032	0.097	0.934	0	0.042	0.942	0	0	-0.238	0.09	0.0882	0	-0.245	0.115	0	0	-0.263	0.105	0.0739	0	-0.276	0.0812	0	0	Ahr	ENSRNOG00000004342	protein_coding	yes	-0.987	0.243	0.00015	-1	-1.026	6.98e-05	-1	1	-0.575	0.253	0.0742	0	-0.565	0.0768	0	0	28.19
AHRR	ENSG00000063438	protein_coding	1	yes	0.791	0.344	0.19	0	0.791	0.208	0	0	0.772	0.234	0.0249	1	0.767	0.0301	1	1	0.557	0.255	0.132	0	0.541	0.154	0	0	Ahrr	ENSRNOG00000014721	protein_coding	yes	-0.738	0.228	0.0029	-1	-0.774	0.000506	-1	1	0.999	0.227	0.000106	1	1.005	1.3e-05	1	1	0.25
AHSA1	ENSG00000100591	protein_coding	1	yes	-0.171	0.07	0.156	0	-0.16	0.296	0	0	-0.086	0.068	0.514	0	-0.093	0.566	0	0	0.048	0.074	0.756	0	0.034	0.899	0	0	Ahsa1	ENSRNOG00000048981	protein_coding	yes	0.383	0.127	0.00599	1	0.344	0.0128	1	1	-0.023	0.133	0.934	0	-0.012	0.974	0	0	86.08
AHSA2P	ENSG00000173209	transcribed_unitary_pseudogene	0	yes	0.361	0.224	0.443	0	0.371	0.492	0	0	0.308	0.214	0.44	0	0.302	0.502	0	0	0.815	0.234	0.00665	1	0.802	0.0113	1	1	NA	NA	NA	no	NA	NA	NA	NA	NA	NA	NA	NA	NA	NA	NA	NA	NA	NA	NA	NA	64.7
AHSP	ENSG00000169877	protein_coding	1	no	NA	NA	NA	NA	NA	NA	NA	NA	NA	NA	NA	NA	NA	NA	NA	NA	NA	NA	NA	NA	NA	NA	NA	NA	Ahsp	ENSRNOG00000020165	protein_coding	yes	0.021	0.345	0.98	0	-0.016	0.985	0	0	-0.528	0.368	0.307	0	-0.516	0.327	0	0	NA
AICDA	ENSG00000111732	protein_coding	1	yes	0.373	0.281	0.57	0	0.378	0.44	0	0	0.692	0.348	0.238	0	0.653	0.175	0	0	0	1.309	1	0	0	1	0	0	Aicda	ENSRNOG00000015478	protein_coding	yes	-0.75	0.648	0.342	0	-0.776	0.245	0	0	-0.549	0.863	0.702	0	-0.51	0.739	0	0	0.96
AIDA	ENSG00000186063	protein_coding	1	yes	0.005	0.072	0.997	0	0.016	1	0	0	0.089	0.069	0.511	0	0.082	0.675	0	0	0.091	0.076	0.486	0	0.077	0.704	0	0	Aida	ENSRNOG00000058805	protein_coding	yes	0.084	0.072	0.336	0	0.045	0.655	0	0	-0.275	0.071	0.000857	-1	-0.264	0.00643	-1	1	84.1
AIDAP1	ENSG00000230154	processed_pseudogene	0	yes	0.29	0.402	NA	0	0.308	0.869	0	0	0.373	0.411	0.674	0	0.374	0.727	0	0	0.356	0.413	0.654	0	0.336	0.671	0	0	NA	NA	NA	no	NA	NA	NA	NA	NA	NA	NA	NA	NA	NA	NA	NA	NA	NA	NA	NA	0.3
AIDAP2	ENSG00000251429	transcribed_processed_pseudogene	0	yes	-0.586	0.459	NA	0	-0.575	0.624	0	0	-0.014	0.549	0.993	0	-0.022	1	0	0	-0.272	0.535	0.828	0	-0.28	0.87	0	0	NA	NA	NA	no	NA	NA	NA	NA	NA	NA	NA	NA	NA	NA	NA	NA	NA	NA	NA	NA	0.71
AIF1L	ENSG00000126878	protein_coding	1	yes	0.229	0.45	0.881	0	0.241	0.91	0	0	-0.897	0.432	0.215	0	-0.905	0.237	0	0	-0.877	0.578	0.345	0	-0.869	0.364	0	0	Aif1l	ENSRNOG00000009951	protein_coding	yes	0.281	0.115	0.0287	1	0.242	0.0513	0	0	-0.588	0.13	6.29e-05	-1	-0.576	7.62e-05	-1	1	642.64
AIFM1	ENSG00000156709	protein_coding	1	yes	0.022	0.063	0.926	0	0.033	0.935	0	0	-0.022	0.069	0.905	0	-0.027	0.941	0	0	-0.135	0.071	0.205	0	-0.148	0.252	0	0	Aifm1	ENSRNOG00000006067	protein_coding	yes	0.124	0.081	0.192	0	0.085	0.424	0	0	0.041	0.086	0.792	0	0.052	0.739	0	0	74.5
AIFM2	ENSG00000042286	protein_coding	1	yes	-0.343	0.081	0.00216	-1	-0.331	0.00637	-1	1	-0.028	0.078	0.891	0	-0.036	0.898	0	0	0.07	0.086	0.678	0	0.058	0.795	0	0	Aifm2	ENSRNOG00000059445	protein_coding	yes	0.567	0.063	2.4e-18	1	0.528	6.86e-12	1	1	0.032	0.068	0.788	0	0.043	0.745	0	0	44.34
AIFM3	ENSG00000183773	protein_coding	1	yes	0.253	0.213	0.63	0	0.266	0.636	0	0	0.231	0.282	0.711	0	0.225	0.815	0	0	1.108	0.281	0.00151	1	1.085	0.00139	1	1	Aifm3	ENSRNOG00000037957	protein_coding	yes	1.151	0.181	1.21e-09	1	1.109	2.47e-09	1	1	0.211	0.211	0.509	0	0.221	0.466	0	0	6.04
AIG1	ENSG00000146416	protein_coding	1	yes	-0.068	0.127	0.871	0	-0.057	0.926	0	0	-0.005	0.123	0.99	0	-0.012	1	0	0	0.133	0.139	0.608	0	0.118	0.679	0	0	Aig1	ENSRNOG00000010753	protein_coding	yes	-1.4	0.444	0.00392	-1	-1.398	0.0017	-1	1	-0.409	0.159	0.0378	-1	-0.398	0.0574	0	0	76.43
AIM2	ENSG00000163568	protein_coding	1	yes	0.506	0.583	NA	0	0.514	0.673	0	0	-0.188	1.194	NA	0	-0.203	1	0	0	-2.044	1.282	NA	0	-2.867	0.371	0	0	Aim2	ENSRNOG00000003480	NA	no	NA	NA	NA	NA	NA	NA	NA	NA	NA	NA	NA	NA	NA	NA	NA	NA	0.41
AIMP1	ENSG00000164022	protein_coding	1	yes	0.044	0.136	0.933	0	0.055	0.949	0	0	0.225	0.129	0.322	0	0.218	0.393	0	0	-0.024	0.142	0.956	0	-0.038	0.962	0	0	Aimp1	ENSRNOG00000011384	protein_coding	yes	-0.013	0.13	0.957	0	-0.052	0.76	0	0	-0.012	0.136	0.971	0	-0.001	1	0	0	48.4
AIMP2	ENSG00000106305	protein_coding	1	yes	-0.284	0.126	0.203	0	-0.273	0.256	0	0	-0.303	0.124	0.123	0	-0.309	0.134	0	0	-0.368	0.13	0.036	-1	-0.38	0.0308	-1	1	Aimp2	ENSRNOG00000001044	protein_coding	yes	-0.362	0.15	0.0309	-1	-0.401	0.0143	-1	1	-0.4	0.157	0.0399	-1	-0.388	0.046	-1	1	13.46
AIP	ENSG00000110711	protein_coding	1	yes	0.077	0.181	0.904	0	0.089	0.91	0	0	0.219	0.171	0.508	0	0.211	0.521	0	0	0.266	0.187	0.387	0	0.252	0.389	0	0	Aip	ENSRNOG00000022289	protein_coding	yes	0.178	0.137	0.28	0	0.14	0.388	0	0	0.204	0.142	0.307	0	0.215	0.264	0	0	33.92
AIRE	ENSG00000160224	protein_coding	1	yes	-1.581	1.231	NA	0	-1.61	0.734	0	0	-1.139	0.555	0.22	0	-1.131	0.224	0	0	1.065	0.622	0.271	0	1.041	0.29	0	0	Aire	ENSRNOG00000001213	NA	no	NA	NA	NA	NA	NA	NA	NA	NA	NA	NA	NA	NA	NA	NA	NA	NA	0
AJAP1	ENSG00000196581	protein_coding	1	yes	0	1.425	NA	0	0	1	0	0	-0.096	0.727	NA	0	-0.104	0.991	0	0	0.805	0.811	0.591	0	0.781	0.622	0	0	Ajap1	ENSRNOG00000050137	NA	no	NA	NA	NA	NA	NA	NA	NA	NA	NA	NA	NA	NA	NA	NA	NA	NA	0
AJM1	ENSG00000232434	protein_coding	1	yes	0.021	0.097	0.961	0	0.032	0.965	0	0	0.028	0.093	0.91	0	0.021	0.976	0	0	-0.207	0.117	0.252	0	-0.22	0.263	0	0	Ajm1	ENSRNOG00000033863	protein_coding	yes	-0.693	0.137	1.82e-06	-1	-0.731	5.16e-07	-1	1	-0.159	0.139	0.435	0	-0.148	0.464	0	0	12.75
AJUBA	ENSG00000129474	protein_coding	1	yes	0.232	0.119	0.307	0	0.244	0.271	0	0	0.21	0.114	0.287	0	0.202	0.307	0	0	-0.053	0.125	0.862	0	-0.066	0.836	0	0	Ajuba	ENSRNOG00000012791	protein_coding	yes	-0.57	0.07	6.29e-15	-1	-0.609	3.01e-14	-1	1	-1.903	0.079	9.78e-126	-1	-1.892	1.1e-99	-1	1	215.38
AJUBA.DT	ENSG00000258457	lncRNA	0	yes	0.029	0.257	0.985	0	0.039	1	0	0	-0.611	0.322	0.267	0	-0.617	0.302	0	0	-0.974	0.355	0.0438	-1	-0.974	0.0394	-1	1	NA	NA	NA	no	NA	NA	NA	NA	NA	NA	NA	NA	NA	NA	NA	NA	NA	NA	NA	NA	2.08
AK1	ENSG00000106992	protein_coding	1	yes	0.35	0.18	0.309	0	0.359	0.288	0	0	0.25	0.156	0.376	0	0.243	0.389	0	0	0.345	0.17	0.17	0	0.331	0.169	0	0	AABR07051450.1	ENSRNOG00000049056	protein_coding	yes	0.249	0.1	0.025	1	0.211	0.0646	0	0	0.425	0.104	0.000364	1	0.435	0.000354	1	1	3.66
AK2	ENSG00000004455	protein_coding	2	yes	-0.168	0.087	0.311	0	-0.157	0.415	0	0	-0.141	0.084	0.343	0	-0.148	0.359	0	0	-0.046	0.091	0.832	0	-0.06	0.794	0	0	AABR07059925.1	ENSRNOG00000052702	NA	no	NA	NA	NA	NA	NA	NA	NA	NA	NA	NA	NA	NA	NA	NA	NA	NA	95.68
AK2	ENSG00000004455	protein_coding	2	yes	-0.168	0.087	0.311	0	-0.157	0.415	0	0	-0.141	0.084	0.343	0	-0.148	0.359	0	0	-0.046	0.091	0.832	0	-0.06	0.794	0	0	Ak2	ENSRNOG00000000122	protein_coding	yes	0.465	0.11	7.82e-05	1	0.427	0.000375	1	1	0.275	0.117	0.0636	0	0.286	0.0522	0	0	95.68
AK3	ENSG00000147853	protein_coding	1	yes	0.089	0.092	0.717	0	0.1	0.754	0	0	0.053	0.084	0.793	0	0.045	0.879	0	0	-0.137	0.091	0.348	0	-0.15	0.372	0	0	Ak3	ENSRNOG00000052506	protein_coding	yes	-0.303	0.114	0.017	-1	-0.341	0.00692	-1	1	-0.158	0.12	0.355	0	-0.147	0.395	0	0	25.39
AK3P3	ENSG00000230042	processed_pseudogene	0	yes	0.257	0.435	NA	0	0.274	0.862	0	0	0.397	0.606	NA	0	0.336	0.755	0	0	-0.219	0.569	0.873	0	-0.221	0.917	0	0	NA	NA	NA	no	NA	NA	NA	NA	NA	NA	NA	NA	NA	NA	NA	NA	NA	NA	NA	NA	0.46
AK4	ENSG00000162433	protein_coding	1	yes	-0.009	0.146	0.997	0	0.003	1	0	0	0.035	0.148	0.933	0	0.028	0.973	0	0	0.709	0.192	0.00353	1	0.694	0.00461	1	1	Ak4	ENSRNOG00000045738	protein_coding	yes	-0.398	0.162	0.0283	-1	-0.437	0.016	-1	1	0.188	0.153	0.398	0	0.199	0.347	0	0	113.91
AK4P1	ENSG00000263535	processed_pseudogene	0	yes	-0.337	0.207	0.435	0	-0.324	0.474	0	0	0.469	0.251	0.277	0	0.46	0.308	0	0	0.181	0.28	0.76	0	0.169	0.861	0	0	NA	NA	NA	no	NA	NA	NA	NA	NA	NA	NA	NA	NA	NA	NA	NA	NA	NA	NA	NA	3.3
AK4P3	ENSG00000233381	protein_coding	1	yes	0.209	0.203	0.695	0	0.218	0.666	0	0	-0.096	0.274	0.895	0	-0.096	0.911	0	0	-0.313	0.34	0.628	0	-0.32	0.666	0	0	Ak4	ENSRNOG00000045738	protein_coding	yes	-0.398	0.162	0.0283	-1	-0.437	0.016	-1	1	0.188	0.153	0.398	0	0.199	0.347	0	0	1.88
AK5	ENSG00000154027	protein_coding	1	yes	0.733	0.16	0.000696	1	0.744	0.000555	1	1	0.572	0.14	0.00444	1	0.566	0.00432	1	1	0.913	0.156	4.03e-07	1	0.898	3.24e-07	1	1	Ak5	ENSRNOG00000046947	protein_coding	yes	-0.825	0.378	0.0543	0	-0.864	0.0291	-1	0	-1.784	0.877	0.118	0	-1.63	0.151	0	0	5.64
AK6	ENSG00000085231	protein_coding	2	yes	-0.009	0.227	1	0	0.002	1	0	0	-0.239	0.216	0.59	0	-0.247	0.614	0	0	-0.578	0.24	0.0887	0	-0.589	0.0908	0	0	Ak6	ENSRNOG00000063018	protein_coding	yes	0.078	0.145	0.693	0	0.039	0.854	0	0	0.312	0.152	0.113	0	0.324	0.102	0	0	8.68
AK6	ENSG00000085231	protein_coding	2	yes	-0.009	0.227	1	0	0.002	1	0	0	-0.239	0.216	0.59	0	-0.247	0.614	0	0	-0.578	0.24	0.0887	0	-0.589	0.0908	0	0	Ak6	ENSRNOG00000026813	protein_coding	yes	-0.37	0.235	0.178	0	-0.407	0.106	0	0	0.191	0.239	0.615	0	0.201	0.569	0	0	8.68
AK7	ENSG00000140057	protein_coding	1	yes	0.232	0.194	0.625	0	0.242	0.59	0	0	0.175	0.368	0.853	0	0.152	0.823	0	0	0.454	0.459	0.593	0	0.43	0.724	0	0	Ak7	ENSRNOG00000055714	NA	no	NA	NA	NA	NA	NA	NA	NA	NA	NA	NA	NA	NA	NA	NA	NA	NA	6.81
AK8	ENSG00000165695	protein_coding	1	yes	0.748	0.255	0.0635	0	0.757	0.0564	0	0	-0.144	0.253	0.817	0	-0.153	0.85	0	0	-0.09	0.274	0.894	0	-0.096	0.936	0	0	Ak8	ENSRNOG00000012761	protein_coding	yes	2.182	0.519	8.35e-05	1	2.128	3.48e-05	1	1	-0.061	0.852	0.979	0	-0.056	1	0	0	1.57
AK9	ENSG00000155085	protein_coding	1	yes	-0.052	0.156	0.933	0	-0.041	0.987	0	0	0.427	0.154	0.0699	0	0.418	0.0956	0	0	-0.112	0.179	0.768	0	-0.124	0.78	0	0	Ak9	ENSRNOG00000037688	protein_coding	yes	-1.226	0.405	0.00576	-1	-1.257	0.00167	-1	1	-0.109	0.324	0.859	0	-0.099	0.887	0	0	5.89
AKAP1	ENSG00000121057	protein_coding	1	yes	-0.181	0.078	0.181	0	-0.17	0.303	0	0	0.102	0.082	0.523	0	0.095	0.625	0	0	0.176	0.084	0.155	0	0.161	0.258	0	0	Akap1	ENSRNOG00000002373	protein_coding	yes	-0.534	0.117	1.82e-05	-1	-0.573	2.79e-06	-1	1	-0.322	0.121	0.0311	-1	-0.312	0.0343	-1	1	46.16
AKAP1.DT	ENSG00000263004	lncRNA	0	yes	0.299	0.325	0.732	0	0.305	0.753	0	0	0.173	0.376	0.858	0	0.172	0.946	0	0	0.348	0.331	0.56	0	0.332	0.593	0	0	NA	NA	NA	no	NA	NA	NA	NA	NA	NA	NA	NA	NA	NA	NA	NA	NA	NA	NA	NA	0.3
AKAP10	ENSG00000108599	protein_coding	1	yes	-0.047	0.078	0.849	0	-0.036	0.946	0	0	-0.007	0.077	0.976	0	-0.015	0.984	0	0	0.044	0.08	0.806	0	0.03	0.945	0	0	Akap10	ENSRNOG00000002899	protein_coding	yes	0.141	0.11	0.289	0	0.101	0.438	0	0	-0.151	0.116	0.366	0	-0.14	0.401	0	0	34.38
AKAP11	ENSG00000023516	protein_coding	1	yes	-0.179	0.14	0.589	0	-0.169	0.679	0	0	0.045	0.133	0.901	0	0.039	0.949	0	0	-0.093	0.146	0.762	0	-0.108	0.762	0	0	Akap11	ENSRNOG00000009987	protein_coding	yes	-0.24	0.131	0.111	0	-0.28	0.0486	-1	0	-0.117	0.137	0.586	0	-0.106	0.607	0	0	41.09
AKAP12	ENSG00000131016	protein_coding	1	yes	-0.049	0.134	0.923	0	-0.036	0.978	0	0	0.003	0.127	0.993	0	-0.002	1	0	0	0.142	0.14	0.577	0	0.128	0.657	0	0	Akap12	ENSRNOG00000019549	protein_coding	yes	-1.532	0.117	1.17e-37	-1	-1.571	2.55e-39	-1	1	-2.168	0.124	2.26e-65	-1	-2.157	6.19e-61	-1	1	101.11
AKAP13	ENSG00000170776	protein_coding	1	yes	-0.151	0.093	0.438	0	-0.14	0.588	0	0	-0.097	0.091	0.603	0	-0.102	0.653	0	0	-0.353	0.098	0.00463	-1	-0.368	0.00767	-1	1	Akap13	ENSRNOG00000010964	protein_coding	yes	0.057	0.211	0.856	0	0.016	0.964	0	0	-0.095	0.221	0.811	0	-0.086	0.82	0	0	65.92
AKAP14	ENSG00000186471	protein_coding	1	no	NA	NA	NA	NA	NA	NA	NA	NA	NA	NA	NA	NA	NA	NA	NA	NA	NA	NA	NA	NA	NA	NA	NA	NA	Akap14	ENSRNOG00000006899	protein_coding	yes	0.483	0.331	0.217	0	0.446	0.237	0	0	0.368	0.373	0.516	0	0.378	0.529	0	0	NA
AKAP17A	ENSG00000197976	protein_coding	1	yes	0.23	0.105	0.224	0	0.241	0.263	0	0	-0.036	0.1	0.894	0	-0.043	0.906	0	0	-0.032	0.109	0.91	0	-0.043	0.918	0	0	Akap17a	ENSRNOG00000028211	protein_coding	yes	0.826	0.097	2.37e-16	1	0.787	4.21e-14	1	1	0.004	0.103	0.991	0	0.015	0.949	0	0	52.56
AKAP3	ENSG00000111254	protein_coding	1	yes	0.353	0.353	0.705	0	0.355	0.707	0	0	0.072	0.392	0.949	0	0.067	1	0	0	0.126	0.398	0.898	0	0.107	0.966	0	0	Akap3	ENSRNOG00000059227	NA	no	NA	NA	NA	NA	NA	NA	NA	NA	NA	NA	NA	NA	NA	NA	NA	NA	0.61
AKAP5	ENSG00000179841	protein_coding	1	yes	-0.02	0.158	0.983	0	-0.007	1	0	0	-0.432	0.25	0.326	0	-0.437	0.42	0	0	-0.457	0.272	0.282	0	-0.467	0.305	0	0	Akap5	ENSRNOG00000006410	protein_coding	yes	-0.625	0.198	0.00381	-1	-0.664	0.00131	-1	1	-2.239	0.222	9.22e-22	-1	-2.226	1.61e-20	-1	1	15.13
AKAP6	ENSG00000151320	protein_coding	1	yes	-0.194	0.23	0.762	0	-0.183	0.817	0	0	0.868	0.202	0.00258	1	0.862	0.00294	1	1	-0.38	0.36	0.558	0	-0.392	0.596	0	0	Akap6	ENSRNOG00000004841	protein_coding	yes	-1.744	0.558	0.00424	-1	-1.718	0.00211	-1	1	0.831	0.271	0.0109	1	0.84	0.00793	1	1	2.79
AKAP7	ENSG00000118507	protein_coding	1	yes	0.014	0.131	0.986	0	0.025	0.995	0	0	-0.183	0.134	0.473	0	-0.19	0.541	0	0	-0.11	0.14	0.689	0	-0.123	0.7	0	0	Akap7	ENSRNOG00000013202	protein_coding	yes	-0.521	0.091	5.56e-08	-1	-0.56	5.05e-08	-1	1	-0.585	0.098	4.95e-08	-1	-0.574	8.52e-07	-1	1	4.22
AKAP8	ENSG00000105127	protein_coding	1	yes	-0.15	0.069	0.225	0	-0.139	0.43	0	0	0.011	0.067	0.953	0	0.004	1	0	0	-0.011	0.071	0.961	0	-0.026	0.948	0	0	Akap8	ENSRNOG00000006559	protein_coding	yes	0.356	0.071	2.47e-06	1	0.316	0.000127	1	1	0.034	0.076	0.806	0	0.044	0.742	0	0	33.98
AKAP8L	ENSG00000011243	protein_coding	1	yes	0.265	0.081	0.0328	1	0.276	0.0385	1	1	0.221	0.078	0.0639	0	0.213	0.104	0	0	0.313	0.083	0.00273	1	0.3	0.00726	1	1	Akap8l	ENSRNOG00000006355	protein_coding	yes	0.333	0.097	0.0015	1	0.294	0.00583	1	1	0.823	0.102	4.69e-14	1	0.834	6.99e-14	1	1	42.71
AKAP9	ENSG00000127914	protein_coding	1	yes	-0.118	0.246	0.889	0	-0.109	0.938	0	0	0.151	0.236	0.79	0	0.145	0.838	0	0	0.272	0.258	0.559	0	0.258	0.633	0	0	Akap9	ENSRNOG00000026319	protein_coding	yes	0.502	0.139	0.00083	1	0.461	0.00144	1	1	0.007	0.146	0.989	0	0.017	0.958	0	0	45.71
AKIP1	ENSG00000166452	protein_coding	1	yes	-0.144	0.126	0.652	0	-0.132	0.708	0	0	0.104	0.115	0.675	0	0.097	0.724	0	0	0.017	0.125	0.967	0	0.001	1	0	0	Akip1	ENSRNOG00000013744	protein_coding	yes	1.056	0.162	4.36e-10	1	1.019	1.99e-09	1	1	-0.004	0.171	0.997	0	0.007	0.995	0	0	11.88
AKIRIN1	ENSG00000174574	protein_coding	1	yes	-0.029	0.073	0.913	0	-0.018	0.994	0	0	-0.015	0.072	0.943	0	-0.021	0.954	0	0	-0.125	0.076	0.298	0	-0.138	0.314	0	0	Akirin1	ENSRNOG00000026610	protein_coding	yes	0.12	0.092	0.281	0	0.081	0.493	0	0	0.162	0.097	0.219	0	0.173	0.201	0	0	85.17
AKIRIN2	ENSG00000135334	protein_coding	1	yes	0.067	0.075	0.744	0	0.078	0.756	0	0	-0.036	0.073	0.846	0	-0.043	0.851	0	0	-0.057	0.075	0.703	0	-0.07	0.683	0	0	Akirin2	ENSRNOG00000008288	protein_coding	yes	0.088	0.055	0.17	0	0.049	0.559	0	0	-0.087	0.062	0.319	0	-0.076	0.486	0	0	36.21
AKNA	ENSG00000106948	protein_coding	1	yes	0.18	0.145	0.606	0	0.19	0.613	0	0	-0.489	0.137	0.014	-1	-0.494	0.0136	-1	1	-0.988	0.147	3.04e-09	-1	-1.001	1.79e-09	-1	1	Akna	ENSRNOG00000008005	protein_coding	yes	-0.033	0.245	0.938	0	-0.075	0.827	0	0	0.11	0.255	0.812	0	0.12	0.773	0	0	17.32
AKNAD1	ENSG00000162641	protein_coding	1	yes	-0.343	0.735	NA	0	-0.347	1	0	0	-0.527	0.458	NA	0	-0.54	0.542	0	0	0.116	0.669	0.954	0	0.102	1	0	0	Aknad1	ENSRNOG00000028025	NA	no	NA	NA	NA	NA	NA	NA	NA	NA	NA	NA	NA	NA	NA	NA	NA	NA	0
AKR1A1	ENSG00000117448	protein_coding	1	yes	0.082	0.135	0.848	0	0.094	0.837	0	0	0.177	0.13	0.473	0	0.168	0.492	0	0	0.186	0.142	0.435	0	0.172	0.459	0	0	Akr1a1	ENSRNOG00000016727	protein_coding	yes	0.073	0.14	0.701	0	0.035	0.854	0	0	0.096	0.147	0.694	0	0.107	0.639	0	0	94.41
AKR1B1	ENSG00000085662	protein_coding	4	yes	-0.014	0.144	0.99	0	0	1	0	0	0.109	0.138	0.724	0	0.1	0.766	0	0	-0.022	0.15	0.964	0	-0.035	0.968	0	0	Akr1b1	ENSRNOG00000009513	protein_coding	yes	0.111	0.164	0.603	0	0.074	0.724	0	0	0.66	0.172	0.000916	1	0.672	0.000613	1	1	587.08
AKR1B1	ENSG00000085662	protein_coding	4	yes	-0.014	0.144	0.99	0	0	1	0	0	0.109	0.138	0.724	0	0.1	0.766	0	0	-0.022	0.15	0.964	0	-0.035	0.968	0	0	Akr1b1-ps2	ENSRNOG00000023285	protein_coding	yes	0.195	0.163	0.324	0	0.156	0.443	0	0	0.579	0.153	0.00117	1	0.59	0.00133	1	1	587.08
AKR1B1	ENSG00000085662	protein_coding	4	yes	-0.014	0.144	0.99	0	0	1	0	0	0.109	0.138	0.724	0	0.1	0.766	0	0	-0.022	0.15	0.964	0	-0.035	0.968	0	0	AC127963.2	ENSRNOG00000056063	NA	no	NA	NA	NA	NA	NA	NA	NA	NA	NA	NA	NA	NA	NA	NA	NA	NA	587.08
AKR1B1	ENSG00000085662	protein_coding	4	yes	-0.014	0.144	0.99	0	0	1	0	0	0.109	0.138	0.724	0	0.1	0.766	0	0	-0.022	0.15	0.964	0	-0.035	0.968	0	0	Akr1b1-ps1	ENSRNOG00000042697	NA	no	NA	NA	NA	NA	NA	NA	NA	NA	NA	NA	NA	NA	NA	NA	NA	NA	587.08
AKR1B10	ENSG00000198074	protein_coding	4	yes	0.655	1.212	0.87	0	0.603	1	0	0	0.955	0.542	0.315	0	0.925	0.345	0	0	2.265	0.491	0.000131	1	2.229	3.5e-05	1	1	AC094647.1	ENSRNOG00000055176	NA	no	NA	NA	NA	NA	NA	NA	NA	NA	NA	NA	NA	NA	NA	NA	NA	NA	0.05
AKR1B10	ENSG00000198074	protein_coding	4	yes	0.655	1.212	0.87	0	0.603	1	0	0	0.955	0.542	0.315	0	0.925	0.345	0	0	2.265	0.491	0.000131	1	2.229	3.5e-05	1	1	Akr1b8	ENSRNOG00000027433	protein_coding	yes	1.071	0.296	0.000802	1	1.031	0.00155	1	1	2.788	0.308	9.2e-18	1	2.801	7.5e-16	1	1	0.05
AKR1B10	ENSG00000198074	protein_coding	4	yes	0.655	1.212	0.87	0	0.603	1	0	0	0.955	0.542	0.315	0	0.925	0.345	0	0	2.265	0.491	0.000131	1	2.229	3.5e-05	1	1	Akr1b10	ENSRNOG00000009734	protein_coding	yes	1.866	0.382	4.01e-06	1	1.8	1.68e-06	1	1	2.987	0.247	3.28e-31	1	2.997	7.88e-29	1	1	0.05
AKR1B10	ENSG00000198074	protein_coding	4	yes	0.655	1.212	0.87	0	0.603	1	0	0	0.955	0.542	0.315	0	0.925	0.345	0	0	2.265	0.491	0.000131	1	2.229	3.5e-05	1	1	Akr1b7	ENSRNOG00000009875	NA	no	NA	NA	NA	NA	NA	NA	NA	NA	NA	NA	NA	NA	NA	NA	NA	NA	0.05
AKR1C1	ENSG00000187134	protein_coding	0	yes	0.46	0.308	0.498	0	0.472	0.542	0	0	1.154	0.284	0.00479	1	1.148	0.00764	1	1	1.815	0.31	4.57e-07	1	1.798	2.4e-06	1	1	NA	NA	NA	no	NA	NA	NA	NA	NA	NA	NA	NA	NA	NA	NA	NA	NA	NA	NA	NA	4.22
AKR1C2	ENSG00000151632	protein_coding	0	yes	0.451	0.476	0.722	0	0.451	0.811	0	0	1.031	0.295	0.0166	1	1.024	0.0224	1	1	1.575	0.323	4.62e-05	1	1.559	0.000106	1	1	NA	NA	NA	no	NA	NA	NA	NA	NA	NA	NA	NA	NA	NA	NA	NA	NA	NA	NA	NA	0.3
AKR1C3	ENSG00000196139	protein_coding	0	yes	0.138	0.192	0.81	0	0.148	0.812	0	0	0.598	0.188	0.0322	1	0.59	0.0301	1	1	1.163	0.208	1.7e-06	1	1.147	1.1e-06	1	1	NA	NA	NA	no	NA	NA	NA	NA	NA	NA	NA	NA	NA	NA	NA	NA	NA	NA	NA	NA	44.84
AKR1C8P	ENSG00000264006	protein_coding	1	no	NA	NA	NA	NA	NA	NA	NA	NA	NA	NA	NA	NA	NA	NA	NA	NA	NA	NA	NA	NA	NA	NA	NA	NA	Akr1c15	ENSRNOG00000021735	protein_coding	yes	1.411	0.151	1.06e-19	1	1.371	4.05e-17	1	1	2.22	0.174	1.01e-34	1	2.228	1.49e-32	1	1	NA
AKR1D1	ENSG00000122787	protein_coding	1	no	NA	NA	NA	NA	NA	NA	NA	NA	NA	NA	NA	NA	NA	NA	NA	NA	NA	NA	NA	NA	NA	NA	NA	NA	Akr1d1	ENSRNOG00000013004	protein_coding	yes	1.644	0.502	0.00262	1	1.564	6.34e-05	1	1	0	1.311	1	0	0	1	0	0	NA
AKR1E2	ENSG00000165568	protein_coding	1	yes	0	1.241	1	0	0	1	0	0	0.115	0.151	0.734	0	0.107	0.751	0	0	0.81	0.194	0.00066	1	0.789	0.00022	1	1	Akr1e2	ENSRNOG00000017165	protein_coding	yes	-0.957	0.23	0.000104	-1	-0.992	5.11e-05	-1	1	-0.292	0.22	0.354	0	-0.28	0.36	0	0	0
AKR7A2	ENSG00000053371	protein_coding	0	yes	-0.083	0.15	0.866	0	-0.071	0.912	0	0	-0.149	0.144	0.615	0	-0.157	0.594	0	0	-0.04	0.157	0.923	0	-0.054	0.92	0	0	NA	NA	NA	no	NA	NA	NA	NA	NA	NA	NA	NA	NA	NA	NA	NA	NA	NA	NA	NA	76.08
AKR7A3	ENSG00000162482	protein_coding	1	yes	-0.132	0.229	0.861	0	-0.119	0.901	0	0	0.066	0.231	0.916	0	0.06	0.969	0	0	0.076	0.29	0.92	0	0.06	1	0	0	Akr7a3	ENSRNOG00000017899	protein_coding	yes	1.668	0.372	2.57e-05	1	1.622	1.13e-05	1	1	2.093	0.536	0.000737	1	2.051	0.000194	1	1	2.79
AKR7L	ENSG00000211454	polymorphic_pseudogene	1	yes	-0.411	0.314	0.577	0	-0.396	0.622	0	0	-0.57	0.333	0.33	0	-0.572	0.357	0	0	0.105	0.335	0.9	0	0.087	0.974	0	0	Akr7a2	ENSRNOG00000017780	protein_coding	yes	-0.4	0.163	0.0287	-1	-0.437	0.0134	-1	1	-0.008	0.171	0.989	0	0.004	1	0	0	1.22
AKT1	ENSG00000142208	protein_coding	1	yes	-0.04	0.123	0.935	0	-0.028	0.989	0	0	0.009	0.117	0.979	0	0.002	1	0	0	0.066	0.128	0.825	0	0.052	0.891	0	0	Akt1	ENSRNOG00000028629	protein_coding	yes	-0.262	0.078	0.00209	-1	-0.3	0.00107	-1	1	-0.376	0.082	4.56e-05	-1	-0.365	0.00039	-1	1	110.51
AKT1S1	ENSG00000204673	protein_coding	1	yes	-0.16	0.142	0.657	0	-0.148	0.697	0	0	-0.113	0.134	0.702	0	-0.119	0.688	0	0	-0.163	0.146	0.529	0	-0.176	0.468	0	0	Akt1s1	ENSRNOG00000020289	protein_coding	yes	-0.006	0.09	0.976	0	-0.044	0.705	0	0	-0.231	0.094	0.0491	-1	-0.221	0.0753	0	0	44.23
AKT2	ENSG00000105221	protein_coding	1	yes	0.074	0.099	0.8	0	0.085	0.786	0	0	0.004	0.094	0.989	0	-0.003	1	0	0	0.023	0.102	0.934	0	0.01	1	0	0	Akt2	ENSRNOG00000018677	protein_coding	yes	0.192	0.05	0.00037	1	0.153	0.0297	1	1	-0.258	0.053	1.4e-05	-1	-0.247	0.00166	-1	1	112.54
AKT3	ENSG00000117020	protein_coding	1	yes	0.187	0.089	0.246	0	0.198	0.309	0	0	0.299	0.085	0.0158	1	0.293	0.0401	1	1	0.156	0.093	0.283	0	0.141	0.428	0	0	Akt3	ENSRNOG00000021497	protein_coding	yes	0.501	0.099	1.8e-06	1	0.461	1.66e-05	1	1	0.018	0.104	0.934	0	0.028	0.887	0	0	76.23
AKTIP	ENSG00000166971	protein_coding	1	yes	-0.022	0.105	0.963	0	-0.011	1	0	0	0.171	0.099	0.326	0	0.164	0.447	0	0	-0.322	0.111	0.0311	-1	-0.336	0.0459	-1	1	Aktip	ENSRNOG00000011956	protein_coding	yes	-0.01	0.078	0.945	0	-0.049	0.651	0	0	0.056	0.082	0.673	0	0.068	0.634	0	0	14.83
ALAD	ENSG00000148218	protein_coding	1	yes	-0.068	0.091	0.799	0	-0.058	0.886	0	0	-0.004	0.087	0.986	0	-0.011	0.998	0	0	0.142	0.095	0.353	0	0.127	0.459	0	0	Alad	ENSRNOG00000015206	protein_coding	yes	-0.996	0.16	2.78e-09	-1	-1.032	6.25e-10	-1	1	-0.145	0.169	0.585	0	-0.133	0.603	0	0	45.5
ALAS1	ENSG00000023330	protein_coding	1	yes	0.03	0.11	0.946	0	0.042	0.953	0	0	0.045	0.105	0.871	0	0.038	0.918	0	0	0.25	0.113	0.124	0	0.236	0.141	0	0	Alas1	ENSRNOG00000056596	protein_coding	yes	0.354	0.06	1.82e-08	1	0.314	5.9e-05	1	1	0.295	0.061	1.68e-05	1	0.306	0.000373	1	1	29.1
ALCAM	ENSG00000170017	protein_coding	1	yes	0.044	0.215	0.964	0	0.055	0.986	0	0	0.524	0.205	0.104	0	0.518	0.131	0	0	0.797	0.225	0.00561	1	0.783	0.00879	1	1	Alcam	ENSRNOG00000001989	protein_coding	yes	-0.437	0.082	4.07e-07	-1	-0.476	5.35e-07	-1	1	-1.537	0.11	1.03e-41	-1	-1.524	3.92e-36	-1	1	227.67
ALDH16A1	ENSG00000161618	protein_coding	1	yes	-0.077	0.156	0.884	0	-0.064	0.932	0	0	-0.238	0.151	0.383	0	-0.247	0.346	0	0	0.046	0.163	0.912	0	0.032	0.982	0	0	Aldh16a1	ENSRNOG00000020623	protein_coding	yes	-0.816	0.128	9.73e-10	-1	-0.853	2.36e-10	-1	1	-0.179	0.133	0.349	0	-0.168	0.375	0	0	34.89
ALDH18A1	ENSG00000059573	protein_coding	1	yes	-0.168	0.087	0.316	0	-0.156	0.43	0	0	0.044	0.084	0.834	0	0.038	0.9	0	0	0.166	0.091	0.234	0	0.153	0.319	0	0	Aldh18a1	ENSRNOG00000067262	protein_coding	yes	0.523	0.078	1.39e-10	1	0.484	3.93e-08	1	1	-0.344	0.082	0.000268	-1	-0.332	0.00125	-1	1	137.78
ALDH1A1	ENSG00000165092	protein_coding	2	yes	-0.313	0.194	0.441	0	-0.3	0.474	0	0	0.234	0.154	0.41	0	0.227	0.404	0	0	-0.042	0.294	0.965	0	-0.05	1	0	0	Aldh1a7	ENSRNOG00000017878	NA	no	NA	NA	NA	NA	NA	NA	NA	NA	NA	NA	NA	NA	NA	NA	NA	NA	3.3
ALDH1A1	ENSG00000165092	protein_coding	2	yes	-0.313	0.194	0.441	0	-0.3	0.474	0	0	0.234	0.154	0.41	0	0.227	0.404	0	0	-0.042	0.294	0.965	0	-0.05	1	0	0	Aldh1a1	ENSRNOG00000017619	NA	no	NA	NA	NA	NA	NA	NA	NA	NA	NA	NA	NA	NA	NA	NA	NA	NA	3.3
ALDH1A2	ENSG00000128918	protein_coding	1	yes	0.434	0.457	NA	0	0.419	0.714	0	0	-0.8	0.473	NA	0	-0.801	0.314	0	0	0.034	0.856	NA	0	0.022	1	0	0	Aldh1a2	ENSRNOG00000055049	protein_coding	yes	-1.142	0.711	0.17	0	-1.18	0.105	0	0	-2.837	0.773	0.00169	-1	-2.8	0.0015	-1	1	0.25
ALDH1A3	ENSG00000184254	protein_coding	1	yes	0.953	0.205	0.000543	1	0.965	0.000517	1	1	-0.195	0.197	0.638	0	-0.201	0.641	0	0	-0.755	0.209	0.0046	-1	-0.768	0.0031	-1	1	Aldh1a3	ENSRNOG00000052070	protein_coding	yes	-3.495	0.691	1.74e-06	-1	-3.424	8.92e-10	-1	1	-1.371	0.581	0.062	0	-1.363	0.0285	-1	0	13.51
ALDH1A3.AS1	ENSG00000259583	lncRNA	0	yes	0.379	0.146	0.121	0	0.389	0.153	0	0	-0.007	0.132	0.983	0	-0.014	0.999	0	0	-0.175	0.14	0.466	0	-0.19	0.47	0	0	NA	NA	NA	no	NA	NA	NA	NA	NA	NA	NA	NA	NA	NA	NA	NA	NA	NA	NA	NA	4.27
ALDH1B1	ENSG00000137124	protein_coding	1	yes	-0.084	0.21	0.912	0	-0.071	0.957	0	0	0.77	0.199	0.0073	1	0.764	0.00666	1	1	0.513	0.22	0.101	0	0.497	0.103	0	0	Aldh1b1	ENSRNOG00000011497	NA	no	NA	NA	NA	NA	NA	NA	NA	NA	NA	NA	NA	NA	NA	NA	NA	NA	25.29
ALDH1L1	ENSG00000144908	protein_coding	1	no	NA	NA	NA	NA	NA	NA	NA	NA	NA	NA	NA	NA	NA	NA	NA	NA	NA	NA	NA	NA	NA	NA	NA	NA	Aldh1l1	ENSRNOG00000047023	protein_coding	yes	6.488	0.968	1.39e-10	1	6.281	1.42e-13	1	1	0.882	0.556	0.248	0	0.88	0.209	0	0	NA
ALDH1L2	ENSG00000136010	protein_coding	1	yes	-0.326	0.229	0.526	0	-0.316	0.611	0	0	-0.286	0.201	0.447	0	-0.289	0.489	0	0	-1.129	0.22	1.45e-05	-1	-1.141	2.88e-05	-1	1	Aldh1l2	ENSRNOG00000008586	protein_coding	yes	5.12	0.898	5.97e-08	1	5.663	3.24e-09	1	1	0.947	0.254	0.00142	1	0.958	0.000734	1	1	3.71
ALDH2	ENSG00000111275	protein_coding	1	yes	1.422	0.261	3.12e-05	1	1.421	1.35e-05	1	1	-0.249	0.13	0.265	0	-0.256	0.227	0	0	-0.152	0.14	0.543	0	-0.165	0.48	0	0	Acad10	ENSRNOG00000037815	protein_coding	yes	-0.579	0.114	1.45e-06	-1	-0.616	6.25e-07	-1	1	-0.307	0.119	0.038	-1	-0.297	0.0522	0	0	0.36
ALDH3A1	ENSG00000108602	protein_coding	1	yes	0	1.319	1	0	0	1	0	0	1.065	0.452	0.142	0	1.059	0.153	0	0	2.352	0.665	0.00561	1	2.273	0.00607	1	1	Aldh3a1	ENSRNOG00000002331	protein_coding	yes	-4.517	0.263	8.63e-64	-1	-4.554	9.78e-49	-1	1	-0.668	0.266	0.044	-1	-0.658	0.0527	0	0	0
ALDH3A2	ENSG00000072210	protein_coding	1	yes	-0.48	0.156	0.0468	-1	-0.469	0.0529	0	0	0.697	0.146	0.000738	1	0.69	0.000733	1	1	0.592	0.159	0.00323	1	0.577	0.00335	1	1	Aldh3a2	ENSRNOG00000002342	protein_coding	yes	-0.068	0.056	0.313	0	-0.107	0.185	0	0	-0.503	0.058	1.9e-16	-1	-0.493	1.05e-09	-1	1	25.65
ALDH3B1	ENSG00000006534	protein_coding	2	yes	0.233	0.175	0.568	0	0.245	0.535	0	0	0.331	0.166	0.237	0	0.323	0.227	0	0	0.904	0.183	3.39e-05	1	0.889	1.16e-05	1	1	Aldh3b1	ENSRNOG00000017512	protein_coding	yes	-0.979	0.16	5.1e-09	-1	-1.016	1.03e-09	-1	1	0.168	0.165	0.498	0	0.178	0.444	0	0	64.6
ALDH3B1	ENSG00000006534	protein_coding	2	yes	0.233	0.175	0.568	0	0.245	0.535	0	0	0.331	0.166	0.237	0	0.323	0.227	0	0	0.904	0.183	3.39e-05	1	0.889	1.16e-05	1	1		ENSRNOG00000069460	NA	no	NA	NA	NA	NA	NA	NA	NA	NA	NA	NA	NA	NA	NA	NA	NA	NA	64.6
ALDH3B2	ENSG00000132746	protein_coding	3	no	NA	NA	NA	NA	NA	NA	NA	NA	NA	NA	NA	NA	NA	NA	NA	NA	NA	NA	NA	NA	NA	NA	NA	NA	Aldh3b2	ENSRNOG00000068138	protein_coding	yes	0.736	0.202	0.000723	1	0.698	0.00136	1	1	0.223	0.216	0.493	0	0.234	0.458	0	0	NA
ALDH3B2	ENSG00000132746	protein_coding	3	no	NA	NA	NA	NA	NA	NA	NA	NA	NA	NA	NA	NA	NA	NA	NA	NA	NA	NA	NA	NA	NA	NA	NA	NA		ENSRNOG00000017872	protein_coding	yes	0.06	0.148	0.772	0	0.021	0.96	0	0	0.228	0.153	0.284	0	0.238	0.255	0	0	NA
ALDH4A1	ENSG00000159423	protein_coding	0	yes	-0.071	0.198	0.925	0	-0.057	0.97	0	0	0.583	0.189	0.0395	1	0.577	0.0335	1	1	0.08	0.21	0.875	0	0.064	0.94	0	0	NA	NA	NA	no	NA	NA	NA	NA	NA	NA	NA	NA	NA	NA	NA	NA	NA	NA	NA	NA	53.12
ALDH5A1	ENSG00000112294	protein_coding	1	yes	-0.268	0.181	0.505	0	-0.256	0.544	0	0	0.133	0.223	0.809	0	0.121	0.799	0	0	-0.608	0.292	0.156	0	-0.616	0.153	0	0	Aldh5a1	ENSRNOG00000023538	protein_coding	yes	0.218	0.142	0.192	0	0.179	0.281	0	0	0.009	0.143	0.983	0	0.019	0.952	0	0	33.16
ALDH6A1	ENSG00000119711	protein_coding	1	yes	-0.102	0.12	0.762	0	-0.089	0.825	0	0	0.202	0.117	0.327	0	0.194	0.366	0	0	-0.299	0.126	0.0941	0	-0.313	0.075	0	0	Aldh6a1	ENSRNOG00000011419	protein_coding	yes	-0.321	0.219	0.215	0	-0.362	0.135	0	0	-0.146	0.233	0.707	0	-0.136	0.716	0	0	27.63
ALDH7A1	ENSG00000164904	protein_coding	1	yes	-0.401	0.084	0.000344	-1	-0.389	0.00208	-1	1	0.033	0.08	0.875	0	0.026	0.938	0	0	-0.133	0.088	0.346	0	-0.148	0.344	0	0	Aldh7a1	ENSRNOG00000014645	protein_coding	yes	-0.353	0.075	1.05e-05	-1	-0.392	6.97e-06	-1	1	-0.055	0.079	0.669	0	-0.044	0.757	0	0	78.11
ALDH8A1	ENSG00000118514	protein_coding	1	yes	0.301	0.187	0.439	0	0.315	0.397	0	0	-1.609	0.349	0.00114	-1	-1.594	0.000784	-1	1	0.17	0.469	0.882	0	0.153	1	0	0	Aldh8a1	ENSRNOG00000014907	NA	no	NA	NA	NA	NA	NA	NA	NA	NA	NA	NA	NA	NA	NA	NA	NA	NA	4.01
ALDH9A1	ENSG00000143149	protein_coding	1	yes	-0.15	0.144	0.691	0	-0.139	0.732	0	0	0.093	0.137	0.771	0	0.086	0.808	0	0	-0.131	0.149	0.647	0	-0.145	0.596	0	0	Aldh9a1	ENSRNOG00000004027	protein_coding	yes	-0.512	0.089	4.23e-08	-1	-0.551	3.55e-08	-1	1	-0.637	0.093	2.19e-10	-1	-0.626	1.13e-08	-1	1	45
ALDOA	ENSG00000149925	protein_coding	2	yes	0.177	0.189	0.724	0	0.187	0.73	0	0	0.117	0.168	0.765	0	0.109	0.808	0	0	0.389	0.183	0.145	0	0.375	0.147	0	0	Aldoa	ENSRNOG00000052802	protein_coding	yes	0.1	0.304	0.82	0	0.056	0.876	0	0	1.004	0.328	0.0111	1	1.012	0.00779	1	1	3
ALDOA	ENSG00000149925	protein_coding	2	yes	0.177	0.189	0.724	0	0.187	0.73	0	0	0.117	0.168	0.765	0	0.109	0.808	0	0	0.389	0.183	0.145	0	0.375	0.147	0	0	Aldoart2	ENSRNOG00000030869	NA	no	NA	NA	NA	NA	NA	NA	NA	NA	NA	NA	NA	NA	NA	NA	NA	NA	3
ALDOC	ENSG00000109107	protein_coding	1	yes	-1.049	0.43	0.154	0	-1.018	0.21	0	0	1.148	0.27	0.00289	1	1.141	0.00296	1	1	0.735	0.297	0.0769	0	0.724	0.0804	0	0	Aldoc	ENSRNOG00000011452	protein_coding	yes	2.637	0.192	3.61e-41	1	2.597	1.76e-35	1	1	0.575	0.206	0.0229	1	0.586	0.0202	1	1	0.51
ALG1	ENSG00000033011	protein_coding	1	yes	-0.178	0.141	0.598	0	-0.166	0.659	0	0	-0.139	0.133	0.613	0	-0.146	0.62	0	0	-0.595	0.145	0.000855	-1	-0.608	0.000538	-1	1	Alg1	ENSRNOG00000002883	protein_coding	yes	0.687	0.094	1.71e-12	1	0.647	5.23e-10	1	1	-0.151	0.1	0.277	0	-0.14	0.355	0	0	17.47
ALG10	ENSG00000139133	protein_coding	1	yes	-0.476	0.181	0.111	0	-0.466	0.134	0	0	0.026	0.23	0.967	0	0.019	1	0	0	-0.071	0.232	0.903	0	-0.086	0.943	0	0	Alg10	ENSRNOG00000014511	protein_coding	yes	1.468	0.334	3.79e-05	1	1.423	9.07e-05	1	1	-0.005	0.355	1	0	0.004	1	0	0	4.37
ALG10B	ENSG00000175548	protein_coding	1	yes	-0.144	0.127	0.655	0	-0.134	0.748	0	0	0.223	0.134	0.352	0	0.215	0.442	0	0	0.164	0.142	0.509	0	0.149	0.614	0	0	Alg10	ENSRNOG00000014511	protein_coding	yes	1.468	0.334	3.79e-05	1	1.423	9.07e-05	1	1	-0.005	0.355	1	0	0.004	1	0	0	19.04
ALG11	ENSG00000253710	protein_coding	2	yes	-0.132	0.159	0.768	0	-0.121	0.859	0	0	0.408	0.16	0.105	0	0.4	0.147	0	0	0.095	0.167	0.797	0	0.081	0.884	0	0		ENSRNOG00000066446	NA	no	NA	NA	NA	NA	NA	NA	NA	NA	NA	NA	NA	NA	NA	NA	NA	NA	4.11
ALG11	ENSG00000253710	protein_coding	2	yes	-0.132	0.159	0.768	0	-0.121	0.859	0	0	0.408	0.16	0.105	0	0.4	0.147	0	0	0.095	0.167	0.797	0	0.081	0.884	0	0	Alg11	ENSRNOG00000012841	protein_coding	yes	0.606	0.131	1.46e-05	1	0.567	5.91e-05	1	1	-0.127	0.145	0.571	0	-0.116	0.599	0	0	4.11
ALG12	ENSG00000182858	protein_coding	1	yes	0.098	0.123	0.78	0	0.11	0.773	0	0	-0.029	0.119	0.932	0	-0.036	0.938	0	0	0.102	0.126	0.682	0	0.089	0.753	0	0	Alg12	ENSRNOG00000004591	protein_coding	yes	-0.094	0.09	0.397	0	-0.133	0.226	0	0	-0.229	0.093	0.0496	-1	-0.218	0.0776	0	0	17.01
ALG13	ENSG00000101901	protein_coding	1	yes	0.083	0.15	0.866	0	0.095	0.885	0	0	-0.156	0.145	0.6	0	-0.163	0.629	0	0	-0.052	0.159	0.894	0	-0.064	0.908	0	0	Alg13	ENSRNOG00000005753	protein_coding	yes	0.981	0.182	3.41e-07	1	0.939	1.03e-06	1	1	0.462	0.195	0.0597	0	0.472	0.0543	0	0	57.74
ALG13.AS1	ENSG00000229487	lncRNA	0	yes	-0.399	0.511	NA	0	-0.385	0.819	0	0	0.613	0.561	0.592	0	0.599	0.66	0	0	0.632	0.568	0.531	0	0.617	0.574	0	0	NA	NA	NA	no	NA	NA	NA	NA	NA	NA	NA	NA	NA	NA	NA	NA	NA	NA	NA	NA	0.61
ALG14	ENSG00000172339	protein_coding	1	yes	-0.111	0.142	0.785	0	-0.1	0.864	0	0	-0.364	0.136	0.0857	0	-0.37	0.105	0	0	-0.671	0.148	0.000182	-1	-0.683	0.000221	-1	1	Alg14	ENSRNOG00000011528	protein_coding	yes	-0.04	0.115	0.809	0	-0.078	0.584	0	0	-0.239	0.121	0.133	0	-0.227	0.161	0	0	7.01
ALG1L10P	ENSG00000254016	unprocessed_pseudogene	0	yes	1.606	0.887	NA	0	1.486	0.42	0	0	0.484	0.41	0.553	0	0.485	0.573	0	0	-0.387	0.527	0.718	0	-0.383	0.766	0	0	NA	NA	NA	no	NA	NA	NA	NA	NA	NA	NA	NA	NA	NA	NA	NA	NA	NA	NA	NA	0
ALG1L13P	ENSG00000253981	transcribed_unprocessed_pseudogene	0	yes	0.191	0.451	0.905	0	0.191	0.917	0	0	-0.668	0.398	0.344	0	-0.667	0.368	0	0	0.713	0.396	0.24	0	0.699	0.241	0	0	NA	NA	NA	no	NA	NA	NA	NA	NA	NA	NA	NA	NA	NA	NA	NA	NA	NA	NA	NA	0.2
ALG1L2	ENSG00000251287	protein_coding	1	no	NA	NA	NA	NA	NA	NA	NA	NA	NA	NA	NA	NA	NA	NA	NA	NA	NA	NA	NA	NA	NA	NA	NA	NA	Alg1	ENSRNOG00000002883	protein_coding	yes	0.687	0.094	1.71e-12	1	0.647	5.23e-10	1	1	-0.151	0.1	0.277	0	-0.14	0.355	0	0	NA
ALG1L6P	ENSG00000238278	unprocessed_pseudogene	0	yes	0.687	0.204	0.0256	1	0.696	0.0271	1	1	-0.001	0.182	0.998	0	-0.008	1	0	0	-0.216	0.211	0.574	0	-0.229	0.579	0	0	NA	NA	NA	no	NA	NA	NA	NA	NA	NA	NA	NA	NA	NA	NA	NA	NA	NA	NA	NA	1.88
ALG1L9P	ENSG00000248671	lncRNA	0	yes	0.302	0.283	0.681	0	0.31	0.689	0	0	0.122	0.26	0.855	0	0.11	0.876	0	0	0.54	0.279	0.197	0	0.524	0.211	0	0	NA	NA	NA	no	NA	NA	NA	NA	NA	NA	NA	NA	NA	NA	NA	NA	NA	NA	NA	NA	1.12
ALG2	ENSG00000119523	protein_coding	1	yes	0.079	0.076	0.694	0	0.09	0.716	0	0	-0.106	0.074	0.439	0	-0.114	0.492	0	0	-0.052	0.077	0.75	0	-0.065	0.739	0	0	Alg2	ENSRNOG00000006369	protein_coding	yes	-1.376	0.109	5.41e-35	-1	-1.414	1.43e-34	-1	1	-0.328	0.11	0.0132	-1	-0.317	0.0207	-1	1	33.52
ALG3	ENSG00000214160	protein_coding	1	yes	-0.013	0.104	0.983	0	-0.001	1	0	0	-0.046	0.101	0.86	0	-0.054	0.853	0	0	-0.158	0.109	0.376	0	-0.171	0.323	0	0	Alg3	ENSRNOG00000001712	protein_coding	yes	1.548	0.131	1.49e-30	1	1.509	2.85e-28	1	1	0.215	0.139	0.261	0	0.227	0.216	0	0	44.34
ALG5	ENSG00000120697	protein_coding	1	yes	-0.029	0.116	0.95	0	-0.019	1	0	0	-0.133	0.109	0.536	0	-0.141	0.574	0	0	-0.158	0.119	0.426	0	-0.171	0.435	0	0	Alg5	ENSRNOG00000058694	protein_coding	yes	0.411	0.097	7.87e-05	1	0.372	0.000759	1	1	0.041	0.102	0.828	0	0.052	0.777	0	0	14.83
ALG6	ENSG00000088035	protein_coding	1	yes	-0.224	0.125	0.366	0	-0.213	0.495	0	0	0.093	0.129	0.754	0	0.087	0.823	0	0	-0.079	0.127	0.77	0	-0.095	0.774	0	0	Alg6	ENSRNOG00000009045	protein_coding	yes	0.542	0.147	0.000639	1	0.501	0.0014	1	1	-0.253	0.159	0.245	0	-0.242	0.258	0	0	16.05
ALG8	ENSG00000159063	protein_coding	1	yes	-0.016	0.077	0.964	0	-0.005	1	0	0	-0.099	0.075	0.491	0	-0.106	0.573	0	0	0.005	0.08	0.992	0	-0.009	1	0	0	Alg8	ENSRNOG00000012292	protein_coding	yes	-1.018	0.111	6.93e-19	-1	-1.057	3.11e-18	-1	1	-0.051	0.103	0.777	0	-0.042	0.821	0	0	22.55
ALG9	ENSG00000086848	protein_coding	1	yes	0.045	0.137	0.933	0	0.056	0.954	0	0	0.014	0.133	0.97	0	0.008	1	0	0	0.089	0.14	0.762	0	0.074	0.872	0	0	Alg9	ENSRNOG00000010877	protein_coding	yes	-0.122	0.087	0.237	0	-0.161	0.121	0	0	0.109	0.087	0.389	0	0.121	0.35	0	0	5.69
ALK	ENSG00000171094	protein_coding	1	no	NA	NA	NA	NA	NA	NA	NA	NA	NA	NA	NA	NA	NA	NA	NA	NA	NA	NA	NA	NA	NA	NA	NA	NA	Alk	ENSRNOG00000008683	protein_coding	yes	-1.99	1.09	0.113	0	-2.893	0.0959	0	0	0.902	0.378	0.0583	0	0.882	0.00631	1	0	NA
ALKAL1	ENSG00000196711	protein_coding	1	yes	0	1.535	1	0	0	1	0	0	1.04	1.464	0.759	0	1.942	0.815	0	0	0.301	0.958	0.9	0	0.287	0.886	0	0	Alkal1	ENSRNOG00000048703	NA	no	NA	NA	NA	NA	NA	NA	NA	NA	NA	NA	NA	NA	NA	NA	NA	NA	0
ALKBH1	ENSG00000100601	protein_coding	1	yes	-0.163	0.117	0.54	0	-0.152	0.627	0	0	-0.005	0.116	0.989	0	-0.013	0.999	0	0	-0.1	0.12	0.668	0	-0.114	0.663	0	0	Alkbh1	ENSRNOG00000012264	protein_coding	yes	0.682	0.098	2.31e-11	1	0.642	9.37e-10	1	1	0.238	0.106	0.0777	0	0.249	0.0664	0	0	11.93
ALKBH2	ENSG00000189046	protein_coding	1	yes	-0.161	0.122	0.57	0	-0.15	0.642	0	0	-0.15	0.116	0.507	0	-0.158	0.498	0	0	0.021	0.129	0.957	0	0.008	1	0	0	Alkbh2	ENSRNOG00000028584	protein_coding	yes	-0.898	0.241	0.000536	-1	-0.933	0.000298	-1	1	0.349	0.232	0.279	0	0.361	0.259	0	0	13
ALKBH3	ENSG00000166199	protein_coding	1	yes	0.154	0.104	0.503	0	0.164	0.506	0	0	-0.027	0.093	0.913	0	-0.036	0.913	0	0	-0.201	0.101	0.179	0	-0.215	0.161	0	0	Alkbh3	ENSRNOG00000021678	protein_coding	yes	1.905	0.156	8.01e-33	1	1.867	2.6e-30	1	1	1.135	0.164	1.24e-10	1	1.146	5.08e-11	1	1	8.94
ALKBH3.AS1	ENSG00000244926	lncRNA	0	yes	0.163	0.446	NA	0	0.168	0.974	0	0	-0.035	0.385	0.975	0	-0.027	1	0	0	-0.232	0.427	0.809	0	-0.244	0.838	0	0	NA	NA	NA	no	NA	NA	NA	NA	NA	NA	NA	NA	NA	NA	NA	NA	NA	NA	NA	NA	0.41
ALKBH4	ENSG00000160993	protein_coding	1	yes	0.175	0.123	0.531	0	0.187	0.524	0	0	-0.133	0.121	0.59	0	-0.141	0.588	0	0	-0.182	0.125	0.373	0	-0.196	0.331	0	0	Alkbh4	ENSRNOG00000001428	protein_coding	yes	-0.687	0.139	3.32e-06	-1	-0.725	1.28e-06	-1	1	-0.159	0.145	0.463	0	-0.147	0.503	0	0	11.48
ALKBH5	ENSG00000091542	protein_coding	1	yes	0.068	0.103	0.833	0	0.079	0.813	0	0	0.08	0.098	0.712	0	0.074	0.76	0	0	0.024	0.107	0.933	0	0.01	1	0	0	Alkbh5	ENSRNOG00000028341	protein_coding	yes	1.49	0.149	2.09e-22	1	1.449	2.5e-21	1	1	0.265	0.157	0.215	0	0.276	0.17	0	0	68.41
ALKBH6	ENSG00000239382	protein_coding	1	yes	0.144	0.166	0.754	0	0.155	0.786	0	0	-0.149	0.179	0.705	0	-0.156	0.763	0	0	-0.05	0.19	0.918	0	-0.065	0.938	0	0	Alkbh6	ENSRNOG00000025216	protein_coding	yes	0.391	0.117	0.00217	1	0.352	0.00745	1	1	0.909	0.12	1.67e-12	1	0.92	4.79e-12	1	1	3.1
ALKBH7	ENSG00000125652	protein_coding	1	yes	0.166	0.196	0.761	0	0.177	0.757	0	0	0.043	0.185	0.934	0	0.035	0.973	0	0	0.186	0.203	0.63	0	0.172	0.66	0	0	Alkbh7	ENSRNOG00000047089	protein_coding	yes	-0.634	0.187	0.00176	-1	-0.671	0.00078	-1	1	-0.018	0.197	0.97	0	-0.007	1	0	0	27.17
ALKBH8	ENSG00000137760	protein_coding	1	yes	-0.283	0.177	0.444	0	-0.272	0.542	0	0	-0.397	0.165	0.132	0	-0.403	0.163	0	0	-0.553	0.18	0.0204	-1	-0.565	0.0254	-1	1	Alkbh8	ENSRNOG00000024525	protein_coding	yes	0.238	0.252	0.449	0	0.195	0.511	0	0	-0.039	0.267	0.946	0	-0.026	0.976	0	0	5.89
ALMS1	ENSG00000116127	protein_coding	1	yes	-0.331	0.178	0.341	0	-0.32	0.42	0	0	-0.098	0.175	0.819	0	-0.104	0.844	0	0	-0.224	0.191	0.503	0	-0.237	0.506	0	0	Alms1	ENSRNOG00000022343	protein_coding	yes	0.236	0.106	0.0491	1	0.196	0.0964	0	0	0.286	0.112	0.0398	1	0.297	0.028	1	1	32.96
ALMS1.IT1	ENSG00000230002	lncRNA	0	yes	-0.671	0.441	NA	0	-0.629	0.406	0	0	0.371	0.698	NA	0	0.35	0.905	0	0	0.681	0.707	NA	0	0.632	0.728	0	0	NA	NA	NA	no	NA	NA	NA	NA	NA	NA	NA	NA	NA	NA	NA	NA	NA	NA	NA	NA	0.3
ALMS1P1	ENSG00000163016	transcribed_unprocessed_pseudogene	0	yes	0.087	0.285	NA	0	0.107	0.932	0	0	0.955	0.516	0.283	0	0.883	0.286	0	0	-0.251	0.687	0.882	0	-0.246	0.979	0	0	NA	NA	NA	no	NA	NA	NA	NA	NA	NA	NA	NA	NA	NA	NA	NA	NA	NA	NA	NA	1.02
ALOX12	ENSG00000108839	protein_coding	1	yes	0.345	0.203	0.404	0	0.355	0.407	0	0	0.512	0.197	0.0965	0	0.506	0.112	0	0	0.452	0.209	0.137	0	0.437	0.153	0	0	Alox12	ENSRNOG00000027037	protein_coding	yes	-0.801	0.349	0.0414	-1	-0.83	0.0237	-1	1	-0.154	0.349	0.807	0	-0.146	0.824	0	0	3.45
ALOX12.AS1	ENSG00000215067	lncRNA	0	yes	0.185	0.171	0.676	0	0.194	0.688	0	0	-0.098	0.167	0.811	0	-0.106	0.813	0	0	0.047	0.174	0.916	0	0.037	0.999	0	0	NA	NA	NA	no	NA	NA	NA	NA	NA	NA	NA	NA	NA	NA	NA	NA	NA	NA	NA	NA	2.95
ALOX15	ENSG00000161905	protein_coding	1	yes	-1.986	1.039	NA	0	-1.741	0.504	0	0	-0.909	0.359	0.108	0	-0.909	0.0644	0	0	-1.037	0.512	0.171	0	-1.024	0.159	0	0	Alox15	ENSRNOG00000019183	NA	no	NA	NA	NA	NA	NA	NA	NA	NA	NA	NA	NA	NA	NA	NA	NA	NA	0.1
ALOX15P1	ENSG00000274114	transcribed_unprocessed_pseudogene	0	yes	0.001	0.42	NA	0	0.016	1	0	0	-0.642	0.733	NA	0	-0.621	0.824	0	0	-0.02	0.625	NA	0	-0.042	1	0	0	NA	NA	NA	no	NA	NA	NA	NA	NA	NA	NA	NA	NA	NA	NA	NA	NA	NA	NA	NA	0.3
ALOX5	ENSG00000012779	protein_coding	1	yes	0.353	0.356	0.707	0	0.361	0.707	0	0	-1.144	0.595	0.261	0	-1.119	0.327	0	0	1.161	1.286	0.636	0	1.176	0.873	0	0	Alox5	ENSRNOG00000012972	NA	no	NA	NA	NA	NA	NA	NA	NA	NA	NA	NA	NA	NA	NA	NA	NA	NA	2.64
ALOX5AP	ENSG00000132965	protein_coding	1	yes	-1.134	0.625	NA	0	-1.115	0.412	0	0	-0.051	0.914	NA	0	-0.062	1	0	0	-0.527	0.521	0.582	0	-0.532	0.554	0	0	Alox5ap	ENSRNOG00000000907	NA	no	NA	NA	NA	NA	NA	NA	NA	NA	NA	NA	NA	NA	NA	NA	NA	NA	0.25
ALOXE3	ENSG00000179148	protein_coding	1	no	NA	NA	NA	NA	NA	NA	NA	NA	NA	NA	NA	NA	NA	NA	NA	NA	NA	NA	NA	NA	NA	NA	NA	NA	Aloxe3	ENSRNOG00000007454	protein_coding	yes	1.308	0.384	0.0017	1	1.261	0.0018	1	1	0.836	0.418	0.125	0	0.838	0.11	0	0	NA
ALPG	ENSG00000163286	protein_coding	4	no	NA	NA	NA	NA	NA	NA	NA	NA	NA	NA	NA	NA	NA	NA	NA	NA	NA	NA	NA	NA	NA	NA	NA	NA	Alpg	ENSRNOG00000042889	protein_coding	yes	-2.242	0.279	8.84e-15	-1	-2.261	5.31e-18	-1	1	2.771	0.276	1.33e-21	1	2.769	4.2e-25	1	1	NA
ALPI	ENSG00000163295	protein_coding	4	no	NA	NA	NA	NA	NA	NA	NA	NA	NA	NA	NA	NA	NA	NA	NA	NA	NA	NA	NA	NA	NA	NA	NA	NA	Alpg	ENSRNOG00000042889	protein_coding	yes	-2.242	0.279	8.84e-15	-1	-2.261	5.31e-18	-1	1	2.771	0.276	1.33e-21	1	2.769	4.2e-25	1	1	NA
ALPK1	ENSG00000073331	protein_coding	1	yes	0.248	0.124	0.283	0	0.259	0.33	0	0	0.11	0.124	0.685	0	0.103	0.756	0	0	-0.145	0.128	0.519	0	-0.157	0.531	0	0	Alpk1	ENSRNOG00000022636	protein_coding	yes	0.003	0.171	1	0	-0.038	0.878	0	0	-0.159	0.181	0.572	0	-0.148	0.587	0	0	20.87
ALPK2	ENSG00000198796	protein_coding	0	yes	0.111	0.241	0.895	0	0.122	0.918	0	0	0.123	0.23	0.831	0	0.117	0.876	0	0	0.245	0.254	0.606	0	0.233	0.67	0	0	NA	NA	NA	no	NA	NA	NA	NA	NA	NA	NA	NA	NA	NA	NA	NA	NA	NA	NA	NA	196.79
ALPK3	ENSG00000136383	protein_coding	1	yes	0.381	0.591	0.836	0	0.38	0.909	0	0	-0.007	0.328	0.994	0	-0.021	1	0	0	-0.09	0.334	0.916	0	-0.103	0.943	0	0	Alpk3	ENSRNOG00000011659	protein_coding	yes	-0.921	0.455	0.0765	0	-0.957	0.0124	-1	0	2.604	1.023	0.0408	1	2.402	0.0662	0	0	0.05
ALPL	ENSG00000162551	protein_coding	1	yes	-0.15	0.284	0.874	0	-0.135	0.916	0	0	-0.15	0.272	0.823	0	-0.155	0.841	0	0	0.959	0.295	0.0127	1	0.94	0.0162	1	1	Alpl	ENSRNOG00000013954	protein_coding	yes	0.081	0.476	0.915	0	0.051	0.994	0	0	0.196	0.613	0.866	0	0.203	0.885	0	0	7.82
ALPP	ENSG00000163283	protein_coding	4	no	NA	NA	NA	NA	NA	NA	NA	NA	NA	NA	NA	NA	NA	NA	NA	NA	NA	NA	NA	NA	NA	NA	NA	NA	Alpg	ENSRNOG00000042889	protein_coding	yes	-2.242	0.279	8.84e-15	-1	-2.261	5.31e-18	-1	1	2.771	0.276	1.33e-21	1	2.769	4.2e-25	1	1	NA
ALS2	ENSG00000003393	protein_coding	1	yes	-0.084	0.124	0.827	0	-0.073	0.901	0	0	0.037	0.121	0.911	0	0.031	0.958	0	0	-0.051	0.132	0.871	0	-0.067	0.87	0	0	Als2	ENSRNOG00000023280	protein_coding	yes	0.317	0.124	0.0217	1	0.277	0.0394	1	1	-0.169	0.132	0.374	0	-0.158	0.4	0	0	62.47
ALS2CL	ENSG00000178038	protein_coding	1	yes	0.317	0.253	0.603	0	0.327	0.618	0	0	0.972	0.247	0.00627	1	0.965	0.00725	1	1	3.172	0.387	1.56e-13	1	3.127	2.86e-15	1	1	Als2cl	ENSRNOG00000033921	protein_coding	yes	-0.125	0.171	0.573	0	-0.165	0.399	0	0	-0.115	0.183	0.704	0	-0.106	0.716	0	0	10.06
ALX1	ENSG00000180318	protein_coding	1	yes	-0.136	0.172	0.782	0	-0.135	0.757	0	0	-1.734	0.925	0.276	0	-1.542	0.374	0	0	-0.528	1.298	0.868	0	-1.37	1	0	0	Alx1	ENSRNOG00000004390	NA	no	NA	NA	NA	NA	NA	NA	NA	NA	NA	NA	NA	NA	NA	NA	NA	NA	2.84
ALX3	ENSG00000156150	protein_coding	1	yes	-1.17	1.249	0.725	0	-2.034	1	0	0	0.196	0.316	0.799	0	0.19	0.82	0	0	0	1.331	1	0	0	1	0	0	Alx3	ENSRNOG00000018290	NA	no	NA	NA	NA	NA	NA	NA	NA	NA	NA	NA	NA	NA	NA	NA	NA	NA	0
ALX4	ENSG00000052850	protein_coding	1	yes	-0.716	0.549	0.579	0	-0.687	0.691	0	0	-0.441	0.276	0.378	0	-0.449	0.303	0	0	1.736	0.674	0.0633	0	1.646	0.0622	0	0	Alx4	ENSRNOG00000000008	NA	no	NA	NA	NA	NA	NA	NA	NA	NA	NA	NA	NA	NA	NA	NA	NA	NA	0.3
ALYREF	ENSG00000183684	protein_coding	1	yes	-0.478	0.158	0.0518	0	-0.465	0.0526	0	0	-0.133	0.152	0.688	0	-0.139	0.683	0	0	-0.249	0.165	0.349	0	-0.263	0.303	0	0	Alyref	ENSRNOG00000036687	protein_coding	yes	-0.072	0.167	0.756	0	-0.109	0.586	0	0	-0.038	0.174	0.914	0	-0.026	0.946	0	0	68.61
AMACR	ENSG00000242110	protein_coding	1	yes	0.433	0.138	0.0408	1	0.446	0.0475	1	1	0.103	0.161	0.791	0	0.095	0.82	0	0	-0.502	0.197	0.0657	0	-0.517	0.0696	0	0	Amacr	ENSRNOG00000018662	protein_coding	yes	0.562	0.098	4.26e-08	1	0.524	2.12e-06	1	1	0.227	0.103	0.0844	0	0.238	0.0855	0	0	21.84
AMBP	ENSG00000106927	protein_coding	1	yes	0.381	0.202	0.33	0	0.393	0.274	0	0	0.006	0.31	0.995	0	0.003	1	0	0	0.409	0.263	0.33	0	0.393	0.353	0	0	Ambp	ENSRNOG00000006889	NA	no	NA	NA	NA	NA	NA	NA	NA	NA	NA	NA	NA	NA	NA	NA	NA	NA	2.18
AMBRA1	ENSG00000110497	protein_coding	1	yes	-0.19	0.118	0.443	0	-0.179	0.5	0	0	0.041	0.115	0.893	0	0.034	0.945	0	0	-0.104	0.122	0.657	0	-0.118	0.614	0	0	Ambra1	ENSRNOG00000017422	protein_coding	yes	0.036	0.066	0.684	0	-0.003	0.989	0	0	-0.25	0.072	0.0033	-1	-0.239	0.0148	-1	1	26.71
AMD1	ENSG00000123505	protein_coding	1	yes	-0.321	0.099	0.0338	-1	-0.31	0.0889	0	0	-0.074	0.095	0.73	0	-0.081	0.769	0	0	0.112	0.106	0.556	0	0.097	0.705	0	0	Amd1	ENSRNOG00000000585	protein_coding	yes	0.414	0.126	0.00261	1	0.374	0.00568	1	1	-0.071	0.134	0.759	0	-0.059	0.793	0	0	71.45
AMDHD1	ENSG00000139344	protein_coding	1	yes	-0.067	0.233	0.942	0	-0.055	0.978	0	0	0.654	0.656	0.635	0	0.605	0.729	0	0	0.039	0.935	0.999	0	0.024	1	0	0	Amdhd1	ENSRNOG00000005266	NA	no	NA	NA	NA	NA	NA	NA	NA	NA	NA	NA	NA	NA	NA	NA	NA	NA	1.98
AMDHD2	ENSG00000162066	protein_coding	1	yes	-0.329	0.119	0.0883	0	-0.317	0.114	0	0	-0.359	0.122	0.0516	0	-0.366	0.049	-1	0	-0.567	0.126	0.000194	-1	-0.581	0.000134	-1	1	Amdhd2	ENSRNOG00000006460	protein_coding	yes	-1.153	0.152	2.76e-13	-1	-1.191	8.44e-14	-1	1	-0.204	0.155	0.359	0	-0.193	0.379	0	0	26.36
AMER1	ENSG00000184675	protein_coding	1	yes	-0.051	0.158	0.935	0	-0.04	0.987	0	0	-0.184	0.157	0.558	0	-0.189	0.574	0	0	-0.047	0.168	0.913	0	-0.06	0.931	0	0	Amer1	ENSRNOG00000007984	protein_coding	yes	-1.655	0.142	6.94e-30	-1	-1.694	3.47e-31	-1	1	-0.808	0.154	2.39e-06	-1	-0.797	2.55e-06	-1	1	9.24
AMFR	ENSG00000159461	protein_coding	1	yes	-0.05	0.09	0.865	0	-0.039	0.933	0	0	0.13	0.086	0.412	0	0.122	0.465	0	0	0.082	0.093	0.646	0	0.069	0.741	0	0	Amfr	ENSRNOG00000055446	protein_coding	yes	0.85	0.072	2.23e-30	1	0.811	2.1e-23	1	1	-0.045	0.077	0.73	0	-0.034	0.815	0	0	78.21
AMH	ENSG00000104899	protein_coding	1	yes	0.156	0.306	0.881	0	0.167	0.905	0	0	-1.241	0.374	0.0246	-1	-1.237	0.0281	-1	1	-0.206	0.356	0.792	0	-0.216	0.813	0	0	Amh	ENSRNOG00000019377	protein_coding	yes	0.573	0.393	0.218	0	0.53	0.215	0	0	-2.014	0.577	0.00309	-1	-1.958	0.00208	-1	1	21.69
AMHR2	ENSG00000135409	protein_coding	1	no	NA	NA	NA	NA	NA	NA	NA	NA	NA	NA	NA	NA	NA	NA	NA	NA	NA	NA	NA	NA	NA	NA	NA	NA	Amhr2	ENSRNOG00000014850	protein_coding	yes	0.114	0.532	0.888	0	0.066	0.922	0	0	-0.64	0.573	0.451	0	-0.621	0.466	0	0	NA
AMIGO1	ENSG00000181754	protein_coding	1	yes	-0.215	0.189	0.651	0	-0.202	0.708	0	0	0.375	0.153	0.122	0	0.368	0.135	0	0	0.31	0.166	0.22	0	0.295	0.246	0	0	Amigo1	ENSRNOG00000045665	protein_coding	yes	-0.552	0.228	0.0311	-1	-0.59	0.0115	-1	1	-0.202	0.564	0.848	0	-0.18	0.823	0	0	3.3
AMIGO2	ENSG00000139211	protein_coding	1	yes	-0.081	0.165	0.884	0	-0.071	0.932	0	0	0.58	0.16	0.0126	1	0.573	0.0131	1	1	0.489	0.183	0.0514	0	0.473	0.0592	0	0	Amigo2	ENSRNOG00000007032	NA	no	NA	NA	NA	NA	NA	NA	NA	NA	NA	NA	NA	NA	NA	NA	NA	NA	180.69
AMIGO3	ENSG00000176020	protein_coding	1	no	NA	NA	NA	NA	NA	NA	NA	NA	NA	NA	NA	NA	NA	NA	NA	NA	NA	NA	NA	NA	NA	NA	NA	NA	Amigo3	ENSRNOG00000064183	protein_coding	yes	1.505	0.115	2.92e-37	1	1.464	7.59e-34	1	1	-0.087	0.126	0.67	0	-0.077	0.723	0	0	NA
AMMECR1	ENSG00000101935	protein_coding	1	yes	-0.195	0.118	0.422	0	-0.183	0.542	0	0	-0.251	0.122	0.219	0	-0.256	0.262	0	0	0.172	0.132	0.442	0	0.16	0.542	0	0	Ammecr1	ENSRNOG00000022166	protein_coding	yes	-0.052	0.259	0.897	0	-0.093	0.795	0	0	-0.242	0.276	0.572	0	-0.23	0.576	0	0	70.44
AMMECR1L	ENSG00000144233	protein_coding	1	yes	-0.075	0.053	0.532	0	-0.064	0.769	0	0	0.036	0.054	0.78	0	0.032	0.881	0	0	-0.092	0.056	0.292	0	-0.105	0.39	0	0	Ammecr1l	ENSRNOG00000016250	protein_coding	yes	-0.47	0.119	0.000244	-1	-0.51	4.54e-05	-1	1	-0.361	0.127	0.0195	-1	-0.351	0.0214	-1	1	42.86
AMN	ENSG00000166126	protein_coding	1	yes	0.197	0.145	0.556	0	0.207	0.56	0	0	-0.276	0.223	0.528	0	-0.283	0.654	0	0	0.996	0.267	0.00303	1	0.976	0.00378	1	1	Amn	ENSRNOG00000009050	NA	no	NA	NA	NA	NA	NA	NA	NA	NA	NA	NA	NA	NA	NA	NA	NA	NA	10.72
AMN1	ENSG00000151743	protein_coding	1	yes	-0.161	0.178	0.74	0	-0.15	0.807	0	0	0.121	0.173	0.765	0	0.112	0.846	0	0	0.408	0.179	0.113	0	0.395	0.139	0	0	Amn1	ENSRNOG00000036917	protein_coding	yes	1.288	0.146	1.71e-17	1	1.248	3.84e-16	1	1	0.28	0.158	0.187	0	0.292	0.155	0	0	2.29
AMOT	ENSG00000126016	protein_coding	1	yes	-0.317	0.175	0.358	0	-0.305	0.398	0	0	-0.435	0.181	0.132	0	-0.442	0.127	0	0	-0.33	0.183	0.239	0	-0.344	0.21	0	0	Amot	ENSRNOG00000007345	protein_coding	yes	0.341	0.891	0.785	0	0.296	0.713	0	0	-3.869	1.35	0.0187	-1	-4.585	0.00864	-1	1	62.72
AMOTL1	ENSG00000166025	protein_coding	1	yes	-0.073	0.083	0.749	0	-0.062	0.856	0	0	-0.018	0.078	0.935	0	-0.024	0.945	0	0	0.162	0.085	0.208	0	0.148	0.321	0	0	Amotl1	ENSRNOG00000008990	protein_coding	yes	0.1	0.234	0.758	0	0.058	0.849	0	0	-0.401	0.245	0.23	0	-0.391	0.225	0	0	56.52
AMOTL2	ENSG00000114019	protein_coding	1	yes	-0.005	0.122	1	0	0.007	1	0	0	0.101	0.116	0.689	0	0.096	0.739	0	0	0.171	0.127	0.424	0	0.157	0.489	0	0	Amotl2	ENSRNOG00000008487	protein_coding	yes	-0.055	0.098	0.675	0	-0.094	0.418	0	0	-2.312	0.105	2.21e-104	-1	-2.301	7.48e-90	-1	1	171.96
AMPD1	ENSG00000116748	protein_coding	1	no	NA	NA	NA	NA	NA	NA	NA	NA	NA	NA	NA	NA	NA	NA	NA	NA	NA	NA	NA	NA	NA	NA	NA	NA	Ampd1	ENSRNOG00000018656	protein_coding	yes	3.426	0.367	1.57e-19	1	3.378	1.02e-16	1	1	0.733	0.499	0.293	0	0.735	0.286	0	0	NA
AMPD2	ENSG00000116337	protein_coding	1	yes	0.234	0.092	0.129	0	0.246	0.113	0	0	-0.009	0.088	0.973	0	-0.016	0.98	0	0	0.315	0.097	0.0123	1	0.302	0.0171	1	1	Ampd2	ENSRNOG00000019240	protein_coding	yes	-0.131	0.105	0.297	0	-0.17	0.153	0	0	0.002	0.11	0.999	0	0.012	0.961	0	0	98.83
AMPD3	ENSG00000133805	protein_coding	1	yes	-0.15	0.115	0.577	0	-0.139	0.708	0	0	0.06	0.103	0.812	0	0.052	0.898	0	0	0.522	0.108	5.01e-05	1	0.506	0.000363	1	1	Ampd3	ENSRNOG00000018262	protein_coding	yes	-0.738	0.299	0.0272	-1	-0.776	0.0186	-1	1	4.674	0.321	3.7e-45	1	4.68	1.18e-36	1	1	6.04
AMPH	ENSG00000078053	protein_coding	1	yes	-0.236	0.852	0.945	0	-0.204	1	0	0	0.465	0.157	0.0489	1	0.458	0.0503	0	0	1.489	0.183	2.36e-13	1	1.47	1.14e-13	1	1	Amph	ENSRNOG00000059510	protein_coding	yes	-0.235	0.091	0.0204	-1	-0.274	0.00698	-1	1	-0.127	0.096	0.358	0	-0.116	0.412	0	0	0
AMT	ENSG00000145020	protein_coding	2	yes	0.444	0.513	NA	0	0.433	0.768	0	0	0.461	0.387	0.55	0	0.451	0.586	0	0	0.298	0.491	0.777	0	0.277	0.841	0	0		ENSRNOG00000066074	NA	no	NA	NA	NA	NA	NA	NA	NA	NA	NA	NA	NA	NA	NA	NA	NA	NA	0.2
AMT	ENSG00000145020	protein_coding	2	yes	0.444	0.513	NA	0	0.433	0.768	0	0	0.461	0.387	0.55	0	0.451	0.586	0	0	0.298	0.491	0.777	0	0.277	0.841	0	0	Amt	ENSRNOG00000050214	protein_coding	yes	0.876	0.1	2.41e-17	1	0.836	8.21e-15	1	1	0.696	0.105	1.11e-09	1	0.706	2.54e-09	1	1	0.2
AMY1A	ENSG00000237763	protein_coding	0	yes	0.911	0.601	NA	0	0.896	0.405	0	0	-2.489	1.082	NA	0	-2.492	0.218	0	0	2.161	1.286	NA	0	2.902	0.382	0	0	NA	NA	NA	no	NA	NA	NA	NA	NA	NA	NA	NA	NA	NA	NA	NA	NA	NA	NA	NA	0.36
AMY1C	ENSG00000187733	protein_coding	0	yes	0.441	0.677	NA	0	0.426	0.818	0	0	-1.604	1.103	NA	0	-1.425	0.542	0	0	1.203	1.441	NA	0	2.093	0.789	0	0	NA	NA	NA	no	NA	NA	NA	NA	NA	NA	NA	NA	NA	NA	NA	NA	NA	NA	NA	NA	0.36
AMY2A	ENSG00000243480	protein_coding	0	yes	0.847	0.677	NA	0	0.84	0.507	0	0	-0.889	1.304	NA	0	-1.872	0.811	0	0	1.203	1.437	NA	0	2.074	0.788	0	0	NA	NA	NA	no	NA	NA	NA	NA	NA	NA	NA	NA	NA	NA	NA	NA	NA	NA	NA	NA	0.36
AMY2B	ENSG00000240038	protein_coding	0	yes	0.673	0.302	0.209	0	0.684	0.263	0	0	-0.543	0.299	0.296	0	-0.548	0.344	0	0	-0.244	0.332	0.717	0	-0.256	0.749	0	0	NA	NA	NA	no	NA	NA	NA	NA	NA	NA	NA	NA	NA	NA	NA	NA	NA	NA	NA	NA	24.02
AMZ1	ENSG00000174945	protein_coding	1	yes	0.25	0.162	0.469	0	0.262	0.5	0	0	0.263	0.154	0.33	0	0.256	0.385	0	0	1.272	0.293	0.000364	1	1.248	0.000373	1	1	Amz1	ENSRNOG00000024264	protein_coding	yes	0.736	0.291	0.0236	1	0.697	0.0182	1	1	-0.256	0.334	0.633	0	-0.245	0.637	0	0	7.16
AMZ2	ENSG00000196704	protein_coding	1	yes	-0.003	0.093	1	0	0.009	1	0	0	0.161	0.088	0.291	0	0.154	0.341	0	0	0.075	0.096	0.695	0	0.061	0.793	0	0	Amz2	ENSRNOG00000000246	protein_coding	yes	0.152	0.055	0.0117	1	0.113	0.153	0	0	0.737	0.053	1.22e-40	1	0.749	1.2e-24	1	1	41.95
AMZ2P1	ENSG00000214174	transcribed_unprocessed_pseudogene	0	yes	-0.178	0.147	0.618	0	-0.167	0.714	0	0	0.007	0.121	0.983	0	-0.002	1	0	0	-0.092	0.128	0.725	0	-0.107	0.724	0	0	NA	NA	NA	no	NA	NA	NA	NA	NA	NA	NA	NA	NA	NA	NA	NA	NA	NA	NA	NA	3.5
ANAPC1	ENSG00000153107	protein_coding	1	yes	-0.138	0.066	0.247	0	-0.127	0.508	0	0	0.12	0.065	0.287	0	0.114	0.477	0	0	-0.063	0.07	0.64	0	-0.078	0.667	0	0	Anapc1	ENSRNOG00000016965	protein_coding	yes	0.771	0.102	3.82e-13	1	0.731	4.07e-12	1	1	0.118	0.107	0.461	0	0.128	0.389	0	0	62.01
ANAPC10	ENSG00000164162	protein_coding	1	yes	-0.12	0.136	0.747	0	-0.11	0.807	0	0	-0.064	0.133	0.852	0	-0.071	0.87	0	0	-0.245	0.155	0.318	0	-0.259	0.314	0	0	Anapc10	ENSRNOG00000018296	protein_coding	yes	-0.487	0.108	2.12e-05	-1	-0.526	1.06e-05	-1	1	-0.175	0.113	0.262	0	-0.164	0.314	0	0	4.98
ANAPC11	ENSG00000141552	protein_coding	0	yes	0.044	0.163	0.946	0	0.056	0.956	0	0	0.106	0.154	0.77	0	0.097	0.804	0	0	0.239	0.169	0.39	0	0.224	0.396	0	0	NA	NA	NA	no	NA	NA	NA	NA	NA	NA	NA	NA	NA	NA	NA	NA	NA	NA	NA	NA	52.97
ANAPC13	ENSG00000129055	protein_coding	1	yes	0.079	0.093	0.759	0	0.09	0.783	0	0	-0.042	0.09	0.857	0	-0.049	0.871	0	0	0.04	0.097	0.866	0	0.025	0.972	0	0	Anapc13	ENSRNOG00000008459	protein_coding	yes	-0.594	0.207	0.00907	-1	-0.63	0.005	-1	1	-0.013	0.215	0.983	0	-0.002	1	0	0	63.94
ANAPC15	ENSG00000110200	protein_coding	1	yes	-0.178	0.154	0.645	0	-0.167	0.697	0	0	-0.056	0.15	0.889	0	-0.063	0.909	0	0	-0.265	0.159	0.286	0	-0.278	0.267	0	0	Anapc15	ENSRNOG00000019936	protein_coding	yes	-0.388	0.159	0.0287	-1	-0.426	0.014	-1	1	0.167	0.163	0.496	0	0.178	0.45	0	0	4.16
ANAPC16	ENSG00000166295	protein_coding	1	yes	0.068	0.056	0.617	0	0.079	0.695	0	0	-0.094	0.055	0.331	0	-0.101	0.452	0	0	-0.086	0.059	0.375	0	-0.1	0.439	0	0	Anapc16	ENSRNOG00000000576	protein_coding	yes	-0.048	0.1	0.723	0	-0.087	0.484	0	0	-0.244	0.111	0.0868	0	-0.233	0.118	0	0	136.76
ANAPC1P2.1	ENSG00000285793	lncRNA	0	yes	0.177	0.172	0.696	0	0.187	0.703	0	0	0.34	0.168	0.228	0	0.33	0.265	0	0	0.198	0.19	0.563	0	0.18	0.626	0	0	NA	NA	NA	no	NA	NA	NA	NA	NA	NA	NA	NA	NA	NA	NA	NA	NA	NA	NA	NA	5.08
ANAPC2	ENSG00000176248	protein_coding	1	yes	0.196	0.092	0.24	0	0.207	0.218	0	0	-0.006	0.089	0.98	0	-0.014	0.983	0	0	-0.054	0.096	0.8	0	-0.066	0.772	0	0	Anapc2	ENSRNOG00000011295	protein_coding	yes	0.346	0.078	3.19e-05	1	0.307	0.000834	1	1	-0.3	0.082	0.00171	-1	-0.29	0.00678	-1	1	66.33
ANAPC4	ENSG00000053900	protein_coding	1	yes	-0.141	0.16	0.747	0	-0.13	0.815	0	0	-0.111	0.154	0.756	0	-0.118	0.779	0	0	-0.174	0.169	0.574	0	-0.186	0.573	0	0	Anapc4	ENSRNOG00000004130	protein_coding	yes	0.023	0.053	0.754	0	-0.016	0.862	0	0	0.058	0.056	0.493	0	0.068	0.521	0	0	41.85
ANAPC5	ENSG00000089053	protein_coding	1	yes	-0.11	0.045	0.151	0	-0.099	0.524	0	0	-0.07	0.043	0.361	0	-0.078	0.555	0	0	-0.007	0.047	0.964	0	-0.021	0.945	0	0	Anapc5	ENSRNOG00000001316	protein_coding	yes	0.038	0.088	0.757	0	-0.001	1	0	0	0.016	0.093	0.933	0	0.027	0.885	0	0	112.95
ANAPC7	ENSG00000196510	protein_coding	1	yes	-0.221	0.072	0.047	-1	-0.21	0.144	0	0	-0.007	0.071	0.973	0	-0.015	0.977	0	0	0.194	0.078	0.0758	0	0.18	0.184	0	0	Anapc7	ENSRNOG00000001283	protein_coding	yes	0.939	0.109	8.56e-17	1	0.9	9.84e-15	1	1	0.688	0.115	4.51e-08	1	0.7	4.96e-08	1	1	51.9
ANG	ENSG00000214274	protein_coding	1	yes	0.409	0.314	0.58	0	0.417	0.666	0	0	0.616	0.199	0.0386	1	0.607	0.0381	1	1	0.592	0.227	0.0589	0	0.579	0.0624	0	0	Ang2	ENSRNOG00000025562	NA	no	NA	NA	NA	NA	NA	NA	NA	NA	NA	NA	NA	NA	NA	NA	NA	NA	0.66
ANGEL1	ENSG00000013523	protein_coding	1	yes	-0.031	0.09	0.929	0	-0.019	0.997	0	0	0.034	0.088	0.884	0	0.026	0.951	0	0	0.051	0.092	0.803	0	0.038	0.905	0	0	Angel1	ENSRNOG00000010567	protein_coding	yes	0.291	0.114	0.0214	1	0.251	0.0485	1	1	-0.042	0.125	0.861	0	-0.03	0.912	0	0	20.97
ANGEL2	ENSG00000174606	protein_coding	1	yes	-0.055	0.085	0.834	0	-0.045	0.93	0	0	-0.075	0.084	0.681	0	-0.083	0.724	0	0	-0.082	0.09	0.634	0	-0.096	0.647	0	0	Angel2	ENSRNOG00000003795	protein_coding	yes	0.535	0.092	3.51e-08	1	0.495	8.62e-07	1	1	0.061	0.098	0.707	0	0.072	0.652	0	0	37.23
ANGPT1	ENSG00000154188	protein_coding	1	yes	3.161	1.031	0.0483	1	3.053	0.0652	0	0	0.548	0.296	0.283	0	0.542	0.359	0	0	0.601	0.323	0.22	0	0.587	0.29	0	0	Angpt1	ENSRNOG00000005854	protein_coding	yes	-3.457	0.928	0.000551	-1	-4.229	0.00123	-1	1	-0.806	0.139	1.3e-07	-1	-0.795	3.61e-07	-1	1	0
ANGPT2	ENSG00000091879	protein_coding	1	no	NA	NA	NA	NA	NA	NA	NA	NA	NA	NA	NA	NA	NA	NA	NA	NA	NA	NA	NA	NA	NA	NA	NA	NA	Angpt2	ENSRNOG00000016696	protein_coding	yes	-1.928	0.57	0.00184	-1	-1.952	0.000416	-1	1	-1.094	0.781	0.322	0	-1.047	0.406	0	0	NA
ANGPT4	ENSG00000101280	protein_coding	1	yes	0.785	0.901	NA	0	0.739	0.785	0	0	0.171	0.815	0.941	0	0.148	0.988	0	0	2.238	0.658	0.00823	1	2.211	0.00734	1	1	Angpt4	ENSRNOG00000005008	protein_coding	yes	-3.266	0.326	2.59e-22	-1	-3.267	8.68e-31	-1	1	-1.123	0.143	2.05e-13	-1	-1.112	3.36e-12	-1	1	0.05
ANGPTL1	ENSG00000116194	protein_coding	1	yes	0.24	0.522	0.895	0	0.239	0.929	0	0	-0.745	0.343	0.187	0	-0.747	0.197	0	0	-1.689	0.382	0.00028	-1	-1.692	0.000239	-1	1	Angptl1	ENSRNOG00000004712	NA	no	NA	NA	NA	NA	NA	NA	NA	NA	NA	NA	NA	NA	NA	NA	NA	NA	0.05
ANGPTL2	ENSG00000136859	protein_coding	1	yes	-0.121	0.133	0.739	0	-0.11	0.796	0	0	0.263	0.12	0.184	0	0.256	0.195	0	0	0.234	0.131	0.244	0	0.222	0.266	0	0	Angptl2	ENSRNOG00000016678	protein_coding	yes	-1.433	0.143	2.66e-22	-1	-1.471	2.99e-23	-1	1	0.745	0.147	5.7e-06	1	0.756	2.66e-06	1	1	14.22
ANGPTL4	ENSG00000167772	protein_coding	1	yes	1.841	0.28	3.12e-07	1	1.853	6.15e-07	1	1	-0.282	0.254	0.586	0	-0.293	0.597	0	0	0.417	0.278	0.351	0	0.405	0.388	0	0	Angptl4	ENSRNOG00000007545	protein_coding	yes	0.515	0.166	0.00448	1	0.477	0.0085	1	1	0.343	0.171	0.123	0	0.354	0.104	0	0	3
ANGPTL6	ENSG00000130812	protein_coding	1	yes	-0.698	0.435	NA	0	-0.676	0.47	0	0	-0.095	0.475	0.943	0	-0.107	1	0	0	0.1	0.421	0.929	0	0.095	1	0	0	Angptl6	ENSRNOG00000020603	protein_coding	yes	0.496	0.388	0.288	0	0.46	0.238	0	0	0.202	0.752	0.891	0	0.203	1	0	0	0.51
ANGPTL7	ENSG00000171819	protein_coding	1	no	NA	NA	NA	NA	NA	NA	NA	NA	NA	NA	NA	NA	NA	NA	NA	NA	NA	NA	NA	NA	NA	NA	NA	NA	Angptl7	ENSRNOG00000009589	protein_coding	yes	-2.808	0.26	8.57e-26	-1	-2.836	1.46e-28	-1	1	-1.257	0.3	0.000254	-1	-1.239	0.000174	-1	1	NA
ANGPTL8	ENSG00000130173	protein_coding	1	yes	0.371	0.559	NA	0	0.384	0.889	0	0	0.635	0.494	NA	0	0.623	0.543	0	0	0.019	0.543	1	0	-0.007	1	0	0	Angptl8	ENSRNOG00000011490	NA	no	NA	NA	NA	NA	NA	NA	NA	NA	NA	NA	NA	NA	NA	NA	NA	NA	0.05
ANK1	ENSG00000029534	protein_coding	1	yes	-0.425	0.741	0.861	0	-0.385	1	0	0	-0.142	0.217	0.785	0	-0.149	0.791	0	0	-0.03	0.326	0.983	0	-0.051	1	0	0	Ank1	ENSRNOG00000018241	protein_coding	yes	-0.313	0.449	0.592	0	-0.338	0.468	0	0	-0.28	0.472	0.725	0	-0.27	0.714	0	0	0.15
ANK2	ENSG00000145362	protein_coding	1	yes	-0.634	0.215	0.0616	0	-0.623	0.0829	0	0	-0.843	0.204	0.00409	-1	-0.847	0.00517	-1	1	-0.672	0.222	0.0226	-1	-0.686	0.0229	-1	1	Ank2	ENSRNOG00000011076	protein_coding	yes	0.313	0.242	0.282	0	0.272	0.323	0	0	-1.097	0.251	0.000119	-1	-1.086	0.000191	-1	1	18.84
ANK3	ENSG00000151150	protein_coding	1	yes	0.004	0.358	1	0	0.01	1	0	0	-0.844	0.601	0.455	0	-0.825	0.661	0	0	-0.259	0.407	0.764	0	-0.272	0.78	0	0	Ank3	ENSRNOG00000053288	protein_coding	yes	-0.291	0.133	0.0539	0	-0.33	0.0241	-1	0	0.572	0.14	0.000388	1	0.582	0.000279	1	1	3.71
ANKAR	ENSG00000151687	protein_coding	1	yes	-0.168	0.19	0.745	0	-0.158	0.825	0	0	-0.11	0.183	0.806	0	-0.117	0.817	0	0	-0.035	0.204	0.955	0	-0.051	0.976	0	0	Ankar	ENSRNOG00000003991	protein_coding	yes	0.057	0.246	0.878	0	0.025	1	0	0	1.003	0.24	0.000263	1	1.015	0.000139	1	1	3
ANKDD1A	ENSG00000166839	protein_coding	1	yes	-0.08	0.192	0.907	0	-0.069	0.967	0	0	0.181	0.16	0.575	0	0.175	0.641	0	0	0.114	0.184	0.772	0	0.097	0.861	0	0	Ankdd1a	ENSRNOG00000015554	protein_coding	yes	1.21	0.956	0.294	0	1.016	0.316	0	0	1.685	0.401	0.000239	1	1.685	8.13e-06	1	1	3.91
ANKDD1B	ENSG00000189045	protein_coding	1	yes	0.226	0.217	0.692	0	0.234	0.692	0	0	-0.375	0.239	0.388	0	-0.381	0.396	0	0	-0.368	0.389	0.616	0	-0.377	0.67	0	0	Ankdd1b	ENSRNOG00000025377	protein_coding	yes	-0.849	0.809	0.395	0	-0.801	0.474	0	0	-0.204	0.177	0.434	0	-0.193	0.433	0	0	2.89
ANKEF1	ENSG00000132623	protein_coding	1	yes	-0.139	0.173	0.778	0	-0.129	0.834	0	0	-0.882	0.295	0.0472	-1	-0.881	0.0632	0	0	0.474	0.271	0.258	0	0.457	0.301	0	0	Ankef1	ENSRNOG00000005792	NA	no	NA	NA	NA	NA	NA	NA	NA	NA	NA	NA	NA	NA	NA	NA	NA	NA	10.61
ANKFN1	ENSG00000153930	protein_coding	1	yes	0.979	0.496	0.295	0	0.957	0.317	0	0	-0.225	0.206	0.592	0	-0.232	0.555	0	0	-1.074	1.25	0.656	0	-1.135	0.87	0	0	Ankfn1	ENSRNOG00000064511	NA	no	NA	NA	NA	NA	NA	NA	NA	NA	NA	NA	NA	NA	NA	NA	NA	NA	0.05
ANKFY1	ENSG00000185722	protein_coding	1	yes	-0.136	0.087	0.457	0	-0.125	0.617	0	0	0.077	0.084	0.671	0	0.071	0.765	0	0	-0.175	0.09	0.198	0	-0.188	0.224	0	0	Ankfy1	ENSRNOG00000016212	protein_coding	yes	-0.434	0.14	0.00459	-1	-0.474	0.00111	-1	1	-0.132	0.147	0.562	0	-0.122	0.569	0	0	75.67
ANKH	ENSG00000154122	protein_coding	1	yes	-0.1	0.156	0.837	0	-0.089	0.891	0	0	0.169	0.146	0.564	0	0.163	0.601	0	0	0.174	0.16	0.544	0	0.16	0.597	0	0	Ankh	ENSRNOG00000010960	protein_coding	yes	-2.011	0.319	1.64e-09	-1	-2.049	2.93e-09	-1	1	-0.294	0.321	0.552	0	-0.284	0.561	0	0	24.83
ANKHD1	ENSG00000131503	protein_coding	1	yes	-0.07	0.251	0.944	0	-0.06	0.994	0	0	0.005	0.26	0.995	0	0.001	1	0	0	0.027	0.297	0.984	0	0.012	1	0	0	Eif4ebp3	ENSRNOG00000030247	protein_coding	yes	0.613	0.129	7.66e-06	1	0.572	1.51e-05	1	1	-0.201	0.136	0.288	0	-0.191	0.29	0	0	2.44
ANKHD1.DT	ENSG00000249637	lncRNA	0	yes	-0.231	0.437	NA	0	-0.226	0.904	0	0	-0.193	0.507	NA	0	-0.195	0.941	0	0	-0.092	0.539	0.955	0	-0.108	1	0	0	NA	NA	NA	no	NA	NA	NA	NA	NA	NA	NA	NA	NA	NA	NA	NA	NA	NA	NA	NA	0.41
ANKHD1.EIF4EBP3	ENSG00000254996	protein_coding	1	yes	-0.034	0.183	0.968	0	-0.023	1	0	0	0.156	0.194	0.719	0	0.149	0.801	0	0	0.008	0.231	1	0	-0.004	1	0	0	Eif4ebp3	ENSRNOG00000030247	protein_coding	yes	0.613	0.129	7.66e-06	1	0.572	1.51e-05	1	1	-0.201	0.136	0.288	0	-0.191	0.29	0	0	3.1
ANKIB1	ENSG00000001629	protein_coding	1	yes	-0.074	0.118	0.844	0	-0.063	0.913	0	0	0.192	0.114	0.338	0	0.185	0.423	0	0	0.021	0.124	0.956	0	0.006	1	0	0	Ankib1	ENSRNOG00000005502	protein_coding	yes	0.537	0.132	0.000144	1	0.496	0.000274	1	1	0.106	0.138	0.632	0	0.116	0.559	0	0	65.77
ANKLE1	ENSG00000160117	protein_coding	1	yes	-0.096	0.127	0.796	0	-0.084	0.869	0	0	0.094	0.166	0.818	0	0.085	0.879	0	0	0.033	0.209	0.96	0	0.02	1	0	0	Ankle1	ENSRNOG00000017156	protein_coding	yes	-1.144	0.319	0.000899	-1	-1.183	0.00062	-1	1	0.704	0.32	0.0864	0	0.714	0.0743	0	0	16.51
ANKLE2	ENSG00000176915	protein_coding	1	yes	-0.073	0.05	0.508	0	-0.061	0.787	0	0	0.058	0.05	0.556	0	0.051	0.779	0	0	-0.008	0.053	0.961	0	-0.022	0.95	0	0	Ankle2	ENSRNOG00000060144	protein_coding	yes	0.252	0.101	0.0257	1	0.212	0.0589	0	0	-0.028	0.107	0.895	0	-0.017	0.945	0	0	119.9
ANKMY1	ENSG00000144504	protein_coding	1	yes	-0.022	0.09	0.953	0	-0.011	1	0	0	-0.119	0.097	0.536	0	-0.126	0.568	0	0	-0.148	0.099	0.359	0	-0.161	0.367	0	0	Ankmy1	ENSRNOG00000048567	protein_coding	yes	1.221	0.33	0.000593	1	1.176	0.0007	1	1	0.031	0.321	0.969	0	0.041	0.948	0	0	19.3
ANKMY2	ENSG00000106524	protein_coding	1	yes	-0.011	0.104	0.987	0	0	1	0	0	0.061	0.1	0.803	0	0.054	0.88	0	0	0.051	0.113	0.849	0	0.036	0.955	0	0	Ankmy2	ENSRNOG00000005623	protein_coding	yes	-0.769	0.054	2.52e-44	-1	-0.808	3.72e-29	-1	1	-0.342	0.057	3.22e-08	-1	-0.332	6.47e-05	-1	1	29.91
ANKRA2	ENSG00000164331	protein_coding	2	yes	0.244	0.119	0.266	0	0.255	0.297	0	0	0.172	0.106	0.365	0	0.166	0.461	0	0	0.064	0.116	0.806	0	0.049	0.908	0	0	Ankra2	ENSRNOG00000048118	protein_coding	yes	0.086	0.074	0.339	0	0.047	0.66	0	0	0.103	0.077	0.35	0	0.114	0.361	0	0	9.8
ANKRA2	ENSG00000164331	protein_coding	2	yes	0.244	0.119	0.266	0	0.255	0.297	0	0	0.172	0.106	0.365	0	0.166	0.461	0	0	0.064	0.116	0.806	0	0.049	0.908	0	0	Ankra2	ENSRNOG00000016622	protein_coding	yes	0.025	0.144	0.912	0	-0.014	0.971	0	0	0.146	0.149	0.518	0	0.157	0.466	0	0	9.8
ANKRD1	ENSG00000148677	protein_coding	1	yes	-0.654	0.436	0.495	0	-0.642	0.473	0	0	-0.412	0.443	0.665	0	-0.426	0.661	0	0	0.026	0.727	1	0	0.015	1	0	0	Ankrd1	ENSRNOG00000018598	protein_coding	yes	-1	0.172	3.26e-08	-1	-1.037	1.19e-08	-1	1	-2.853	0.337	1.58e-15	-1	-2.812	1.05e-18	-1	1	65.46
ANKRD10	ENSG00000088448	protein_coding	1	yes	0.085	0.145	0.855	0	0.096	0.871	0	0	0.107	0.138	0.73	0	0.1	0.792	0	0	0.288	0.151	0.208	0	0.274	0.26	0	0	Ankrd10	ENSRNOG00000064616	protein_coding	yes	0.675	0.099	5.59e-11	1	0.636	1.22e-09	1	1	0.512	0.107	2.3e-05	1	0.523	1.67e-05	1	1	101.82
ANKRD10.IT1	ENSG00000229152	lncRNA	0	yes	-0.036	0.247	0.977	0	-0.026	1	0	0	-0.003	0.241	0.996	0	-0.01	1	0	0	0.337	0.259	0.442	0	0.322	0.505	0	0	NA	NA	NA	no	NA	NA	NA	NA	NA	NA	NA	NA	NA	NA	NA	NA	NA	NA	NA	NA	9.85
ANKRD11	ENSG00000167522	protein_coding	1	yes	-0.163	0.099	0.422	0	-0.151	0.552	0	0	-0.192	0.094	0.225	0	-0.197	0.262	0	0	-0.284	0.102	0.0414	-1	-0.298	0.0459	-1	1	Ankrd11	ENSRNOG00000027906	protein_coding	yes	0.249	0.175	0.231	0	0.207	0.287	0	0	-0.222	0.184	0.407	0	-0.212	0.4	0	0	142.96
ANKRD11P2	ENSG00000231686	processed_pseudogene	0	yes	-0.052	0.134	0.915	0	-0.041	0.967	0	0	-0.262	0.125	0.211	0	-0.268	0.26	0	0	-0.382	0.129	0.0269	-1	-0.397	0.0334	-1	1	NA	NA	NA	no	NA	NA	NA	NA	NA	NA	NA	NA	NA	NA	NA	NA	NA	NA	NA	NA	7.62
ANKRD12	ENSG00000101745	protein_coding	1	yes	-0.232	0.203	0.65	0	-0.223	0.714	0	0	0.25	0.193	0.503	0	0.245	0.562	0	0	-0.072	0.211	0.889	0	-0.087	0.905	0	0	Ankrd12	ENSRNOG00000012733	protein_coding	yes	-0.121	0.154	0.543	0	-0.162	0.36	0	0	-0.295	0.164	0.176	0	-0.284	0.176	0	0	19.15
ANKRD13A	ENSG00000076513	protein_coding	1	yes	0.171	0.175	0.713	0	0.183	0.708	0	0	0.709	0.166	0.00286	1	0.703	0.00227	1	1	0.626	0.182	0.00736	1	0.612	0.00646	1	1	Ankrd13a	ENSRNOG00000001204	protein_coding	yes	-0.219	0.052	9.57e-05	-1	-0.258	0.000286	-1	1	-0.122	0.053	0.0716	0	-0.111	0.225	0	0	70.85
ANKRD13B	ENSG00000198720	protein_coding	1	yes	0.079	0.157	0.883	0	0.091	0.89	0	0	-0.032	0.15	0.941	0	-0.038	0.948	0	0	0.166	0.16	0.568	0	0.152	0.619	0	0	Ankrd13b	ENSRNOG00000014742	protein_coding	yes	-0.908	0.155	2.35e-08	-1	-0.946	3.07e-09	-1	1	-0.482	0.163	0.0149	-1	-0.472	0.0147	-1	1	15.18
ANKRD13C	ENSG00000118454	protein_coding	3	yes	0.063	0.073	0.754	0	0.074	0.793	0	0	-0.064	0.071	0.675	0	-0.071	0.741	0	0	-0.121	0.075	0.307	0	-0.136	0.368	0	0		ENSRNOG00000063781	protein_coding	yes	0.496	0.254	0.0884	0	0.454	0.107	0	0	-0.214	0.281	0.635	0	-0.201	0.655	0	0	31.84
ANKRD13C	ENSG00000118454	protein_coding	3	yes	0.063	0.073	0.754	0	0.074	0.793	0	0	-0.064	0.071	0.675	0	-0.071	0.741	0	0	-0.121	0.075	0.307	0	-0.136	0.368	0	0	AABR07062154.1	ENSRNOG00000061420	protein_coding	yes	0.541	0.281	0.0932	0	0.496	0.0867	0	0	-0.506	0.323	0.256	0	-0.492	0.242	0	0	31.84
ANKRD13C	ENSG00000118454	protein_coding	3	yes	0.063	0.073	0.754	0	0.074	0.793	0	0	-0.064	0.071	0.675	0	-0.071	0.741	0	0	-0.121	0.075	0.307	0	-0.136	0.368	0	0	Ankrd13c	ENSRNOG00000011340	protein_coding	yes	0.419	0.078	3.44e-07	1	0.379	1.45e-05	1	1	-0.11	0.083	0.356	0	-0.099	0.437	0	0	31.84
ANKRD13D	ENSG00000172932	protein_coding	1	yes	0.225	0.094	0.163	0	0.236	0.176	0	0	-0.085	0.088	0.65	0	-0.092	0.66	0	0	0.118	0.096	0.475	0	0.104	0.587	0	0	Ankrd13d	ENSRNOG00000028247	protein_coding	yes	0.866	0.183	8.64e-06	1	0.825	1.87e-05	1	1	0.082	0.191	0.812	0	0.093	0.77	0	0	28.14
ANKRD16	ENSG00000134461	protein_coding	1	yes	-0.015	0.17	0.991	0	-0.003	1	0	0	0.001	0.151	0.998	0	-0.006	1	0	0	1.273	0.155	1.54e-13	1	1.259	1.52e-14	1	1	Ankrd16	ENSRNOG00000028168	protein_coding	yes	0.128	0.134	0.443	0	0.09	0.624	0	0	0.006	0.142	0.992	0	0.016	0.972	0	0	3.71
ANKRD17	ENSG00000132466	protein_coding	1	yes	-0.255	0.099	0.121	0	-0.244	0.222	0	0	0.044	0.096	0.859	0	0.038	0.919	0	0	0.05	0.103	0.84	0	0.037	0.938	0	0	Ankrd17	ENSRNOG00000002940	protein_coding	yes	-0.156	0.153	0.407	0	-0.197	0.244	0	0	-0.243	0.16	0.274	0	-0.233	0.268	0	0	107.77
ANKRD17.DT	ENSG00000250220	lncRNA	0	yes	-0.004	0.397	NA	0	-0.004	1	0	0	0.018	0.472	0.99	0	0.004	1	0	0	-0.114	0.485	0.929	0	-0.131	0.987	0	0	NA	NA	NA	no	NA	NA	NA	NA	NA	NA	NA	NA	NA	NA	NA	NA	NA	NA	NA	NA	0.36
ANKRD18A	ENSG00000180071	protein_coding	0	yes	-0.386	0.204	0.331	0	-0.376	0.285	0	0	-1.071	1.068	0.632	0	-0.969	0.91	0	0	0.626	1.304	0.84	0	0.71	1	0	0	NA	NA	NA	no	NA	NA	NA	NA	NA	NA	NA	NA	NA	NA	NA	NA	NA	NA	NA	NA	3.66
ANKRD18B	ENSG00000230453	protein_coding	0	yes	-0.181	0.144	0.599	0	-0.17	0.652	0	0	-0.88	0.265	0.0245	-1	-0.882	0.03	-1	1	0.299	0.232	0.449	0	0.285	0.526	0	0	NA	NA	NA	no	NA	NA	NA	NA	NA	NA	NA	NA	NA	NA	NA	NA	NA	NA	NA	NA	6.45
ANKRD18CP	ENSG00000159712	unprocessed_pseudogene	0	yes	-0.215	0.362	NA	0	-0.211	0.869	0	0	1.009	0.748	0.48	0	0.929	0.533	0	0	-1.105	1.333	0.669	0	-2.058	0.784	0	0	NA	NA	NA	no	NA	NA	NA	NA	NA	NA	NA	NA	NA	NA	NA	NA	NA	NA	NA	NA	0.76
ANKRD18EP	ENSG00000217165	processed_pseudogene	0	yes	-0.101	0.141	0.811	0	-0.09	0.883	0	0	0.023	0.229	0.973	0	0.015	1	0	0	-0.247	0.166	0.356	0	-0.263	0.357	0	0	NA	NA	NA	no	NA	NA	NA	NA	NA	NA	NA	NA	NA	NA	NA	NA	NA	NA	NA	NA	4.16
ANKRD19P	ENSG00000187984	transcribed_unprocessed_pseudogene	0	yes	0.323	0.327	0.709	0	0.338	0.744	0	0	-0.632	0.322	0.247	0	-0.647	0.221	0	0	-0.646	0.442	0.369	0	-0.642	0.4	0	0	NA	NA	NA	no	NA	NA	NA	NA	NA	NA	NA	NA	NA	NA	NA	NA	NA	NA	NA	NA	0.56
ANKRD2	ENSG00000165887	protein_coding	1	yes	-0.244	0.258	0.722	0	-0.229	0.76	0	0	0.081	0.348	0.935	0	0.067	0.966	0	0	0.719	0.441	0.301	0	0.693	0.381	0	0	Ankrd2	ENSRNOG00000013840	NA	no	NA	NA	NA	NA	NA	NA	NA	NA	NA	NA	NA	NA	NA	NA	NA	NA	2.54
ANKRD20A1	ENSG00000260691	protein_coding	0	yes	0.094	0.515	NA	0	0.079	0.997	0	0	1.561	0.793	NA	0	1.459	0.301	0	0	-1.444	0.693	NA	0	-1.401	0.145	0	0	NA	NA	NA	no	NA	NA	NA	NA	NA	NA	NA	NA	NA	NA	NA	NA	NA	NA	NA	NA	0.15
ANKRD20A11P	ENSG00000215559	transcribed_unprocessed_pseudogene	0	yes	-0.534	0.533	NA	0	-0.513	0.565	0	0	-2.355	1.119	NA	0	-3.244	0.318	0	0	0.626	1.388	NA	0	1.387	1	0	0	NA	NA	NA	no	NA	NA	NA	NA	NA	NA	NA	NA	NA	NA	NA	NA	NA	NA	NA	NA	0.71
ANKRD20A4P	ENSG00000172014	protein_coding	0	yes	-0.215	0.493	NA	0	-0.215	0.934	0	0	1.249	1.131	NA	0	1.122	0.792	0	0	-2.936	1.113	NA	0	-2.811	0.0792	0	0	NA	NA	NA	no	NA	NA	NA	NA	NA	NA	NA	NA	NA	NA	NA	NA	NA	NA	NA	NA	0.46
ANKRD20A5P	ENSG00000186481	transcribed_unprocessed_pseudogene	0	yes	-0.672	0.258	0.116	0	-0.663	0.109	0	0	0.818	0.29	0.0647	0	0.804	0.0622	0	0	-3.233	1.059	0.0212	-1	-3.928	0.0398	-1	1	NA	NA	NA	no	NA	NA	NA	NA	NA	NA	NA	NA	NA	NA	NA	NA	NA	NA	NA	NA	2.34
ANKRD20A7P	ENSG00000236816	transcribed_unprocessed_pseudogene	0	yes	-0.058	0.391	NA	0	-0.063	1	0	0	-2.621	1.043	0.111	0	-3.435	0.223	0	0	-0.528	1.341	0.87	0	-0.674	1	0	0	NA	NA	NA	no	NA	NA	NA	NA	NA	NA	NA	NA	NA	NA	NA	NA	NA	NA	NA	NA	0.81
ANKRD23	ENSG00000163126	protein_coding	1	yes	-0.044	0.302	0.977	0	-0.032	1	0	0	-0.688	0.313	0.18	0	-0.689	0.171	0	0	0.173	0.336	0.825	0	0.16	0.891	0	0	Ankrd23	ENSRNOG00000016151	protein_coding	yes	0.728	0.211	0.00145	1	0.682	0.000838	1	1	0.64	0.246	0.0361	1	0.644	0.0174	1	1	1.32
ANKRD24	ENSG00000089847	protein_coding	1	yes	0.315	0.21	0.496	0	0.327	0.51	0	0	-0.048	0.228	0.941	0	-0.053	0.932	0	0	-0.328	0.214	0.339	0	-0.342	0.324	0	0	Ankrd24	ENSRNOG00000006759	protein_coding	yes	-0.126	0.131	0.438	0	-0.165	0.279	0	0	0.316	0.136	0.0658	0	0.327	0.0569	0	0	2.89
ANKRD26	ENSG00000107890	protein_coding	1	yes	-0.136	0.237	0.861	0	-0.125	0.911	0	0	0.234	0.229	0.624	0	0.227	0.68	0	0	0.024	0.25	0.982	0	0.011	1	0	0	AABR07028262.1	ENSRNOG00000057362	NA	no	NA	NA	NA	NA	NA	NA	NA	NA	NA	NA	NA	NA	NA	NA	NA	NA	12.49
ANKRD27	ENSG00000105186	protein_coding	1	yes	-0.264	0.084	0.0413	-1	-0.253	0.121	0	0	0.16	0.079	0.23	0	0.153	0.371	0	0	-0.112	0.085	0.433	0	-0.126	0.461	0	0	Ankrd27	ENSRNOG00000052814	protein_coding	yes	0.328	0.105	0.00445	1	0.288	0.0115	1	1	-0.022	0.11	0.924	0	-0.011	0.972	0	0	20.57
ANKRD28	ENSG00000206560	protein_coding	1	yes	-0.206	0.142	0.517	0	-0.195	0.611	0	0	-0.019	0.134	0.959	0	-0.026	0.978	0	0	0.077	0.147	0.82	0	0.063	0.903	0	0	Ankrd28	ENSRNOG00000019697	protein_coding	yes	-0.898	0.138	5.35e-10	-1	-0.939	3.29e-11	-1	1	-0.142	0.145	0.521	0	-0.132	0.531	0	0	34.33
ANKRD29	ENSG00000154065	protein_coding	1	yes	0.267	0.191	0.54	0	0.277	0.55	0	0	0.186	0.17	0.592	0	0.18	0.639	0	0	0.373	0.199	0.217	0	0.362	0.25	0	0	Ankrd29	ENSRNOG00000046744	protein_coding	yes	-1.153	0.211	2.22e-07	-1	-1.188	6.06e-08	-1	1	-1.329	0.28	2.54e-05	-1	-1.31	2.1e-05	-1	1	4.47
ANKRD30B	ENSG00000180777	protein_coding	0	yes	-1.16	1.148	0.701	0	-1.007	0.883	0	0	0.056	0.343	0.955	0	0.055	1	0	0	-0.528	1.334	0.87	0	-1.37	1	0	0	NA	NA	NA	no	NA	NA	NA	NA	NA	NA	NA	NA	NA	NA	NA	NA	NA	NA	NA	NA	0.1
ANKRD33	ENSG00000167612	protein_coding	1	yes	2.499	0.66	NA	0	2.443	0.00101	1	0	0.633	0.714	NA	0	0.527	0.603	0	0	0.768	0.562	NA	0	0.74	0.337	0	0	Ankrd33	ENSRNOG00000049733	NA	no	NA	NA	NA	NA	NA	NA	NA	NA	NA	NA	NA	NA	NA	NA	NA	NA	0.1
ANKRD33B	ENSG00000164236	protein_coding	1	yes	-0.203	0.133	0.479	0	-0.191	0.545	0	0	0.086	0.127	0.774	0	0.081	0.816	0	0	0.011	0.139	0.988	0	-0.002	1	0	0	Ankrd33b	ENSRNOG00000010888	NA	no	NA	NA	NA	NA	NA	NA	NA	NA	NA	NA	NA	NA	NA	NA	NA	NA	63.89
ANKRD34A	ENSG00000272031	protein_coding	1	yes	-0.103	0.219	0.892	0	-0.092	0.945	0	0	0.544	0.2	0.0787	0	0.537	0.0848	0	0	0.529	0.242	0.132	0	0.512	0.156	0	0	Ankrd34a	ENSRNOG00000033741	protein_coding	yes	-0.979	0.194	1.8e-06	-1	-1.015	7.21e-07	-1	1	-0.352	0.17	0.11	0	-0.342	0.122	0	0	2.08
ANKRD34B	ENSG00000189127	protein_coding	1	yes	0.105	0.289	0.923	0	0.117	0.937	0	0	-3.556	0.932	0.00818	-1	-3.486	0.0108	-1	1	2.838	0.693	0.0009	1	2.702	0.000132	1	1	Ankrd34b	ENSRNOG00000040166	NA	no	NA	NA	NA	NA	NA	NA	NA	NA	NA	NA	NA	NA	NA	NA	NA	NA	4.32
ANKRD35	ENSG00000198483	protein_coding	1	yes	-1.718	0.87	0.294	0	-1.543	0.383	0	0	0.209	0.217	0.649	0	0.204	0.691	0	0	0.537	0.236	0.113	0	0.519	0.123	0	0	Ankrd35	ENSRNOG00000025108	NA	no	NA	NA	NA	NA	NA	NA	NA	NA	NA	NA	NA	NA	NA	NA	NA	NA	0
ANKRD36	ENSG00000135976	protein_coding	0	yes	-0.128	0.343	0.92	0	-0.118	0.965	0	0	0.367	0.329	0.583	0	0.361	0.653	0	0	-0.311	0.364	0.658	0	-0.324	0.696	0	0	NA	NA	NA	no	NA	NA	NA	NA	NA	NA	NA	NA	NA	NA	NA	NA	NA	NA	NA	NA	24.33
ANKRD36B	ENSG00000196912	protein_coding	0	yes	-0.093	0.332	0.944	0	-0.082	0.989	0	0	0.133	0.32	0.874	0	0.127	0.916	0	0	-0.368	0.354	0.567	0	-0.381	0.596	0	0	NA	NA	NA	no	NA	NA	NA	NA	NA	NA	NA	NA	NA	NA	NA	NA	NA	NA	NA	NA	15.74
ANKRD36BP2	ENSG00000230006	transcribed_unprocessed_pseudogene	0	yes	-0.107	0.268	0.913	0	-0.097	0.948	0	0	-0.623	0.533	0.559	0	-0.622	0.654	0	0	0	1.318	1	0	0	1	0	0	NA	NA	NA	no	NA	NA	NA	NA	NA	NA	NA	NA	NA	NA	NA	NA	NA	NA	NA	NA	5.54
ANKRD36C	ENSG00000174501	protein_coding	0	yes	-0.432	0.361	0.625	0	-0.424	0.687	0	0	0.518	0.347	0.421	0	0.513	0.476	0	0	-0.232	0.394	0.787	0	-0.247	0.808	0	0	NA	NA	NA	no	NA	NA	NA	NA	NA	NA	NA	NA	NA	NA	NA	NA	NA	NA	NA	NA	5.03
ANKRD37	ENSG00000186352	protein_coding	1	yes	0.124	0.195	0.838	0	0.134	0.862	0	0	-0.519	0.196	0.089	0	-0.527	0.0911	0	0	0.57	0.206	0.0416	1	0.561	0.0499	1	1	Ankrd37	ENSRNOG00000031335	protein_coding	yes	-0.012	0.257	0.988	0	-0.049	0.89	0	0	0.164	0.281	0.731	0	0.178	0.686	0	0	1.83
ANKRD39	ENSG00000213337	protein_coding	1	yes	0.016	0.116	0.978	0	0.026	0.979	0	0	0.001	0.125	0.998	0	-0.007	1	0	0	0.184	0.134	0.408	0	0.17	0.481	0	0	Ankrd39	ENSRNOG00000064008	protein_coding	yes	-0.091	0.174	0.7	0	-0.13	0.549	0	0	0.199	0.165	0.407	0	0.21	0.378	0	0	5.79
ANKRD40	ENSG00000154945	protein_coding	2	yes	-0.048	0.084	0.862	0	-0.037	0.94	0	0	0.081	0.081	0.635	0	0.074	0.716	0	0	-0.206	0.087	0.0973	0	-0.218	0.102	0	0		ENSRNOG00000063936	NA	no	NA	NA	NA	NA	NA	NA	NA	NA	NA	NA	NA	NA	NA	NA	NA	NA	31.64
ANKRD40	ENSG00000154945	protein_coding	2	yes	-0.048	0.084	0.862	0	-0.037	0.94	0	0	0.081	0.081	0.635	0	0.074	0.716	0	0	-0.206	0.087	0.0973	0	-0.218	0.102	0	0	Ankrd40	ENSRNOG00000002935	protein_coding	yes	0.486	0.068	5.06e-12	1	0.447	1.76e-08	1	1	0.09	0.071	0.384	0	0.1	0.364	0	0	31.64
ANKRD40CL	ENSG00000167117	protein_coding	1	no	NA	NA	NA	NA	NA	NA	NA	NA	NA	NA	NA	NA	NA	NA	NA	NA	NA	NA	NA	NA	NA	NA	NA	NA	AABR07030335.1	ENSRNOG00000045669	protein_coding	yes	-1.589	0.52	0.00531	-1	-1.612	0.00114	-1	1	-0.248	0.726	0.856	0	-0.222	0.925	0	0	NA
ANKRD42	ENSG00000137494	protein_coding	1	yes	0.202	0.111	0.356	0	0.214	0.407	0	0	-0.003	0.103	0.992	0	-0.009	1	0	0	0.303	0.107	0.0355	1	0.288	0.0899	0	0	Ankrd42	ENSRNOG00000009664	protein_coding	yes	-0.072	0.115	0.636	0	-0.111	0.448	0	0	0.112	0.119	0.539	0	0.124	0.496	0	0	8.43
ANKRD42.DT	ENSG00000247137	lncRNA	0	yes	-0.279	0.173	0.438	0	-0.267	0.474	0	0	0.266	0.195	0.473	0	0.252	0.454	0	0	0.732	0.213	0.00754	1	0.717	0.00773	1	1	NA	NA	NA	no	NA	NA	NA	NA	NA	NA	NA	NA	NA	NA	NA	NA	NA	NA	NA	NA	3
ANKRD44	ENSG00000065413	protein_coding	1	yes	-0.068	0.154	0.9	0	-0.057	0.959	0	0	0.136	0.153	0.683	0	0.127	0.754	0	0	-0.12	0.171	0.734	0	-0.134	0.739	0	0	Ankrd44	ENSRNOG00000021384	protein_coding	yes	-1.142	0.244	1.02e-05	-1	-1.181	4.76e-06	-1	1	-0.257	0.256	0.507	0	-0.247	0.512	0	0	19.81
ANKRD46	ENSG00000186106	protein_coding	1	yes	0.162	0.108	0.496	0	0.173	0.545	0	0	-0.087	0.109	0.719	0	-0.094	0.777	0	0	-0.27	0.117	0.106	0	-0.283	0.129	0	0	Ankrd46	ENSRNOG00000025504	protein_coding	yes	-0.101	0.049	0.0744	0	-0.14	0.0549	0	0	0.152	0.051	0.0132	1	0.162	0.0565	0	0	9.65
ANKRD49	ENSG00000168876	protein_coding	1	yes	0.027	0.137	0.965	0	0.038	0.985	0	0	-0.04	0.133	0.911	0	-0.047	0.935	0	0	-0.127	0.141	0.637	0	-0.142	0.644	0	0	Ankrd49	ENSRNOG00000009233	protein_coding	yes	-0.462	0.118	0.000288	-1	-0.5	0.000128	-1	1	0.042	0.121	0.852	0	0.054	0.806	0	0	9.45
ANKRD50	ENSG00000151458	protein_coding	1	yes	-0.064	0.134	0.89	0	-0.054	0.953	0	0	0.13	0.129	0.632	0	0.124	0.702	0	0	-0.01	0.139	0.988	0	-0.023	1	0	0	Ankrd50	ENSRNOG00000010534	protein_coding	yes	-0.267	0.157	0.143	0	-0.308	0.0693	0	0	-0.179	0.167	0.475	0	-0.168	0.483	0	0	24.28
ANKRD52	ENSG00000139645	protein_coding	1	yes	-0.026	0.091	0.943	0	-0.014	1	0	0	-0.075	0.088	0.693	0	-0.081	0.724	0	0	-0.032	0.096	0.893	0	-0.045	0.888	0	0	Ankrd52	ENSRNOG00000030597	protein_coding	yes	0.083	0.297	0.85	0	0.04	0.926	0	0	-0.529	0.313	0.212	0	-0.52	0.216	0	0	148.29
ANKRD53	ENSG00000144031	protein_coding	1	yes	0.076	0.253	0.94	0	0.081	0.962	0	0	-0.503	0.206	0.125	0	-0.507	0.112	0	0	0.045	0.202	0.934	0	0.032	1	0	0	Ankrd53	ENSRNOG00000021402	protein_coding	yes	0.825	0.151	2.34e-07	1	0.785	7.33e-07	1	1	-0.09	0.159	0.738	0	-0.08	0.777	0	0	0.61
ANKRD54	ENSG00000100124	protein_coding	1	yes	0.001	0.113	1	0	0.012	1	0	0	0.025	0.105	0.932	0	0.017	0.982	0	0	-0.179	0.116	0.334	0	-0.193	0.303	0	0	Ankrd54	ENSRNOG00000010821	protein_coding	yes	0.125	0.118	0.387	0	0.087	0.563	0	0	0.494	0.121	0.000389	1	0.504	0.000391	1	1	14.27
ANKRD55	ENSG00000164512	protein_coding	1	yes	-0.292	0.475	NA	0	-0.274	0.874	0	0	-0.167	0.752	NA	0	-0.161	1	0	0	-1.614	0.603	0.0513	0	-1.595	0.0296	-1	0	Ankrd55	ENSRNOG00000013555	NA	no	NA	NA	NA	NA	NA	NA	NA	NA	NA	NA	NA	NA	NA	NA	NA	NA	0.56
ANKRD6	ENSG00000135299	protein_coding	1	yes	0.002	0.162	1	0	0.014	1	0	0	0.1	0.21	0.852	0	0.092	0.888	0	0	0.724	0.279	0.0601	0	0.706	0.0876	0	0	Ankrd6	ENSRNOG00000007110	protein_coding	yes	-0.389	0.185	0.0648	0	-0.429	0.0337	-1	0	0.773	0.206	0.00124	1	0.784	0.000743	1	1	19.7
ANKRD60	ENSG00000124227	protein_coding	1	no	NA	NA	NA	NA	NA	NA	NA	NA	NA	NA	NA	NA	NA	NA	NA	NA	NA	NA	NA	NA	NA	NA	NA	NA	Ankrd60	ENSRNOG00000070627	protein_coding	yes	0.6	0.257	0.0383	1	0.561	0.05	1	1	0.204	0.271	0.638	0	0.212	0.595	0	0	NA
ANKRD61	ENSG00000157999	protein_coding	1	yes	-0.123	0.232	0.874	0	-0.112	0.915	0	0	0.391	0.305	0.51	0	0.376	0.553	0	0	-0.104	0.362	0.91	0	-0.116	0.966	0	0	Ankrd61	ENSRNOG00000001048	protein_coding	yes	0.12	0.393	0.834	0	0.078	0.886	0	0	0.329	0.429	0.632	0	0.336	0.604	0	0	2.03
ANKRD62	ENSG00000181626	protein_coding	11	no	NA	NA	NA	NA	NA	NA	NA	NA	NA	NA	NA	NA	NA	NA	NA	NA	NA	NA	NA	NA	NA	NA	NA	NA	Ankrd26	ENSRNOG00000006717	protein_coding	yes	-0.664	0.282	0.0361	-1	-0.706	0.0234	-1	1	0.132	0.295	0.804	0	0.141	0.77	0	0	NA
ANKRD62	ENSG00000181626	protein_coding	11	no	NA	NA	NA	NA	NA	NA	NA	NA	NA	NA	NA	NA	NA	NA	NA	NA	NA	NA	NA	NA	NA	NA	NA	NA		ENSRNOG00000069369	protein_coding	yes	0.376	0.454	0.516	0	0.323	0.523	0	0	0.714	0.488	0.295	0	0.717	0.249	0	0	NA
ANKRD62	ENSG00000181626	protein_coding	11	no	NA	NA	NA	NA	NA	NA	NA	NA	NA	NA	NA	NA	NA	NA	NA	NA	NA	NA	NA	NA	NA	NA	NA	NA	Poteg	ENSRNOG00000012218	protein_coding	yes	-3.897	0.263	1.19e-47	-1	-3.923	6.76e-51	-1	1	-0.89	1.13	0.621	0	-0.78	0.766	0	0	NA
ANKRD63	ENSG00000230778	protein_coding	1	no	NA	NA	NA	NA	NA	NA	NA	NA	NA	NA	NA	NA	NA	NA	NA	NA	NA	NA	NA	NA	NA	NA	NA	NA	Ankrd63	ENSRNOG00000062526	protein_coding	yes	0.194	0.825	0.875	0	0.136	0.885	0	0	-0.357	0.546	0.694	0	-0.346	0.669	0	0	NA
ANKRD65	ENSG00000235098	protein_coding	1	yes	0.991	0.538	0.345	0	0.968	0.452	0	0	-0.371	0.215	0.327	0	-0.378	0.296	0	0	0.283	0.313	0.636	0	0.264	0.677	0	0	Ankrd65	ENSRNOG00000043331	NA	no	NA	NA	NA	NA	NA	NA	NA	NA	NA	NA	NA	NA	NA	NA	NA	NA	0.2
ANKRD7	ENSG00000106013	protein_coding	0	yes	0.233	0.272	0.757	0	0.24	0.761	0	0	-1.089	0.808	0.48	0	-1.003	0.667	0	0	-0.659	0.366	0.239	0	-0.666	0.225	0	0	NA	NA	NA	no	NA	NA	NA	NA	NA	NA	NA	NA	NA	NA	NA	NA	NA	NA	NA	NA	1.42
ANKRD9	ENSG00000156381	protein_coding	1	yes	0.326	0.18	0.358	0	0.338	0.32	0	0	0.46	0.173	0.0864	0	0.452	0.0753	0	0	1.251	0.19	7.03e-09	1	1.234	1.54e-09	1	1	Ankrd9	ENSRNOG00000008056	protein_coding	yes	-0.107	0.069	0.189	0	-0.146	0.106	0	0	-0.423	0.083	4.88e-06	-1	-0.411	0.000118	-1	1	60.33
ANKS1A	ENSG00000064999	protein_coding	1	yes	-0.044	0.112	0.913	0	-0.032	0.973	0	0	0.067	0.111	0.805	0	0.06	0.846	0	0	0.301	0.116	0.0618	0	0.287	0.075	0	0	Anks1a	ENSRNOG00000000498	protein_coding	yes	-0.566	0.135	8.59e-05	-1	-0.605	1.76e-05	-1	1	-0.036	0.143	0.899	0	-0.026	0.938	0	0	51.6
ANKS1B	ENSG00000185046	protein_coding	1	yes	0.352	0.255	0.545	0	0.361	0.489	0	0	0.59	0.518	0.572	0	0.558	0.695	0	0	-0.085	0.389	0.936	0	-0.103	1	0	0	Anks1b	ENSRNOG00000024870	protein_coding	yes	1.334	0.592	0.046	1	1.234	0.0661	0	0	0.758	0.252	0.0127	1	0.766	0.00513	1	1	1.22
ANKS3	ENSG00000168096	protein_coding	1	yes	0.051	0.076	0.829	0	0.062	0.831	0	0	-0.045	0.073	0.799	0	-0.053	0.798	0	0	-0.281	0.079	0.00531	-1	-0.294	0.00658	-1	1	Anks3	ENSRNOG00000003186	protein_coding	yes	0.016	0.066	0.867	0	-0.023	0.815	0	0	0.056	0.071	0.618	0	0.067	0.594	0	0	29.05
ANKS6	ENSG00000165138	protein_coding	1	yes	0.128	0.077	0.422	0	0.139	0.425	0	0	0.031	0.076	0.875	0	0.023	0.942	0	0	0.336	0.08	0.000588	1	0.322	0.00174	1	1	Anks6	ENSRNOG00000023309	protein_coding	yes	1.268	0.12	1.11e-24	1	1.228	6.12e-23	1	1	-0.097	0.126	0.628	0	-0.087	0.661	0	0	49.57
ANKUB1	ENSG00000206199	protein_coding	1	no	NA	NA	NA	NA	NA	NA	NA	NA	NA	NA	NA	NA	NA	NA	NA	NA	NA	NA	NA	NA	NA	NA	NA	NA	Ankub1	ENSRNOG00000070034	protein_coding	yes	0.088	0.266	0.818	0	0.049	0.899	0	0	0.651	0.275	0.061	0	0.664	0.0543	0	0	NA
ANKZF1	ENSG00000163516	protein_coding	1	yes	0.217	0.086	0.137	0	0.228	0.184	0	0	0.071	0.083	0.698	0	0.062	0.808	0	0	0.165	0.09	0.231	0	0.151	0.363	0	0	Ankzf1	ENSRNOG00000019052	protein_coding	yes	0.882	0.067	8.21e-38	1	0.843	8.15e-28	1	1	0.166	0.072	0.0703	0	0.177	0.0773	0	0	45.76
ANLN	ENSG00000011426	protein_coding	2	yes	-0.987	0.286	0.0212	-1	-0.975	0.0344	-1	1	0.285	0.276	0.619	0	0.28	0.668	0	0	0.027	0.317	0.986	0	0.009	1	0	0	Anln	ENSRNOG00000014343	protein_coding	yes	1.32	0.301	4.04e-05	1	1.278	8.09e-05	1	1	0.67	0.315	0.0994	0	0.681	0.0844	0	0	48.25
ANLN	ENSG00000011426	protein_coding	2	yes	-0.987	0.286	0.0212	-1	-0.975	0.0344	-1	1	0.285	0.276	0.619	0	0.28	0.668	0	0	0.027	0.317	0.986	0	0.009	1	0	0		ENSRNOG00000018113	protein_coding	yes	1.264	0.319	0.000219	1	1.22	0.000413	1	1	0.666	0.329	0.12	0	0.677	0.106	0	0	48.25
ANO1	ENSG00000131620	protein_coding	1	yes	-0.15	1.281	0.985	0	-0.124	1	0	0	0.905	0.437	0.215	0	0.884	0.24	0	0	1.569	0.37	0.00053	1	1.55	0.000419	1	1	Ano1	ENSRNOG00000020865	protein_coding	yes	-1.609	0.242	2.12e-10	-1	-1.642	2.09e-11	-1	1	0.333	0.169	0.132	0	0.343	0.089	0	0	0
ANO10	ENSG00000160746	protein_coding	1	yes	0.018	0.104	0.969	0	0.031	0.978	0	0	0.24	0.099	0.125	0	0.233	0.146	0	0	0.442	0.105	0.000628	1	0.427	0.00089	1	1	Ano10	ENSRNOG00000000219	protein_coding	yes	0.327	0.085	0.000338	1	0.289	0.0031	1	1	-0.342	0.089	0.00091	-1	-0.331	0.0029	-1	1	34.38
ANO2	ENSG00000047617	protein_coding	1	yes	-0.287	0.463	0.846	0	-0.27	0.889	0	0	-0.144	0.377	0.885	0	-0.149	0.901	0	0	-0.665	0.56	0.495	0	-0.656	0.54	0	0	Ano2	ENSRNOG00000023561	NA	no	NA	NA	NA	NA	NA	NA	NA	NA	NA	NA	NA	NA	NA	NA	NA	NA	0.41
ANO3	ENSG00000134343	protein_coding	1	yes	-2.022	1.208	0.416	0	-2.801	0.635	0	0	0.079	0.438	0.95	0	0.073	0.986	0	0	-0.261	0.528	0.834	0	-0.27	0.874	0	0	Ano3	ENSRNOG00000004731	NA	no	NA	NA	NA	NA	NA	NA	NA	NA	NA	NA	NA	NA	NA	NA	NA	NA	0
ANO4	ENSG00000151572	protein_coding	1	yes	-0.421	0.707	0.853	0	-0.379	1	0	0	-0.037	0.089	0.874	0	-0.044	0.9	0	0	1.04	1.024	0.579	0	0.894	0.787	0	0	Ano4	ENSRNOG00000006841	NA	no	NA	NA	NA	NA	NA	NA	NA	NA	NA	NA	NA	NA	NA	NA	NA	NA	0
ANO5	ENSG00000171714	protein_coding	1	yes	-0.034	0.576	0.998	0	-0.024	1	0	0	-1.543	0.79	0.25	0	-1.542	0.131	0	0	-1.474	1.243	0.495	0	-1.296	0.616	0	0	Ano5	ENSRNOG00000015972	protein_coding	yes	-0.719	0.352	0.0732	0	-0.76	0.0468	-1	0	-3.013	1.082	0.023	-1	-3.763	0.0414	-1	1	7.77
ANO6	ENSG00000177119	protein_coding	1	yes	0.017	0.087	0.965	0	0.028	0.973	0	0	0.39	0.082	0.000806	1	0.383	0.00304	1	1	0.077	0.09	0.657	0	0.063	0.791	0	0	Ano6	ENSRNOG00000006995	protein_coding	yes	-1.034	0.209	2.89e-06	-1	-1.073	8.99e-07	-1	1	-0.28	0.218	0.372	0	-0.27	0.372	0	0	65.26
ANO7	ENSG00000146205	protein_coding	1	yes	0.027	0.156	0.97	0	0.038	0.991	0	0	0.19	0.209	0.674	0	0.18	0.691	0	0	0.148	0.195	0.704	0	0.133	0.773	0	0	Ano7	ENSRNOG00000023427	protein_coding	yes	-0.385	0.346	0.364	0	-0.42	0.294	0	0	-0.057	0.307	0.929	0	-0.049	0.954	0	0	6.2
ANO7L1	ENSG00000237276	transcribed_unprocessed_pseudogene	0	yes	0.378	0.445	0.761	0	0.378	0.815	0	0	0.162	0.295	0.823	0	0.155	0.864	0	0	0.844	0.348	0.0855	0	0.828	0.0894	0	0	NA	NA	NA	no	NA	NA	NA	NA	NA	NA	NA	NA	NA	NA	NA	NA	NA	NA	NA	NA	0.2
ANO8	ENSG00000074855	protein_coding	1	yes	0.254	0.147	0.391	0	0.266	0.392	0	0	0.405	0.143	0.0647	0	0.399	0.0739	0	0	0.513	0.158	0.0127	1	0.5	0.0157	1	1	Ano8	ENSRNOG00000058662	protein_coding	yes	-1.329	0.121	1.43e-26	-1	-1.366	1.24e-27	-1	1	-0.42	0.126	0.00488	-1	-0.41	0.00591	-1	1	28.14
ANO9	ENSG00000185101	protein_coding	1	yes	-0.162	0.253	0.838	0	-0.151	0.888	0	0	-0.795	0.276	0.0588	0	-0.799	0.0664	0	0	-0.025	0.369	0.991	0	-0.043	1	0	0	Ano9	ENSRNOG00000015830	NA	no	NA	NA	NA	NA	NA	NA	NA	NA	NA	NA	NA	NA	NA	NA	NA	NA	53.22
ANOS1	ENSG00000011201	protein_coding	0	yes	-0.198	0.402	0.884	0	-0.186	0.914	0	0	-1.32	0.427	0.039	-1	-1.319	0.0326	-1	1	0.231	0.416	0.803	0	0.22	0.829	0	0	NA	NA	NA	no	NA	NA	NA	NA	NA	NA	NA	NA	NA	NA	NA	NA	NA	NA	NA	NA	8.07
ANP32A	ENSG00000140350	protein_coding	2	yes	-0.123	0.078	0.46	0	-0.111	0.65	0	0	-0.047	0.076	0.797	0	-0.054	0.834	0	0	-0.286	0.083	0.00693	-1	-0.299	0.0184	-1	1	Anp32a	ENSRNOG00000014846	protein_coding	yes	-0.561	0.093	1.08e-08	-1	-0.599	8.5e-09	-1	1	-0.132	0.098	0.346	0	-0.121	0.412	0	0	92.48
ANP32A	ENSG00000140350	protein_coding	2	yes	-0.123	0.078	0.46	0	-0.111	0.65	0	0	-0.047	0.076	0.797	0	-0.054	0.834	0	0	-0.286	0.083	0.00693	-1	-0.299	0.0184	-1	1		ENSRNOG00000069538	NA	no	NA	NA	NA	NA	NA	NA	NA	NA	NA	NA	NA	NA	NA	NA	NA	NA	92.48
ANP32B	ENSG00000136938	protein_coding	1	yes	-0.236	0.104	0.2	0	-0.224	0.246	0	0	-0.014	0.099	0.961	0	-0.021	0.968	0	0	0.15	0.109	0.405	0	0.136	0.477	0	0	Anp32b	ENSRNOG00000009266	protein_coding	yes	0.178	0.1	0.125	0	0.14	0.242	0	0	0.263	0.105	0.0452	1	0.274	0.0395	1	1	188.51
ANP32D	ENSG00000139223	protein_coding	2	no	NA	NA	NA	NA	NA	NA	NA	NA	NA	NA	NA	NA	NA	NA	NA	NA	NA	NA	NA	NA	NA	NA	NA	NA	Anp32a	ENSRNOG00000014846	protein_coding	yes	-0.561	0.093	1.08e-08	-1	-0.599	8.5e-09	-1	1	-0.132	0.098	0.346	0	-0.121	0.412	0	0	NA
ANP32E	ENSG00000143401	protein_coding	1	yes	-0.535	0.162	0.0288	-1	-0.524	0.0472	-1	1	-0.122	0.157	0.731	0	-0.127	0.766	0	0	-0.497	0.172	0.0322	-1	-0.511	0.0342	-1	1	Anp32e	ENSRNOG00000021168	protein_coding	yes	-0.2	0.094	0.0612	0	-0.239	0.0251	-1	0	0.403	0.098	0.000336	1	0.414	0.000344	1	1	69.22
ANPEP	ENSG00000166825	protein_coding	1	yes	-0.202	0.348	0.859	0	-0.191	0.955	0	0	-0.501	0.147	0.0203	-1	-0.507	0.0176	-1	1	0.023	0.162	0.964	0	0.012	1	0	0	Anpep	ENSRNOG00000014610	protein_coding	yes	-3.16	0.237	6.41e-39	-1	-3.195	1.38e-35	-1	1	-0.091	0.24	0.838	0	-0.081	0.853	0	0	0.46
ANTKMT	ENSG00000103254	protein_coding	1	yes	0.178	0.17	0.69	0	0.189	0.671	0	0	0.062	0.16	0.883	0	0.054	0.921	0	0	0.132	0.175	0.709	0	0.119	0.754	0	0	Antkmt	ENSRNOG00000019684	protein_coding	yes	-0.198	0.436	0.741	0	-0.236	0.613	0	0	-0.781	0.513	0.272	0	-0.759	0.23	0	0	16.1
ANTXR1	ENSG00000169604	protein_coding	1	yes	-0.184	0.132	0.543	0	-0.171	0.617	0	0	-0.122	0.124	0.641	0	-0.128	0.648	0	0	0.279	0.136	0.163	0	0.265	0.196	0	0	Antxr1	ENSRNOG00000008678	protein_coding	yes	-2.154	0.313	4.38e-11	-1	-2.194	1.68e-10	-1	1	-1.153	0.328	0.00283	-1	-1.144	0.00409	-1	1	47.33
ANTXR2	ENSG00000163297	protein_coding	1	yes	0.316	0.115	0.0899	0	0.327	0.115	0	0	-0.287	0.102	0.0666	0	-0.293	0.0885	0	0	-0.445	0.111	0.00127	-1	-0.459	0.00214	-1	1	Antxr2	ENSRNOG00000000081	protein_coding	yes	-1.27	0.122	6.53e-24	-1	-1.308	4.04e-25	-1	1	0.043	0.128	0.857	0	0.054	0.8	0	0	16.25
ANXA1	ENSG00000135046	protein_coding	1	yes	0.027	0.175	0.975	0	0.038	0.996	0	0	0.045	0.167	0.922	0	0.037	0.968	0	0	-0.487	0.184	0.0538	0	-0.501	0.0531	0	0	Anxa1	ENSRNOG00000017469	protein_coding	yes	-1.215	0.095	8.82e-36	-1	-1.252	3.71e-31	-1	1	-0.578	0.1	1.26e-07	-1	-0.568	3.13e-06	-1	1	100.66
ANXA11	ENSG00000122359	protein_coding	1	yes	0.084	0.143	0.855	0	0.096	0.845	0	0	0.134	0.136	0.637	0	0.126	0.663	0	0	0.103	0.148	0.737	0	0.089	0.791	0	0	Anxa11	ENSRNOG00000010984	protein_coding	yes	-0.17	0.049	0.00129	-1	-0.21	0.00289	-1	1	-0.426	0.05	6.08e-16	-1	-0.416	2.22e-08	-1	1	154.29
ANXA13	ENSG00000104537	protein_coding	1	yes	0.059	0.407	0.977	0	0.065	1	0	0	-0.085	0.761	0.968	0	-0.088	1	0	0	0.983	0.702	0.396	0	0.925	0.517	0	0	Anxa13	ENSRNOG00000007980	NA	no	NA	NA	NA	NA	NA	NA	NA	NA	NA	NA	NA	NA	NA	NA	NA	NA	3.76
ANXA2	ENSG00000182718	protein_coding	0	yes	-0.146	0.126	0.645	0	-0.135	0.71	0	0	0.053	0.12	0.866	0	0.046	0.912	0	0	-0.284	0.132	0.138	0	-0.299	0.113	0	0	NA	NA	NA	no	NA	NA	NA	NA	NA	NA	NA	NA	NA	NA	NA	NA	NA	NA	NA	NA	353.31
ANXA2P1	ENSG00000213406	processed_pseudogene	0	yes	-0.23	0.868	NA	0	-0.19	1	0	0	0.723	0.608	NA	0	0.694	0.542	0	0	-0.664	0.801	NA	0	-0.657	0.711	0	0	NA	NA	NA	no	NA	NA	NA	NA	NA	NA	NA	NA	NA	NA	NA	NA	NA	NA	NA	NA	0
ANXA2P2	ENSG00000231991	processed_pseudogene	0	yes	-0.157	0.132	0.628	0	-0.146	0.689	0	0	0.065	0.122	0.83	0	0.059	0.874	0	0	-0.221	0.136	0.301	0	-0.234	0.262	0	0	NA	NA	NA	no	NA	NA	NA	NA	NA	NA	NA	NA	NA	NA	NA	NA	NA	NA	NA	NA	19.91
ANXA2R	ENSG00000177721	protein_coding	0	yes	0.317	0.275	0.647	0	0.326	0.654	0	0	0.018	0.254	0.98	0	0.01	1	0	0	-0.083	0.252	0.894	0	-0.095	0.913	0	0	NA	NA	NA	no	NA	NA	NA	NA	NA	NA	NA	NA	NA	NA	NA	NA	NA	NA	NA	NA	1.37
ANXA3	ENSG00000138772	protein_coding	1	yes	-0.223	0.215	0.693	0	-0.211	0.737	0	0	0.623	0.21	0.0492	1	0.614	0.0509	0	0	-0.591	0.255	0.104	0	-0.603	0.0932	0	0	Anxa3	ENSRNOG00000002045	protein_coding	yes	-0.76	0.114	1.67e-10	-1	-0.798	8.23e-11	-1	1	-1.67	0.121	1.72e-40	-1	-1.659	5.86e-35	-1	1	98.98
ANXA4	ENSG00000196975	protein_coding	1	yes	-0.001	0.06	1	0	0.01	1	0	0	-0.052	0.06	0.685	0	-0.059	0.746	0	0	0.11	0.066	0.283	0	0.095	0.506	0	0	Anxa4	ENSRNOG00000018159	protein_coding	yes	-0.02	0.061	0.825	0	-0.058	0.526	0	0	0.199	0.064	0.0099	1	0.21	0.0315	1	1	265.2
ANXA5	ENSG00000164111	protein_coding	1	yes	0.052	0.097	0.871	0	0.064	0.879	0	0	-0.155	0.092	0.342	0	-0.161	0.376	0	0	0.053	0.101	0.817	0	0.041	0.913	0	0	Anxa5	ENSRNOG00000014453	protein_coding	yes	0.097	0.104	0.457	0	0.059	0.668	0	0	-0.257	0.109	0.0614	0	-0.246	0.0941	0	0	444.88
ANXA6	ENSG00000197043	protein_coding	1	yes	-0.004	0.141	1	0	0.007	1	0	0	0.187	0.133	0.456	0	0.18	0.474	0	0	0.208	0.146	0.384	0	0.195	0.406	0	0	Anxa6	ENSRNOG00000010668	protein_coding	yes	-0.65	0.099	3.37e-10	-1	-0.688	1.84e-10	-1	1	-0.636	0.104	2.03e-08	-1	-0.625	1.91e-07	-1	1	71.76
ANXA7	ENSG00000138279	protein_coding	4	yes	-0.061	0.088	0.82	0	-0.049	0.904	0	0	-0.104	0.084	0.528	0	-0.111	0.552	0	0	-0.087	0.092	0.62	0	-0.101	0.59	0	0		ENSRNOG00000068776	NA	no	NA	NA	NA	NA	NA	NA	NA	NA	NA	NA	NA	NA	NA	NA	NA	NA	107.11
ANXA7	ENSG00000138279	protein_coding	4	yes	-0.061	0.088	0.82	0	-0.049	0.904	0	0	-0.104	0.084	0.528	0	-0.111	0.552	0	0	-0.087	0.092	0.62	0	-0.101	0.59	0	0		ENSRNOG00000068987	NA	no	NA	NA	NA	NA	NA	NA	NA	NA	NA	NA	NA	NA	NA	NA	NA	NA	107.11
ANXA7	ENSG00000138279	protein_coding	4	yes	-0.061	0.088	0.82	0	-0.049	0.904	0	0	-0.104	0.084	0.528	0	-0.111	0.552	0	0	-0.087	0.092	0.62	0	-0.101	0.59	0	0		ENSRNOG00000064215	NA	no	NA	NA	NA	NA	NA	NA	NA	NA	NA	NA	NA	NA	NA	NA	NA	NA	107.11
ANXA7	ENSG00000138279	protein_coding	4	yes	-0.061	0.088	0.82	0	-0.049	0.904	0	0	-0.104	0.084	0.528	0	-0.111	0.552	0	0	-0.087	0.092	0.62	0	-0.101	0.59	0	0	Anxa7	ENSRNOG00000007136	protein_coding	yes	0.342	0.062	1.91e-07	1	0.302	0.000119	1	1	-0.016	0.065	0.899	0	-0.006	0.98	0	0	107.11
ANXA8	ENSG00000265190	protein_coding	1	yes	0.886	0.949	0.727	0	0.805	0.85	0	0	0.219	0.398	0.823	0	0.212	0.858	0	0	-0.168	0.627	0.917	0	-0.162	0.959	0	0	Anxa8	ENSRNOG00000060949	protein_coding	yes	0.038	0.154	0.868	0	-0.001	1	0	0	-0.693	0.164	0.00022	-1	-0.683	0.000287	-1	1	0.05
ANXA8L1	ENSG00000264230	protein_coding	1	yes	0.952	1.157	NA	0	0.853	0.919	0	0	-0.05	0.419	0.967	0	-0.052	0.987	0	0	-0.269	0.964	0.913	0	-0.231	1	0	0	Anxa8	ENSRNOG00000060949	protein_coding	yes	0.038	0.154	0.868	0	-0.001	1	0	0	-0.693	0.164	0.00022	-1	-0.683	0.000287	-1	1	0.05
ANXA9	ENSG00000143412	protein_coding	1	yes	-0.172	0.143	0.623	0	-0.16	0.682	0	0	0.233	0.139	0.347	0	0.225	0.396	0	0	0.289	0.153	0.212	0	0.277	0.248	0	0	Anxa9	ENSRNOG00000021134	protein_coding	yes	-0.08	0.309	0.861	0	-0.121	0.772	0	0	0.177	0.415	0.813	0	0.184	0.787	0	0	6.45
AOC2	ENSG00000131480	protein_coding	0	yes	0.435	0.244	0.372	0	0.442	0.398	0	0	0.487	0.252	0.258	0	0.476	0.303	0	0	0.463	0.209	0.125	0	0.451	0.139	0	0	NA	NA	NA	no	NA	NA	NA	NA	NA	NA	NA	NA	NA	NA	NA	NA	NA	NA	NA	NA	1.27
AOC3	ENSG00000131471	protein_coding	1	yes	1.081	0.467	0.185	0	1.079	0.208	0	0	-0.142	0.448	0.907	0	-0.139	0.931	0	0	-0.216	0.377	0.795	0	-0.224	0.793	0	0	Psme3	ENSRNOG00000053448	protein_coding	yes	0.192	0.08	0.0324	1	0.152	0.103	0	0	-0.126	0.084	0.279	0	-0.115	0.347	0	0	0.61
AOC4P	ENSG00000260105	transcribed_unprocessed_pseudogene	0	yes	0	1.368	1	0	0	1	0	0	0.277	0.985	0.919	0	0.248	1	0	0	0.157	0.628	0.924	0	0.146	0.967	0	0	NA	NA	NA	no	NA	NA	NA	NA	NA	NA	NA	NA	NA	NA	NA	NA	NA	NA	NA	NA	0
AOPEP	ENSG00000148120	protein_coding	1	yes	-0.128	0.109	0.636	0	-0.117	0.717	0	0	0.111	0.105	0.608	0	0.103	0.675	0	0	0.728	0.114	2.66e-08	1	0.713	7.32e-08	1	1	Aopep	ENSRNOG00000017505	protein_coding	yes	-1.317	0.11	9.86e-32	-1	-1.355	5.33e-31	-1	1	-0.939	0.111	2.16e-15	-1	-0.928	1.03e-13	-1	1	35.75
AOX1	ENSG00000138356	protein_coding	1	yes	-0.875	0.372	0.176	0	-0.847	0.301	0	0	-0.074	0.078	0.656	0	-0.082	0.71	0	0	-0.47	0.157	0.0245	-1	-0.481	0.035	-1	1	Aox1	ENSRNOG00000015354	protein_coding	yes	-0.761	0.292	0.0189	-1	-0.799	0.0123	-1	1	0.886	0.268	0.00534	1	0.895	0.00424	1	1	0.1
AP1AR	ENSG00000138660	protein_coding	1	yes	-0.163	0.126	0.583	0	-0.152	0.693	0	0	-0.264	0.124	0.198	0	-0.27	0.247	0	0	-0.458	0.133	0.00745	-1	-0.473	0.0109	-1	1	Ap1ar	ENSRNOG00000024492	protein_coding	yes	-0.16	0.093	0.136	0	-0.2	0.0589	0	0	0.106	0.099	0.475	0	0.117	0.412	0	0	21.03
AP1AR.DT	ENSG00000260526	lncRNA	0	yes	0.234	0.389	0.85	0	0.239	0.879	0	0	-0.058	0.389	0.959	0	-0.063	1	0	0	0.158	0.388	0.868	0	0.15	0.927	0	0	NA	NA	NA	no	NA	NA	NA	NA	NA	NA	NA	NA	NA	NA	NA	NA	NA	NA	NA	NA	0.66
AP1B1	ENSG00000100280	protein_coding	1	yes	-0.242	0.101	0.164	0	-0.23	0.213	0	0	0.035	0.097	0.893	0	0.029	0.94	0	0	-0.196	0.106	0.224	0	-0.208	0.198	0	0	Ap1b1	ENSRNOG00000008786	protein_coding	yes	-0.199	0.063	0.00362	-1	-0.238	0.00295	-1	1	-0.194	0.064	0.0126	-1	-0.183	0.0567	0	0	76.99
AP1G1	ENSG00000166747	protein_coding	1	yes	-0.201	0.088	0.195	0	-0.189	0.333	0	0	0.048	0.085	0.819	0	0.042	0.892	0	0	0.057	0.092	0.771	0	0.043	0.899	0	0	Ap1g1	ENSRNOG00000069458	protein_coding	yes	-0.018	0.175	0.955	0	-0.06	0.789	0	0	-0.185	0.184	0.507	0	-0.175	0.507	0	0	82.88
AP1G2	ENSG00000213983	protein_coding	1	yes	0.136	0.136	0.703	0	0.148	0.714	0	0	0.158	0.136	0.561	0	0.151	0.628	0	0	0.365	0.148	0.0783	0	0.351	0.106	0	0	Ap1g2	ENSRNOG00000025619	NA	no	NA	NA	NA	NA	NA	NA	NA	NA	NA	NA	NA	NA	NA	NA	NA	NA	76.43
AP1G2.AS1	ENSG00000258727	lncRNA	0	yes	-0.107	0.334	0.935	0	-0.097	0.991	0	0	-0.073	0.315	0.935	0	-0.075	0.949	0	0	0.293	0.346	0.662	0	0.277	0.739	0	0	NA	NA	NA	no	NA	NA	NA	NA	NA	NA	NA	NA	NA	NA	NA	NA	NA	NA	NA	NA	0.76
AP1M1	ENSG00000072958	protein_coding	1	yes	0.054	0.109	0.884	0	0.066	0.881	0	0	0.034	0.104	0.905	0	0.027	0.95	0	0	0.101	0.113	0.638	0	0.088	0.71	0	0	Ap1m1	ENSRNOG00000014454	protein_coding	yes	-0.376	0.09	0.000101	-1	-0.414	3.69e-05	-1	1	-0.325	0.094	0.0035	-1	-0.315	0.00759	-1	1	56.22
AP1M2	ENSG00000129354	protein_coding	1	yes	-0.111	0.273	0.91	0	-0.099	0.949	0	0	-0.588	0.375	0.388	0	-0.595	0.426	0	0	1.604	1.12	0.383	0	1.372	0.599	0	0	Ap1m2	ENSRNOG00000043093	NA	no	NA	NA	NA	NA	NA	NA	NA	NA	NA	NA	NA	NA	NA	NA	NA	NA	12.95
AP1S1	ENSG00000106367	protein_coding	1	yes	-0.034	0.13	0.947	0	-0.022	1	0	0	-0.003	0.125	0.993	0	-0.011	1	0	0	0.096	0.136	0.73	0	0.082	0.793	0	0	Ap1s1	ENSRNOG00000001415	protein_coding	yes	-0.032	0.124	0.862	0	-0.07	0.649	0	0	0.402	0.129	0.00971	1	0.413	0.00716	1	1	128.74
AP1S2	ENSG00000182287	protein_coding	1	yes	-0.126	0.113	0.663	0	-0.115	0.745	0	0	0.415	0.109	0.0081	1	0.407	0.0123	1	1	0.495	0.117	0.000562	1	0.481	0.00113	1	1	Ap1s2	ENSRNOG00000038686	protein_coding	yes	-0.006	0.147	0.993	0	-0.044	0.825	0	0	-0.155	0.139	0.451	0	-0.143	0.497	0	0	28.74
AP1S3	ENSG00000152056	protein_coding	1	yes	0.1	0.196	0.882	0	0.111	0.902	0	0	0.22	0.203	0.597	0	0.21	0.639	0	0	0.393	0.247	0.316	0	0.374	0.388	0	0	Ap1s3	ENSRNOG00000049873	protein_coding	yes	-0.457	0.124	0.000675	-1	-0.496	0.000207	-1	1	-0.008	0.134	0.983	0	0.003	1	0	0	7.06
AP2A1	ENSG00000196961	protein_coding	1	yes	0.003	0.153	1	0	0.015	1	0	0	0.275	0.145	0.269	0	0.268	0.262	0	0	0.324	0.159	0.165	0	0.311	0.159	0	0	Ap2a1	ENSRNOG00000026243	protein_coding	yes	0.307	0.073	7.59e-05	1	0.268	0.00129	1	1	-0.244	0.076	0.00744	-1	-0.233	0.0182	-1	1	72.01
AP2A2	ENSG00000183020	protein_coding	1	yes	0.237	0.072	0.031	1	0.248	0.0393	1	1	0.15	0.069	0.183	0	0.143	0.265	0	0	0.143	0.074	0.199	0	0.129	0.309	0	0	Ap2a2	ENSRNOG00000019534	protein_coding	yes	-0.862	0.085	4.28e-23	-1	-0.9	3.23e-21	-1	1	-0.124	0.087	0.315	0	-0.113	0.4	0	0	68.86
AP2B1	ENSG00000006125	protein_coding	1	yes	-0.123	0.07	0.384	0	-0.111	0.576	0	0	0.018	0.068	0.923	0	0.012	0.986	0	0	0.109	0.073	0.357	0	0.095	0.536	0	0	Ap2b1	ENSRNOG00000061543	protein_coding	yes	0.01	0.059	0.914	0	-0.029	0.739	0	0	0.046	0.061	0.637	0	0.057	0.595	0	0	226.45
AP2M1	ENSG00000161203	protein_coding	1	yes	-0.024	0.106	0.957	0	-0.012	1	0	0	0.027	0.101	0.923	0	0.019	0.974	0	0	-0.009	0.11	0.987	0	-0.022	0.985	0	0	Ap2m1	ENSRNOG00000001709	protein_coding	yes	0.14	0.098	0.228	0	0.102	0.403	0	0	-0.141	0.103	0.336	0	-0.13	0.4	0	0	395.62
AP2S1	ENSG00000042753	protein_coding	1	yes	-0.196	0.167	0.635	0	-0.184	0.671	0	0	0.048	0.159	0.911	0	0.04	0.951	0	0	0.074	0.174	0.86	0	0.061	0.917	0	0	Ap2s1	ENSRNOG00000015865	protein_coding	yes	-0.474	0.208	0.0437	-1	-0.51	0.0251	-1	1	0.039	0.218	0.931	0	0.051	0.902	0	0	63.38
AP3B1	ENSG00000132842	protein_coding	1	yes	-0.093	0.086	0.678	0	-0.082	0.808	0	0	-0.074	0.081	0.671	0	-0.081	0.724	0	0	-0.276	0.088	0.0174	-1	-0.291	0.0342	-1	1	Ap3b1	ENSRNOG00000010624	protein_coding	yes	0.312	0.082	0.000417	1	0.272	0.00305	1	1	0.096	0.084	0.438	0	0.107	0.387	0	0	29.1
AP3B2	ENSG00000103723	protein_coding	0	yes	0.073	0.21	0.927	0	0.087	0.95	0	0	0.366	0.377	0.646	0	0.349	0.606	0	0	-0.652	0.241	0.0486	-1	-0.663	0.0408	-1	1	NA	NA	NA	no	NA	NA	NA	NA	NA	NA	NA	NA	NA	NA	NA	NA	NA	NA	NA	NA	4.72
AP3D1	ENSG00000065000	protein_coding	1	yes	-0.081	0.082	0.709	0	-0.069	0.802	0	0	0.083	0.078	0.605	0	0.076	0.686	0	0	-0.059	0.085	0.733	0	-0.073	0.694	0	0	Ap3d1	ENSRNOG00000018977	protein_coding	yes	0.444	0.063	1.06e-11	1	0.405	7.93e-08	1	1	-0.184	0.065	0.0217	-1	-0.174	0.0643	0	0	144.89
AP3M1	ENSG00000185009	protein_coding	1	yes	-0.144	0.084	0.403	0	-0.133	0.593	0	0	0.107	0.083	0.505	0	0.1	0.644	0	0	0.127	0.089	0.388	0	0.112	0.565	0	0	Ap3m1	ENSRNOG00000011461	protein_coding	yes	0.657	0.084	6.28e-14	1	0.618	7.22e-11	1	1	-0.075	0.088	0.583	0	-0.064	0.665	0	0	60.43
AP3M2	ENSG00000070718	protein_coding	1	yes	-0.203	0.14	0.518	0	-0.192	0.619	0	0	-0.236	0.135	0.32	0	-0.24	0.369	0	0	-0.419	0.149	0.0371	-1	-0.431	0.0441	-1	1	Ap3m2	ENSRNOG00000018650	protein_coding	yes	-0.568	0.08	9.78e-12	-1	-0.607	5.2e-11	-1	1	-0.034	0.09	0.836	0	-0.023	0.913	0	0	20.97
AP3S1	ENSG00000177879	protein_coding	1	yes	-0.028	0.055	0.882	0	-0.019	0.978	0	0	0.126	0.043	0.0542	0	0.119	0.29	0	0	0.108	0.047	0.11	0	0.093	0.433	0	0	Ap3s1	ENSRNOG00000003829	protein_coding	yes	-0.308	0.095	0.00295	-1	-0.347	0.00137	-1	1	0.098	0.096	0.495	0	0.109	0.464	0	0	22.9
AP3S2	ENSG00000157823	protein_coding	1	yes	0.152	0.11	0.546	0	0.163	0.534	0	0	-0.111	0.104	0.604	0	-0.118	0.596	0	0	0.079	0.111	0.726	0	0.065	0.812	0	0	Ap3s2	ENSRNOG00000043141	protein_coding	yes	-0.361	0.165	0.0524	0	-0.398	0.0268	-1	0	-0.013	0.172	0.978	0	-0.002	1	0	0	17.42
AP4B1	ENSG00000134262	protein_coding	1	yes	-0.198	0.123	0.445	0	-0.186	0.6	0	0	-0.174	0.113	0.402	0	-0.18	0.476	0	0	-0.292	0.128	0.111	0	-0.305	0.135	0	0	Ap4b1	ENSRNOG00000019455	protein_coding	yes	-0.24	0.088	0.0139	-1	-0.279	0.00629	-1	1	-0.198	0.093	0.098	0	-0.186	0.145	0	0	7.16
AP4E1	ENSG00000081014	protein_coding	1	yes	-0.103	0.141	0.805	0	-0.092	0.883	0	0	0.051	0.13	0.883	0	0.044	0.938	0	0	-0.164	0.142	0.508	0	-0.178	0.515	0	0	Ap4e1	ENSRNOG00000022938	protein_coding	yes	-0.035	0.259	0.936	0	-0.077	0.829	0	0	-0.142	0.275	0.768	0	-0.131	0.783	0	0	10.51
AP4M1	ENSG00000221838	protein_coding	1	yes	-0.039	0.133	0.941	0	-0.027	0.995	0	0	0.136	0.126	0.596	0	0.129	0.635	0	0	0.183	0.137	0.428	0	0.167	0.468	0	0	Ap4m1	ENSRNOG00000001353	protein_coding	yes	-0.233	0.081	0.00927	-1	-0.272	0.00444	-1	1	0.131	0.084	0.255	0	0.142	0.252	0	0	20.92
AP4S1	ENSG00000100478	protein_coding	1	yes	-0.168	0.129	0.58	0	-0.156	0.679	0	0	-0.415	0.134	0.0381	-1	-0.422	0.051	0	0	-0.732	0.143	1.5e-05	-1	-0.744	2.7e-05	-1	1	Ap4s1	ENSRNOG00000005765	protein_coding	yes	-1.138	0.124	7.78e-19	-1	-1.176	3.09e-18	-1	1	-0.834	0.13	3.28e-09	-1	-0.823	3.53e-08	-1	1	14.88
AP5B1	ENSG00000254470	protein_coding	1	yes	0.114	0.112	0.699	0	0.125	0.686	0	0	0.022	0.107	0.941	0	0.015	0.991	0	0	0.051	0.116	0.853	0	0.038	0.934	0	0	Ap5b1	ENSRNOG00000026114	protein_coding	yes	-0.909	0.124	2.28e-12	-1	-0.947	5.02e-13	-1	1	-0.46	0.128	0.00208	-1	-0.45	0.00308	-1	1	24.88
AP5M1	ENSG00000053770	protein_coding	1	yes	0.117	0.128	0.737	0	0.127	0.769	0	0	-0.002	0.124	0.995	0	-0.008	1	0	0	-0.133	0.137	0.603	0	-0.147	0.604	0	0	Ap5m1	ENSRNOG00000014148	protein_coding	yes	-0.358	0.171	0.0651	0	-0.399	0.0341	-1	0	-0.04	0.178	0.912	0	-0.03	0.945	0	0	29.25
AP5S1	ENSG00000125843	protein_coding	1	yes	-0.244	0.147	0.422	0	-0.231	0.469	0	0	-0.206	0.144	0.443	0	-0.213	0.439	0	0	-0.537	0.155	0.00686	-1	-0.552	0.00388	-1	1	Ap5s1	ENSRNOG00000021249	protein_coding	yes	0.453	0.103	3.58e-05	1	0.414	0.000423	1	1	0.209	0.114	0.167	0	0.22	0.171	0	0	22.24
AP5Z1	ENSG00000242802	protein_coding	1	yes	-0.233	0.096	0.156	0	-0.221	0.192	0	0	-0.037	0.093	0.879	0	-0.045	0.877	0	0	-0.256	0.1	0.0657	0	-0.269	0.0456	-1	0	AABR07035428.2	ENSRNOG00000056768	protein_coding	yes	0.245	0.115	0.061	0	0.205	0.11	0	0	0.015	0.121	0.955	0	0.026	0.913	0	0	74.04
APAF1	ENSG00000120868	protein_coding	1	yes	-0.139	0.088	0.458	0	-0.127	0.636	0	0	0.137	0.089	0.398	0	0.131	0.533	0	0	-0.009	0.095	0.983	0	-0.024	0.979	0	0	Apaf1	ENSRNOG00000008022	protein_coding	yes	0.102	0.104	0.429	0	0.063	0.628	0	0	-0.079	0.111	0.663	0	-0.067	0.737	0	0	49.67
APBA1	ENSG00000107282	protein_coding	1	yes	-0.847	0.363	0.181	0	-0.823	0.275	0	0	-0.036	0.139	0.926	0	-0.043	0.937	0	0	0.181	0.15	0.481	0	0.168	0.538	0	0	Apba1	ENSRNOG00000014928	protein_coding	yes	-0.739	0.452	0.161	0	-0.758	0.119	0	0	-0.092	0.276	0.86	0	-0.083	0.884	0	0	0.51
APBA2	ENSG00000034053	protein_coding	1	yes	-0.086	0.111	0.789	0	-0.075	0.856	0	0	0.16	0.131	0.536	0	0.152	0.617	0	0	0.155	0.113	0.412	0	0.14	0.482	0	0	Apba2	ENSRNOG00000016358	NA	no	NA	NA	NA	NA	NA	NA	NA	NA	NA	NA	NA	NA	NA	NA	NA	NA	19.96
APBA3	ENSG00000011132	protein_coding	1	yes	0.118	0.115	0.693	0	0.13	0.69	0	0	-0.028	0.108	0.926	0	-0.035	0.93	0	0	0.004	0.115	1	0	-0.01	1	0	0	Apba3	ENSRNOG00000020466	protein_coding	yes	0.908	0.079	6.43e-29	1	0.869	5.54e-22	1	1	0.286	0.084	0.00389	1	0.297	0.00607	1	1	13.25
APBB1	ENSG00000166313	protein_coding	1	yes	0.047	0.143	0.934	0	0.058	0.945	0	0	0.159	0.119	0.486	0	0.152	0.507	0	0	0.247	0.13	0.208	0	0.233	0.211	0	0	Apbb1	ENSRNOG00000018020	protein_coding	yes	-1.401	0.144	4.94e-21	-1	-1.438	1.61e-21	-1	1	-0.564	0.152	0.00142	-1	-0.554	0.00177	-1	1	5.54
APBB1IP	ENSG00000077420	protein_coding	1	yes	-0.181	0.107	0.407	0	-0.169	0.502	0	0	0.241	0.104	0.152	0	0.233	0.198	0	0	-0.328	0.18	0.233	0	-0.341	0.24	0	0	Apbb1ip	ENSRNOG00000017803	protein_coding	yes	-1.765	1.025	0.138	0	-1.86	0.287	0	0	-0.276	0.11	0.0455	-1	-0.264	0.0728	0	0	57.44
APBB2	ENSG00000163697	protein_coding	1	yes	-0.223	0.098	0.195	0	-0.212	0.319	0	0	-0.277	0.093	0.0472	-1	-0.283	0.0744	0	0	-0.251	0.099	0.0676	0	-0.264	0.0859	0	0	Apbb2	ENSRNOG00000063717	protein_coding	yes	-0.583	0.105	1.23e-07	-1	-0.622	1.75e-08	-1	1	-0.111	0.107	0.49	0	-0.101	0.529	0	0	28.9
APBB3	ENSG00000113108	protein_coding	1	yes	0.133	0.133	0.707	0	0.144	0.73	0	0	-0.307	0.13	0.139	0	-0.313	0.162	0	0	0.204	0.138	0.361	0	0.189	0.448	0	0	Apbb3	ENSRNOG00000017849	protein_coding	yes	-0.344	0.104	0.00231	-1	-0.383	0.000582	-1	1	-0.488	0.11	9.72e-05	-1	-0.478	0.000164	-1	1	20.87
APC	ENSG00000134982	protein_coding	1	yes	-0.234	0.161	0.516	0	-0.224	0.609	0	0	0.163	0.153	0.604	0	0.157	0.672	0	0	-0.211	0.168	0.463	0	-0.227	0.465	0	0	Apc	ENSRNOG00000020423	protein_coding	yes	0.323	0.17	0.0988	0	0.281	0.127	0	0	-0.37	0.179	0.112	0	-0.36	0.106	0	0	14.78
APC2	ENSG00000115266	protein_coding	1	yes	0.138	0.127	0.672	0	0.149	0.66	0	0	-0.078	0.125	0.797	0	-0.086	0.799	0	0	-0.093	0.133	0.733	0	-0.108	0.704	0	0	Apc2	ENSRNOG00000033791	protein_coding	yes	-0.305	0.232	0.274	0	-0.341	0.19	0	0	-0.34	0.221	0.266	0	-0.331	0.273	0	0	15.59
APCDD1	ENSG00000154856	protein_coding	1	yes	-1.236	0.897	0.547	0	-1.092	0.781	0	0	0.094	0.132	0.759	0	0.086	0.801	0	0	0.098	0.415	0.929	0	0.082	1	0	0	Apcdd1	ENSRNOG00000043304	protein_coding	yes	-2.42	0.12	5.33e-88	-1	-2.458	2.87e-85	-1	1	-2.066	0.129	1.89e-54	-1	-2.055	7.29e-51	-1	1	0
APCDD1L	ENSG00000198768	protein_coding	1	yes	-0.263	0.844	0.938	0	-0.228	1	0	0	0.197	0.137	0.443	0	0.191	0.476	0	0	0.802	0.148	3.79e-06	1	0.789	3.69e-06	1	1	Apcdd1l	ENSRNOG00000028440	protein_coding	yes	1.24	0.47	0.0176	1	1.172	0.00408	1	1	0.829	0.629	0.357	0	0.86	0.408	0	0	0.05
APCDD1L.DT	ENSG00000231290	lncRNA	0	yes	0.93	0.682	0.556	0	0.881	0.673	0	0	0.216	0.212	0.626	0	0.211	0.684	0	0	1.006	0.234	0.000425	1	0.994	0.000501	1	1	NA	NA	NA	no	NA	NA	NA	NA	NA	NA	NA	NA	NA	NA	NA	NA	NA	NA	NA	NA	0.15
APEH	ENSG00000164062	protein_coding	1	yes	0.009	0.123	0.996	0	0.02	1	0	0	0.08	0.118	0.774	0	0.072	0.813	0	0	0.183	0.128	0.384	0	0.169	0.409	0	0	Apeh	ENSRNOG00000029572	protein_coding	yes	-0.024	0.093	0.864	0	-0.062	0.6	0	0	0.188	0.096	0.134	0	0.199	0.124	0	0	103.7
APEX1	ENSG00000100823	protein_coding	1	yes	-0.112	0.139	0.778	0	-0.1	0.824	0	0	-0.088	0.133	0.781	0	-0.096	0.766	0	0	0.033	0.145	0.934	0	0.018	1	0	0	Apex1	ENSRNOG00000009663	protein_coding	yes	-0.844	0.152	1.24e-07	-1	-0.881	3.8e-08	-1	1	-0.095	0.158	0.723	0	-0.084	0.748	0	0	181
APEX2	ENSG00000169188	protein_coding	2	yes	-0.311	0.119	0.117	0	-0.298	0.146	0	0	-0.016	0.119	0.962	0	-0.024	0.979	0	0	0.076	0.129	0.786	0	0.063	0.865	0	0	Apex2	ENSRNOG00000000166	protein_coding	yes	0.212	0.117	0.118	0	0.172	0.225	0	0	0.106	0.126	0.593	0	0.117	0.547	0	0	49.06
APEX2	ENSG00000169188	protein_coding	2	yes	-0.311	0.119	0.117	0	-0.298	0.146	0	0	-0.016	0.119	0.962	0	-0.024	0.979	0	0	0.076	0.129	0.786	0	0.063	0.865	0	0	Apex2l1	ENSRNOG00000026046	NA	no	NA	NA	NA	NA	NA	NA	NA	NA	NA	NA	NA	NA	NA	NA	NA	NA	49.06
APH1A	ENSG00000117362	protein_coding	1	yes	-0.081	0.154	0.874	0	-0.069	0.917	0	0	-0.011	0.147	0.98	0	-0.018	0.994	0	0	0.064	0.16	0.869	0	0.051	0.931	0	0	Aph1a	ENSRNOG00000023816	protein_coding	yes	0.172	0.062	0.0113	1	0.133	0.0973	0	0	-0.13	0.064	0.118	0	-0.12	0.23	0	0	172.36
APH1B	ENSG00000138613	protein_coding	3	yes	-0.526	0.623	0.762	0	-0.488	0.798	0	0	-0.088	0.089	0.636	0	-0.095	0.693	0	0	0.045	0.094	0.84	0	0.031	0.957	0	0		ENSRNOG00000063302	protein_coding	yes	-0.363	0.175	0.068	0	-0.399	0.0368	-1	0	0.141	0.181	0.627	0	0.151	0.579	0	0	0.15
APH1B	ENSG00000138613	protein_coding	3	yes	-0.526	0.623	0.762	0	-0.488	0.798	0	0	-0.088	0.089	0.636	0	-0.095	0.693	0	0	0.045	0.094	0.84	0	0.031	0.957	0	0		ENSRNOG00000067077	protein_coding	yes	-0.019	0.168	0.95	0	-0.055	0.794	0	0	-0.016	0.174	0.97	0	-0.006	1	0	0	0.15
APH1B	ENSG00000138613	protein_coding	3	yes	-0.526	0.623	0.762	0	-0.488	0.798	0	0	-0.088	0.089	0.636	0	-0.095	0.693	0	0	0.045	0.094	0.84	0	0.031	0.957	0	0	Aph1b	ENSRNOG00000027295	protein_coding	yes	0.19	0.355	0.693	0	0.151	0.747	0	0	-0.327	0.369	0.568	0	-0.322	0.576	0	0	0.15
API5	ENSG00000166181	protein_coding	1	yes	-0.2	0.075	0.106	0	-0.188	0.282	0	0	-0.016	0.073	0.938	0	-0.022	0.958	0	0	-0.164	0.079	0.156	0	-0.179	0.219	0	0	Api5	ENSRNOG00000009689	protein_coding	yes	0.454	0.108	7.87e-05	1	0.414	0.000282	1	1	-0.088	0.113	0.626	0	-0.077	0.661	0	0	73.99
APIP	ENSG00000149089	protein_coding	1	yes	-0.094	0.096	0.714	0	-0.082	0.831	0	0	0.022	0.092	0.932	0	0.015	0.983	0	0	-0.033	0.101	0.895	0	-0.047	0.9	0	0	Apip	ENSRNOG00000007446	protein_coding	yes	-1.407	0.129	2.88e-26	-1	-1.445	3.48e-25	-1	1	-0.389	0.123	0.00852	-1	-0.378	0.0168	-1	1	14.47
APLF	ENSG00000169621	protein_coding	1	yes	-0.014	0.159	0.992	0	-0.002	1	0	0	-0.093	0.151	0.801	0	-0.1	0.823	0	0	0.076	0.172	0.853	0	0.062	0.943	0	0	Aplf	ENSRNOG00000043059	protein_coding	yes	0.065	0.129	0.713	0	0.025	0.888	0	0	0.153	0.137	0.451	0	0.163	0.389	0	0	5.84
APLN	ENSG00000171388	protein_coding	0	yes	-0.413	0.395	0.691	0	-0.395	0.754	0	0	-0.334	0.361	0.667	0	-0.34	0.758	0	0	-0.358	0.301	0.494	0	-0.369	0.489	0	0	NA	NA	NA	no	NA	NA	NA	NA	NA	NA	NA	NA	NA	NA	NA	NA	NA	NA	NA	NA	0.61
APLP1	ENSG00000105290	protein_coding	1	yes	-0.432	0.141	0.047	-1	-0.421	0.0711	0	0	0.147	0.128	0.568	0	0.141	0.63	0	0	-0.094	0.138	0.744	0	-0.107	0.739	0	0	Aplp1	ENSRNOG00000020851	protein_coding	yes	0.28	0.101	0.0121	1	0.242	0.0337	1	1	-0.194	0.107	0.173	0	-0.183	0.208	0	0	5.48
APLP2	ENSG00000084234	protein_coding	1	yes	-0.001	0.099	1	0	0.011	1	0	0	0.356	0.094	0.00897	1	0.35	0.0132	1	1	0.176	0.103	0.275	0	0.163	0.347	0	0	Aplp2	ENSRNOG00000047179	protein_coding	yes	-0.586	0.066	1e-17	-1	-0.625	1.03e-14	-1	1	-0.223	0.07	0.00751	-1	-0.212	0.034	-1	1	994.07
APMAP	ENSG00000101474	protein_coding	1	yes	0.036	0.088	0.91	0	0.048	0.908	0	0	0.073	0.085	0.692	0	0.066	0.766	0	0	0.138	0.092	0.354	0	0.124	0.449	0	0	Apmap	ENSRNOG00000006795	protein_coding	yes	-1.552	0.088	4.84e-68	-1	-1.591	6.99e-59	-1	1	-0.287	0.09	0.00792	-1	-0.276	0.0213	-1	1	169.17
APOA1	ENSG00000118137	protein_coding	1	no	NA	NA	NA	NA	NA	NA	NA	NA	NA	NA	NA	NA	NA	NA	NA	NA	NA	NA	NA	NA	NA	NA	NA	NA	Apoa1	ENSRNOG00000045679	protein_coding	yes	-0.372	0.344	0.378	0	-0.407	0.281	0	0	-0.242	0.515	0.792	0	-0.22	0.798	0	0	NA
APOBEC2	ENSG00000124701	protein_coding	1	no	NA	NA	NA	NA	NA	NA	NA	NA	NA	NA	NA	NA	NA	NA	NA	NA	NA	NA	NA	NA	NA	NA	NA	NA	Apobec2	ENSRNOG00000012303	protein_coding	yes	-0.369	0.459	0.531	0	-0.385	0.413	0	0	0.385	0.476	0.609	0	0.409	0.626	0	0	NA
APOBEC3B	ENSG00000179750	protein_coding	0	yes	-0.897	0.256	0.0191	-1	-0.884	0.0224	-1	1	-0.153	0.27	0.818	0	-0.161	0.87	0	0	0.756	0.454	0.287	0	0.732	0.356	0	0	NA	NA	NA	no	NA	NA	NA	NA	NA	NA	NA	NA	NA	NA	NA	NA	NA	NA	NA	NA	12.24
APOBEC3C	ENSG00000244509	protein_coding	0	yes	0.101	0.106	0.72	0	0.113	0.707	0	0	0.057	0.099	0.815	0	0.049	0.866	0	0	0.162	0.108	0.351	0	0.148	0.402	0	0	NA	NA	NA	no	NA	NA	NA	NA	NA	NA	NA	NA	NA	NA	NA	NA	NA	NA	NA	NA	39.21
APOBEC3D	ENSG00000243811	protein_coding	0	yes	0.381	0.869	NA	0	0.368	1	0	0	-0.103	0.371	0.92	0	-0.088	0.935	0	0	0.738	0.448	0.294	0	0.704	0.281	0	0	NA	NA	NA	no	NA	NA	NA	NA	NA	NA	NA	NA	NA	NA	NA	NA	NA	NA	NA	NA	0.1
APOBEC3F	ENSG00000128394	protein_coding	0	yes	0.362	0.155	0.18	0	0.373	0.171	0	0	-0.007	0.146	0.985	0	-0.014	1	0	0	0.129	0.158	0.673	0	0.116	0.739	0	0	NA	NA	NA	no	NA	NA	NA	NA	NA	NA	NA	NA	NA	NA	NA	NA	NA	NA	NA	NA	7.16
APOBEC3G	ENSG00000239713	protein_coding	0	yes	0.358	0.178	0.282	0	0.369	0.289	0	0	0.319	0.162	0.246	0	0.312	0.275	0	0	0.622	0.174	0.00513	1	0.607	0.00567	1	1	NA	NA	NA	no	NA	NA	NA	NA	NA	NA	NA	NA	NA	NA	NA	NA	NA	NA	NA	NA	3.96
APOBEC3H	ENSG00000100298	protein_coding	1	no	NA	NA	NA	NA	NA	NA	NA	NA	NA	NA	NA	NA	NA	NA	NA	NA	NA	NA	NA	NA	NA	NA	NA	NA	Apobec3	ENSRNOG00000016852	protein_coding	yes	-0.938	0.115	4.58e-15	-1	-0.977	1.49e-14	-1	1	-0.029	0.108	0.892	0	-0.018	0.945	0	0	NA
APOC1	ENSG00000130208	protein_coding	0	yes	0.037	0.313	0.984	0	0.048	1	0	0	0.252	0.318	0.724	0	0.243	0.765	0	0	0.917	0.34	0.0486	1	0.901	0.0569	0	0	NA	NA	NA	no	NA	NA	NA	NA	NA	NA	NA	NA	NA	NA	NA	NA	NA	NA	NA	NA	19.35
APOC3	ENSG00000110245	protein_coding	1	no	NA	NA	NA	NA	NA	NA	NA	NA	NA	NA	NA	NA	NA	NA	NA	NA	NA	NA	NA	NA	NA	NA	NA	NA	Apoc3	ENSRNOG00000047503	protein_coding	yes	-1.958	0.25	4.44e-14	-1	-1.99	2.55e-14	-1	1	-3.315	0.534	1.22e-08	-1	-3.228	1.33e-11	-1	1	NA
APOD	ENSG00000189058	protein_coding	1	yes	0.814	1.276	0.839	0	0.99	0.976	0	0	-1.28	0.352	0.0122	-1	-1.286	0.00792	-1	1	-1.255	0.461	0.0462	-1	-1.263	0.0356	-1	1	Apod	ENSRNOG00000048273	NA	no	NA	NA	NA	NA	NA	NA	NA	NA	NA	NA	NA	NA	NA	NA	NA	NA	0
APOE	ENSG00000130203	protein_coding	1	yes	-0.058	0.243	0.955	0	-0.047	0.997	0	0	-0.35	0.236	0.423	0	-0.359	0.423	0	0	0.253	0.253	0.588	0	0.239	0.63	0	0	Apoe	ENSRNOG00000018454	protein_coding	yes	0.983	0.202	4.22e-06	1	0.943	1.03e-05	1	1	-0.043	0.212	0.922	0	-0.032	0.948	0	0	274.65
APOL1	ENSG00000100342	protein_coding	8	yes	-0.06	0.159	0.919	0	-0.049	0.973	0	0	0.005	0.147	0.991	0	-0.002	1	0	0	-0.158	0.168	0.619	0	-0.168	0.606	0	0	AABR07058479.1	ENSRNOG00000047414	NA	no	NA	NA	NA	NA	NA	NA	NA	NA	NA	NA	NA	NA	NA	NA	NA	NA	11.68
APOL1	ENSG00000100342	protein_coding	8	yes	-0.06	0.159	0.919	0	-0.049	0.973	0	0	0.005	0.147	0.991	0	-0.002	1	0	0	-0.158	0.168	0.619	0	-0.168	0.606	0	0		ENSRNOG00000069032	protein_coding	yes	-0.791	0.247	0.00333	-1	-0.828	0.00165	-1	1	-1.028	0.246	0.000271	-1	-1.015	0.000244	-1	1	11.68
APOL1	ENSG00000100342	protein_coding	8	yes	-0.06	0.159	0.919	0	-0.049	0.973	0	0	0.005	0.147	0.991	0	-0.002	1	0	0	-0.158	0.168	0.619	0	-0.168	0.606	0	0		ENSRNOG00000023122	protein_coding	yes	0.114	0.322	0.802	0	0.074	0.867	0	0	-0.033	0.342	0.969	0	-0.023	0.988	0	0	11.68
APOL1	ENSG00000100342	protein_coding	8	yes	-0.06	0.159	0.919	0	-0.049	0.973	0	0	0.005	0.147	0.991	0	-0.002	1	0	0	-0.158	0.168	0.619	0	-0.168	0.606	0	0	Apol3	ENSRNOG00000042771	protein_coding	yes	-0.798	0.244	0.00262	-1	-0.836	0.00149	-1	1	-0.764	0.249	0.0107	-1	-0.753	0.0125	-1	1	11.68
APOL1	ENSG00000100342	protein_coding	8	yes	-0.06	0.159	0.919	0	-0.049	0.973	0	0	0.005	0.147	0.991	0	-0.002	1	0	0	-0.158	0.168	0.619	0	-0.168	0.606	0	0	RGD1309808	ENSRNOG00000047782	protein_coding	yes	1.241	0.396	0.00411	1	1.189	0.0035	1	1	0.758	0.436	0.197	0	0.764	0.182	0	0	11.68
APOL1	ENSG00000100342	protein_coding	8	yes	-0.06	0.159	0.919	0	-0.049	0.973	0	0	0.005	0.147	0.991	0	-0.002	1	0	0	-0.158	0.168	0.619	0	-0.168	0.606	0	0	Apol2	ENSRNOG00000070111	NA	no	NA	NA	NA	NA	NA	NA	NA	NA	NA	NA	NA	NA	NA	NA	NA	NA	11.68
APOL1	ENSG00000100342	protein_coding	8	yes	-0.06	0.159	0.919	0	-0.049	0.973	0	0	0.005	0.147	0.991	0	-0.002	1	0	0	-0.158	0.168	0.619	0	-0.168	0.606	0	0	AABR07058464.1	ENSRNOG00000052981	protein_coding	yes	-0.305	0.134	0.0445	-1	-0.343	0.0174	-1	1	0.149	0.138	0.47	0	0.16	0.405	0	0	11.68
APOL1	ENSG00000100342	protein_coding	8	yes	-0.06	0.159	0.919	0	-0.049	0.973	0	0	0.005	0.147	0.991	0	-0.002	1	0	0	-0.158	0.168	0.619	0	-0.168	0.606	0	0	Apol9a	ENSRNOG00000023410	protein_coding	yes	-2.263	0.228	5.25e-22	-1	-2.291	1.01e-24	-1	1	0.53	0.162	0.0059	1	0.54	0.0044	1	1	11.68
APOL2	ENSG00000128335	protein_coding	8	yes	0.111	0.085	0.581	0	0.122	0.62	0	0	0.012	0.079	0.959	0	0.004	1	0	0	-0.054	0.088	0.776	0	-0.067	0.772	0	0	AABR07058479.1	ENSRNOG00000047414	NA	no	NA	NA	NA	NA	NA	NA	NA	NA	NA	NA	NA	NA	NA	NA	NA	NA	22.95
APOL2	ENSG00000128335	protein_coding	8	yes	0.111	0.085	0.581	0	0.122	0.62	0	0	0.012	0.079	0.959	0	0.004	1	0	0	-0.054	0.088	0.776	0	-0.067	0.772	0	0		ENSRNOG00000069032	protein_coding	yes	-0.791	0.247	0.00333	-1	-0.828	0.00165	-1	1	-1.028	0.246	0.000271	-1	-1.015	0.000244	-1	1	22.95
APOL2	ENSG00000128335	protein_coding	8	yes	0.111	0.085	0.581	0	0.122	0.62	0	0	0.012	0.079	0.959	0	0.004	1	0	0	-0.054	0.088	0.776	0	-0.067	0.772	0	0		ENSRNOG00000023122	protein_coding	yes	0.114	0.322	0.802	0	0.074	0.867	0	0	-0.033	0.342	0.969	0	-0.023	0.988	0	0	22.95
APOL2	ENSG00000128335	protein_coding	8	yes	0.111	0.085	0.581	0	0.122	0.62	0	0	0.012	0.079	0.959	0	0.004	1	0	0	-0.054	0.088	0.776	0	-0.067	0.772	0	0	Apol3	ENSRNOG00000042771	protein_coding	yes	-0.798	0.244	0.00262	-1	-0.836	0.00149	-1	1	-0.764	0.249	0.0107	-1	-0.753	0.0125	-1	1	22.95
APOL2	ENSG00000128335	protein_coding	8	yes	0.111	0.085	0.581	0	0.122	0.62	0	0	0.012	0.079	0.959	0	0.004	1	0	0	-0.054	0.088	0.776	0	-0.067	0.772	0	0	RGD1309808	ENSRNOG00000047782	protein_coding	yes	1.241	0.396	0.00411	1	1.189	0.0035	1	1	0.758	0.436	0.197	0	0.764	0.182	0	0	22.95
APOL2	ENSG00000128335	protein_coding	8	yes	0.111	0.085	0.581	0	0.122	0.62	0	0	0.012	0.079	0.959	0	0.004	1	0	0	-0.054	0.088	0.776	0	-0.067	0.772	0	0	Apol2	ENSRNOG00000070111	NA	no	NA	NA	NA	NA	NA	NA	NA	NA	NA	NA	NA	NA	NA	NA	NA	NA	22.95
APOL2	ENSG00000128335	protein_coding	8	yes	0.111	0.085	0.581	0	0.122	0.62	0	0	0.012	0.079	0.959	0	0.004	1	0	0	-0.054	0.088	0.776	0	-0.067	0.772	0	0	AABR07058464.1	ENSRNOG00000052981	protein_coding	yes	-0.305	0.134	0.0445	-1	-0.343	0.0174	-1	1	0.149	0.138	0.47	0	0.16	0.405	0	0	22.95
APOL2	ENSG00000128335	protein_coding	8	yes	0.111	0.085	0.581	0	0.122	0.62	0	0	0.012	0.079	0.959	0	0.004	1	0	0	-0.054	0.088	0.776	0	-0.067	0.772	0	0	Apol9a	ENSRNOG00000023410	protein_coding	yes	-2.263	0.228	5.25e-22	-1	-2.291	1.01e-24	-1	1	0.53	0.162	0.0059	1	0.54	0.0044	1	1	22.95
APOL3	ENSG00000128284	protein_coding	8	yes	0.029	0.164	0.969	0	0.038	1	0	0	-0.228	0.096	0.137	0	-0.235	0.159	0	0	0.159	0.113	0.395	0	0.145	0.504	0	0	AABR07058479.1	ENSRNOG00000047414	NA	no	NA	NA	NA	NA	NA	NA	NA	NA	NA	NA	NA	NA	NA	NA	NA	NA	1.93
APOL3	ENSG00000128284	protein_coding	8	yes	0.029	0.164	0.969	0	0.038	1	0	0	-0.228	0.096	0.137	0	-0.235	0.159	0	0	0.159	0.113	0.395	0	0.145	0.504	0	0		ENSRNOG00000069032	protein_coding	yes	-0.791	0.247	0.00333	-1	-0.828	0.00165	-1	1	-1.028	0.246	0.000271	-1	-1.015	0.000244	-1	1	1.93
APOL3	ENSG00000128284	protein_coding	8	yes	0.029	0.164	0.969	0	0.038	1	0	0	-0.228	0.096	0.137	0	-0.235	0.159	0	0	0.159	0.113	0.395	0	0.145	0.504	0	0		ENSRNOG00000023122	protein_coding	yes	0.114	0.322	0.802	0	0.074	0.867	0	0	-0.033	0.342	0.969	0	-0.023	0.988	0	0	1.93
APOL3	ENSG00000128284	protein_coding	8	yes	0.029	0.164	0.969	0	0.038	1	0	0	-0.228	0.096	0.137	0	-0.235	0.159	0	0	0.159	0.113	0.395	0	0.145	0.504	0	0	Apol3	ENSRNOG00000042771	protein_coding	yes	-0.798	0.244	0.00262	-1	-0.836	0.00149	-1	1	-0.764	0.249	0.0107	-1	-0.753	0.0125	-1	1	1.93
APOL3	ENSG00000128284	protein_coding	8	yes	0.029	0.164	0.969	0	0.038	1	0	0	-0.228	0.096	0.137	0	-0.235	0.159	0	0	0.159	0.113	0.395	0	0.145	0.504	0	0	RGD1309808	ENSRNOG00000047782	protein_coding	yes	1.241	0.396	0.00411	1	1.189	0.0035	1	1	0.758	0.436	0.197	0	0.764	0.182	0	0	1.93
APOL3	ENSG00000128284	protein_coding	8	yes	0.029	0.164	0.969	0	0.038	1	0	0	-0.228	0.096	0.137	0	-0.235	0.159	0	0	0.159	0.113	0.395	0	0.145	0.504	0	0	Apol2	ENSRNOG00000070111	NA	no	NA	NA	NA	NA	NA	NA	NA	NA	NA	NA	NA	NA	NA	NA	NA	NA	1.93
APOL3	ENSG00000128284	protein_coding	8	yes	0.029	0.164	0.969	0	0.038	1	0	0	-0.228	0.096	0.137	0	-0.235	0.159	0	0	0.159	0.113	0.395	0	0.145	0.504	0	0	AABR07058464.1	ENSRNOG00000052981	protein_coding	yes	-0.305	0.134	0.0445	-1	-0.343	0.0174	-1	1	0.149	0.138	0.47	0	0.16	0.405	0	0	1.93
APOL3	ENSG00000128284	protein_coding	8	yes	0.029	0.164	0.969	0	0.038	1	0	0	-0.228	0.096	0.137	0	-0.235	0.159	0	0	0.159	0.113	0.395	0	0.145	0.504	0	0	Apol9a	ENSRNOG00000023410	protein_coding	yes	-2.263	0.228	5.25e-22	-1	-2.291	1.01e-24	-1	1	0.53	0.162	0.0059	1	0.54	0.0044	1	1	1.93
APOL4	ENSG00000100336	protein_coding	8	yes	0	1.281	1	0	0	1	0	0	0.571	0.521	0.592	0	0.548	0.646	0	0	-0.793	0.396	0.177	0	-0.797	0.1	0	0	AABR07058479.1	ENSRNOG00000047414	NA	no	NA	NA	NA	NA	NA	NA	NA	NA	NA	NA	NA	NA	NA	NA	NA	NA	0
APOL4	ENSG00000100336	protein_coding	8	yes	0	1.281	1	0	0	1	0	0	0.571	0.521	0.592	0	0.548	0.646	0	0	-0.793	0.396	0.177	0	-0.797	0.1	0	0		ENSRNOG00000069032	protein_coding	yes	-0.791	0.247	0.00333	-1	-0.828	0.00165	-1	1	-1.028	0.246	0.000271	-1	-1.015	0.000244	-1	1	0
APOL4	ENSG00000100336	protein_coding	8	yes	0	1.281	1	0	0	1	0	0	0.571	0.521	0.592	0	0.548	0.646	0	0	-0.793	0.396	0.177	0	-0.797	0.1	0	0		ENSRNOG00000023122	protein_coding	yes	0.114	0.322	0.802	0	0.074	0.867	0	0	-0.033	0.342	0.969	0	-0.023	0.988	0	0	0
APOL4	ENSG00000100336	protein_coding	8	yes	0	1.281	1	0	0	1	0	0	0.571	0.521	0.592	0	0.548	0.646	0	0	-0.793	0.396	0.177	0	-0.797	0.1	0	0	Apol3	ENSRNOG00000042771	protein_coding	yes	-0.798	0.244	0.00262	-1	-0.836	0.00149	-1	1	-0.764	0.249	0.0107	-1	-0.753	0.0125	-1	1	0
APOL4	ENSG00000100336	protein_coding	8	yes	0	1.281	1	0	0	1	0	0	0.571	0.521	0.592	0	0.548	0.646	0	0	-0.793	0.396	0.177	0	-0.797	0.1	0	0	RGD1309808	ENSRNOG00000047782	protein_coding	yes	1.241	0.396	0.00411	1	1.189	0.0035	1	1	0.758	0.436	0.197	0	0.764	0.182	0	0	0
APOL4	ENSG00000100336	protein_coding	8	yes	0	1.281	1	0	0	1	0	0	0.571	0.521	0.592	0	0.548	0.646	0	0	-0.793	0.396	0.177	0	-0.797	0.1	0	0	Apol2	ENSRNOG00000070111	NA	no	NA	NA	NA	NA	NA	NA	NA	NA	NA	NA	NA	NA	NA	NA	NA	NA	0
APOL4	ENSG00000100336	protein_coding	8	yes	0	1.281	1	0	0	1	0	0	0.571	0.521	0.592	0	0.548	0.646	0	0	-0.793	0.396	0.177	0	-0.797	0.1	0	0	AABR07058464.1	ENSRNOG00000052981	protein_coding	yes	-0.305	0.134	0.0445	-1	-0.343	0.0174	-1	1	0.149	0.138	0.47	0	0.16	0.405	0	0	0
APOL4	ENSG00000100336	protein_coding	8	yes	0	1.281	1	0	0	1	0	0	0.571	0.521	0.592	0	0.548	0.646	0	0	-0.793	0.396	0.177	0	-0.797	0.1	0	0	Apol9a	ENSRNOG00000023410	protein_coding	yes	-2.263	0.228	5.25e-22	-1	-2.291	1.01e-24	-1	1	0.53	0.162	0.0059	1	0.54	0.0044	1	1	0
APOL6	ENSG00000221963	protein_coding	0	yes	-0.07	0.132	0.873	0	-0.06	0.934	0	0	-0.381	0.127	0.0458	-1	-0.387	0.0546	0	0	-0.468	0.138	0.00848	-1	-0.482	0.00888	-1	1	NA	NA	NA	no	NA	NA	NA	NA	NA	NA	NA	NA	NA	NA	NA	NA	NA	NA	NA	NA	37.78
APOLD1	ENSG00000178878	protein_coding	1	yes	-0.455	0.147	0.0454	-1	-0.444	0.0686	0	0	0.428	0.127	0.0219	1	0.421	0.0301	1	1	0.345	0.148	0.103	0	0.331	0.139	0	0	Apold1	ENSRNOG00000007830	protein_coding	yes	-1.349	0.197	4.52e-11	-1	-1.385	1.64e-11	-1	1	-0.873	0.175	8.04e-06	-1	-0.861	1.82e-05	-1	1	3.05
APOM	ENSG00000204444	protein_coding	1	yes	0.08	0.233	0.928	0	0.091	0.954	0	0	-0.058	0.219	0.925	0	-0.063	0.928	0	0	-0.077	0.223	0.889	0	-0.09	0.912	0	0	Apom	ENSRNOG00000000850	protein_coding	yes	-0.242	0.212	0.35	0	-0.28	0.242	0	0	0.209	0.229	0.553	0	0.222	0.507	0	0	1.83
APOO	ENSG00000184831	protein_coding	2	yes	-0.272	0.101	0.0993	0	-0.261	0.177	0	0	-0.251	0.116	0.189	0	-0.257	0.245	0	0	-0.02	0.123	0.958	0	-0.033	0.969	0	0		ENSRNOG00000065327	NA	no	NA	NA	NA	NA	NA	NA	NA	NA	NA	NA	NA	NA	NA	NA	NA	NA	17.52
APOO	ENSG00000184831	protein_coding	2	yes	-0.272	0.101	0.0993	0	-0.261	0.177	0	0	-0.251	0.116	0.189	0	-0.257	0.245	0	0	-0.02	0.123	0.958	0	-0.033	0.969	0	0	Apoo	ENSRNOG00000046918	protein_coding	yes	-0.505	0.115	4.07e-05	-1	-0.544	2.4e-05	-1	1	0.054	0.115	0.793	0	0.064	0.768	0	0	17.52
APOOL	ENSG00000155008	protein_coding	1	yes	0.148	0.073	0.28	0	0.159	0.375	0	0	0.219	0.074	0.0504	0	0.211	0.135	0	0	-0.064	0.085	0.712	0	-0.078	0.72	0	0	Apool	ENSRNOG00000004512	protein_coding	yes	0.113	0.095	0.327	0	0.074	0.556	0	0	0.726	0.097	2.75e-12	1	0.737	3.33e-11	1	1	29.3
APP	ENSG00000142192	protein_coding	1	yes	0.28	0.09	0.0433	1	0.292	0.0711	0	0	0.168	0.086	0.248	0	0.161	0.354	0	0	0.064	0.094	0.742	0	0.051	0.863	0	0	App	ENSRNOG00000006997	protein_coding	yes	-0.331	0.088	0.000506	-1	-0.369	0.000307	-1	1	-0.315	0.093	0.00411	-1	-0.305	0.0119	-1	1	1012.56
APPBP2	ENSG00000062725	protein_coding	1	yes	-0.117	0.12	0.714	0	-0.105	0.801	0	0	0.056	0.116	0.849	0	0.05	0.907	0	0	-0.06	0.126	0.84	0	-0.074	0.832	0	0	Appbp2	ENSRNOG00000027654	protein_coding	yes	0.19	0.099	0.0949	0	0.149	0.183	0	0	-0.01	0.105	0.969	0	0.001	1	0	0	93.29
APPBP2.DT	ENSG00000259349	lncRNA	0	yes	0.16	0.324	0.884	0	0.172	0.911	0	0	-0.2	0.396	0.841	0	-0.214	0.92	0	0	0.136	0.357	0.874	0	0.127	0.941	0	0	NA	NA	NA	no	NA	NA	NA	NA	NA	NA	NA	NA	NA	NA	NA	NA	NA	NA	NA	NA	1.63
APPL1	ENSG00000157500	protein_coding	1	yes	-0.227	0.09	0.138	0	-0.216	0.282	0	0	-0.115	0.087	0.488	0	-0.122	0.564	0	0	-0.125	0.093	0.424	0	-0.14	0.457	0	0	Appl1	ENSRNOG00000013574	protein_coding	yes	0.701	0.105	1.95e-10	1	0.661	8.09e-09	1	1	0.157	0.11	0.311	0	0.169	0.277	0	0	36.21
APPL2	ENSG00000136044	protein_coding	1	yes	0.003	0.066	0.999	0	0.014	1	0	0	0.134	0.06	0.175	0	0.127	0.342	0	0	-0.145	0.068	0.146	0	-0.158	0.2	0	0	Appl2	ENSRNOG00000008174	protein_coding	yes	0.398	0.115	0.00149	1	0.358	0.0037	1	1	-0.429	0.122	0.00269	-1	-0.418	0.0033	-1	1	55.61
APRT	ENSG00000198931	protein_coding	1	yes	-0.108	0.157	0.823	0	-0.096	0.869	0	0	-0.121	0.15	0.717	0	-0.129	0.699	0	0	0.009	0.164	0.996	0	-0.005	1	0	0	Aprt	ENSRNOG00000014405	protein_coding	yes	0.527	0.153	0.00149	1	0.489	0.00302	1	1	0.307	0.16	0.147	0	0.318	0.12	0	0	71.56
APTR	ENSG00000214293	lncRNA	0	yes	0.237	0.101	0.179	0	0.249	0.237	0	0	-0.066	0.099	0.778	0	-0.07	0.844	0	0	0.024	0.096	0.925	0	0.01	1	0	0	NA	NA	NA	no	NA	NA	NA	NA	NA	NA	NA	NA	NA	NA	NA	NA	NA	NA	NA	NA	8.02
APTX	ENSG00000137074	protein_coding	1	yes	-0.061	0.064	0.721	0	-0.05	0.869	0	0	0.106	0.061	0.328	0	0.099	0.515	0	0	-0.036	0.065	0.804	0	-0.05	0.798	0	0	Aptx	ENSRNOG00000006582	protein_coding	yes	-0.061	0.103	0.658	0	-0.101	0.441	0	0	0.141	0.108	0.361	0	0.151	0.319	0	0	27.07
AQP1	ENSG00000240583	protein_coding	1	yes	-0.509	0.553	0.732	0	-0.48	0.81	0	0	-0.07	0.223	0.907	0	-0.078	0.921	0	0	-0.884	0.363	0.0833	0	-0.887	0.0917	0	0	Aqp1	ENSRNOG00000011648	protein_coding	yes	-0.119	0.295	0.773	0	-0.155	0.677	0	0	1.031	0.309	0.0048	1	1.042	0.00451	1	1	0
AQP10	ENSG00000143595	protein_coding	1	no	NA	NA	NA	NA	NA	NA	NA	NA	NA	NA	NA	NA	NA	NA	NA	NA	NA	NA	NA	NA	NA	NA	NA	NA		ENSRNOG00000069352	protein_coding	yes	-0.546	0.339	0.168	0	-0.579	0.112	0	0	0.337	0.37	0.556	0	0.346	0.527	0	0	NA
AQP11	ENSG00000178301	protein_coding	1	yes	0.161	0.154	0.691	0	0.17	0.684	0	0	0.142	0.176	0.717	0	0.132	0.758	0	0	0.568	0.149	0.00237	1	0.554	0.00193	1	1	Aqp11	ENSRNOG00000013358	protein_coding	yes	-0.595	0.318	0.104	0	-0.628	0.0665	0	0	0.737	0.33	0.0806	0	0.745	0.0648	0	0	2.13
AQP3	ENSG00000165272	protein_coding	1	yes	0.475	0.337	0.535	0	0.484	0.575	0	0	0.42	0.313	0.482	0	0.412	0.539	0	0	0.993	0.327	0.0221	1	0.977	0.0261	1	1	Aqp3	ENSRNOG00000009797	protein_coding	yes	-1.396	0.334	9.32e-05	-1	-1.431	8.64e-05	-1	1	1.103	0.367	0.013	1	1.112	0.0109	1	1	1.42
AQP4	ENSG00000171885	protein_coding	1	yes	0.913	0.456	0.284	0	0.916	0.146	0	0	-0.634	0.779	0.714	0	-0.635	0.818	0	0	0	1.369	1	0	0	1	0	0	Aqp4	ENSRNOG00000016043	NA	no	NA	NA	NA	NA	NA	NA	NA	NA	NA	NA	NA	NA	NA	NA	NA	NA	1.42
AQP4.AS1	ENSG00000260372	lncRNA	0	yes	-0.149	0.581	NA	0	-0.153	0.984	0	0	-0.402	1.273	NA	0	-1.187	1	0	0	0	1.395	NA	0	0	1	0	0	NA	NA	NA	no	NA	NA	NA	NA	NA	NA	NA	NA	NA	NA	NA	NA	NA	NA	NA	NA	0.36
AQP5	ENSG00000161798	protein_coding	1	no	NA	NA	NA	NA	NA	NA	NA	NA	NA	NA	NA	NA	NA	NA	NA	NA	NA	NA	NA	NA	NA	NA	NA	NA	Aqp5	ENSRNOG00000051970	protein_coding	yes	-2.859	0.664	5.45e-05	-1	-2.864	9.89e-06	-1	1	0	1.396	1	0	0	1	0	0	NA
AQP7	ENSG00000165269	protein_coding	1	yes	0.341	0.465	0.805	0	0.351	0.838	0	0	1.418	0.497	0.0615	0	1.397	0.0749	0	0	1.595	0.559	0.0346	1	1.548	0.0457	1	1	Aqp7	ENSRNOG00000009686	NA	no	NA	NA	NA	NA	NA	NA	NA	NA	NA	NA	NA	NA	NA	NA	NA	NA	3.1
AQP9	ENSG00000103569	protein_coding	1	no	NA	NA	NA	NA	NA	NA	NA	NA	NA	NA	NA	NA	NA	NA	NA	NA	NA	NA	NA	NA	NA	NA	NA	NA	Aqp9	ENSRNOG00000061883	protein_coding	yes	-2.994	0.668	2.63e-05	-1	-2.929	1.03e-06	-1	1	-1.513	0.581	0.0357	-1	-1.481	0.0244	-1	1	NA
AQR	ENSG00000021776	protein_coding	1	yes	-0.2	0.081	0.147	0	-0.189	0.32	0	0	0.132	0.079	0.344	0	0.126	0.499	0	0	-0.076	0.084	0.638	0	-0.09	0.657	0	0	Aqr	ENSRNOG00000008912	protein_coding	yes	0.161	0.091	0.127	0	0.12	0.252	0	0	0.097	0.096	0.5	0	0.108	0.434	0	0	41.24
AR	ENSG00000169083	protein_coding	1	yes	-0.974	0.5	0.305	0	-0.928	0.393	0	0	0.171	0.106	0.366	0	0.164	0.473	0	0	-0.049	0.123	0.87	0	-0.062	0.873	0	0	Ar	ENSRNOG00000005639	NA	no	NA	NA	NA	NA	NA	NA	NA	NA	NA	NA	NA	NA	NA	NA	NA	NA	0.25
ARAF	ENSG00000078061	protein_coding	1	yes	0.037	0.103	0.924	0	0.049	0.919	0	0	0.065	0.099	0.784	0	0.057	0.832	0	0	-0.079	0.108	0.719	0	-0.093	0.671	0	0	Araf	ENSRNOG00000010838	protein_coding	yes	0.256	0.056	2.06e-05	1	0.217	0.00354	1	1	0.081	0.06	0.345	0	0.091	0.378	0	0	67.29
ARAP1	ENSG00000186635	protein_coding	1	yes	0.054	0.107	0.882	0	0.064	0.879	0	0	0.048	0.101	0.85	0	0.041	0.901	0	0	0.143	0.11	0.441	0	0.129	0.5	0	0	Arap1	ENSRNOG00000019555	protein_coding	yes	-0.139	0.052	0.0154	-1	-0.178	0.0111	-1	1	-0.138	0.054	0.0392	-1	-0.128	0.143	0	0	53.22
ARAP1.AS2	ENSG00000245148	lncRNA	0	yes	-0.63	0.472	NA	0	-0.621	0.643	0	0	0.776	0.408	0.267	0	0.767	0.275	0	0	0.862	0.542	0.316	0	0.836	0.382	0	0	NA	NA	NA	no	NA	NA	NA	NA	NA	NA	NA	NA	NA	NA	NA	NA	NA	NA	NA	NA	0.05
ARAP2	ENSG00000047365	protein_coding	1	yes	0.104	0.285	0.922	0	0.113	0.941	0	0	-1.143	0.424	0.0815	0	-1.141	0.0953	0	0	-2.33	0.838	0.0406	-1	-2.183	0.0253	-1	1	Arap2	ENSRNOG00000056826	protein_coding	yes	-0.764	0.186	0.000127	-1	-0.802	6.38e-05	-1	1	-0.165	0.194	0.587	0	-0.154	0.603	0	0	13
ARAP3	ENSG00000120318	protein_coding	1	yes	-0.107	0.106	0.701	0	-0.096	0.779	0	0	0	0.103	1	0	-0.007	1	0	0	0.267	0.109	0.082	0	0.252	0.112	0	0	Arap3	ENSRNOG00000055527	protein_coding	yes	-3.052	0.676	2.23e-05	-1	-2.945	1.94e-08	-1	1	0.459	0.38	0.407	0	0.478	0.308	0	0	29.51
ARC	ENSG00000198576	protein_coding	1	no	NA	NA	NA	NA	NA	NA	NA	NA	NA	NA	NA	NA	NA	NA	NA	NA	NA	NA	NA	NA	NA	NA	NA	NA	Arc	ENSRNOG00000043465	protein_coding	yes	-1.196	0.438	0.0137	-1	-1.208	0.00326	-1	1	-0.388	0.523	0.645	0	-0.348	0.594	0	0	NA
ARCN1	ENSG00000095139	protein_coding	1	yes	-0.103	0.063	0.432	0	-0.091	0.673	0	0	0.073	0.059	0.526	0	0.067	0.698	0	0	0.055	0.064	0.65	0	0.041	0.854	0	0	Arcn1	ENSRNOG00000061108	protein_coding	yes	0.671	0.073	5.92e-19	1	0.631	2.64e-14	1	1	-0.159	0.077	0.109	0	-0.148	0.176	0	0	88.21
AREG	ENSG00000109321	protein_coding	1	yes	0.547	0.501	0.671	0	0.556	0.677	0	0	-1.215	0.513	0.139	0	-1.217	0.125	0	0	1.543	0.559	0.0422	1	1.515	0.0375	1	1	Areg	ENSRNOG00000002754	protein_coding	yes	-0.489	0.296	0.157	0	-0.523	0.109	0	0	-0.455	0.289	0.252	0	-0.445	0.267	0	0	28.34
AREL1	ENSG00000119682	protein_coding	1	yes	-0.126	0.075	0.412	0	-0.114	0.594	0	0	0.015	0.075	0.943	0	0.01	0.994	0	0	-0.022	0.079	0.911	0	-0.036	0.903	0	0	Arel1	ENSRNOG00000004382	protein_coding	yes	-0.088	0.108	0.526	0	-0.128	0.313	0	0	-0.246	0.114	0.0916	0	-0.236	0.105	0	0	58.35
ARF1	ENSG00000143761	protein_coding	2	yes	0.025	0.121	0.964	0	0.037	0.968	0	0	0.04	0.116	0.895	0	0.033	0.94	0	0	0.077	0.126	0.776	0	0.064	0.849	0	0		ENSRNOG00000063798	NA	no	NA	NA	NA	NA	NA	NA	NA	NA	NA	NA	NA	NA	NA	NA	NA	NA	352.6
ARF1	ENSG00000143761	protein_coding	2	yes	0.025	0.121	0.964	0	0.037	0.968	0	0	0.04	0.116	0.895	0	0.033	0.94	0	0	0.077	0.126	0.776	0	0.064	0.849	0	0	Arf1	ENSRNOG00000060229	protein_coding	yes	1.047	0.083	1.28e-34	1	1.009	3.12e-26	1	1	0.059	0.087	0.684	0	0.07	0.636	0	0	352.6
ARF3	ENSG00000134287	protein_coding	1	yes	-0.044	0.118	0.919	0	-0.032	0.975	0	0	-0.205	0.113	0.293	0	-0.212	0.273	0	0	-0.239	0.123	0.194	0	-0.252	0.151	0	0	Fkbp11	ENSRNOG00000054775	protein_coding	yes	-0.247	0.093	0.0166	-1	-0.286	0.00608	-1	1	-0.183	0.097	0.154	0	-0.173	0.195	0	0	197.15
ARF4	ENSG00000168374	protein_coding	1	yes	-0.018	0.105	0.97	0	-0.006	1	0	0	0.067	0.099	0.777	0	0.06	0.833	0	0	0.054	0.109	0.833	0	0.041	0.917	0	0	Arf4	ENSRNOG00000012623	protein_coding	yes	1.219	0.084	2.65e-46	1	1.18	8.6e-37	1	1	-0.205	0.088	0.0648	0	-0.194	0.107	0	0	131.53
ARF5	ENSG00000004059	protein_coding	0	yes	-0.064	0.165	0.915	0	-0.053	0.961	0	0	0.011	0.157	0.98	0	0.003	1	0	0	-0.062	0.172	0.883	0	-0.076	0.872	0	0	NA	NA	NA	no	NA	NA	NA	NA	NA	NA	NA	NA	NA	NA	NA	NA	NA	NA	NA	NA	122.29
ARF6	ENSG00000165527	protein_coding	1	yes	-0.017	0.065	0.946	0	-0.006	1	0	0	0.033	0.062	0.828	0	0.026	0.923	0	0	-0.081	0.069	0.499	0	-0.095	0.538	0	0	Arf6	ENSRNOG00000070951	protein_coding	yes	0.335	0.071	1.01e-05	1	0.295	0.000535	1	1	0.251	0.074	0.00417	1	0.262	0.00769	1	1	133.01
ARFGAP1	ENSG00000101199	protein_coding	1	yes	0.069	0.073	0.722	0	0.08	0.731	0	0	0.071	0.07	0.625	0	0.063	0.729	0	0	0.103	0.076	0.416	0	0.091	0.549	0	0	Arfgap1	ENSRNOG00000043150	protein_coding	yes	-0.326	0.323	0.416	0	-0.364	0.323	0	0	-0.165	0.341	0.784	0	-0.155	0.818	0	0	208.17
ARFGAP2	ENSG00000149182	protein_coding	1	yes	-0.025	0.107	0.957	0	-0.013	1	0	0	-0.059	0.102	0.813	0	-0.066	0.809	0	0	-0.208	0.11	0.214	0	-0.221	0.168	0	0	Arfgap2	ENSRNOG00000014429	protein_coding	yes	0.18	0.079	0.0441	1	0.142	0.151	0	0	0.127	0.083	0.271	0	0.138	0.262	0	0	52.97
ARFGAP3	ENSG00000242247	protein_coding	1	yes	0.015	0.073	0.962	0	0.027	0.971	0	0	0.186	0.069	0.0853	0	0.178	0.203	0	0	0.122	0.076	0.309	0	0.107	0.512	0	0	Arfgap3	ENSRNOG00000046472	protein_coding	yes	1.164	0.052	4.16e-108	1	1.125	4.99e-59	1	1	0.32	0.054	5.05e-08	1	0.33	2.62e-05	1	1	55.15
ARFGEF1	ENSG00000066777	protein_coding	1	yes	-0.097	0.154	0.842	0	-0.087	0.901	0	0	0.231	0.148	0.391	0	0.225	0.453	0	0	0.025	0.161	0.961	0	0.011	1	0	0	Arfgef1	ENSRNOG00000005703	protein_coding	yes	0.237	0.124	0.0953	0	0.197	0.148	0	0	-0.09	0.13	0.673	0	-0.08	0.697	0	0	76.69
ARFGEF1.DT	ENSG00000271966	lncRNA	0	yes	0.351	0.317	0.663	0	0.358	0.678	0	0	0.574	0.379	0.411	0	0.563	0.487	0	0	0.065	0.368	0.953	0	0.047	1	0	0	NA	NA	NA	no	NA	NA	NA	NA	NA	NA	NA	NA	NA	NA	NA	NA	NA	NA	NA	NA	0.81
ARFGEF2	ENSG00000124198	protein_coding	1	yes	-0.164	0.113	0.517	0	-0.154	0.634	0	0	0.187	0.11	0.336	0	0.18	0.431	0	0	0	0.119	1	0	-0.014	1	0	0	Arfgef2	ENSRNOG00000007485	protein_coding	yes	0.86	0.162	5.29e-07	1	0.818	1.01e-06	1	1	-0.033	0.171	0.927	0	-0.022	0.96	0	0	79.68
ARFGEF3	ENSG00000112379	protein_coding	1	yes	-0.21	0.263	0.78	0	-0.201	0.819	0	0	0.805	0.306	0.0923	0	0.793	0.0989	0	0	0.519	0.885	0.788	0	0.458	0.958	0	0	Arfgef3	ENSRNOG00000011460	protein_coding	yes	0.987	0.765	0.283	0	0.924	0.223	0	0	2.459	1.206	0.117	0	2.204	0.133	0	0	3.86
ARFIP1	ENSG00000164144	protein_coding	1	yes	0.047	0.101	0.892	0	0.058	0.911	0	0	-0.2	0.096	0.209	0	-0.207	0.279	0	0	-0.332	0.106	0.0169	-1	-0.346	0.0286	-1	1	Arfip1	ENSRNOG00000010533	protein_coding	yes	0.272	0.072	0.00049	1	0.232	0.00626	1	1	-0.096	0.076	0.381	0	-0.085	0.481	0	0	31.94
ARFIP2	ENSG00000132254	protein_coding	1	yes	-0.027	0.127	0.963	0	-0.015	1	0	0	0.234	0.121	0.256	0	0.226	0.253	0	0	0.177	0.131	0.418	0	0.163	0.443	0	0	Arfip2	ENSRNOG00000018440	protein_coding	yes	0.301	0.086	0.0012	1	0.263	0.00849	1	1	0.068	0.09	0.641	0	0.079	0.587	0	0	43.68
ARFRP1	ENSG00000101246	protein_coding	1	yes	0.117	0.088	0.575	0	0.128	0.579	0	0	-0.191	0.086	0.173	0	-0.199	0.187	0	0	-0.205	0.094	0.13	0	-0.218	0.123	0	0	Arfrp1	ENSRNOG00000013992	protein_coding	yes	-0.202	0.078	0.0196	-1	-0.241	0.0105	-1	1	0.06	0.082	0.654	0	0.071	0.608	0	0	76.03
ARG1	ENSG00000118520	protein_coding	1	no	NA	NA	NA	NA	NA	NA	NA	NA	NA	NA	NA	NA	NA	NA	NA	NA	NA	NA	NA	NA	NA	NA	NA	NA	Arg1	ENSRNOG00000013304	protein_coding	yes	-2.597	0.186	2.6e-42	-1	-2.634	2.95e-39	-1	1	-0.554	0.197	0.0211	-1	-0.544	0.0226	-1	1	NA
ARG2	ENSG00000081181	protein_coding	1	yes	-0.174	0.111	0.457	0	-0.164	0.48	0	0	0.018	0.232	0.979	0	0.009	1	0	0	-0.003	0.365	1	0	-0.015	1	0	0	Arg2	ENSRNOG00000053811	protein_coding	yes	2.479	0.291	1.66e-16	1	2.435	7.65e-15	1	1	0.802	0.305	0.0334	1	0.812	0.0285	1	1	7.26
ARGLU1	ENSG00000134884	protein_coding	1	yes	0.117	0.197	0.855	0	0.127	0.88	0	0	0.039	0.188	0.941	0	0.032	0.984	0	0	0.04	0.206	0.947	0	0.028	1	0	0	Arglu1	ENSRNOG00000024142	protein_coding	yes	0.587	0.077	2.22e-13	1	0.549	3.74e-10	1	1	0.073	0.084	0.582	0	0.083	0.535	0	0	163.93
ARHGAP1	ENSG00000175220	protein_coding	1	yes	-0.125	0.121	0.694	0	-0.112	0.754	0	0	-0.176	0.115	0.402	0	-0.182	0.384	0	0	-0.143	0.125	0.516	0	-0.157	0.461	0	0	Arhgap1	ENSRNOG00000016610	protein_coding	yes	0.249	0.119	0.0652	0	0.209	0.107	0	0	-0.117	0.125	0.54	0	-0.107	0.559	0	0	59.88
ARHGAP10	ENSG00000071205	protein_coding	1	yes	-0.109	0.078	0.539	0	-0.098	0.694	0	0	-0.156	0.066	0.137	0	-0.163	0.194	0	0	0.093	0.072	0.449	0	0.078	0.631	0	0	Arhgap10	ENSRNOG00000013152	protein_coding	yes	-0.577	0.122	7.91e-06	-1	-0.616	2.39e-06	-1	1	-0.319	0.12	0.0307	-1	-0.308	0.0412	-1	1	16.25
ARHGAP11A	ENSG00000198826	protein_coding	1	yes	-0.624	0.175	0.0163	-1	-0.612	0.03	-1	1	0.26	0.171	0.406	0	0.255	0.46	0	0	0.444	0.199	0.121	0	0.428	0.167	0	0	Arhgap11a	ENSRNOG00000008115	protein_coding	yes	0.59	0.282	0.0654	0	0.55	0.0802	0	0	0.893	0.291	0.0108	1	0.905	0.00864	1	1	10.31
ARHGAP11A.SCG5	ENSG00000288864	protein_coding	1	yes	-0.941	0.551	NA	0	-0.914	0.415	0	0	-0.727	0.539	NA	0	-0.721	0.504	0	0	-0.796	0.642	NA	0	-0.792	0.505	0	0	Arhgap11a	ENSRNOG00000008115	protein_coding	yes	0.59	0.282	0.0654	0	0.55	0.0802	0	0	0.893	0.291	0.0108	1	0.905	0.00864	1	1	0.15
ARHGAP11B	ENSG00000285077	protein_coding	1	yes	-0.374	0.481	NA	0	-0.365	0.812	0	0	0.447	0.439	NA	0	0.451	0.662	0	0	-0.712	0.578	0.472	0	-0.706	0.522	0	0	Arhgap11a	ENSRNOG00000008115	protein_coding	yes	0.59	0.282	0.0654	0	0.55	0.0802	0	0	0.893	0.291	0.0108	1	0.905	0.00864	1	1	0.36
ARHGAP11B.DT	ENSG00000247728	lncRNA	0	yes	0.61	0.616	NA	0	0.604	0.758	0	0	-0.16	0.565	NA	0	-0.16	0.951	0	0	-0.01	0.654	NA	0	-0.014	1	0	0	NA	NA	NA	no	NA	NA	NA	NA	NA	NA	NA	NA	NA	NA	NA	NA	NA	NA	NA	NA	0.15
ARHGAP12	ENSG00000165322	protein_coding	1	yes	0.004	0.16	1	0	0.014	1	0	0	-0.082	0.151	0.825	0	-0.09	0.844	0	0	-0.068	0.166	0.866	0	-0.083	0.869	0	0	Arhgap12	ENSRNOG00000017791	protein_coding	yes	0.276	0.152	0.115	0	0.235	0.158	0	0	-0.49	0.162	0.0123	-1	-0.48	0.012	-1	1	26.31
ARHGAP17	ENSG00000140750	protein_coding	1	yes	-0.062	0.085	0.809	0	-0.051	0.897	0	0	0.038	0.077	0.847	0	0.031	0.915	0	0	-0.066	0.082	0.684	0	-0.08	0.652	0	0	Arhgap17	ENSRNOG00000013836	protein_coding	yes	-0.219	0.18	0.314	0	-0.26	0.192	0	0	-0.67	0.189	0.00259	-1	-0.66	0.00234	-1	1	23.11
ARHGAP18	ENSG00000146376	protein_coding	1	yes	0.127	0.154	0.769	0	0.137	0.791	0	0	0.147	0.147	0.634	0	0.141	0.693	0	0	-0.17	0.173	0.597	0	-0.186	0.583	0	0	Arhgap18	ENSRNOG00000011245	protein_coding	yes	-0.461	0.126	0.000715	-1	-0.499	0.000206	-1	1	0.21	0.133	0.251	0	0.221	0.21	0	0	45.45
ARHGAP19	ENSG00000213390	protein_coding	1	yes	-0.398	0.131	0.0507	0	-0.386	0.0835	0	0	-0.188	0.133	0.451	0	-0.193	0.502	0	0	-0.373	0.142	0.0571	0	-0.385	0.0609	0	0	Arhgap19	ENSRNOG00000048166	protein_coding	yes	1.247	0.311	0.000187	1	1.204	0.000361	1	1	1.067	0.322	0.00519	1	1.077	0.00457	1	1	16.86
ARHGAP19.SLIT1	ENSG00000269891	protein_coding	1	no	NA	NA	NA	NA	NA	NA	NA	NA	NA	NA	NA	NA	NA	NA	NA	NA	NA	NA	NA	NA	NA	NA	NA	NA	Arhgap19	ENSRNOG00000048166	protein_coding	yes	1.247	0.311	0.000187	1	1.204	0.000361	1	1	1.067	0.322	0.00519	1	1.077	0.00457	1	1	NA
ARHGAP20	ENSG00000137727	protein_coding	1	yes	0.209	0.7	0.94	0	0.204	1	0	0	-0.202	0.184	0.592	0	-0.208	0.605	0	0	-0.044	0.197	0.934	0	-0.056	0.955	0	0	Arhgap20	ENSRNOG00000025624	protein_coding	yes	-1.644	0.935	0.129	0	-1.5	0.212	0	0	-1.252	0.249	7.17e-06	-1	-1.243	3.34e-07	-1	1	0
ARHGAP21	ENSG00000107863	protein_coding	1	yes	-0.229	0.126	0.359	0	-0.217	0.463	0	0	0.038	0.118	0.905	0	0.033	0.952	0	0	-0.264	0.129	0.168	0	-0.279	0.169	0	0	Arhgap21	ENSRNOG00000008659	protein_coding	yes	-0.178	0.158	0.357	0	-0.218	0.211	0	0	-0.546	0.166	0.00574	-1	-0.536	0.00518	-1	1	32.1
ARHGAP22	ENSG00000128805	protein_coding	1	yes	0.021	0.132	0.975	0	0.031	0.996	0	0	-0.5	0.108	0.00104	-1	-0.506	0.00187	-1	1	0.246	0.123	0.178	0	0.23	0.252	0	0	Arhgap22	ENSRNOG00000024728	protein_coding	yes	-0.625	0.343	0.114	0	-0.659	0.0876	0	0	0.046	0.273	0.937	0	0.056	0.916	0	0	5.38
ARHGAP23	ENSG00000275832	protein_coding	1	yes	0.077	0.13	0.855	0	0.089	0.85	0	0	-0.123	0.123	0.634	0	-0.13	0.617	0	0	-0.187	0.135	0.405	0	-0.201	0.343	0	0	Arhgap23	ENSRNOG00000022771	protein_coding	yes	-0.079	0.096	0.521	0	-0.119	0.285	0	0	-0.863	0.1	5.47e-16	-1	-0.853	2.98e-15	-1	1	90.85
ARHGAP23P1	ENSG00000260781	transcribed_unprocessed_pseudogene	0	yes	-0.127	0.262	0.886	0	-0.116	0.943	0	0	-0.082	0.214	0.885	0	-0.088	0.906	0	0	-0.329	0.228	0.378	0	-0.34	0.367	0	0	NA	NA	NA	no	NA	NA	NA	NA	NA	NA	NA	NA	NA	NA	NA	NA	NA	NA	NA	NA	1.12
ARHGAP24	ENSG00000138639	protein_coding	1	yes	0.159	0.12	0.571	0	0.17	0.593	0	0	-0.441	0.12	0.0112	-1	-0.448	0.0141	-1	1	-0.173	0.124	0.399	0	-0.187	0.389	0	0	Arhgap24	ENSRNOG00000056944	protein_coding	yes	-2.765	0.938	0.00729	-1	-2.774	0.0217	-1	1	0.141	0.117	0.406	0	0.152	0.387	0	0	22.04
ARHGAP25	ENSG00000163219	protein_coding	1	yes	0.274	0.486	NA	0	0.291	0.864	0	0	0.56	1.236	NA	0	0.719	1	0	0	0.627	0.601	NA	0	0.598	0.605	0	0	Arhgap25	ENSRNOG00000009347	NA	no	NA	NA	NA	NA	NA	NA	NA	NA	NA	NA	NA	NA	NA	NA	NA	NA	0.36
ARHGAP26	ENSG00000145819	protein_coding	1	yes	-0.112	0.194	0.86	0	-0.102	0.91	0	0	0.612	0.184	0.024	1	0.606	0.0294	1	1	-0.01	0.203	0.997	0	-0.022	1	0	0	Arhgap26	ENSRNOG00000013920	protein_coding	yes	-2.227	0.363	4.94e-09	-1	-2.26	3.42e-09	-1	1	-0.408	0.378	0.468	0	-0.396	0.492	0	0	14.98
ARHGAP27	ENSG00000159314	protein_coding	1	yes	-0.028	0.14	0.965	0	-0.016	1	0	0	-0.566	0.158	0.0142	-1	-0.572	0.0154	-1	1	-0.589	0.171	0.00711	-1	-0.602	0.00671	-1	1	Arhgap27	ENSRNOG00000028569	protein_coding	yes	-1.31	0.199	2.65e-10	-1	-1.347	7.96e-11	-1	1	-0.317	0.189	0.217	0	-0.308	0.226	0	0	40.78
ARHGAP27P1.BPTFP1.KPNA2P3	ENSG00000215769	lncRNA	0	yes	0.054	0.185	0.942	0	0.065	0.962	0	0	-0.219	0.186	0.556	0	-0.225	0.596	0	0	-0.075	0.229	0.895	0	-0.088	0.917	0	0	NA	NA	NA	no	NA	NA	NA	NA	NA	NA	NA	NA	NA	NA	NA	NA	NA	NA	NA	NA	3.35
ARHGAP28	ENSG00000088756	protein_coding	1	yes	0.149	0.144	0.694	0	0.159	0.707	0	0	0.488	0.141	0.0179	1	0.479	0.0307	1	1	0.959	0.134	2.32e-10	1	0.942	2.15e-09	1	1	Arhgap28	ENSRNOG00000017065	protein_coding	yes	-0.343	0.127	0.015	-1	-0.381	0.00635	-1	1	-1.063	0.149	3.39e-11	-1	-1.05	1.62e-10	-1	1	5.28
ARHGAP29	ENSG00000137962	protein_coding	1	yes	-0.233	0.166	0.537	0	-0.222	0.603	0	0	0.1	0.158	0.792	0	0.095	0.836	0	0	0.303	0.176	0.268	0	0.289	0.312	0	0	Arhgap29	ENSRNOG00000012563	protein_coding	yes	-0.11	0.127	0.491	0	-0.15	0.292	0	0	-0.892	0.136	1.24e-09	-1	-0.881	1.38e-09	-1	1	131.08
ARHGAP29.AS1	ENSG00000226835	lncRNA	0	yes	0.405	0.581	NA	0	0.413	0.88	0	0	0.057	0.502	0.968	0	0.053	1	0	0	-1.648	0.826	0.179	0	-1.58	0.204	0	0	NA	NA	NA	no	NA	NA	NA	NA	NA	NA	NA	NA	NA	NA	NA	NA	NA	NA	NA	NA	0.15
ARHGAP30	ENSG00000186517	protein_coding	1	no	NA	NA	NA	NA	NA	NA	NA	NA	NA	NA	NA	NA	NA	NA	NA	NA	NA	NA	NA	NA	NA	NA	NA	NA	Arhgap30	ENSRNOG00000004192	protein_coding	yes	0.579	0.236	0.0279	1	0.539	0.0373	1	1	-0.092	0.265	0.853	0	-0.081	0.891	0	0	NA
ARHGAP31	ENSG00000031081	protein_coding	1	yes	0.009	0.129	0.996	0	0.021	1	0	0	-0.155	0.117	0.49	0	-0.161	0.516	0	0	-0.531	0.126	0.000601	-1	-0.546	0.00062	-1	1	Arhgap31	ENSRNOG00000003088	protein_coding	yes	-1.708	0.255	1.41e-10	-1	-1.744	8.1e-11	-1	1	0.024	0.245	0.968	0	0.035	0.946	0	0	10.26
ARHGAP31.AS1	ENSG00000241155	lncRNA	0	yes	-0.301	0.328	NA	0	-0.295	0.714	0	0	1.741	0.648	0.0832	0	1.626	0.0595	0	0	1.043	0.457	0.111	0	1.011	0.0801	0	0	NA	NA	NA	no	NA	NA	NA	NA	NA	NA	NA	NA	NA	NA	NA	NA	NA	NA	NA	NA	1.17
ARHGAP32	ENSG00000134909	protein_coding	1	yes	-0.091	0.101	0.739	0	-0.08	0.838	0	0	0.138	0.097	0.447	0	0.13	0.542	0	0	0.023	0.099	0.929	0	0.009	1	0	0	Arhgap32	ENSRNOG00000008709	protein_coding	yes	0.046	0.201	0.879	0	0.005	0.996	0	0	-0.402	0.211	0.149	0	-0.392	0.149	0	0	13.66
ARHGAP33	ENSG00000004777	protein_coding	1	yes	-0.043	0.158	0.946	0	-0.031	1	0	0	-0.282	0.156	0.297	0	-0.287	0.338	0	0	-0.118	0.169	0.734	0	-0.134	0.735	0	0	Arhgap33	ENSRNOG00000024677	protein_coding	yes	-0.959	0.202	8.09e-06	-1	-0.996	2.71e-06	-1	1	0.178	0.206	0.579	0	0.188	0.53	0	0	13.05
ARHGAP35	ENSG00000160007	protein_coding	1	yes	-0.102	0.065	0.46	0	-0.091	0.666	0	0	-0.01	0.06	0.952	0	-0.017	0.962	0	0	-0.394	0.066	1.95e-07	-1	-0.408	9.81e-06	-1	1	Arhgap35	ENSRNOG00000015852	protein_coding	yes	0.04	0.104	0.785	0	0	1	0	0	-0.275	0.109	0.0436	-1	-0.265	0.0459	-1	1	67.44
ARHGAP39	ENSG00000147799	protein_coding	1	yes	-0.048	0.131	0.922	0	-0.037	0.976	0	0	-0.74	0.14	0.000282	-1	-0.747	0.000208	-1	1	-0.547	0.142	0.00218	-1	-0.562	0.0016	-1	1	Arhgap39	ENSRNOG00000016566	protein_coding	yes	-1.126	0.119	6.33e-20	-1	-1.165	4.25e-21	-1	1	-0.008	0.125	0.982	0	0.003	0.996	0	0	24.38
ARHGAP4	ENSG00000089820	protein_coding	1	yes	-0.096	0.303	0.935	0	-0.085	0.978	0	0	-0.369	0.302	0.536	0	-0.38	0.58	0	0	0.839	0.334	0.0716	0	0.822	0.0998	0	0	Arhgap4	ENSRNOG00000058545	protein_coding	yes	0.508	0.223	0.0435	1	0.468	0.0521	0	0	-0.006	0.269	0.998	0	0.005	1	0	0	161.9
ARHGAP40	ENSG00000124143	protein_coding	1	yes	0.174	0.585	0.941	0	0.184	0.965	0	0	-0.927	0.581	0.378	0	-0.931	0.358	0	0	-0.528	1.428	0.879	0	-1.371	1	0	0	Arhgap40	ENSRNOG00000015359	NA	no	NA	NA	NA	NA	NA	NA	NA	NA	NA	NA	NA	NA	NA	NA	NA	NA	65.97
ARHGAP42	ENSG00000165895	protein_coding	1	yes	-0.08	0.181	0.9	0	-0.069	0.953	0	0	0.178	0.188	0.658	0	0.171	0.718	0	0	0.118	0.196	0.779	0	0.103	0.86	0	0	Arhgap42	ENSRNOG00000026821	protein_coding	yes	0.744	0.171	4.85e-05	1	0.704	8.06e-05	1	1	0.252	0.181	0.325	0	0.263	0.269	0	0	26.46
ARHGAP44	ENSG00000006740	protein_coding	1	yes	0.09	0.174	0.879	0	0.102	0.902	0	0	0.252	0.175	0.44	0	0.245	0.497	0	0	0.134	0.178	0.71	0	0.121	0.776	0	0	Arhgap44	ENSRNOG00000003603	protein_coding	yes	-0.216	0.162	0.264	0	-0.256	0.151	0	0	-0.431	0.168	0.0397	-1	-0.421	0.0375	-1	1	3.5
ARHGAP45	ENSG00000180448	protein_coding	1	yes	-0.016	0.149	0.987	0	-0.003	1	0	0	-0.377	0.154	0.122	0	-0.384	0.123	0	0	-0.157	0.166	0.618	0	-0.169	0.6	0	0	Arhgap45	ENSRNOG00000013220	protein_coding	yes	-0.912	0.255	0.000942	-1	-0.949	0.000594	-1	1	1.119	0.302	0.0015	1	1.126	0.00141	1	1	21.84
ARHGAP5	ENSG00000100852	protein_coding	1	yes	-0.064	0.229	0.944	0	-0.055	0.99	0	0	0.439	0.22	0.236	0	0.434	0.28	0	0	-0.147	0.24	0.776	0	-0.16	0.789	0	0	Arhgap5	ENSRNOG00000004696	protein_coding	yes	0.206	0.221	0.457	0	0.163	0.529	0	0	-0.284	0.232	0.4	0	-0.273	0.399	0	0	35.65
ARHGAP5.AS1	ENSG00000258655	lncRNA	0	yes	0.328	0.17	0.311	0	0.341	0.324	0	0	0.214	0.194	0.589	0	0.203	0.603	0	0	-0.046	0.21	0.936	0	-0.062	0.976	0	0	NA	NA	NA	no	NA	NA	NA	NA	NA	NA	NA	NA	NA	NA	NA	NA	NA	NA	NA	NA	4.11
ARHGAP6	ENSG00000047648	protein_coding	1	yes	0.323	0.132	0.151	0	0.334	0.145	0	0	0.631	0.137	0.00115	1	0.623	0.00167	1	1	0.153	0.138	0.533	0	0.14	0.599	0	0	Arhgap6	ENSRNOG00000003956	protein_coding	yes	-2.34	0.585	0.000193	-1	-2.312	4.23e-06	-1	1	0.147	0.579	0.898	0	0.168	0.911	0	0	30.78
ARHGAP8	ENSG00000241484	protein_coding	1	yes	-0.021	0.245	0.992	0	-0.009	1	0	0	0.707	0.334	0.201	0	0.695	0.218	0	0	0.927	0.445	0.156	0	0.892	0.185	0	0	Arhgap8	ENSRNOG00000033570	protein_coding	yes	-0.519	0.515	0.416	0	-0.542	0.492	0	0	0.825	0.278	0.0141	1	0.835	0.00752	1	1	5.13
ARHGAP9	ENSG00000123329	protein_coding	1	yes	-0.627	0.425	NA	0	-0.605	0.456	0	0	-1.441	0.759	NA	0	-1.352	0.324	0	0	-2.488	0.632	NA	0	-2.41	0.000148	-1	0	Arhgap9	ENSRNOG00000006946	protein_coding	yes	-0.992	0.525	0.1	0	-0.991	0.0871	0	0	0.25	0.223	0.45	0	0.259	0.403	0	0	0.56
ARHGDIA	ENSG00000141522	protein_coding	1	yes	-0.12	0.132	0.738	0	-0.108	0.793	0	0	-0.08	0.126	0.792	0	-0.087	0.789	0	0	-0.136	0.138	0.593	0	-0.149	0.543	0	0	Arhgdia	ENSRNOG00000036688	protein_coding	yes	0.014	0.097	0.933	0	-0.025	0.859	0	0	-0.338	0.102	0.00495	-1	-0.328	0.0112	-1	1	82.27
ARHGDIB	ENSG00000111348	protein_coding	1	yes	-0.538	0.356	0.486	0	-0.523	0.47	0	0	-0.408	0.469	0.689	0	-0.404	0.749	0	0	0.621	0.483	0.448	0	0.594	0.497	0	0	Arhgdib	ENSRNOG00000005809	protein_coding	yes	-1.681	0.712	NA	0	-1.718	0.0156	-1	0	-2.035	0.802	NA	0	-1.983	0.0291	-1	0	1.63
ARHGDIG	ENSG00000242173	protein_coding	1	yes	1.193	1.064	NA	0	1.048	0.65	0	0	0.895	0.456	NA	0	0.892	0.209	0	0	0.157	0.685	0.931	0	0.133	1	0	0	Arhgdig	ENSRNOG00000068707	NA	no	NA	NA	NA	NA	NA	NA	NA	NA	NA	NA	NA	NA	NA	NA	NA	NA	0
ARHGEF1	ENSG00000076928	protein_coding	1	yes	0.098	0.088	0.662	0	0.109	0.655	0	0	-0.014	0.083	0.952	0	-0.021	0.955	0	0	0.159	0.09	0.251	0	0.145	0.334	0	0	Arhgef1	ENSRNOG00000020130	protein_coding	yes	0.267	0.078	0.00166	1	0.228	0.0103	1	1	-0.488	0.082	6.9e-08	-1	-0.477	6.43e-07	-1	1	54.39
ARHGEF10	ENSG00000104728	protein_coding	1	yes	-0.067	0.278	0.955	0	-0.057	1	0	0	0.353	0.259	0.472	0	0.346	0.533	0	0	0.485	0.296	0.298	0	0.472	0.347	0	0	Arhgef10	ENSRNOG00000012561	protein_coding	yes	-0.079	0.129	0.643	0	-0.12	0.416	0	0	-0.662	0.138	2e-05	-1	-0.653	1.51e-05	-1	1	2.54
ARHGEF10L	ENSG00000074964	protein_coding	1	yes	-0.032	0.119	0.947	0	-0.021	1	0	0	0.146	0.115	0.513	0	0.139	0.543	0	0	-0.126	0.127	0.593	0	-0.14	0.536	0	0	Arhgef10l	ENSRNOG00000050636	protein_coding	yes	-1.622	0.205	2.24e-14	-1	-1.658	8.65e-15	-1	1	-0.115	0.209	0.747	0	-0.105	0.763	0	0	67.95
ARHGEF11	ENSG00000132694	protein_coding	1	yes	-0.085	0.085	0.706	0	-0.074	0.805	0	0	-0.063	0.082	0.733	0	-0.07	0.747	0	0	-0.173	0.088	0.187	0	-0.186	0.183	0	0	Arhgef11	ENSRNOG00000015026	protein_coding	yes	-0.423	0.213	0.0819	0	-0.465	0.0427	-1	0	-0.621	0.224	0.0235	-1	-0.611	0.0223	-1	1	54.14
ARHGEF12	ENSG00000196914	protein_coding	1	yes	0.005	0.11	0.999	0	0.015	1	0	0	0.16	0.105	0.406	0	0.155	0.496	0	0	0.053	0.115	0.843	0	0.039	0.942	0	0	Arhgef12	ENSRNOG00000008924	protein_coding	yes	1.018	0.183	1.21e-07	1	0.977	1.94e-07	1	1	0.144	0.192	0.64	0	0.154	0.58	0	0	112.29
ARHGEF15	ENSG00000198844	protein_coding	1	yes	-0.723	0.435	NA	0	-0.697	0.274	0	0	0.55	1.201	NA	0	0.533	1	0	0	0.844	0.983	NA	0	0.746	0.825	0	0	Arhgef15	ENSRNOG00000004566	NA	no	NA	NA	NA	NA	NA	NA	NA	NA	NA	NA	NA	NA	NA	NA	NA	NA	0.96
ARHGEF16	ENSG00000130762	protein_coding	1	yes	-0.092	0.53	0.969	0	-0.081	1	0	0	-1.075	0.535	0.232	0	-1.082	0.207	0	0	-1.54	1.105	0.399	0	-1.378	0.491	0	0	Arhgef16	ENSRNOG00000046803	protein_coding	yes	-1.236	0.603	0.0723	0	-1.269	0.0472	-1	0	0.667	1.376	0.784	0	1.396	0.962	0	0	53.93
ARHGEF17	ENSG00000110237	protein_coding	1	yes	-0.06	0.114	0.874	0	-0.048	0.934	0	0	0.346	0.108	0.0307	1	0.34	0.0307	1	1	0.015	0.118	0.971	0	0.002	1	0	0	Arhgef17	ENSRNOG00000053502	protein_coding	yes	0.503	0.155	0.00296	1	0.462	0.0043	1	1	-0.187	0.163	0.437	0	-0.177	0.433	0	0	89.64
ARHGEF17.AS1	ENSG00000257038	lncRNA	0	yes	0.681	0.598	0.651	0	0.677	0.737	0	0	0.049	0.469	0.971	0	0.039	0.993	0	0	-0.393	0.471	0.667	0	-0.406	0.677	0	0	NA	NA	NA	no	NA	NA	NA	NA	NA	NA	NA	NA	NA	NA	NA	NA	NA	NA	NA	NA	0.25
ARHGEF18	ENSG00000104880	protein_coding	1	yes	-0.026	0.107	0.952	0	-0.015	1	0	0	-0.071	0.103	0.765	0	-0.079	0.76	0	0	-0.035	0.11	0.897	0	-0.048	0.886	0	0	Arhgef18	ENSRNOG00000028090	protein_coding	yes	-0.159	0.08	0.0825	0	-0.199	0.0299	-1	0	-0.539	0.087	1.62e-08	-1	-0.528	1.44e-07	-1	1	50.58
ARHGEF19	ENSG00000142632	protein_coding	1	yes	0.199	0.125	0.453	0	0.211	0.464	0	0	0.124	0.118	0.612	0	0.116	0.671	0	0	0.192	0.124	0.332	0	0.179	0.385	0	0	Arhgef19	ENSRNOG00000047967	protein_coding	yes	-1.507	0.196	1.46e-13	-1	-1.54	1.17e-14	-1	1	0.361	0.165	0.0888	0	0.372	0.0752	0	0	8.02
ARHGEF2	ENSG00000116584	protein_coding	1	yes	0.021	0.144	0.977	0	0.033	0.994	0	0	-0.582	0.136	0.00281	-1	-0.587	0.00283	-1	1	-0.989	0.149	5.02e-09	-1	-1.001	3.97e-09	-1	1	Arhgef2	ENSRNOG00000020027	protein_coding	yes	-0.262	0.154	0.142	0	-0.301	0.0728	0	0	0.202	0.162	0.388	0	0.213	0.331	0	0	45.4
ARHGEF2.AS2	ENSG00000273002	lncRNA	0	yes	0.696	0.342	0.273	0	0.702	0.297	0	0	-0.382	0.299	0.511	0	-0.388	0.549	0	0	0.927	0.355	0.0587	0	0.906	0.064	0	0	NA	NA	NA	no	NA	NA	NA	NA	NA	NA	NA	NA	NA	NA	NA	NA	NA	NA	NA	NA	0.76
ARHGEF25	ENSG00000240771	protein_coding	1	yes	0.335	0.124	0.0977	0	0.346	0.0919	0	0	0.134	0.114	0.556	0	0.127	0.61	0	0	0.307	0.121	0.0673	0	0.293	0.0821	0	0	Arhgef25	ENSRNOG00000005034	protein_coding	yes	-1.454	0.14	8.37e-24	-1	-1.491	6.46e-24	-1	1	-0.301	0.147	0.115	0	-0.291	0.125	0	0	9.75
ARHGEF26	ENSG00000114790	protein_coding	1	yes	-0.383	0.248	0.472	0	-0.37	0.509	0	0	-0.042	0.363	0.967	0	-0.054	1	0	0	0.214	0.272	0.69	0	0.2	0.744	0	0	Arhgef26	ENSRNOG00000014549	protein_coding	yes	0.813	0.791	NA	0	0.773	0.323	0	0	-3.245	0.97	NA	0	-3.134	0.00193	-1	0	7.11
ARHGEF28	ENSG00000214944	protein_coding	1	yes	0.024	0.182	0.981	0	0.035	1	0	0	0.317	0.184	0.326	0	0.308	0.365	0	0	0.624	0.199	0.0172	1	0.61	0.0231	1	1	Arhgef28	ENSRNOG00000016544	protein_coding	yes	-0.747	0.175	6.79e-05	-1	-0.787	1.73e-05	-1	1	-1.027	0.186	6.12e-07	-1	-1.017	7.97e-07	-1	1	117.31
ARHGEF3	ENSG00000163947	protein_coding	1	yes	0.052	0.118	0.9	0	0.063	0.912	0	0	-0.152	0.121	0.522	0	-0.159	0.542	0	0	-0.281	0.117	0.0895	0	-0.294	0.0895	0	0	Arhgef3	ENSRNOG00000014363	protein_coding	yes	-2.27	0.138	7.96e-59	-1	-2.307	5.67e-56	-1	1	0.027	0.134	0.922	0	0.037	0.886	0	0	11.27
ARHGEF33	ENSG00000214694	protein_coding	1	yes	-0.135	0.14	0.716	0	-0.125	0.768	0	0	-0.262	0.219	0.549	0	-0.269	0.589	0	0	0.234	0.228	0.573	0	0.221	0.643	0	0	Arhgef33	ENSRNOG00000007061	protein_coding	yes	-1.499	0.225	1.91e-10	-1	-1.534	1.29e-10	-1	1	-0.558	0.215	0.0369	-1	-0.546	0.0397	-1	1	4.11
ARHGEF34P	ENSG00000204959	unprocessed_pseudogene	0	yes	0.027	0.162	0.972	0	0.038	0.991	0	0	-0.032	0.163	0.943	0	-0.038	0.97	0	0	0.089	0.218	0.868	0	0.071	0.924	0	0	NA	NA	NA	no	NA	NA	NA	NA	NA	NA	NA	NA	NA	NA	NA	NA	NA	NA	NA	NA	26.51
ARHGEF35	ENSG00000213214	protein_coding	0	yes	0.034	0.126	0.946	0	0.045	0.963	0	0	-0.114	0.16	0.759	0	-0.119	0.811	0	0	0.145	0.24	0.779	0	0.132	0.873	0	0	NA	NA	NA	no	NA	NA	NA	NA	NA	NA	NA	NA	NA	NA	NA	NA	NA	NA	NA	NA	18.74
ARHGEF35.AS1	ENSG00000244198	lncRNA	0	yes	-0.019	0.145	0.98	0	-0.008	1	0	0	-0.17	0.143	0.55	0	-0.177	0.561	0	0	0.123	0.235	0.819	0	0.108	0.859	0	0	NA	NA	NA	no	NA	NA	NA	NA	NA	NA	NA	NA	NA	NA	NA	NA	NA	NA	NA	NA	15.74
ARHGEF37	ENSG00000183111	protein_coding	1	yes	0.246	0.249	0.709	0	0.255	0.73	0	0	1.008	0.233	0.00256	1	1	0.00323	1	1	0.487	0.238	0.166	0	0.472	0.195	0	0	Arhgef37	ENSRNOG00000025502	NA	no	NA	NA	NA	NA	NA	NA	NA	NA	NA	NA	NA	NA	NA	NA	NA	NA	1.88
ARHGEF38	ENSG00000236699	protein_coding	1	yes	-1.062	0.281	0.00901	-1	-1.054	0.00403	-1	1	-0.403	0.473	0.697	0	-0.407	0.782	0	0	0.617	0.649	0.614	0	0.578	0.752	0	0	Arhgef38	ENSRNOG00000023965	NA	no	NA	NA	NA	NA	NA	NA	NA	NA	NA	NA	NA	NA	NA	NA	NA	NA	3.15
ARHGEF39	ENSG00000137135	protein_coding	1	yes	-0.687	0.179	0.00765	-1	-0.675	0.00978	-1	1	0.236	0.192	0.534	0	0.228	0.625	0	0	0.959	0.233	0.000823	1	0.94	0.00118	1	1	Arhgef39	ENSRNOG00000021433	protein_coding	yes	2.042	0.232	1.68e-17	1	2.001	3.72e-16	1	1	0.883	0.25	0.00265	1	0.893	0.00192	1	1	5.99
ARHGEF4	ENSG00000136002	protein_coding	0	yes	-0.227	0.17	0.566	0	-0.216	0.597	0	0	0.332	0.163	0.226	0	0.325	0.223	0	0	-0.062	0.189	0.895	0	-0.077	0.901	0	0	NA	NA	NA	no	NA	NA	NA	NA	NA	NA	NA	NA	NA	NA	NA	NA	NA	NA	NA	NA	51.14
ARHGEF40	ENSG00000165801	protein_coding	1	yes	0.126	0.106	0.632	0	0.137	0.614	0	0	-0.042	0.101	0.875	0	-0.049	0.877	0	0	-0.009	0.111	0.986	0	-0.023	0.982	0	0	Arhgef40	ENSRNOG00000052354	protein_coding	yes	-0.378	0.173	0.0535	0	-0.418	0.0246	-1	0	0.12	0.18	0.688	0	0.13	0.631	0	0	146.21
ARHGEF5	ENSG00000050327	protein_coding	1	yes	-0.007	0.133	0.998	0	0.004	1	0	0	-0.035	0.135	0.926	0	-0.041	0.938	0	0	0.084	0.185	0.847	0	0.069	0.901	0	0	Arhgef5	ENSRNOG00000005506	protein_coding	yes	-0.472	0.165	0.00948	-1	-0.511	0.0034	-1	1	-0.251	0.172	0.298	0	-0.241	0.302	0	0	46.57
ARHGEF6	ENSG00000129675	protein_coding	1	yes	-0.058	0.236	0.953	0	-0.051	0.962	0	0	0.454	0.109	0.00384	1	0.448	0.0108	1	1	0.316	0.119	0.0536	0	0.301	0.11	0	0	Arhgef6	ENSRNOG00000000869	protein_coding	yes	0.192	0.369	0.702	0	0.149	0.726	0	0	-0.255	0.288	0.569	0	-0.244	0.573	0	0	1.02
ARHGEF7	ENSG00000102606	protein_coding	1	yes	-0.026	0.071	0.92	0	-0.015	1	0	0	0.092	0.067	0.471	0	0.085	0.638	0	0	-0.133	0.074	0.24	0	-0.147	0.284	0	0	Arhgef7	ENSRNOG00000012934	protein_coding	yes	-0.195	0.08	0.0297	-1	-0.234	0.0115	-1	1	-0.182	0.084	0.0911	0	-0.171	0.14	0	0	51.85
ARHGEF9	ENSG00000131089	protein_coding	1	yes	-0.004	0.092	1	0	0.007	1	0	0	0.145	0.088	0.358	0	0.139	0.466	0	0	-0.235	0.102	0.108	0	-0.249	0.125	0	0	Arhgef9	ENSRNOG00000007733	protein_coding	yes	0.329	0.153	0.0584	0	0.29	0.0939	0	0	0.682	0.169	0.000459	1	0.692	0.000366	1	1	30.12
ARID1A	ENSG00000117713	protein_coding	1	yes	-0.179	0.101	0.379	0	-0.167	0.467	0	0	0.103	0.098	0.613	0	0.097	0.672	0	0	-0.22	0.106	0.157	0	-0.233	0.136	0	0	Arid1a	ENSRNOG00000006137	protein_coding	yes	-0.375	0.168	0.0482	-1	-0.416	0.019	-1	1	-0.374	0.177	0.101	0	-0.364	0.0946	0	0	92.18
ARID1B	ENSG00000049618	protein_coding	1	yes	-0.043	0.077	0.864	0	-0.032	0.954	0	0	0.02	0.074	0.925	0	0.013	0.988	0	0	-0.093	0.079	0.5	0	-0.106	0.51	0	0	Arid1b	ENSRNOG00000017030	protein_coding	yes	-0.364	0.109	0.00215	-1	-0.404	0.000475	-1	1	-0.357	0.116	0.0106	-1	-0.346	0.0125	-1	1	57.84
ARID2	ENSG00000189079	protein_coding	1	yes	-0.121	0.12	0.702	0	-0.11	0.795	0	0	-0.007	0.118	0.983	0	-0.013	1	0	0	-0.115	0.127	0.635	0	-0.129	0.638	0	0	Arid2	ENSRNOG00000004831	protein_coding	yes	-0.224	0.252	0.481	0	-0.265	0.361	0	0	-0.296	0.265	0.451	0	-0.287	0.451	0	0	27.07
ARID3A	ENSG00000116017	protein_coding	1	yes	-0.091	0.141	0.837	0	-0.078	0.892	0	0	-0.138	0.128	0.6	0	-0.144	0.595	0	0	0.194	0.136	0.386	0	0.18	0.435	0	0	Arid3a	ENSRNOG00000026435	protein_coding	yes	-0.117	0.229	0.706	0	-0.159	0.576	0	0	-0.619	0.243	0.0404	-1	-0.609	0.0433	-1	1	9.34
ARID3B	ENSG00000179361	protein_coding	1	yes	-0.079	0.136	0.859	0	-0.067	0.916	0	0	0.084	0.141	0.808	0	0.078	0.858	0	0	0.183	0.159	0.512	0	0.166	0.591	0	0	Arid3b	ENSRNOG00000019677	protein_coding	yes	0.936	0.197	7.9e-06	1	0.895	1.76e-05	1	1	-0.347	0.22	0.252	0	-0.335	0.257	0	0	8.74
ARID3C	ENSG00000205143	protein_coding	1	yes	1.42	0.773	NA	0	1.325	0.419	0	0	0.069	0.343	0.943	0	0.077	1	0	0	0.327	0.328	0.589	0	0.309	0.552	0	0	Arid3c	ENSRNOG00000013416	NA	no	NA	NA	NA	NA	NA	NA	NA	NA	NA	NA	NA	NA	NA	NA	NA	NA	0.05
ARID4A	ENSG00000032219	protein_coding	1	yes	0.088	0.181	0.886	0	0.098	0.909	0	0	0.091	0.174	0.836	0	0.084	0.887	0	0	-0.14	0.189	0.715	0	-0.154	0.719	0	0	Arid4a	ENSRNOG00000026239	protein_coding	yes	-0.974	0.141	3.05e-11	-1	-1.013	4.75e-12	-1	1	-0.148	0.148	0.508	0	-0.137	0.537	0	0	21.74
ARID4B	ENSG00000054267	protein_coding	1	yes	-0.019	0.162	0.984	0	-0.009	1	0	0	-0.091	0.156	0.812	0	-0.097	0.831	0	0	-0.243	0.17	0.383	0	-0.258	0.378	0	0	Arid4b	ENSRNOG00000016391	protein_coding	yes	-0.471	0.131	0.000918	-1	-0.511	0.000185	-1	1	-0.631	0.14	6.94e-05	-1	-0.621	7.01e-05	-1	1	51.6
ARID5A	ENSG00000196843	protein_coding	1	yes	0.039	0.216	0.968	0	0.05	0.991	0	0	0.407	0.202	0.232	0	0.399	0.24	0	0	-0.086	0.223	0.872	0	-0.098	0.882	0	0	Arid5a	ENSRNOG00000015382	protein_coding	yes	1.347	0.175	1.35e-13	1	1.304	5.13e-13	1	1	-0.12	0.158	0.635	0	-0.109	0.677	0	0	15.03
ARID5B	ENSG00000150347	protein_coding	1	yes	0.164	0.084	0.302	0	0.175	0.406	0	0	0.225	0.074	0.0428	1	0.219	0.125	0	0	-0.026	0.08	0.895	0	-0.04	0.899	0	0	Arid5b	ENSRNOG00000000635	protein_coding	yes	-0.785	0.328	0.0328	-1	-0.829	0.0221	-1	1	-0.658	0.344	0.148	0	-0.649	0.153	0	0	26.56
ARIH1	ENSG00000166233	protein_coding	1	yes	-0.067	0.072	0.728	0	-0.055	0.873	0	0	0.114	0.069	0.352	0	0.107	0.536	0	0	0.053	0.074	0.724	0	0.039	0.893	0	0	Arih1	ENSRNOG00000009887	protein_coding	yes	0.775	0.101	1.25e-13	1	0.735	2.38e-12	1	1	0.067	0.106	0.702	0	0.079	0.626	0	0	61.7
ARIH2	ENSG00000177479	protein_coding	1	yes	-0.091	0.06	0.476	0	-0.081	0.703	0	0	-0.089	0.056	0.384	0	-0.095	0.505	0	0	-0.164	0.059	0.0419	-1	-0.178	0.0944	0	0	Arih2	ENSRNOG00000031827	protein_coding	yes	0.255	0.049	9.04e-07	1	0.215	0.00242	1	1	0.104	0.052	0.129	0	0.115	0.212	0	0	49.06
ARIH2OS	ENSG00000221883	lncRNA	0	yes	0.526	0.326	0.44	0	0.537	0.514	0	0	-0.119	0.261	0.86	0	-0.127	0.859	0	0	-0.033	0.256	0.969	0	-0.046	1	0	0	NA	NA	NA	no	NA	NA	NA	NA	NA	NA	NA	NA	NA	NA	NA	NA	NA	NA	NA	NA	0.66
ARL1	ENSG00000120805	protein_coding	1	yes	0.072	0.091	0.783	0	0.083	0.807	0	0	-0.006	0.086	0.981	0	-0.013	0.995	0	0	-0.15	0.095	0.316	0	-0.164	0.346	0	0	Arl1	ENSRNOG00000005763	protein_coding	yes	1.062	0.1	4.4e-25	1	1.023	2.7e-21	1	1	-0.018	0.105	0.933	0	-0.007	0.986	0	0	83.44
ARL10	ENSG00000175414	protein_coding	1	yes	0.218	0.098	0.213	0	0.229	0.259	0	0	-0.057	0.094	0.802	0	-0.064	0.823	0	0	-0.108	0.101	0.554	0	-0.122	0.555	0	0	Arl10	ENSRNOG00000045948	protein_coding	yes	-0.35	0.077	2.25e-05	-1	-0.389	2.78e-05	-1	1	-0.061	0.084	0.657	0	-0.05	0.745	0	0	21.69
ARL11	ENSG00000152213	protein_coding	1	no	NA	NA	NA	NA	NA	NA	NA	NA	NA	NA	NA	NA	NA	NA	NA	NA	NA	NA	NA	NA	NA	NA	NA	NA	Arl11	ENSRNOG00000014653	protein_coding	yes	-1.968	1.076	0.113	0	-2.872	0.179	0	0	2.177	0.233	7.89e-19	1	2.184	3.18e-19	1	1	NA
ARL13A	ENSG00000174225	protein_coding	1	yes	0.655	0.455	NA	0	0.649	0.504	0	0	0.106	0.466	NA	0	0.089	0.982	0	0	0.14	0.494	0.912	0	0.128	0.998	0	0	Arl13a	ENSRNOG00000055454	protein_coding	yes	-0.966	0.298	0.0029	-1	-1.004	0.000464	-1	1	-0.828	0.445	0.161	0	-0.805	0.164	0	0	0.05
ARL13B	ENSG00000169379	protein_coding	1	yes	-0.136	0.115	0.631	0	-0.126	0.745	0	0	-0.128	0.121	0.61	0	-0.133	0.675	0	0	-0.187	0.129	0.374	0	-0.201	0.393	0	0	Arl13b	ENSRNOG00000047194	protein_coding	yes	-0.057	0.138	0.768	0	-0.097	0.569	0	0	-0.063	0.143	0.805	0	-0.053	0.835	0	0	28.08
ARL14	ENSG00000179674	protein_coding	1	no	NA	NA	NA	NA	NA	NA	NA	NA	NA	NA	NA	NA	NA	NA	NA	NA	NA	NA	NA	NA	NA	NA	NA	NA	Arl14	ENSRNOG00000049827	protein_coding	yes	0.618	1.208	0.706	0	0.723	1	0	0	-0.892	0.397	0.0777	0	-0.858	0.0249	-1	0	NA
ARL14EP	ENSG00000152219	protein_coding	1	yes	0.044	0.119	0.921	0	0.054	0.941	0	0	-0.016	0.11	0.961	0	-0.023	0.978	0	0	-0.253	0.122	0.158	0	-0.268	0.179	0	0	Arl14ep	ENSRNOG00000004891	protein_coding	yes	-0.038	0.082	0.737	0	-0.077	0.459	0	0	0.031	0.089	0.854	0	0.042	0.795	0	0	14.17
ARL15	ENSG00000185305	protein_coding	1	yes	0.023	0.118	0.966	0	0.033	0.995	0	0	0.278	0.097	0.0607	0	0.27	0.116	0	0	0.163	0.106	0.333	0	0.15	0.466	0	0	Arl15	ENSRNOG00000068448	protein_coding	yes	-0.826	0.125	2.39e-10	-1	-0.864	2.51e-10	-1	1	-0.059	0.123	0.784	0	-0.049	0.829	0	0	5.64
ARL16	ENSG00000214087	protein_coding	1	yes	0.115	0.123	0.725	0	0.126	0.714	0	0	-0.046	0.119	0.882	0	-0.054	0.882	0	0	0.176	0.128	0.407	0	0.161	0.446	0	0	Arl16	ENSRNOG00000049235	protein_coding	yes	1.261	0.163	7.88e-14	1	1.222	8.73e-13	1	1	0.342	0.169	0.12	0	0.354	0.0979	0	0	32.55
ARL17A	ENSG00000185829	protein_coding	1	yes	-0.193	0.142	0.558	0	-0.182	0.655	0	0	0.225	0.133	0.338	0	0.218	0.419	0	0	0.405	0.152	0.0519	0	0.391	0.0871	0	0	Arf2	ENSRNOG00000004807	protein_coding	yes	0.219	0.237	0.462	0	0.179	0.528	0	0	0.318	0.246	0.369	0	0.329	0.327	0	0	7.82
ARL17B	ENSG00000228696	protein_coding	1	yes	-0.175	0.144	0.616	0	-0.164	0.715	0	0	0.212	0.133	0.381	0	0.205	0.468	0	0	0.311	0.152	0.165	0	0.298	0.242	0	0	Arf2	ENSRNOG00000004807	protein_coding	yes	0.219	0.237	0.462	0	0.179	0.528	0	0	0.318	0.246	0.369	0	0.329	0.327	0	0	7.67
ARL2	ENSG00000213465	protein_coding	1	yes	-0.101	0.143	0.812	0	-0.089	0.867	0	0	-0.142	0.132	0.6	0	-0.15	0.58	0	0	0.022	0.145	0.962	0	0.007	1	0	0	Arl2	ENSRNOG00000021010	protein_coding	yes	-0.096	0.173	0.68	0	-0.134	0.521	0	0	-0.044	0.181	0.904	0	-0.033	0.935	0	0	18.08
ARL2.SNX15	ENSG00000273003	protein_coding	1	no	NA	NA	NA	NA	NA	NA	NA	NA	NA	NA	NA	NA	NA	NA	NA	NA	NA	NA	NA	NA	NA	NA	NA	NA	Arl2	ENSRNOG00000021010	protein_coding	yes	-0.096	0.173	0.68	0	-0.134	0.521	0	0	-0.044	0.181	0.904	0	-0.033	0.935	0	0	NA
ARL2BP	ENSG00000102931	protein_coding	1	yes	-0.088	0.182	0.887	0	-0.076	0.93	0	0	-0.177	0.171	0.619	0	-0.184	0.65	0	0	-0.291	0.158	0.226	0	-0.305	0.21	0	0		ENSRNOG00000070430	NA	no	NA	NA	NA	NA	NA	NA	NA	NA	NA	NA	NA	NA	NA	NA	NA	NA	1.78
ARL3	ENSG00000138175	protein_coding	1	yes	0.114	0.085	0.564	0	0.125	0.565	0	0	0.063	0.081	0.729	0	0.055	0.81	0	0	0.21	0.089	0.0952	0	0.195	0.147	0	0	Arl3	ENSRNOG00000019973	protein_coding	yes	0.055	0.158	0.806	0	0.018	0.944	0	0	0.067	0.165	0.823	0	0.079	0.773	0	0	37.68
ARL4A	ENSG00000122644	protein_coding	1	yes	0.11	0.158	0.817	0	0.121	0.832	0	0	-0.439	0.158	0.0691	0	-0.447	0.0769	0	0	0.592	0.168	0.00569	1	0.577	0.00942	1	1	Arl4a	ENSRNOG00000069300	protein_coding	yes	0.639	0.142	2.34e-05	1	0.601	8.72e-05	1	1	0.393	0.146	0.0289	1	0.404	0.0239	1	1	19.3
ARL4AP5	ENSG00000218996	processed_pseudogene	0	yes	-0.622	0.733	NA	0	-0.579	0.81	0	0	-0.017	0.541	NA	0	-0.017	1	0	0	0.226	0.663	0.89	0	0.203	0.957	0	0	NA	NA	NA	no	NA	NA	NA	NA	NA	NA	NA	NA	NA	NA	NA	NA	NA	NA	NA	NA	0.2
ARL4C	ENSG00000188042	protein_coding	1	yes	-0.278	0.136	0.272	0	-0.265	0.329	0	0	0.29	0.132	0.182	0	0.283	0.208	0	0	-0.578	0.147	0.00159	-1	-0.593	0.00108	-1	1	Arl4c	ENSRNOG00000069663	protein_coding	yes	-3.908	0.904	5.13e-05	-1	-3.879	1.28e-05	-1	1	0.722	0.22	0.00569	1	0.732	0.00173	1	1	574.99
ARL4D	ENSG00000175906	protein_coding	1	yes	-0.229	0.168	0.556	0	-0.217	0.619	0	0	-0.143	0.149	0.651	0	-0.151	0.66	0	0	-0.181	0.165	0.54	0	-0.196	0.516	0	0	Arl4d	ENSRNOG00000020770	protein_coding	yes	-0.021	0.151	0.934	0	-0.06	0.77	0	0	1.028	0.146	5.21e-11	1	1.038	6.5e-11	1	1	6.04
ARL5A	ENSG00000162980	protein_coding	1	yes	-0.038	0.112	0.93	0	-0.027	0.995	0	0	0.046	0.111	0.874	0	0.04	0.929	0	0	-0.007	0.121	0.993	0	-0.021	1	0	0	Arl5a	ENSRNOG00000006839	protein_coding	yes	0.222	0.136	0.164	0	0.182	0.236	0	0	0.006	0.142	0.991	0	0.016	0.961	0	0	36.41
ARL5B	ENSG00000165997	protein_coding	1	yes	-0.049	0.133	0.92	0	-0.039	0.978	0	0	0.053	0.13	0.876	0	0.045	0.93	0	0	-0.028	0.138	0.944	0	-0.041	0.955	0	0	Arl5b	ENSRNOG00000064112	protein_coding	yes	1.154	0.293	0.000241	1	1.11	0.000428	1	1	-0.124	0.312	0.828	0	-0.113	0.849	0	0	30.32
ARL6	ENSG00000113966	protein_coding	1	yes	0.039	0.161	0.953	0	0.049	0.973	0	0	-0.086	0.156	0.824	0	-0.093	0.854	0	0	-0.188	0.179	0.562	0	-0.201	0.57	0	0	Arl6	ENSRNOG00000001689	protein_coding	yes	-1.785	0.189	4.73e-20	-1	-1.82	3.7e-20	-1	1	0.053	0.195	0.889	0	0.065	0.863	0	0	5.48
ARL6IP1	ENSG00000170540	protein_coding	1	yes	-0.3	0.091	0.0304	-1	-0.289	0.0812	0	0	0.114	0.089	0.51	0	0.107	0.617	0	0	-0.048	0.097	0.835	0	-0.062	0.821	0	0	Arl6ip1	ENSRNOG00000017751	protein_coding	yes	0.503	0.112	2.49e-05	1	0.464	0.000105	1	1	0.344	0.118	0.0164	1	0.355	0.0118	1	1	135.24
ARL6IP4	ENSG00000182196	protein_coding	1	yes	0.254	0.19	0.569	0	0.268	0.583	0	0	-0.2	0.198	0.629	0	-0.206	0.603	0	0	0.147	0.206	0.726	0	0.132	0.789	0	0	Arl6ip4	ENSRNOG00000001080	protein_coding	yes	0.795	0.169	9.49e-06	1	0.757	2.39e-05	1	1	0.469	0.177	0.0319	1	0.48	0.0242	1	1	1.27
ARL6IP5	ENSG00000144746	protein_coding	1	yes	0.118	0.073	0.442	0	0.129	0.502	0	0	0.073	0.07	0.617	0	0.066	0.735	0	0	0.112	0.077	0.368	0	0.099	0.536	0	0	Arl6ip5	ENSRNOG00000006818	protein_coding	yes	-0.065	0.126	0.703	0	-0.103	0.501	0	0	0.103	0.132	0.621	0	0.114	0.566	0	0	123.66
ARL6IP6	ENSG00000177917	protein_coding	1	yes	-0.008	0.062	0.982	0	0.003	1	0	0	0.139	0.065	0.193	0	0.134	0.339	0	0	0.267	0.068	0.00157	1	0.252	0.0228	1	1	Arl6ip6	ENSRNOG00000005074	protein_coding	yes	0.178	0.102	0.131	0	0.139	0.258	0	0	0.234	0.107	0.0887	0	0.246	0.0821	0	0	51.55
ARL8A	ENSG00000143862	protein_coding	1	yes	-0.006	0.114	0.998	0	0.005	1	0	0	-0.078	0.11	0.761	0	-0.085	0.751	0	0	-0.09	0.12	0.709	0	-0.102	0.672	0	0	Arl8a	ENSRNOG00000005988	protein_coding	yes	0.655	0.074	1.25e-17	1	0.616	1.19e-13	1	1	-0.434	0.078	3.94e-07	-1	-0.423	6.44e-06	-1	1	52.97
ARL8B	ENSG00000134108	protein_coding	1	yes	-0.259	0.085	0.0489	-1	-0.248	0.146	0	0	-0.051	0.08	0.791	0	-0.058	0.825	0	0	-0.238	0.087	0.0443	-1	-0.252	0.0764	0	0	Arl8b	ENSRNOG00000055860	protein_coding	yes	0.215	0.049	4.67e-05	1	0.176	0.0132	1	1	-0.122	0.051	0.059	0	-0.112	0.218	0	0	50.79
ARMC1	ENSG00000104442	protein_coding	1	yes	-0.14	0.082	0.405	0	-0.129	0.596	0	0	0.1	0.081	0.53	0	0.094	0.653	0	0	-0.014	0.087	0.961	0	-0.028	0.957	0	0	Armc1	ENSRNOG00000013253	protein_coding	yes	0.013	0.128	0.956	0	-0.025	0.888	0	0	0.121	0.134	0.557	0	0.134	0.503	0	0	31.89
ARMC10	ENSG00000170632	protein_coding	1	yes	0.024	0.088	0.946	0	0.034	0.951	0	0	-0.037	0.083	0.865	0	-0.044	0.868	0	0	0.155	0.092	0.279	0	0.14	0.375	0	0	Armc10	ENSRNOG00000012785	protein_coding	yes	-0.336	0.114	0.00754	-1	-0.374	0.00292	-1	1	-0.054	0.118	0.798	0	-0.044	0.836	0	0	29.05
ARMC10P1	ENSG00000178660	processed_pseudogene	0	yes	0.071	0.431	0.972	0	0.089	1	0	0	0.312	0.412	0.738	0	0.303	0.801	0	0	0.33	0.425	0.695	0	0.307	0.742	0	0	NA	NA	NA	no	NA	NA	NA	NA	NA	NA	NA	NA	NA	NA	NA	NA	NA	NA	NA	NA	0.56
ARMC12	ENSG00000157343	protein_coding	1	yes	0.857	0.647	0.573	0	0.814	0.594	0	0	0.21	0.334	0.795	0	0.199	0.849	0	0	0.881	0.317	0.0408	1	0.866	0.0244	1	1	Armc12	ENSRNOG00000000508	NA	no	NA	NA	NA	NA	NA	NA	NA	NA	NA	NA	NA	NA	NA	NA	NA	NA	0
ARMC2	ENSG00000118690	protein_coding	1	yes	-0.011	0.16	0.996	0	-0.001	1	0	0	-0.232	0.175	0.49	0	-0.239	0.52	0	0	-0.1	0.181	0.805	0	-0.112	0.796	0	0	Armc2	ENSRNOG00000026217	protein_coding	yes	-0.609	0.123	3.18e-06	-1	-0.648	1.46e-06	-1	1	0.28	0.139	0.123	0	0.293	0.11	0	0	3.25
ARMC3	ENSG00000165309	protein_coding	1	yes	-0.189	0.265	0.812	0	-0.185	0.776	0	0	0.155	1.043	0.959	0	0.11	1	0	0	0.626	1.311	0.84	0	1.387	1	0	0	Armc3	ENSRNOG00000016716	NA	no	NA	NA	NA	NA	NA	NA	NA	NA	NA	NA	NA	NA	NA	NA	NA	NA	1.07
ARMC5	ENSG00000140691	protein_coding	1	yes	0	0.146	1	0	0.012	1	0	0	-0.171	0.142	0.543	0	-0.179	0.525	0	0	-0.15	0.153	0.596	0	-0.161	0.559	0	0	Armc5	ENSRNOG00000019935	protein_coding	yes	-0.992	0.131	3.59e-13	-1	-1.029	6.54e-14	-1	1	-0.526	0.139	0.00114	-1	-0.515	0.0015	-1	1	21.08
ARMC6	ENSG00000105676	protein_coding	1	yes	-0.35	0.147	0.169	0	-0.338	0.179	0	0	-0.055	0.141	0.882	0	-0.062	0.891	0	0	-0.4	0.153	0.059	0	-0.414	0.0402	-1	0	Armc6	ENSRNOG00000020280	protein_coding	yes	-0.181	0.132	0.251	0	-0.219	0.154	0	0	-0.415	0.134	0.00969	-1	-0.404	0.016	-1	1	32.25
ARMC7	ENSG00000125449	protein_coding	0	yes	-0.102	0.116	0.749	0	-0.09	0.811	0	0	-0.079	0.115	0.768	0	-0.088	0.766	0	0	-0.039	0.122	0.897	0	-0.053	0.894	0	0	NA	NA	NA	no	NA	NA	NA	NA	NA	NA	NA	NA	NA	NA	NA	NA	NA	NA	NA	NA	16.76
ARMC8	ENSG00000114098	protein_coding	1	yes	0.016	0.1	0.972	0	0.027	0.988	0	0	-0.103	0.099	0.614	0	-0.11	0.671	0	0	-0.216	0.106	0.169	0	-0.232	0.202	0	0	Armc8	ENSRNOG00000014521	protein_coding	yes	-0.529	0.082	6.6e-10	-1	-0.568	9.75e-10	-1	1	-0.19	0.088	0.094	0	-0.179	0.142	0	0	36.82
ARMC9	ENSG00000135931	protein_coding	1	yes	0.066	0.108	0.849	0	0.077	0.85	0	0	0.316	0.101	0.037	1	0.308	0.0441	1	1	-0.07	0.111	0.766	0	-0.084	0.733	0	0	Armc9	ENSRNOG00000025418	protein_coding	yes	-0.313	0.085	0.000638	-1	-0.352	0.000293	-1	1	-0.256	0.089	0.0176	-1	-0.246	0.0355	-1	1	35.04
ARMCX1	ENSG00000126947	protein_coding	1	yes	-0.091	0.088	0.693	0	-0.08	0.787	0	0	0.103	0.08	0.506	0	0.095	0.61	0	0	-0.052	0.087	0.78	0	-0.068	0.75	0	0	Armcx1	ENSRNOG00000046862	protein_coding	yes	0.838	0.071	4.62e-31	1	0.799	2.68e-22	1	1	0.114	0.076	0.277	0	0.126	0.27	0	0	23.77
ARMCX2	ENSG00000184867	protein_coding	1	yes	-0.123	0.095	0.58	0	-0.112	0.69	0	0	0.067	0.086	0.73	0	0.06	0.812	0	0	-0.183	0.094	0.195	0	-0.196	0.2	0	0	Armcx2	ENSRNOG00000025705	protein_coding	yes	-0.904	0.174	9.47e-07	-1	-0.944	2.18e-07	-1	1	-0.383	0.208	0.166	0	-0.372	0.181	0	0	26.56
ARMCX3	ENSG00000102401	protein_coding	1	yes	-0.053	0.119	0.898	0	-0.042	0.964	0	0	0.008	0.113	0.98	0	0.002	1	0	0	-0.063	0.124	0.83	0	-0.077	0.823	0	0	Armcx3	ENSRNOG00000025730	protein_coding	yes	0.73	0.073	3e-22	1	0.691	1.18e-16	1	1	0.236	0.08	0.0141	1	0.248	0.0174	1	1	119.6
ARMCX4	ENSG00000196440	protein_coding	1	yes	0.079	0.155	0.881	0	0.091	0.901	0	0	0.245	0.149	0.354	0	0.239	0.429	0	0	0.249	0.162	0.335	0	0.236	0.418	0	0	Armcx4	ENSRNOG00000043128	protein_coding	yes	-1.567	0.652	0.032	-1	-1.514	0.043	-1	1	-0.215	0.206	0.487	0	-0.204	0.491	0	0	14.12
ARMCX5	ENSG00000125962	protein_coding	1	yes	-0.218	0.14	0.467	0	-0.207	0.576	0	0	-0.01	0.153	0.981	0	-0.019	1	0	0	-0.134	0.153	0.647	0	-0.148	0.657	0	0	Armcx5	ENSRNOG00000003187	protein_coding	yes	1.121	0.108	5.87e-24	1	1.081	6.95e-21	1	1	0.639	0.118	1.09e-06	1	0.65	1.58e-06	1	1	9.85
ARMCX5.GPRASP2	ENSG00000271147	lncRNA	0	yes	-0.107	0.139	0.79	0	-0.096	0.875	0	0	-0.159	0.161	0.636	0	-0.167	0.663	0	0	-0.339	0.155	0.132	0	-0.351	0.136	0	0	NA	NA	NA	no	NA	NA	NA	NA	NA	NA	NA	NA	NA	NA	NA	NA	NA	NA	NA	NA	3.5
ARMCX5.GPRASP2.1	ENSG00000286237	protein_coding	1	no	NA	NA	NA	NA	NA	NA	NA	NA	NA	NA	NA	NA	NA	NA	NA	NA	NA	NA	NA	NA	NA	NA	NA	NA	Bhlhb9	ENSRNOG00000003191	protein_coding	yes	0.607	0.15	0.000163	1	0.567	0.000248	1	1	0.571	0.179	0.00761	1	0.581	0.004	1	1	NA
ARMCX6	ENSG00000198960	protein_coding	1	yes	-0.057	0.098	0.856	0	-0.046	0.918	0	0	0.03	0.093	0.905	0	0.022	0.96	0	0	-0.101	0.102	0.593	0	-0.115	0.533	0	0	Armcx6	ENSRNOG00000037707	protein_coding	yes	3.28	0.368	7.04e-18	1	3.221	1.63e-17	1	1	0.806	0.346	0.0653	0	0.815	0.0539	0	0	56.47
ARMCX7P	ENSG00000204072	transcribed_unprocessed_pseudogene	0	yes	-0.083	0.115	0.808	0	-0.071	0.87	0	0	0.038	0.11	0.897	0	0.029	0.95	0	0	-0.095	0.12	0.69	0	-0.109	0.647	0	0	NA	NA	NA	no	NA	NA	NA	NA	NA	NA	NA	NA	NA	NA	NA	NA	NA	NA	NA	NA	32.05
ARMH1	ENSG00000198520	protein_coding	1	yes	0.158	0.235	0.827	0	0.167	0.845	0	0	0.205	0.205	0.634	0	0.199	0.699	0	0	0.46	0.225	0.165	0	0.444	0.193	0	0	Armh1	ENSRNOG00000031494	NA	no	NA	NA	NA	NA	NA	NA	NA	NA	NA	NA	NA	NA	NA	NA	NA	NA	1.22
ARMH3	ENSG00000120029	protein_coding	1	yes	-0.145	0.092	0.454	0	-0.134	0.569	0	0	-0.208	0.091	0.159	0	-0.215	0.179	0	0	-0.174	0.097	0.244	0	-0.189	0.229	0	0	Armh3	ENSRNOG00000025523	protein_coding	yes	-0.9	0.097	2.8e-19	-1	-0.939	1.92e-18	-1	1	-0.49	0.097	6.29e-06	-1	-0.479	5.37e-05	-1	1	41.14
ARMH4	ENSG00000139971	protein_coding	1	yes	0.271	0.185	0.51	0	0.283	0.543	0	0	0.38	0.181	0.207	0	0.372	0.233	0	0	0.382	0.195	0.189	0	0.367	0.222	0	0	Armh4	ENSRNOG00000031849	NA	no	NA	NA	NA	NA	NA	NA	NA	NA	NA	NA	NA	NA	NA	NA	NA	NA	3.91
ARMT1	ENSG00000146476	protein_coding	1	yes	-0.126	0.127	0.706	0	-0.116	0.788	0	0	0.07	0.124	0.819	0	0.062	0.88	0	0	-0.063	0.134	0.842	0	-0.076	0.839	0	0	Armt1	ENSRNOG00000019489	protein_coding	yes	0.857	0.115	6.48e-13	1	0.817	3.92e-11	1	1	0.184	0.122	0.277	0	0.196	0.257	0	0	61.7
ARNT	ENSG00000143437	protein_coding	1	yes	-0.111	0.086	0.588	0	-0.1	0.697	0	0	0.036	0.081	0.865	0	0.029	0.931	0	0	0.015	0.087	0.954	0	0.001	1	0	0	Arnt	ENSRNOG00000031174	protein_coding	yes	0.073	0.151	0.721	0	0.033	0.869	0	0	-0.136	0.159	0.583	0	-0.125	0.594	0	0	34.18
ARNT2	ENSG00000172379	protein_coding	2	yes	-0.002	0.143	1	0	0.007	1	0	0	0.37	0.135	0.0729	0	0.364	0.0718	0	0	0.181	0.146	0.467	0	0.167	0.512	0	0		ENSRNOG00000063992	NA	no	NA	NA	NA	NA	NA	NA	NA	NA	NA	NA	NA	NA	NA	NA	NA	NA	16.35
ARNT2	ENSG00000172379	protein_coding	2	yes	-0.002	0.143	1	0	0.007	1	0	0	0.37	0.135	0.0729	0	0.364	0.0718	0	0	0.181	0.146	0.467	0	0.167	0.512	0	0	Arnt2	ENSRNOG00000013017	protein_coding	yes	-2.078	0.343	7.96e-09	-1	-2.114	1.39e-08	-1	1	-0.908	0.343	0.0321	-1	-0.899	0.0381	-1	1	16.35
ARNTL	ENSG00000133794	protein_coding	1	yes	-0.074	0.09	0.767	0	-0.063	0.891	0	0	-0.191	0.08	0.137	0	-0.198	0.219	0	0	-0.74	0.094	2.06e-12	-1	-0.753	3.86e-10	-1	1	Arntl	ENSRNOG00000014448	protein_coding	yes	-0.678	0.12	8.57e-08	-1	-0.717	3.64e-08	-1	1	0.077	0.122	0.704	0	0.087	0.648	0	0	11.58
ARNTL2	ENSG00000029153	protein_coding	1	yes	-0.248	0.151	0.427	0	-0.236	0.51	0	0	0.23	0.151	0.407	0	0.223	0.451	0	0	0.889	0.166	5.38e-06	1	0.874	1.19e-05	1	1	Arntl2	ENSRNOG00000001830	protein_coding	yes	-1.852	0.256	3.64e-12	-1	-1.887	1.2e-12	-1	1	-0.031	0.241	0.955	0	-0.021	0.976	0	0	59.32
ARPC1A	ENSG00000241685	protein_coding	1	yes	-0.158	0.127	0.603	0	-0.146	0.669	0	0	-0.195	0.121	0.366	0	-0.203	0.359	0	0	-0.069	0.132	0.82	0	-0.083	0.796	0	0	Arpc1a	ENSRNOG00000000996	protein_coding	yes	0.066	0.129	0.704	0	0.029	0.873	0	0	-0.052	0.135	0.833	0	-0.041	0.869	0	0	29.66
ARPC1B	ENSG00000130429	protein_coding	1	yes	-0.362	0.143	0.133	0	-0.352	0.178	0	0	-0.32	0.129	0.116	0	-0.327	0.113	0	0	0.054	0.151	0.884	0	0.039	0.953	0	0	Arpc1b	ENSRNOG00000000991	protein_coding	yes	-0.114	0.124	0.46	0	-0.152	0.301	0	0	-0.305	0.13	0.0628	0	-0.294	0.0809	0	0	3.2
ARPC2	ENSG00000163466	protein_coding	1	yes	-0.039	0.07	0.866	0	-0.027	0.962	0	0	0.06	0.066	0.676	0	0.053	0.795	0	0	-0.049	0.072	0.745	0	-0.062	0.742	0	0	Arpc2	ENSRNOG00000014289	protein_coding	yes	0.419	0.082	1.4e-06	1	0.381	8.07e-05	1	1	0.043	0.086	0.773	0	0.054	0.723	0	0	224.98
ARPC3	ENSG00000111229	protein_coding	1	yes	-0.029	0.1	0.941	0	-0.018	1	0	0	0.178	0.096	0.281	0	0.17	0.328	0	0	0.177	0.105	0.281	0	0.163	0.34	0	0	Arpc3	ENSRNOG00000008673	protein_coding	yes	-0.223	0.136	0.163	0	-0.26	0.088	0	0	0.04	0.143	0.884	0	0.051	0.836	0	0	167.54
ARPC3P1	ENSG00000226284	processed_pseudogene	0	yes	-0.287	0.249	0.647	0	-0.283	0.675	0	0	0.079	0.278	0.918	0	0.066	0.956	0	0	-0.05	0.283	0.953	0	-0.062	0.998	0	0	NA	NA	NA	no	NA	NA	NA	NA	NA	NA	NA	NA	NA	NA	NA	NA	NA	NA	NA	NA	0.96
ARPC3P3	ENSG00000256745	processed_pseudogene	0	yes	-0.059	0.198	0.941	0	-0.045	0.977	0	0	0.176	0.198	0.683	0	0.168	0.751	0	0	-0.06	0.217	0.915	0	-0.067	0.952	0	0	NA	NA	NA	no	NA	NA	NA	NA	NA	NA	NA	NA	NA	NA	NA	NA	NA	NA	NA	NA	3.3
ARPC4	ENSG00000241553	protein_coding	1	yes	-0.079	0.141	0.865	0	-0.067	0.912	0	0	-0.218	0.134	0.363	0	-0.226	0.328	0	0	-0.088	0.147	0.78	0	-0.102	0.75	0	0	Arpc4	ENSRNOG00000008994	protein_coding	yes	-0.347	0.146	0.0348	-1	-0.384	0.0169	-1	1	-0.317	0.153	0.112	0	-0.306	0.125	0	0	52.77
ARPC4.TTLL3	ENSG00000250151	protein_coding	1	no	NA	NA	NA	NA	NA	NA	NA	NA	NA	NA	NA	NA	NA	NA	NA	NA	NA	NA	NA	NA	NA	NA	NA	NA	Ttll3	ENSRNOG00000009032	protein_coding	yes	1.171	0.161	3.14e-12	1	1.13	7.56e-12	1	1	0.741	0.173	0.000179	1	0.751	8.6e-05	1	1	NA
ARPC5	ENSG00000162704	protein_coding	1	yes	-0.188	0.116	0.433	0	-0.177	0.512	0	0	0.313	0.11	0.063	0	0.306	0.0748	0	0	0.209	0.121	0.264	0	0.194	0.32	0	0	Arpc5	ENSRNOG00000028062	protein_coding	yes	-0.205	0.074	0.0125	-1	-0.243	0.00648	-1	1	-0.117	0.078	0.278	0	-0.106	0.385	0	0	135.24
ARPC5L	ENSG00000136950	protein_coding	2	yes	-0.113	0.087	0.578	0	-0.102	0.698	0	0	-0.214	0.085	0.108	0	-0.221	0.135	0	0	-0.16	0.091	0.258	0	-0.174	0.252	0	0	Arpc5l	ENSRNOG00000014317	protein_coding	yes	0.818	0.194	8.28e-05	1	0.78	0.000156	1	1	0.189	0.204	0.546	0	0.202	0.494	0	0	50.94
ARPC5L	ENSG00000136950	protein_coding	2	yes	-0.113	0.087	0.578	0	-0.102	0.698	0	0	-0.214	0.085	0.108	0	-0.221	0.135	0	0	-0.16	0.091	0.258	0	-0.174	0.252	0	0		ENSRNOG00000067388	protein_coding	yes	0.53	0.248	0.06	0	0.491	0.0732	0	0	0.165	0.262	0.706	0	0.175	0.663	0	0	50.94
ARPIN	ENSG00000242498	protein_coding	1	yes	0.077	0.097	0.78	0	0.089	0.773	0	0	-0.046	0.093	0.846	0	-0.052	0.855	0	0	0.134	0.099	0.42	0	0.121	0.502	0	0	Arpin	ENSRNOG00000014589	protein_coding	yes	-0.968	0.123	3.19e-14	-1	-1.006	8.2e-14	-1	1	0.269	0.114	0.0614	0	0.28	0.0676	0	0	39.51
ARPIN.AP3S2	ENSG00000250021	protein_coding	1	no	NA	NA	NA	NA	NA	NA	NA	NA	NA	NA	NA	NA	NA	NA	NA	NA	NA	NA	NA	NA	NA	NA	NA	NA	Arpin	ENSRNOG00000014589	protein_coding	yes	-0.968	0.123	3.19e-14	-1	-1.006	8.2e-14	-1	1	0.269	0.114	0.0614	0	0.28	0.0676	0	0	NA
ARPP19	ENSG00000128989	protein_coding	2	yes	-0.128	0.064	0.285	0	-0.117	0.545	0	0	0.074	0.063	0.556	0	0.068	0.714	0	0	0.007	0.067	0.977	0	-0.007	1	0	0	Arpp19	ENSRNOG00000023086	protein_coding	yes	1.681	0.259	5.69e-10	1	1.638	2.5e-09	1	1	0.327	0.271	0.408	0	0.339	0.371	0	0	124.37
ARPP19	ENSG00000128989	protein_coding	2	yes	-0.128	0.064	0.285	0	-0.117	0.545	0	0	0.074	0.063	0.556	0	0.068	0.714	0	0	0.007	0.067	0.977	0	-0.007	1	0	0	Arpp19	ENSRNOG00000063103	protein_coding	yes	0.247	0.071	0.00143	1	0.208	0.0204	1	1	-0.238	0.075	0.00774	-1	-0.226	0.0314	-1	1	124.37
ARR3	ENSG00000120500	protein_coding	1	yes	0.207	0.393	0.875	0	0.21	0.891	0	0	0.302	0.449	0.776	0	0.28	0.799	0	0	0.179	0.413	0.857	0	0.168	0.923	0	0	Arr3	ENSRNOG00000002904	protein_coding	yes	0.92	0.369	0.0255	1	0.869	0.0191	1	1	0.156	0.426	0.844	0	0.163	0.839	0	0	0.36
ARRB1	ENSG00000137486	protein_coding	2	yes	-0.092	0.126	0.806	0	-0.081	0.862	0	0	0.012	0.124	0.973	0	0.006	1	0	0	-0.046	0.127	0.883	0	-0.06	0.863	0	0	Arrb1	ENSRNOG00000030404	protein_coding	yes	-0.764	0.283	0.015	-1	-0.804	0.00923	-1	1	-0.162	0.327	0.778	0	-0.15	0.805	0	0	20.82
ARRB1	ENSG00000137486	protein_coding	2	yes	-0.092	0.126	0.806	0	-0.081	0.862	0	0	0.012	0.124	0.973	0	0.006	1	0	0	-0.046	0.127	0.883	0	-0.06	0.863	0	0		ENSRNOG00000063241	NA	no	NA	NA	NA	NA	NA	NA	NA	NA	NA	NA	NA	NA	NA	NA	NA	NA	20.82
ARRB2	ENSG00000141480	protein_coding	1	yes	-0.18	0.174	0.693	0	-0.168	0.736	0	0	0.465	0.172	0.0794	0	0.456	0.0774	0	0	0.502	0.188	0.0521	0	0.486	0.0512	0	0	Arrb2	ENSRNOG00000019308	protein_coding	yes	-1.293	0.148	2.68e-17	-1	-1.33	4.08e-17	-1	1	0.011	0.149	0.979	0	0.022	0.952	0	0	32.6
ARRDC1	ENSG00000197070	protein_coding	1	yes	0.057	0.104	0.869	0	0.067	0.865	0	0	0.102	0.101	0.63	0	0.093	0.69	0	0	0.319	0.111	0.0329	1	0.305	0.0395	1	1	Arrdc1	ENSRNOG00000007622	protein_coding	yes	-0.013	0.081	0.923	0	-0.052	0.629	0	0	0.319	0.082	0.000774	1	0.33	0.00207	1	1	39.92
ARRDC1.AS1	ENSG00000203993	lncRNA	0	yes	0.301	0.129	0.183	0	0.312	0.152	0	0	-0.136	0.126	0.598	0	-0.145	0.577	0	0	0.165	0.133	0.47	0	0.151	0.512	0	0	NA	NA	NA	no	NA	NA	NA	NA	NA	NA	NA	NA	NA	NA	NA	NA	NA	NA	NA	NA	17.88
ARRDC2	ENSG00000105643	protein_coding	1	yes	0.222	0.106	0.254	0	0.232	0.27	0	0	-0.223	0.1	0.172	0	-0.231	0.187	0	0	0.3	0.117	0.0645	0	0.286	0.095	0	0	Arrdc2	ENSRNOG00000019009	protein_coding	yes	0.528	0.119	3.21e-05	1	0.488	0.000217	1	1	0.584	0.121	1.96e-05	1	0.594	3.17e-05	1	1	12.14
ARRDC3	ENSG00000113369	protein_coding	1	yes	0.121	0.168	0.81	0	0.13	0.831	0	0	-0.169	0.16	0.608	0	-0.176	0.635	0	0	-0.671	0.178	0.00265	-1	-0.684	0.00301	-1	1	Arrdc3	ENSRNOG00000045649	protein_coding	yes	-0.707	0.14	1.75e-06	-1	-0.747	2.6e-07	-1	1	0.162	0.145	0.45	0	0.173	0.388	0	0	71.45
ARRDC3.AS1	ENSG00000281357	lncRNA	0	yes	-0.211	0.522	NA	0	-0.204	0.958	0	0	-0.569	0.516	NA	0	-0.559	0.613	0	0	-0.563	0.483	0.505	0	-0.571	0.484	0	0	NA	NA	NA	no	NA	NA	NA	NA	NA	NA	NA	NA	NA	NA	NA	NA	NA	NA	NA	NA	0.25
ARRDC4	ENSG00000140450	protein_coding	1	yes	0.502	0.254	0.295	0	0.511	0.335	0	0	0.588	0.242	0.125	0	0.584	0.155	0	0	0.639	0.265	0.0876	0	0.626	0.111	0	0	Arrdc4	ENSRNOG00000010775	protein_coding	yes	1.62	0.132	6.2e-33	1	1.579	1.97e-30	1	1	1.686	0.142	4.97e-30	1	1.697	6.54e-30	1	1	11.12
ARSA	ENSG00000100299	protein_coding	1	yes	0.336	0.102	0.0306	1	0.348	0.0234	1	1	0.098	0.097	0.628	0	0.09	0.686	0	0	0.294	0.106	0.0418	1	0.281	0.0501	0	0	Arsa	ENSRNOG00000012953	protein_coding	yes	-1.315	0.129	3.19e-23	-1	-1.352	2.86e-24	-1	1	-0.074	0.135	0.751	0	-0.063	0.778	0	0	71.61
ARSB	ENSG00000113273	protein_coding	1	yes	-0.244	0.126	0.307	0	-0.234	0.354	0	0	0.373	0.118	0.0339	1	0.367	0.0345	1	1	0.434	0.127	0.00817	1	0.42	0.0091	1	1	Arsb	ENSRNOG00000011150	protein_coding	yes	-0.905	0.07	9.33e-37	-1	-0.944	1.36e-32	-1	1	0.637	0.072	4.47e-17	1	0.648	1.54e-14	1	1	23.06
ARSD	ENSG00000006756	protein_coding	0	yes	0.245	0.079	0.0459	1	0.256	0.0711	0	0	0.155	0.081	0.265	0	0.149	0.354	0	0	0.379	0.092	0.000818	1	0.364	0.0037	1	1	NA	NA	NA	no	NA	NA	NA	NA	NA	NA	NA	NA	NA	NA	NA	NA	NA	NA	NA	NA	56.02
ARSG	ENSG00000141337	protein_coding	1	yes	-0.11	0.136	0.777	0	-0.099	0.85	0	0	-0.111	0.115	0.652	0	-0.118	0.677	0	0	-0.175	0.126	0.4	0	-0.188	0.388	0	0	Arsg	ENSRNOG00000003931	NA	no	NA	NA	NA	NA	NA	NA	NA	NA	NA	NA	NA	NA	NA	NA	NA	NA	5.03
ARSI	ENSG00000183876	protein_coding	1	yes	-2.119	1.116	0.325	0	-2.892	0.443	0	0	0.322	0.189	0.333	0	0.317	0.347	0	0	0.174	0.192	0.634	0	0.16	0.666	0	0	Arsi	ENSRNOG00000026060	protein_coding	yes	2.227	0.427	8.25e-07	1	2.171	1.02e-06	1	1	0.13	0.396	0.863	0	0.139	0.841	0	0	0.05
ARSJ	ENSG00000180801	protein_coding	1	yes	0.383	0.114	0.0256	1	0.394	0.0398	1	1	0.036	0.106	0.9	0	0.029	0.952	0	0	-0.072	0.117	0.773	0	-0.085	0.775	0	0	Arsj	ENSRNOG00000000001	protein_coding	yes	-3.348	0.318	1.2e-24	-1	-3.357	6.49e-31	-1	1	-0.753	0.187	0.000484	-1	-0.742	0.000768	-1	1	21.03
ARSK	ENSG00000164291	protein_coding	1	yes	-0.056	0.141	0.913	0	-0.045	0.974	0	0	0.508	0.129	0.00634	1	0.501	0.012	1	1	0.527	0.14	0.00271	1	0.512	0.0068	1	1	Arsk	ENSRNOG00000026937	protein_coding	yes	-1.211	0.143	2.4e-16	-1	-1.249	6.81e-17	-1	1	-0.341	0.137	0.0471	-1	-0.331	0.0559	0	0	8.63
ARSL	ENSG00000157399	protein_coding	1	yes	0.113	0.186	0.848	0	0.125	0.856	0	0	-0.37	0.2	0.283	0	-0.381	0.284	0	0	-0.342	0.242	0.392	0	-0.356	0.384	0	0	Arse	ENSRNOG00000028350	protein_coding	yes	-0.698	0.102	6.3e-11	-1	-0.736	1.93e-11	-1	1	-0.015	0.107	0.947	0	-0.005	0.996	0	0	79.12
ART5	ENSG00000167311	protein_coding	1	yes	0.736	0.269	0.0936	0	0.746	0.0893	0	0	0.941	0.269	0.0165	1	0.928	0.0178	1	1	0.816	0.264	0.0192	1	0.8	0.0172	1	1	Art5	ENSRNOG00000020242	NA	no	NA	NA	NA	NA	NA	NA	NA	NA	NA	NA	NA	NA	NA	NA	NA	NA	2.23
ARTN	ENSG00000117407	protein_coding	1	yes	-0.002	0.312	1	0	0.012	1	0	0	0.068	0.293	0.935	0	0.065	0.992	0	0	0.415	0.404	0.572	0	0.396	0.624	0	0	Artn	ENSRNOG00000019842	protein_coding	yes	-1.692	0.418	0.000161	-1	-1.701	6.92e-05	-1	1	0.008	0.17	0.989	0	0.017	0.962	0	0	0.81
ARV1	ENSG00000173409	protein_coding	1	yes	0.076	0.131	0.857	0	0.087	0.883	0	0	0.038	0.125	0.911	0	0.03	0.966	0	0	0.124	0.136	0.632	0	0.111	0.745	0	0	Arv1	ENSRNOG00000018909	protein_coding	yes	0.025	0.114	0.884	0	-0.013	0.936	0	0	0.125	0.122	0.495	0	0.136	0.465	0	0	9.75
ARVCF	ENSG00000099889	protein_coding	1	yes	-0.004	0.094	1	0	0.008	1	0	0	-0.026	0.098	0.925	0	-0.034	0.934	0	0	-0.438	0.116	0.00256	-1	-0.451	0.00282	-1	1	Arvcf	ENSRNOG00000001888	protein_coding	yes	-0.279	0.09	0.00474	-1	-0.318	0.00163	-1	1	-0.618	0.095	1.78e-09	-1	-0.607	2.41e-08	-1	1	50.23
AS3MT	ENSG00000214435	protein_coding	1	no	NA	NA	NA	NA	NA	NA	NA	NA	NA	NA	NA	NA	NA	NA	NA	NA	NA	NA	NA	NA	NA	NA	NA	NA	As3mt	ENSRNOG00000020081	protein_coding	yes	-1.616	0.438	0.000618	-1	-1.607	0.000307	-1	1	0.753	0.118	3.81e-09	1	0.763	1.49e-07	1	1	NA
ASAH1	ENSG00000104763	protein_coding	1	yes	-0.054	0.114	0.89	0	-0.044	0.954	0	0	0.14	0.109	0.508	0	0.132	0.591	0	0	0.146	0.12	0.478	0	0.131	0.583	0	0	Asah1	ENSRNOG00000010034	protein_coding	yes	0.184	0.105	0.131	0	0.145	0.239	0	0	0.121	0.11	0.456	0	0.132	0.404	0	0	392.72
ASAH2	ENSG00000188611	protein_coding	1	yes	0.276	0.228	0.618	0	0.285	0.651	0	0	0.16	0.243	0.783	0	0.152	0.83	0	0	-0.164	0.245	0.748	0	-0.174	0.768	0	0	Asah2	ENSRNOG00000012196	NA	no	NA	NA	NA	NA	NA	NA	NA	NA	NA	NA	NA	NA	NA	NA	NA	NA	4.06
ASAH2B	ENSG00000204147	protein_coding	1	yes	0.085	0.198	0.903	0	0.095	0.926	0	0	-0.228	0.199	0.57	0	-0.235	0.6	0	0	-0.19	0.209	0.633	0	-0.205	0.635	0	0	Asah2	ENSRNOG00000012196	NA	no	NA	NA	NA	NA	NA	NA	NA	NA	NA	NA	NA	NA	NA	NA	NA	NA	12.34
ASAP1	ENSG00000153317	protein_coding	1	yes	-0.192	0.071	0.0988	0	-0.181	0.255	0	0	0.196	0.067	0.0538	0	0.189	0.146	0	0	0.151	0.072	0.154	0	0.136	0.325	0	0	Asap1	ENSRNOG00000058733	protein_coding	yes	-0.016	0.165	0.96	0	-0.056	0.789	0	0	-0.526	0.172	0.0113	-1	-0.517	0.0102	-1	1	62.26
ASAP2	ENSG00000151693	protein_coding	1	yes	-0.605	0.192	0.0402	-1	-0.594	0.052	0	0	-0.054	0.182	0.914	0	-0.058	0.933	0	0	-0.011	0.199	0.995	0	-0.027	1	0	0	Asap2	ENSRNOG00000061519	protein_coding	yes	-0.735	0.215	0.0016	-1	-0.775	0.000636	-1	1	-0.133	0.222	0.722	0	-0.123	0.731	0	0	19.5
ASAP3	ENSG00000088280	protein_coding	1	yes	0.121	0.112	0.677	0	0.132	0.652	0	0	0.163	0.108	0.413	0	0.156	0.443	0	0	-0.041	0.116	0.887	0	-0.054	0.87	0	0	Asap3	ENSRNOG00000049714	protein_coding	yes	0.15	0.1	0.201	0	0.11	0.343	0	0	-0.415	0.107	0.000848	-1	-0.404	0.00134	-1	1	81.31
ASB1	ENSG00000065802	protein_coding	1	yes	-0.065	0.083	0.787	0	-0.054	0.888	0	0	-0.137	0.08	0.329	0	-0.143	0.377	0	0	-0.175	0.087	0.174	0	-0.189	0.181	0	0	Asb1	ENSRNOG00000020322	protein_coding	yes	0.001	0.161	1	0	-0.038	0.898	0	0	-0.094	0.162	0.731	0	-0.084	0.77	0	0	49.52
ASB11	ENSG00000165192	protein_coding	1	no	NA	NA	NA	NA	NA	NA	NA	NA	NA	NA	NA	NA	NA	NA	NA	NA	NA	NA	NA	NA	NA	NA	NA	NA	Asb11	ENSRNOG00000003452	protein_coding	yes	4.868	0.918	5.12e-07	1	4.595	1.85e-11	1	1	-0.872	1.365	0.7	0	-1.864	0.752	0	0	NA
ASB12	ENSG00000198881	protein_coding	1	yes	0.024	0.346	NA	0	0.044	1	0	0	-1.309	1.177	NA	0	-2.264	0.808	0	0	0	1.327	1	0	0	1	0	0	Asb12	ENSRNOG00000004197	NA	no	NA	NA	NA	NA	NA	NA	NA	NA	NA	NA	NA	NA	NA	NA	NA	NA	0.71
ASB13	ENSG00000196372	protein_coding	1	yes	0.19	0.14	0.556	0	0.202	0.534	0	0	-0.076	0.136	0.822	0	-0.084	0.82	0	0	0.011	0.146	0.99	0	-0.003	1	0	0	Asb13	ENSRNOG00000017967	protein_coding	yes	0.209	0.181	0.344	0	0.169	0.42	0	0	-0.371	0.194	0.146	0	-0.36	0.147	0	0	20.57
ASB14	ENSG00000239388	protein_coding	1	yes	-0.066	0.422	0.974	0	-0.05	1	0	0	0.425	0.428	0.637	0	0.416	0.721	0	0	-0.03	0.458	0.991	0	-0.036	1	0	0	Asb14	ENSRNOG00000013346	protein_coding	yes	1.25	0.286	4.12e-05	1	1.208	6.34e-05	1	1	0.523	0.316	0.225	0	0.534	0.213	0	0	0.61
ASB16	ENSG00000161664	protein_coding	1	yes	-0.032	0.162	0.965	0	-0.023	1	0	0	-0.497	0.191	0.0961	0	-0.499	0.0722	0	0	-0.062	0.21	0.908	0	-0.074	0.926	0	0	Asb16	ENSRNOG00000036794	NA	no	NA	NA	NA	NA	NA	NA	NA	NA	NA	NA	NA	NA	NA	NA	NA	NA	2.79
ASB16.AS1	ENSG00000267080	lncRNA	0	yes	-0.048	0.092	0.879	0	-0.038	0.948	0	0	-0.334	0.099	0.0216	-1	-0.34	0.0336	-1	1	0.031	0.095	0.895	0	0.017	1	0	0	NA	NA	NA	no	NA	NA	NA	NA	NA	NA	NA	NA	NA	NA	NA	NA	NA	NA	NA	NA	10.46
ASB18	ENSG00000182177	protein_coding	1	yes	-1.227	0.62	NA	0	-1.195	0.106	0	0	0.56	1.29	NA	0	0.735	1	0	0	-1.105	1.414	NA	0	-2.061	0.785	0	0	Asb18	ENSRNOG00000019557	NA	no	NA	NA	NA	NA	NA	NA	NA	NA	NA	NA	NA	NA	NA	NA	NA	NA	0.66
ASB2	ENSG00000100628	protein_coding	1	yes	-0.816	0.214	0.00824	-1	-0.802	0.0032	-1	1	3.421	0.842	0.00479	1	3.141	0.000479	1	1	1.092	0.263	0.000738	1	1.069	0.00031	1	1	Asb2	ENSRNOG00000051619	NA	no	NA	NA	NA	NA	NA	NA	NA	NA	NA	NA	NA	NA	NA	NA	NA	NA	3.61
ASB3	ENSG00000115239	protein_coding	1	yes	-0.049	0.082	0.853	0	-0.038	0.951	0	0	-0.104	0.082	0.515	0	-0.108	0.639	0	0	0.035	0.084	0.861	0	0.021	0.985	0	0	Asb3	ENSRNOG00000032471	protein_coding	yes	0.773	0.109	1.08e-11	1	0.734	7.58e-10	1	1	0.794	0.113	7.81e-11	1	0.806	2.45e-10	1	1	17.27
ASB5	ENSG00000164122	protein_coding	1	yes	-1.649	0.817	NA	0	-1.52	0.378	0	0	0.542	0.457	0.551	0	0.534	0.598	0	0	2.11	0.606	0.00667	1	2.05	0.00573	1	1	Asb5	ENSRNOG00000042630	protein_coding	yes	-1.401	0.458	0.00523	-1	-1.431	0.00266	-1	1	-0.841	0.536	0.254	0	-0.813	0.236	0	0	0.15
ASB6	ENSG00000148331	protein_coding	1	yes	0.007	0.113	0.997	0	0.018	1	0	0	-0.191	0.109	0.321	0	-0.198	0.304	0	0	-0.057	0.117	0.839	0	-0.07	0.808	0	0	Asb6	ENSRNOG00000024786	protein_coding	yes	-0.22	0.081	0.014	-1	-0.259	0.0068	-1	1	-0.092	0.084	0.463	0	-0.081	0.569	0	0	39.41
ASB7	ENSG00000183475	protein_coding	1	yes	0.08	0.086	0.727	0	0.091	0.772	0	0	-0.009	0.085	0.972	0	-0.013	1	0	0	-0.185	0.086	0.138	0	-0.199	0.186	0	0	Asb7	ENSRNOG00000013795	protein_coding	yes	-0.06	0.128	0.734	0	-0.099	0.547	0	0	-0.136	0.135	0.502	0	-0.125	0.552	0	0	11.68
ASB8	ENSG00000177981	protein_coding	1	yes	0	0.077	1	0	0.011	1	0	0	0.003	0.073	0.988	0	-0.004	1	0	0	-0.173	0.077	0.119	0	-0.186	0.128	0	0	Asb8	ENSRNOG00000010099	protein_coding	yes	-0.386	0.084	1.39e-05	-1	-0.425	9.55e-06	-1	1	-0.072	0.087	0.601	0	-0.061	0.682	0	0	21.13
ASB9	ENSG00000102048	protein_coding	1	yes	-0.356	0.17	0.251	0	-0.344	0.296	0	0	-0.157	0.287	0.824	0	-0.165	0.945	0	0	-0.446	0.861	0.823	0	-0.415	0.956	0	0	Asb9	ENSRNOG00000067365	NA	no	NA	NA	NA	NA	NA	NA	NA	NA	NA	NA	NA	NA	NA	NA	NA	NA	14.27
ASCC1	ENSG00000138303	protein_coding	1	yes	-0.113	0.069	0.431	0	-0.102	0.627	0	0	-0.079	0.07	0.575	0	-0.086	0.632	0	0	-0.076	0.074	0.571	0	-0.09	0.583	0	0	Ascc1	ENSRNOG00000056647	protein_coding	yes	-0.566	0.151	0.000523	-1	-0.603	0.000195	-1	1	-0.031	0.16	0.926	0	-0.019	0.961	0	0	45.35
ASCC2	ENSG00000100325	protein_coding	1	yes	-0.079	0.08	0.713	0	-0.067	0.806	0	0	0.063	0.076	0.705	0	0.056	0.791	0	0	-0.008	0.082	0.98	0	-0.022	0.963	0	0	Ascc2	ENSRNOG00000007349	protein_coding	yes	0.162	0.088	0.112	0	0.123	0.275	0	0	0.317	0.087	0.00173	1	0.329	0.00329	1	1	40.27
ASCC3	ENSG00000112249	protein_coding	1	yes	-0.229	0.138	0.422	0	-0.219	0.524	0	0	0.065	0.131	0.844	0	0.059	0.901	0	0	-0.251	0.144	0.261	0	-0.266	0.262	0	0	Ascc3	ENSRNOG00000037604	protein_coding	yes	0.329	0.154	0.0602	0	0.287	0.0873	0	0	-0.204	0.162	0.384	0	-0.193	0.393	0	0	43.12
ASCL2	ENSG00000183734	protein_coding	1	no	NA	NA	NA	NA	NA	NA	NA	NA	NA	NA	NA	NA	NA	NA	NA	NA	NA	NA	NA	NA	NA	NA	NA	NA	Ascl2	ENSRNOG00000020434	protein_coding	yes	-1.816	0.356	1.46e-06	-1	-1.836	2.5e-07	-1	1	0.041	0.29	0.948	0	0.052	0.938	0	0	NA
ASCL5	ENSG00000232237	protein_coding	1	yes	0.479	0.347	0.547	0	0.483	0.529	0	0	-0.484	0.643	0.74	0	-0.468	0.864	0	0	-0.425	0.907	0.842	0	-0.4	0.96	0	0	Ascl5	ENSRNOG00000033391	NA	no	NA	NA	NA	NA	NA	NA	NA	NA	NA	NA	NA	NA	NA	NA	NA	NA	0.91
ASF1A	ENSG00000111875	protein_coding	1	yes	-0.11	0.119	0.732	0	-0.099	0.825	0	0	-0.134	0.121	0.588	0	-0.14	0.649	0	0	-0.111	0.124	0.64	0	-0.125	0.647	0	0	Asf1a	ENSRNOG00000000415	protein_coding	yes	0.413	0.074	1.35e-07	1	0.374	2.18e-05	1	1	0.158	0.082	0.142	0	0.168	0.157	0	0	17.32
ASF1B	ENSG00000105011	protein_coding	1	yes	-0.75	0.458	0.43	0	-0.737	0.445	0	0	-0.435	0.446	0.644	0	-0.439	0.661	0	0	0.076	0.608	0.971	0	0.055	1	0	0	Asf1b	ENSRNOG00000005115	protein_coding	yes	-1.844	0.267	3.75e-11	-1	-1.874	1.33e-11	-1	1	0.819	0.224	0.00173	1	0.83	0.00146	1	1	41.75
ASGR1	ENSG00000141505	protein_coding	1	yes	0.529	0.279	0.329	0	0.535	0.336	0	0	0.082	0.275	0.912	0	0.074	0.957	0	0	0.544	0.271	0.176	0	0.526	0.19	0	0	Asgr1	ENSRNOG00000018693	protein_coding	yes	-3.289	0.418	3.34e-14	-1	-3.306	7.3e-14	-1	1	0.375	0.39	0.53	0	0.385	0.509	0	0	0.76
ASH1L	ENSG00000116539	protein_coding	1	yes	-0.135	0.132	0.699	0	-0.124	0.774	0	0	0.058	0.127	0.858	0	0.052	0.91	0	0	-0.083	0.138	0.779	0	-0.098	0.775	0	0	Ash1l	ENSRNOG00000020386	protein_coding	yes	-0.274	0.178	0.191	0	-0.315	0.103	0	0	-0.223	0.187	0.413	0	-0.214	0.408	0	0	45.96
ASH1L.AS1	ENSG00000235919	lncRNA	0	yes	0.172	0.209	0.77	0	0.18	0.765	0	0	-0.264	0.266	0.637	0	-0.259	0.605	0	0	-0.166	0.226	0.717	0	-0.175	0.701	0	0	NA	NA	NA	no	NA	NA	NA	NA	NA	NA	NA	NA	NA	NA	NA	NA	NA	NA	NA	NA	1.37
ASH2L	ENSG00000129691	protein_coding	1	yes	-0.09	0.072	0.601	0	-0.08	0.745	0	0	-0.053	0.068	0.729	0	-0.059	0.768	0	0	-0.178	0.073	0.0803	0	-0.192	0.107	0	0	Ash2l	ENSRNOG00000014875	protein_coding	yes	-0.287	0.097	0.00721	-1	-0.325	0.00326	-1	1	0.157	0.104	0.274	0	0.168	0.254	0	0	34.58
ASIC1	ENSG00000110881	protein_coding	1	yes	0.062	0.121	0.88	0	0.074	0.891	0	0	-0.153	0.121	0.514	0	-0.16	0.542	0	0	0.255	0.124	0.162	0	0.24	0.212	0	0	Asic1	ENSRNOG00000059765	protein_coding	yes	-0.146	0.157	0.46	0	-0.183	0.306	0	0	-0.073	0.194	0.839	0	-0.061	0.883	0	0	17.57
ASIC3	ENSG00000213199	protein_coding	1	yes	0.142	0.231	0.847	0	0.152	0.871	0	0	0.37	0.219	0.338	0	0.361	0.382	0	0	0.893	0.237	0.00268	1	0.879	0.00317	1	1	Asic3	ENSRNOG00000008380	NA	no	NA	NA	NA	NA	NA	NA	NA	NA	NA	NA	NA	NA	NA	NA	NA	NA	1.98
ASIC4	ENSG00000072182	protein_coding	1	yes	0.318	0.573	NA	0	0.347	0.983	0	0	0.783	0.416	NA	0	0.769	0.234	0	0	-0.098	0.408	0.928	0	-0.103	0.953	0	0	Asic4	ENSRNOG00000019985	protein_coding	yes	0.609	0.264	0.0403	1	0.559	0.0253	1	1	-0.009	0.348	0.997	0	0.006	1	0	0	0.1
ASIP	ENSG00000101440	protein_coding	1	yes	-0.371	0.412	NA	0	-0.355	0.76	0	0	0.355	0.429	0.707	0	0.363	0.78	0	0	-0.071	0.505	0.965	0	-0.091	1	0	0	Asip	ENSRNOG00000017701	NA	no	NA	NA	NA	NA	NA	NA	NA	NA	NA	NA	NA	NA	NA	NA	NA	NA	0.51
ASL	ENSG00000126522	protein_coding	1	yes	-0.251	0.135	0.341	0	-0.24	0.386	0	0	-0.177	0.131	0.476	0	-0.185	0.466	0	0	0.29	0.145	0.178	0	0.276	0.202	0	0	Asl	ENSRNOG00000000903	protein_coding	yes	-0.645	0.129	2.25e-06	-1	-0.682	6.46e-07	-1	1	0.178	0.136	0.36	0	0.189	0.316	0	0	28.39
ASLP1	ENSG00000244723	unprocessed_pseudogene	0	yes	0.244	0.375	0.835	0	0.254	0.844	0	0	-0.843	0.44	0.262	0	-0.848	0.28	0	0	0.414	0.554	0.712	0	0.396	0.858	0	0	NA	NA	NA	no	NA	NA	NA	NA	NA	NA	NA	NA	NA	NA	NA	NA	NA	NA	NA	NA	1.12
ASMT	ENSG00000196433	protein_coding	1	no	NA	NA	NA	NA	NA	NA	NA	NA	NA	NA	NA	NA	NA	NA	NA	NA	NA	NA	NA	NA	NA	NA	NA	NA	Asmt	ENSRNOG00000001324	protein_coding	yes	0.242	0.301	0.53	0	0.205	0.575	0	0	-1.777	0.372	2.16e-05	-1	-1.753	4.36e-05	-1	1	NA
ASMTL	ENSG00000169093	protein_coding	0	yes	0.044	0.214	0.963	0	0.056	0.981	0	0	0.101	0.2	0.841	0	0.093	0.879	0	0	-0.009	0.219	0.999	0	-0.022	1	0	0	NA	NA	NA	no	NA	NA	NA	NA	NA	NA	NA	NA	NA	NA	NA	NA	NA	NA	NA	NA	11.68
ASMTL.AS1	ENSG00000236017	lncRNA	0	yes	-0.18	0.224	0.78	0	-0.167	0.839	0	0	-0.085	0.224	0.885	0	-0.093	0.911	0	0	0.128	0.27	0.84	0	0.116	0.913	0	0	NA	NA	NA	no	NA	NA	NA	NA	NA	NA	NA	NA	NA	NA	NA	NA	NA	NA	NA	NA	6.7
ASNS	ENSG00000070669	protein_coding	1	yes	0.04	0.335	0.984	0	0.049	1	0	0	-0.529	0.306	0.326	0	-0.532	0.367	0	0	-1.062	0.337	0.0165	-1	-1.072	0.0197	-1	1	Asns	ENSRNOG00000007546	protein_coding	yes	0.707	0.095	7.83e-13	1	0.668	1.36e-10	1	1	0.439	0.1	0.000107	1	0.45	0.000142	1	1	1.73
ASNSD1	ENSG00000138381	protein_coding	1	yes	-0.148	0.123	0.623	0	-0.137	0.73	0	0	-0.014	0.118	0.967	0	-0.022	0.983	0	0	-0.022	0.128	0.954	0	-0.036	0.959	0	0	Asnsd1	ENSRNOG00000003942	protein_coding	yes	0.374	0.144	0.0202	1	0.335	0.0335	1	1	0	0.152	1	0	0.011	0.979	0	0	18.74
ASNSP1	ENSG00000248498	transcribed_unprocessed_pseudogene	0	yes	0	1.457	NA	0	0	1	0	0	-0.637	0.78	NA	0	-0.636	0.711	0	0	-1.837	1	NA	0	-1.757	0.217	0	0	NA	NA	NA	no	NA	NA	NA	NA	NA	NA	NA	NA	NA	NA	NA	NA	NA	NA	NA	NA	0
ASPA	ENSG00000108381	protein_coding	1	yes	-1.704	1.19	0.525	0	-2.54	0.62	0	0	-0.489	0.274	0.306	0	-0.493	0.347	0	0	-0.883	0.229	0.00201	-1	-0.898	0.00155	-1	1	Aspa	ENSRNOG00000019659	protein_coding	yes	-0.133	0.723	0.907	0	-0.16	0.895	0	0	-1.185	0.44	0.0286	-1	-1.165	0.0211	-1	1	0
ASPDH	ENSG00000204653	protein_coding	1	yes	-0.356	0.561	0.84	0	-0.33	0.923	0	0	0.205	0.264	0.729	0	0.199	0.75	0	0	0.487	0.338	0.378	0	0.473	0.378	0	0	Aspdh	ENSRNOG00000019424	NA	no	NA	NA	NA	NA	NA	NA	NA	NA	NA	NA	NA	NA	NA	NA	NA	NA	0
ASPG	ENSG00000166183	protein_coding	1	yes	0.287	0.22	0.58	0	0.296	0.529	0	0	-0.892	0.591	0.413	0	-0.865	0.547	0	0	-1.105	1.307	0.662	0	-2.059	0.784	0	0	Aspg	ENSRNOG00000012843	NA	no	NA	NA	NA	NA	NA	NA	NA	NA	NA	NA	NA	NA	NA	NA	NA	NA	3.5
ASPH	ENSG00000198363	protein_coding	1	yes	-0.047	0.109	0.904	0	-0.036	0.971	0	0	0.328	0.104	0.0348	1	0.322	0.068	0	0	0.007	0.114	0.995	0	-0.007	1	0	0	Asph	ENSRNOG00000007445	protein_coding	yes	0.089	0.132	0.603	0	0.049	0.766	0	0	-0.192	0.137	0.32	0	-0.182	0.33	0	0	323.25
ASPHD1	ENSG00000174939	protein_coding	1	yes	0.12	0.125	0.717	0	0.132	0.73	0	0	-0.272	0.143	0.268	0	-0.279	0.306	0	0	0.122	0.145	0.663	0	0.108	0.745	0	0	Asphd1	ENSRNOG00000027213	NA	no	NA	NA	NA	NA	NA	NA	NA	NA	NA	NA	NA	NA	NA	NA	NA	NA	30.78
ASPHD2	ENSG00000128203	protein_coding	1	yes	0.055	0.181	0.94	0	0.066	0.957	0	0	0.001	0.19	0.998	0	-0.005	1	0	0	0.327	0.212	0.333	0	0.307	0.381	0	0	Asphd2	ENSRNOG00000061004	NA	no	NA	NA	NA	NA	NA	NA	NA	NA	NA	NA	NA	NA	NA	NA	NA	NA	5.23
ASPM	ENSG00000066279	protein_coding	1	yes	-1.095	0.229	0.000342	-1	-1.084	0.000588	-1	1	0.186	0.225	0.708	0	0.181	0.75	0	0	0.459	0.314	0.369	0	0.443	0.445	0	0	Aspm	ENSRNOG00000012318	protein_coding	yes	1.75	0.272	7.6e-10	1	1.708	3.77e-09	1	1	0.977	0.283	0.00343	1	0.988	0.00254	1	1	32.05
ASPN	ENSG00000106819	protein_coding	1	yes	-2.396	0.767	0.0432	-1	-2.258	0.052	0	0	-0.359	0.382	0.66	0	-0.366	0.663	0	0	-0.701	0.419	0.284	0	-0.714	0.26	0	0	Aspn	ENSRNOG00000015410	protein_coding	yes	-3.048	0.311	2.11e-21	-1	-3.064	8.51e-26	-1	1	-1.832	0.221	6.74e-15	-1	-1.822	2.29e-14	-1	1	0.1
ASPSCR1	ENSG00000169696	protein_coding	1	yes	-0.027	0.128	0.961	0	-0.016	1	0	0	0.074	0.122	0.803	0	0.066	0.849	0	0	-0.019	0.133	0.965	0	-0.032	0.967	0	0	Aspscr1	ENSRNOG00000036678	protein_coding	yes	0.798	0.16	2.56e-06	1	0.76	7.05e-06	1	1	0.094	0.167	0.743	0	0.104	0.691	0	0	36.11
ASRGL1	ENSG00000162174	protein_coding	1	yes	-0.436	0.369	0.632	0	-0.424	0.671	0	0	-1.107	0.464	0.135	0	-1.102	0.148	0	0	-0.268	0.625	0.859	0	-0.275	0.961	0	0	Asrgl1	ENSRNOG00000020202	protein_coding	yes	-2.345	0.197	2.62e-31	-1	-2.377	2.7e-32	-1	1	1.011	0.16	6.56e-09	1	1.022	7.52e-09	1	1	16.96
ASS1	ENSG00000130707	protein_coding	1	yes	-0.452	0.148	0.0493	-1	-0.442	0.0482	-1	1	-0.085	0.138	0.8	0	-0.092	0.793	0	0	0.319	0.151	0.151	0	0.306	0.151	0	0	Ass1	ENSRNOG00000008837	protein_coding	yes	-4.496	0.877	1.26e-06	-1	-4.445	9.68e-09	-1	1	0.029	0.157	0.929	0	0.039	0.893	0	0	33.42
ASTE1	ENSG00000034533	protein_coding	1	yes	-0.253	0.11	0.189	0	-0.242	0.297	0	0	0.078	0.107	0.752	0	0.071	0.825	0	0	-0.303	0.12	0.0693	0	-0.317	0.0885	0	0	Aste1	ENSRNOG00000013059	protein_coding	yes	-0.224	0.141	0.177	0	-0.262	0.101	0	0	0.168	0.156	0.472	0	0.18	0.442	0	0	10.11
ASTN1	ENSG00000152092	protein_coding	1	yes	0	1.28	1	0	0	1	0	0	-0.599	0.427	0.456	0	-0.6	0.438	0	0	-0.597	0.404	0.362	0	-0.604	0.31	0	0	Astn1	ENSRNOG00000005667	NA	no	NA	NA	NA	NA	NA	NA	NA	NA	NA	NA	NA	NA	NA	NA	NA	NA	0
ASTN2	ENSG00000148219	protein_coding	1	yes	0.06	0.097	0.847	0	0.071	0.85	0	0	-0.202	0.11	0.284	0	-0.209	0.327	0	0	-0.529	0.096	2.42e-06	-1	-0.542	2.22e-06	-1	1	Astn2	ENSRNOG00000060105	NA	no	NA	NA	NA	NA	NA	NA	NA	NA	NA	NA	NA	NA	NA	NA	NA	NA	19.86
ASXL1	ENSG00000171456	protein_coding	1	yes	-0.023	0.09	0.948	0	-0.012	1	0	0	0.29	0.087	0.0243	1	0.283	0.0405	1	1	0.095	0.095	0.584	0	0.083	0.699	0	0	Asxl1	ENSRNOG00000061603	protein_coding	yes	-0.178	0.114	0.184	0	-0.218	0.0805	0	0	-0.396	0.121	0.00583	-1	-0.385	0.00633	-1	1	166.63
ASXL2	ENSG00000143970	protein_coding	1	yes	-0.205	0.102	0.278	0	-0.194	0.409	0	0	0.026	0.099	0.927	0	0.02	0.981	0	0	0.037	0.106	0.888	0	0.023	0.987	0	0	Asxl2	ENSRNOG00000011908	protein_coding	yes	0.137	0.295	0.735	0	0.094	0.806	0	0	-0.089	0.311	0.882	0	-0.079	0.901	0	0	47.03
ASXL3	ENSG00000141431	protein_coding	1	no	NA	NA	NA	NA	NA	NA	NA	NA	NA	NA	NA	NA	NA	NA	NA	NA	NA	NA	NA	NA	NA	NA	NA	NA	Asxl3	ENSRNOG00000015383	protein_coding	yes	-2.745	0.63	4.39e-05	-1	-2.738	5.15e-06	-1	1	-1.581	0.973	0.235	0	-1.445	0.277	0	0	NA
ATAD1	ENSG00000138138	protein_coding	0	yes	0.033	0.132	0.95	0	0.044	0.968	0	0	-0.048	0.127	0.887	0	-0.055	0.905	0	0	-0.126	0.14	0.636	0	-0.139	0.635	0	0	NA	NA	NA	no	NA	NA	NA	NA	NA	NA	NA	NA	NA	NA	NA	NA	NA	NA	NA	NA	73.23
ATAD2	ENSG00000156802	protein_coding	0	yes	-0.633	0.152	0.00305	-1	-0.622	0.00593	-1	1	0.223	0.151	0.424	0	0.217	0.491	0	0	0.146	0.168	0.649	0	0.131	0.742	0	0	NA	NA	NA	no	NA	NA	NA	NA	NA	NA	NA	NA	NA	NA	NA	NA	NA	NA	NA	NA	53.22
ATAD2B	ENSG00000119778	protein_coding	1	yes	-0.059	0.198	0.941	0	-0.049	0.991	0	0	0.05	0.192	0.925	0	0.044	0.971	0	0	-0.071	0.206	0.889	0	-0.085	0.905	0	0	Atad2b	ENSRNOG00000058973	protein_coding	yes	0.699	0.252	0.0121	1	0.657	0.0166	1	1	-0.064	0.269	0.907	0	-0.053	0.937	0	0	12.34
ATAD3A	ENSG00000197785	protein_coding	1	yes	-0.077	0.12	0.839	0	-0.064	0.898	0	0	-0.192	0.116	0.356	0	-0.199	0.333	0	0	-0.107	0.126	0.662	0	-0.121	0.614	0	0	Atad3a	ENSRNOG00000018118	protein_coding	yes	0.532	0.072	1.6e-12	1	0.492	5.54e-09	1	1	0.214	0.078	0.0253	1	0.225	0.0314	1	1	57.64
ATAD3B	ENSG00000160072	protein_coding	0	yes	-0.203	0.081	0.142	0	-0.191	0.252	0	0	-0.273	0.08	0.0204	-1	-0.28	0.0314	-1	1	-0.231	0.087	0.0545	0	-0.243	0.0661	0	0	NA	NA	NA	no	NA	NA	NA	NA	NA	NA	NA	NA	NA	NA	NA	NA	NA	NA	NA	NA	67.95
ATAD3C	ENSG00000215915	protein_coding	0	yes	-0.56	0.363	0.472	0	-0.546	0.504	0	0	0.36	0.385	0.662	0	0.35	0.729	0	0	-0.437	0.458	0.612	0	-0.446	0.651	0	0	NA	NA	NA	no	NA	NA	NA	NA	NA	NA	NA	NA	NA	NA	NA	NA	NA	NA	NA	NA	1.37
ATAD5	ENSG00000176208	protein_coding	1	yes	-0.314	0.122	0.124	0	-0.303	0.217	0	0	-0.068	0.155	0.867	0	-0.073	0.93	0	0	-0.002	0.206	1	0	-0.016	1	0	0	Atad5	ENSRNOG00000021903	protein_coding	yes	-0.171	0.216	0.537	0	-0.212	0.407	0	0	0.443	0.227	0.137	0	0.453	0.112	0	0	17.37
ATAT1	ENSG00000137343	protein_coding	1	yes	0.165	0.13	0.592	0	0.176	0.64	0	0	-0.298	0.138	0.191	0	-0.304	0.227	0	0	-0.03	0.155	0.946	0	-0.043	0.955	0	0	Atat1	ENSRNOG00000000809	protein_coding	yes	-0.022	0.168	0.938	0	-0.061	0.772	0	0	0.234	0.176	0.352	0	0.245	0.296	0	0	9.09
ATCAY	ENSG00000167654	protein_coding	1	yes	-0.122	0.537	NA	0	-0.136	0.996	0	0	1.075	1.059	NA	0	0.935	0.816	0	0	-1.725	1.153	NA	0	-1.513	0.465	0	0	Atcay	ENSRNOG00000020407	NA	no	NA	NA	NA	NA	NA	NA	NA	NA	NA	NA	NA	NA	NA	NA	NA	NA	0.2
ATE1	ENSG00000107669	protein_coding	1	yes	-0.02	0.094	0.962	0	-0.009	1	0	0	0.133	0.095	0.457	0	0.125	0.575	0	0	-0.025	0.102	0.925	0	-0.04	0.926	0	0	Ate1	ENSRNOG00000024414	protein_coding	yes	0.502	0.121	0.000112	1	0.462	0.000251	1	1	0.041	0.128	0.865	0	0.053	0.803	0	0	46.42
ATE1.AS1	ENSG00000226864	transcribed_unitary_pseudogene	0	yes	0.406	0.233	0.389	0	0.413	0.402	0	0	-0.03	0.208	0.96	0	-0.038	0.987	0	0	0.068	0.223	0.903	0	0.055	0.98	0	0	NA	NA	NA	no	NA	NA	NA	NA	NA	NA	NA	NA	NA	NA	NA	NA	NA	NA	NA	NA	0.91
ATF1	ENSG00000123268	protein_coding	1	yes	0.014	0.089	0.974	0	0.025	0.985	0	0	-0.108	0.084	0.507	0	-0.114	0.594	0	0	-0.232	0.092	0.0696	0	-0.247	0.107	0	0	Atf1	ENSRNOG00000061088	protein_coding	yes	-0.193	0.064	0.00562	-1	-0.232	0.00343	-1	1	0.122	0.067	0.175	0	0.133	0.192	0	0	18.94
ATF2	ENSG00000115966	protein_coding	1	yes	-0.062	0.119	0.879	0	-0.051	0.946	0	0	0.034	0.115	0.913	0	0.027	0.965	0	0	-0.221	0.126	0.253	0	-0.234	0.269	0	0	Atf2	ENSRNOG00000001597	protein_coding	yes	-0.224	0.092	0.0292	-1	-0.264	0.0113	-1	1	-0.146	0.097	0.279	0	-0.135	0.334	0	0	65.31
ATF3	ENSG00000162772	protein_coding	1	yes	0.171	0.173	0.71	0	0.18	0.726	0	0	0.09	0.186	0.849	0	0.082	0.903	0	0	-0.053	0.188	0.911	0	-0.068	0.928	0	0	Atf3	ENSRNOG00000003745	protein_coding	yes	2.096	0.189	3.02e-27	1	2.055	5.09e-25	1	1	3.387	0.195	3.28e-64	1	3.397	2.45e-59	1	1	9.09
ATF4	ENSG00000128272	protein_coding	1	yes	0.068	0.102	0.827	0	0.08	0.814	0	0	-0.097	0.097	0.634	0	-0.105	0.621	0	0	-0.106	0.106	0.587	0	-0.12	0.535	0	0	Atf4	ENSRNOG00000017801	protein_coding	yes	0.775	0.112	2.56e-11	1	0.737	1.23e-09	1	1	0.283	0.117	0.0549	0	0.295	0.0483	1	0	281.3
ATF4P3	ENSG00000228218	processed_pseudogene	0	yes	0.257	0.266	0.717	0	0.273	0.795	0	0	0.302	0.205	0.427	0	0.297	0.461	0	0	-0.073	0.228	0.897	0	-0.087	0.924	0	0	NA	NA	NA	no	NA	NA	NA	NA	NA	NA	NA	NA	NA	NA	NA	NA	NA	NA	NA	NA	0.86
ATF5	ENSG00000169136	protein_coding	1	yes	-0.074	0.144	0.88	0	-0.062	0.929	0	0	-0.132	0.136	0.649	0	-0.139	0.634	0	0	-1.407	0.146	8.99e-19	-1	-1.418	7.21e-21	-1	1	Atf5	ENSRNOG00000020060	protein_coding	yes	0.803	0.591	0.255	0	0.745	0.21	0	0	-0.393	0.715	0.748	0	-0.388	0.761	0	0	20.31
ATF6	ENSG00000118217	protein_coding	1	yes	-0.031	0.069	0.898	0	-0.02	0.991	0	0	0.001	0.068	0.995	0	-0.004	1	0	0	-0.267	0.073	0.00394	-1	-0.281	0.0159	-1	1	Atf6	ENSRNOG00000024632	protein_coding	yes	1.407	0.229	4.65e-09	1	1.364	1.08e-08	1	1	0.104	0.241	0.811	0	0.114	0.769	0	0	58.86
ATF6B	ENSG00000213676	protein_coding	1	yes	0.054	0.111	0.885	0	0.067	0.891	0	0	-0.142	0.107	0.489	0	-0.149	0.507	0	0	-0.35	0.117	0.0242	-1	-0.363	0.0204	-1	1	Atf6b	ENSRNOG00000000431	protein_coding	yes	-0.323	0.108	0.00629	-1	-0.361	0.00203	-1	1	-0.294	0.113	0.0356	-1	-0.283	0.045	-1	1	70.64
ATF7	ENSG00000170653	protein_coding	1	yes	-0.095	0.089	0.682	0	-0.084	0.782	0	0	-0.013	0.088	0.959	0	-0.02	0.97	0	0	-0.175	0.093	0.216	0	-0.188	0.231	0	0	Atf7	ENSRNOG00000015269	protein_coding	yes	-0.17	0.231	0.569	0	-0.211	0.44	0	0	-0.235	0.242	0.524	0	-0.226	0.531	0	0	31.64
ATF7.NPFF	ENSG00000267281	protein_coding	1	no	NA	NA	NA	NA	NA	NA	NA	NA	NA	NA	NA	NA	NA	NA	NA	NA	NA	NA	NA	NA	NA	NA	NA	NA	Atf7	ENSRNOG00000015269	protein_coding	yes	-0.17	0.231	0.569	0	-0.211	0.44	0	0	-0.235	0.242	0.524	0	-0.226	0.531	0	0	NA
ATF7IP	ENSG00000171681	protein_coding	1	yes	-0.119	0.1	0.625	0	-0.108	0.74	0	0	0.095	0.097	0.64	0	0.091	0.722	0	0	-0.008	0.105	0.988	0	-0.021	0.991	0	0	Atf7ip	ENSRNOG00000008870	protein_coding	yes	-0.122	0.126	0.441	0	-0.162	0.25	0	0	0.402	0.133	0.012	1	0.412	0.00638	1	1	54.34
ATF7IP2	ENSG00000166669	protein_coding	1	yes	0.125	0.145	0.755	0	0.136	0.786	0	0	-0.157	0.144	0.592	0	-0.164	0.601	0	0	-0.396	0.217	0.231	0	-0.405	0.226	0	0	Atf7ip2	ENSRNOG00000025522	protein_coding	yes	-0.588	0.48	0.312	0	-0.618	0.251	0	0	0.968	0.522	0.162	0	0.963	0.158	0	0	3
ATG10	ENSG00000152348	protein_coding	1	yes	-0.121	0.092	0.577	0	-0.11	0.707	0	0	-0.241	0.108	0.17	0	-0.248	0.216	0	0	-0.017	0.096	0.953	0	-0.03	0.957	0	0	Atg10	ENSRNOG00000016342	protein_coding	yes	-0.461	0.121	0.000381	-1	-0.499	0.000205	-1	1	-0.288	0.128	0.0769	0	-0.277	0.104	0	0	10.66
ATG101	ENSG00000123395	protein_coding	1	yes	-0.024	0.155	0.975	0	-0.012	1	0	0	-0.058	0.147	0.882	0	-0.065	0.886	0	0	-0.17	0.159	0.552	0	-0.185	0.499	0	0	Atg101	ENSRNOG00000007756	protein_coding	yes	0.309	0.163	0.1	0	0.271	0.14	0	0	-0.221	0.172	0.369	0	-0.21	0.384	0	0	18.69
ATG12	ENSG00000145782	protein_coding	1	yes	0.086	0.092	0.728	0	0.097	0.765	0	0	0.088	0.084	0.614	0	0.08	0.732	0	0	0.01	0.093	0.977	0	-0.003	1	0	0	Atg12	ENSRNOG00000000157	protein_coding	yes	0.59	0.122	5.46e-06	1	0.55	2.42e-05	1	1	-0.103	0.128	0.612	0	-0.092	0.646	0	0	23.62
ATG13	ENSG00000175224	protein_coding	1	yes	0.092	0.101	0.738	0	0.104	0.72	0	0	-0.062	0.096	0.79	0	-0.069	0.779	0	0	-0.099	0.104	0.613	0	-0.113	0.548	0	0	Atg13	ENSRNOG00000016984	protein_coding	yes	0.682	0.069	1.04e-21	1	0.642	6.48e-16	1	1	-0.104	0.074	0.321	0	-0.092	0.429	0	0	64.04
ATG14	ENSG00000126775	protein_coding	1	yes	-0.006	0.069	0.994	0	0.005	1	0	0	0.035	0.066	0.833	0	0.027	0.923	0	0	-0.269	0.073	0.00346	-1	-0.282	0.00836	-1	1	Atg14	ENSRNOG00000011873	protein_coding	yes	-0.359	0.096	0.000553	-1	-0.398	0.000255	-1	1	-0.165	0.101	0.231	0	-0.154	0.293	0	0	40.43
ATG16L1	ENSG00000085978	protein_coding	1	yes	0.024	0.071	0.932	0	0.034	0.945	0	0	-0.09	0.071	0.517	0	-0.097	0.576	0	0	0.037	0.073	0.827	0	0.024	0.953	0	0	Atg16l1	ENSRNOG00000017913	protein_coding	yes	0.174	0.065	0.0165	1	0.135	0.0999	0	0	0.175	0.068	0.0398	1	0.186	0.0511	0	0	34.64
ATG16L2	ENSG00000168010	protein_coding	1	yes	0.314	0.172	0.352	0	0.325	0.372	0	0	0.245	0.165	0.423	0	0.238	0.476	0	0	0.84	0.181	0.000112	1	0.828	0.000197	1	1	Atg16l2	ENSRNOG00000019413	protein_coding	yes	0.492	0.138	0.00101	1	0.453	0.00277	1	1	0.67	0.142	2.89e-05	1	0.68	2.71e-05	1	1	47.03
ATG2A	ENSG00000110046	protein_coding	1	yes	-0.027	0.1	0.946	0	-0.016	1	0	0	-0.234	0.097	0.132	0	-0.24	0.125	0	0	-0.092	0.105	0.648	0	-0.106	0.605	0	0	Atg2a	ENSRNOG00000060707	protein_coding	yes	0.204	0.155	0.272	0	0.165	0.348	0	0	-0.156	0.162	0.53	0	-0.146	0.534	0	0	50.12
ATG2B	ENSG00000066739	protein_coding	1	yes	0.028	0.122	0.957	0	0.038	0.974	0	0	0.024	0.117	0.942	0	0.018	0.99	0	0	-0.206	0.128	0.306	0	-0.221	0.315	0	0	Atg2b	ENSRNOG00000004519	protein_coding	yes	0.604	0.166	0.000778	1	0.563	0.00113	1	1	0.119	0.175	0.678	0	0.129	0.613	0	0	37.53
ATG3	ENSG00000144848	protein_coding	1	yes	-0.084	0.068	0.606	0	-0.073	0.771	0	0	-0.053	0.065	0.715	0	-0.059	0.775	0	0	-0.052	0.07	0.716	0	-0.066	0.722	0	0	Atg3	ENSRNOG00000002094	protein_coding	yes	0.062	0.086	0.575	0	0.023	0.852	0	0	0.022	0.089	0.9	0	0.034	0.841	0	0	38.04
ATG4A	ENSG00000101844	protein_coding	1	yes	-0.097	0.141	0.821	0	-0.086	0.9	0	0	0.013	0.133	0.973	0	0.006	1	0	0	0.228	0.145	0.32	0	0.211	0.438	0	0	AABR07040864.1	ENSRNOG00000050960	protein_coding	yes	0.087	0.119	0.572	0	0.048	0.772	0	0	0.184	0.119	0.261	0	0.196	0.232	0	0	7.41
ATG4B	ENSG00000168397	protein_coding	1	yes	0.205	0.066	0.045	1	0.216	0.0703	0	0	-0.037	0.064	0.818	0	-0.044	0.822	0	0	0.065	0.07	0.622	0	0.052	0.78	0	0	Atg4b	ENSRNOG00000018403	protein_coding	yes	0.6	0.063	3.93e-20	1	0.561	1.6e-12	1	1	0.098	0.066	0.289	0	0.109	0.32	0	0	108.27
ATG4C	ENSG00000125703	protein_coding	1	yes	-0.108	0.162	0.828	0	-0.098	0.896	0	0	0.088	0.158	0.819	0	0.08	0.877	0	0	0.039	0.171	0.931	0	0.023	1	0	0	Atg4c	ENSRNOG00000008767	protein_coding	yes	0.027	0.142	0.903	0	-0.012	0.97	0	0	0.673	0.143	2.82e-05	1	0.684	2.45e-05	1	1	8.99
ATG4D	ENSG00000130734	protein_coding	1	yes	0.129	0.151	0.757	0	0.14	0.757	0	0	0.176	0.145	0.543	0	0.17	0.584	0	0	-0.01	0.154	0.991	0	-0.025	1	0	0	Atg4d	ENSRNOG00000047625	protein_coding	yes	-0.529	0.11	5.44e-06	-1	-0.566	2.24e-06	-1	1	-0.098	0.119	0.602	0	-0.088	0.643	0	0	11.43
ATG5	ENSG00000057663	protein_coding	1	yes	0.039	0.111	0.926	0	0.05	0.943	0	0	0.081	0.107	0.737	0	0.075	0.813	0	0	-0.01	0.117	0.987	0	-0.023	0.993	0	0	Atg5	ENSRNOG00000000322	protein_coding	yes	0.093	0.102	0.473	0	0.053	0.691	0	0	0	0.107	1	0	0.011	0.971	0	0	26.41
ATG7	ENSG00000197548	protein_coding	1	yes	-0.101	0.103	0.713	0	-0.09	0.798	0	0	0	0.093	0.999	0	-0.007	1	0	0	-0.124	0.1	0.472	0	-0.136	0.45	0	0	Atg7	ENSRNOG00000007486	protein_coding	yes	-0.108	0.08	0.26	0	-0.148	0.141	0	0	0.216	0.074	0.0156	1	0.226	0.0298	1	1	13.61
ATG9A	ENSG00000198925	protein_coding	1	yes	0.085	0.11	0.79	0	0.096	0.78	0	0	0.148	0.103	0.442	0	0.142	0.485	0	0	0.18	0.11	0.298	0	0.167	0.344	0	0	Atg9a	ENSRNOG00000018975	protein_coding	yes	0.614	0.11	1.09e-07	1	0.574	4.21e-07	1	1	-0.005	0.116	0.991	0	0.006	0.989	0	0	20.57
ATG9B	ENSG00000181652	protein_coding	1	yes	0.309	0.421	NA	0	0.312	0.808	0	0	0.301	0.53	0.817	0	0.285	0.883	0	0	0.138	0.506	0.915	0	0.135	0.992	0	0	Atg9b	ENSRNOG00000023449	protein_coding	yes	2.628	0.344	1.78e-13	1	2.567	4.61e-16	1	1	1.727	0.398	0.000139	1	1.709	1.42e-05	1	1	0.86
ATIC	ENSG00000138363	protein_coding	1	yes	-0.188	0.085	0.22	0	-0.176	0.3	0	0	0.067	0.082	0.714	0	0.059	0.796	0	0	0.059	0.09	0.756	0	0.045	0.867	0	0	Atic	ENSRNOG00000015511	protein_coding	yes	0.001	0.079	1	0	-0.038	0.731	0	0	0.022	0.083	0.891	0	0.034	0.829	0	0	99.08
ATL1	ENSG00000198513	protein_coding	1	yes	-0.132	0.114	0.647	0	-0.121	0.745	0	0	0.144	0.107	0.476	0	0.139	0.541	0	0	0.061	0.124	0.835	0	0.046	0.935	0	0	Atl1	ENSRNOG00000005063	protein_coding	yes	0.036	0.209	0.915	0	-0.006	1	0	0	-0.079	0.217	0.846	0	-0.069	0.86	0	0	6.04
ATL2	ENSG00000119787	protein_coding	1	yes	-0.134	0.128	0.688	0	-0.123	0.771	0	0	0.096	0.127	0.739	0	0.089	0.808	0	0	0.405	0.134	0.0231	1	0.391	0.0438	1	1	Atl2	ENSRNOG00000006523	protein_coding	yes	1.681	0.136	2e-33	1	1.64	1.23e-31	1	1	0.565	0.145	0.00077	1	0.577	0.000384	1	1	62.57
ATL3	ENSG00000184743	protein_coding	1	yes	-0.224	0.067	0.0285	-1	-0.213	0.142	0	0	0.186	0.06	0.0397	1	0.179	0.155	0	0	-0.032	0.066	0.837	0	-0.048	0.829	0	0	Atl3	ENSRNOG00000021203	protein_coding	yes	-0.549	0.179	0.00521	-1	-0.59	0.00169	-1	1	-0.297	0.187	0.248	0	-0.287	0.243	0	0	45.3
ATM	ENSG00000149311	protein_coding	1	yes	-0.095	0.212	0.898	0	-0.084	0.949	0	0	0.221	0.202	0.592	0	0.216	0.651	0	0	0.108	0.221	0.837	0	0.093	0.904	0	0	Atm	ENSRNOG00000029773	protein_coding	yes	0.246	0.308	0.534	0	0.202	0.589	0	0	-0.088	0.324	0.889	0	-0.079	0.905	0	0	51.7
ATMIN	ENSG00000166454	protein_coding	1	yes	-0.057	0.072	0.78	0	-0.046	0.901	0	0	-0.074	0.07	0.605	0	-0.081	0.667	0	0	-0.18	0.075	0.0863	0	-0.194	0.131	0	0	Atmin	ENSRNOG00000011422	protein_coding	yes	0.782	0.157	2.4e-06	1	0.741	4.32e-06	1	1	0.138	0.164	0.59	0	0.149	0.524	0	0	53.98
ATN1	ENSG00000111676	protein_coding	1	yes	0.069	0.138	0.883	0	0.081	0.883	0	0	0.211	0.132	0.375	0	0.205	0.387	0	0	0.225	0.144	0.327	0	0.211	0.347	0	0	Atn1	ENSRNOG00000060594	protein_coding	yes	-0.424	0.084	1.76e-06	-1	-0.463	1.29e-06	-1	1	-0.104	0.088	0.414	0	-0.094	0.5	0	0	148.6
ATOH7	ENSG00000179774	protein_coding	1	yes	0.06	0.528	NA	0	0.084	1	0	0	0.109	0.591	NA	0	0.102	0.997	0	0	0.019	0.719	NA	0	0.012	1	0	0	Atoh7	ENSRNOG00000000384	NA	no	NA	NA	NA	NA	NA	NA	NA	NA	NA	NA	NA	NA	NA	NA	NA	NA	0.36
ATOH8	ENSG00000168874	protein_coding	1	yes	0.379	0.249	0.484	0	0.386	0.492	0	0	0.393	0.234	0.343	0	0.386	0.371	0	0	-0.153	0.251	0.776	0	-0.166	0.781	0	0	Atoh8	ENSRNOG00000010716	protein_coding	yes	-0.627	0.297	0.0628	0	-0.663	0.0457	-1	0	-1.804	0.311	1.33e-07	-1	-1.794	8.83e-07	-1	1	5.33
ATOX1	ENSG00000177556	protein_coding	1	yes	-0.261	0.172	0.484	0	-0.25	0.517	0	0	-0.118	0.162	0.751	0	-0.126	0.741	0	0	-0.015	0.176	0.985	0	-0.029	0.998	0	0	Atox1	ENSRNOG00000013118	protein_coding	yes	-1.449	0.197	1.39e-12	-1	-1.486	7.22e-13	-1	1	-0.132	0.203	0.694	0	-0.121	0.711	0	0	17.88
ATP10A	ENSG00000206190	protein_coding	1	yes	0.148	0.251	0.855	0	0.162	0.879	0	0	0.398	0.237	0.343	0	0.392	0.389	0	0	-0.086	0.264	0.894	0	-0.1	0.917	0	0	Atp10a	ENSRNOG00000056228	protein_coding	yes	-0.871	0.256	0.00174	-1	-0.903	0.000874	-1	1	-0.992	0.153	2.45e-09	-1	-0.982	1.31e-08	-1	1	19.2
ATP10D	ENSG00000145246	protein_coding	1	yes	0.091	0.112	0.774	0	0.103	0.798	0	0	0.147	0.111	0.49	0	0.141	0.584	0	0	-0.134	0.119	0.524	0	-0.148	0.532	0	0	Atp10d	ENSRNOG00000002312	protein_coding	yes	-1.128	0.292	0.000326	-1	-1.164	0.000197	-1	1	-1.075	0.283	0.0011	-1	-1.065	0.0017	-1	1	51.45
ATP11A	ENSG00000068650	protein_coding	1	yes	-0.072	0.136	0.876	0	-0.061	0.93	0	0	-0.243	0.136	0.303	0	-0.249	0.31	0	0	-0.305	0.144	0.148	0	-0.317	0.129	0	0	Atp11a	ENSRNOG00000017154	protein_coding	yes	-0.802	0.22	0.000733	-1	-0.843	0.000262	-1	1	-0.195	0.23	0.587	0	-0.185	0.59	0	0	194.91
ATP11B	ENSG00000058063	protein_coding	1	yes	-0.044	0.118	0.92	0	-0.033	0.983	0	0	0.211	0.112	0.273	0	0.205	0.359	0	0	0.01	0.122	0.988	0	-0.005	1	0	0	Atp11b	ENSRNOG00000052116	protein_coding	yes	0.712	0.123	3.4e-08	1	0.671	1.07e-07	1	1	-0.032	0.129	0.901	0	-0.021	0.942	0	0	31.59
ATP11C	ENSG00000101974	protein_coding	1	yes	-0.045	0.139	0.934	0	-0.034	0.991	0	0	0.198	0.133	0.423	0	0.192	0.5	0	0	0.042	0.144	0.908	0	0.029	0.992	0	0	Atp11c	ENSRNOG00000003472	protein_coding	yes	0.152	0.264	0.668	0	0.109	0.743	0	0	-0.532	0.28	0.15	0	-0.522	0.158	0	0	27.37
ATP13A1	ENSG00000105726	protein_coding	1	yes	-0.089	0.099	0.742	0	-0.077	0.819	0	0	-0.132	0.095	0.464	0	-0.138	0.464	0	0	-0.141	0.102	0.407	0	-0.153	0.37	0	0	Atp13a1	ENSRNOG00000010776	protein_coding	yes	0.634	0.072	1.27e-17	1	0.595	2.6e-13	1	1	-0.049	0.076	0.699	0	-0.038	0.784	0	0	51.14
ATP13A2	ENSG00000159363	protein_coding	1	yes	-0.049	0.126	0.915	0	-0.037	0.971	0	0	-0.136	0.123	0.592	0	-0.142	0.585	0	0	0.253	0.133	0.207	0	0.237	0.234	0	0	Atp13a2	ENSRNOG00000008052	protein_coding	yes	-0.892	0.097	4.58e-19	-1	-0.93	2.93e-19	-1	1	-0.14	0.101	0.328	0	-0.13	0.378	0	0	53.73
ATP13A3	ENSG00000133657	protein_coding	2	yes	-0.107	0.134	0.781	0	-0.096	0.856	0	0	0.168	0.128	0.496	0	0.161	0.573	0	0	0.035	0.14	0.925	0	0.021	1	0	0		ENSRNOG00000067737	NA	no	NA	NA	NA	NA	NA	NA	NA	NA	NA	NA	NA	NA	NA	NA	NA	NA	110.15
ATP13A3	ENSG00000133657	protein_coding	2	yes	-0.107	0.134	0.781	0	-0.096	0.856	0	0	0.168	0.128	0.496	0	0.161	0.573	0	0	0.035	0.14	0.925	0	0.021	1	0	0	Atp13a3	ENSRNOG00000066681	protein_coding	yes	0.955	0.186	1.14e-06	1	0.914	1.91e-06	1	1	-0.29	0.196	0.288	0	-0.28	0.286	0	0	110.15
ATP13A4	ENSG00000127249	protein_coding	1	yes	0.186	0.478	NA	0	0.183	0.927	0	0	1.317	0.671	NA	0	1.238	0.24	0	0	0.696	0.597	0.506	0	0.67	0.535	0	0	Atp13a4	ENSRNOG00000001714	NA	no	NA	NA	NA	NA	NA	NA	NA	NA	NA	NA	NA	NA	NA	NA	NA	NA	0.41
ATP1A1	ENSG00000163399	protein_coding	1	yes	-0.077	0.082	0.725	0	-0.066	0.837	0	0	0.193	0.079	0.122	0	0.187	0.197	0	0	0.022	0.085	0.92	0	0.009	1	0	0	Atp1a1	ENSRNOG00000030019	protein_coding	yes	0.247	0.063	0.000283	1	0.208	0.0138	1	1	0.352	0.066	1.69e-06	1	0.363	7.76e-05	1	1	98.88
ATP1A1.AS1	ENSG00000203865	lncRNA	0	yes	0.149	0.127	0.636	0	0.16	0.65	0	0	0.003	0.135	0.994	0	-0.003	1	0	0	0.102	0.137	0.713	0	0.09	0.811	0	0	NA	NA	NA	no	NA	NA	NA	NA	NA	NA	NA	NA	NA	NA	NA	NA	NA	NA	NA	NA	4.72
ATP1A2	ENSG00000018625	protein_coding	1	yes	0.828	0.568	0.513	0	0.816	0.664	0	0	0.27	0.367	0.748	0	0.262	0.797	0	0	-0.674	0.393	0.27	0	-0.685	0.273	0	0	Atp1a2	ENSRNOG00000007290	protein_coding	yes	2.188	0.302	3.55e-12	1	2.144	4.17e-11	1	1	1.822	0.363	6.98e-06	1	1.822	4.59e-06	1	1	0.15
ATP1A3	ENSG00000105409	protein_coding	1	yes	-0.84	0.336	NA	0	-0.834	0.0283	-1	0	-0.762	0.683	NA	0	-0.732	0.648	0	0	-0.528	1.32	0.869	0	-0.672	1	0	0	Atp1a3	ENSRNOG00000020263	NA	no	NA	NA	NA	NA	NA	NA	NA	NA	NA	NA	NA	NA	NA	NA	NA	NA	1.02
ATP1A4	ENSG00000132681	protein_coding	1	no	NA	NA	NA	NA	NA	NA	NA	NA	NA	NA	NA	NA	NA	NA	NA	NA	NA	NA	NA	NA	NA	NA	NA	NA	Atp1a4	ENSRNOG00000032378	protein_coding	yes	1.427	0.354	0.000168	1	1.378	0.000162	1	1	1.772	0.451	0.000682	1	1.756	0.000388	1	1	NA
ATP1B1	ENSG00000143153	protein_coding	1	yes	0.046	0.155	0.941	0	0.056	0.957	0	0	0.308	0.152	0.226	0	0.302	0.252	0	0	-0.016	0.175	0.984	0	-0.028	1	0	0	Atp1b1	ENSRNOG00000002934	protein_coding	yes	-1.663	0.197	3.47e-16	-1	-1.7	2.2e-16	-1	1	0.073	0.209	0.852	0	0.084	0.81	0	0	241.84
ATP1B2	ENSG00000129244	protein_coding	1	yes	0.401	0.664	0.849	0	0.406	0.884	0	0	-0.118	0.689	0.952	0	-0.108	1	0	0	0.006	0.583	1	0	-0.014	1	0	0	Atp1b2	ENSRNOG00000011227	protein_coding	yes	1.426	0.583	0.0289	1	1.36	0.00414	1	1	1.029	0.886	0.428	0	0.905	0.387	0	0	0
ATP1B3	ENSG00000069849	protein_coding	2	yes	0.002	0.155	1	0	0.013	1	0	0	0.51	0.148	0.0183	1	0.502	0.0156	1	1	0.712	0.162	0.000299	1	0.698	0.000197	1	1	Atp1b3	ENSRNOG00000011501	protein_coding	yes	-0.3	0.148	0.0762	0	-0.337	0.0403	-1	0	0.448	0.155	0.0178	1	0.459	0.014	1	1	95.68
ATP1B3	ENSG00000069849	protein_coding	2	yes	0.002	0.155	1	0	0.013	1	0	0	0.51	0.148	0.0183	1	0.502	0.0156	1	1	0.712	0.162	0.000299	1	0.698	0.000197	1	1	AABR07070238.1	ENSRNOG00000022382	protein_coding	yes	-0.349	0.287	0.317	0	-0.384	0.241	0	0	0.459	0.278	0.226	0	0.466	0.21	0	0	95.68
ATP1B3.AS1	ENSG00000244124	lncRNA	0	yes	-0.272	0.361	0.797	0	-0.259	0.832	0	0	0.254	0.377	0.775	0	0.232	0.774	0	0	0.188	0.42	0.85	0	0.162	0.91	0	0	NA	NA	NA	no	NA	NA	NA	NA	NA	NA	NA	NA	NA	NA	NA	NA	NA	NA	NA	NA	0.81
ATP1B4	ENSG00000101892	protein_coding	1	no	NA	NA	NA	NA	NA	NA	NA	NA	NA	NA	NA	NA	NA	NA	NA	NA	NA	NA	NA	NA	NA	NA	NA	NA	Atp1b4	ENSRNOG00000007059	protein_coding	yes	0.392	0.235	0.154	0	0.35	0.173	0	0	-1.55	0.303	4.63e-06	-1	-1.536	7.51e-06	-1	1	NA
ATP23	ENSG00000166896	protein_coding	1	yes	-0.092	0.193	0.89	0	-0.082	0.942	0	0	0.45	0.175	0.101	0	0.441	0.11	0	0	0.616	0.19	0.0131	1	0.601	0.0139	1	1	Atp23	ENSRNOG00000045629	protein_coding	yes	0.485	0.144	0.00185	1	0.446	0.00464	1	1	0.595	0.147	0.000421	1	0.605	0.000372	1	1	3.81
ATP2A1	ENSG00000196296	protein_coding	1	yes	0.043	0.221	0.965	0	0.054	0.997	0	0	0.411	0.219	0.275	0	0.402	0.329	0	0	0.996	0.245	0.000965	1	0.981	0.00128	1	1	AABR07005775.1	ENSRNOG00000047124	protein_coding	yes	0.46	0.289	0.174	0	0.424	0.201	0	0	-0.523	0.33	0.249	0	-0.511	0.267	0	0	1.57
ATP2A1.AS1	ENSG00000260442	lncRNA	0	yes	0.067	0.333	0.964	0	0.087	1	0	0	-0.138	0.41	0.901	0	-0.121	0.911	0	0	0.115	0.377	0.904	0	0.092	0.952	0	0	NA	NA	NA	no	NA	NA	NA	NA	NA	NA	NA	NA	NA	NA	NA	NA	NA	NA	NA	NA	0.81
ATP2A2	ENSG00000174437	protein_coding	1	yes	-0.099	0.074	0.565	0	-0.088	0.726	0	0	0.277	0.07	0.00636	1	0.271	0.023	1	1	0.171	0.077	0.121	0	0.158	0.249	0	0	Atp2a2	ENSRNOG00000001285	protein_coding	yes	0.597	0.126	8.27e-06	1	0.556	1.86e-05	1	1	0.135	0.132	0.496	0	0.145	0.424	0	0	203.09
ATP2A3	ENSG00000074370	protein_coding	1	yes	-0.034	0.282	0.984	0	-0.021	1	0	0	0.106	0.217	0.848	0	0.098	0.891	0	0	0.061	0.233	0.919	0	0.05	0.979	0	0	Atp2a3	ENSRNOG00000017912	protein_coding	yes	0.969	0.549	0.127	0	0.912	0.101	0	0	-0.437	0.636	0.674	0	-0.407	0.676	0	0	0.96
ATP2B1	ENSG00000070961	protein_coding	1	yes	-0.176	0.18	0.712	0	-0.166	0.777	0	0	-0.204	0.17	0.547	0	-0.21	0.576	0	0	0.134	0.188	0.727	0	0.119	0.805	0	0	Atp2b1	ENSRNOG00000004026	protein_coding	yes	-0.827	0.137	8.26e-09	-1	-0.867	6.54e-10	-1	1	-0.839	0.141	5.08e-08	-1	-0.829	5.85e-08	-1	1	39.76
ATP2B1.AS1	ENSG00000271614	lncRNA	0	yes	0.098	0.305	0.935	0	0.106	0.961	0	0	-0.189	0.2	0.658	0	-0.197	0.676	0	0	0.521	0.231	0.116	0	0.508	0.133	0	0	NA	NA	NA	no	NA	NA	NA	NA	NA	NA	NA	NA	NA	NA	NA	NA	NA	NA	NA	NA	0.25
ATP2B3	ENSG00000067842	protein_coding	1	yes	0.698	1.202	NA	0	0.658	0.872	0	0	0.087	0.427	0.943	0	0.083	0.991	0	0	0.556	0.535	0.567	0	0.538	0.601	0	0	Atp2b3	ENSRNOG00000061304	NA	no	NA	NA	NA	NA	NA	NA	NA	NA	NA	NA	NA	NA	NA	NA	NA	NA	0
ATP2B4	ENSG00000058668	protein_coding	1	yes	0.045	0.096	0.891	0	0.057	0.899	0	0	0.383	0.091	0.00305	1	0.378	0.00697	1	1	0.146	0.1	0.369	0	0.132	0.484	0	0	Atp2b4	ENSRNOG00000003031	protein_coding	yes	-0.072	0.202	0.802	0	-0.112	0.648	0	0	-0.075	0.214	0.851	0	-0.065	0.868	0	0	96.49
ATP2C1	ENSG00000017260	protein_coding	1	yes	0.043	0.099	0.903	0	0.054	0.918	0	0	0.094	0.095	0.638	0	0.087	0.738	0	0	-0.011	0.104	0.979	0	-0.025	0.98	0	0	Atp2c1	ENSRNOG00000013305	protein_coding	yes	-0.884	0.105	4.93e-16	-1	-0.924	3.57e-17	-1	1	-0.507	0.112	6.08e-05	-1	-0.497	9.73e-05	-1	1	130.47
ATP2C2	ENSG00000064270	protein_coding	1	yes	-0.223	0.325	0.821	0	-0.209	0.854	0	0	-0.317	0.342	0.667	0	-0.322	0.709	0	0	0.85	0.457	0.221	0	0.826	0.263	0	0	Atp2c2	ENSRNOG00000049334	protein_coding	yes	1.062	0.405	0.0184	1	1.011	0.0211	1	1	-1.003	0.361	0.0235	-1	-0.991	0.0276	-1	1	1.27
ATP2C2.AS1	ENSG00000261286	lncRNA	0	yes	-0.668	0.45	NA	0	-0.648	0.506	0	0	0.189	0.476	NA	0	0.195	0.955	0	0	0.036	0.751	0.997	0	0.022	1	0	0	NA	NA	NA	no	NA	NA	NA	NA	NA	NA	NA	NA	NA	NA	NA	NA	NA	NA	NA	NA	0.61
ATP4A	ENSG00000105675	protein_coding	1	no	NA	NA	NA	NA	NA	NA	NA	NA	NA	NA	NA	NA	NA	NA	NA	NA	NA	NA	NA	NA	NA	NA	NA	NA	Atp4a	ENSRNOG00000020985	protein_coding	yes	-0.057	0.519	0.952	0	-0.101	0.928	0	0	-0.154	0.671	0.91	0	-0.144	0.961	0	0	NA
ATP5F1A	ENSG00000152234	protein_coding	1	yes	0.061	0.077	0.785	0	0.072	0.789	0	0	0.031	0.074	0.872	0	0.023	0.943	0	0	0.163	0.08	0.171	0	0.149	0.273	0	0	Atp5f1a	ENSRNOG00000017032	protein_coding	yes	-0.431	0.102	7.56e-05	-1	-0.469	3.76e-05	-1	1	-0.01	0.107	0.968	0	0	1	0	0	245.95
ATP5F1B	ENSG00000110955	protein_coding	1	yes	0.031	0.114	0.946	0	0.043	0.95	0	0	0.033	0.109	0.912	0	0.025	0.96	0	0	0.133	0.119	0.531	0	0.119	0.594	0	0	Atp5f1b	ENSRNOG00000002840	protein_coding	yes	0.248	0.127	0.0882	0	0.21	0.151	0	0	0.22	0.133	0.225	0	0.231	0.194	0	0	427.71
ATP5F1C	ENSG00000165629	protein_coding	0	yes	0.06	0.131	0.894	0	0.071	0.893	0	0	0.194	0.124	0.393	0	0.185	0.405	0	0	0.159	0.136	0.503	0	0.146	0.537	0	0	NA	NA	NA	no	NA	NA	NA	NA	NA	NA	NA	NA	NA	NA	NA	NA	NA	NA	NA	NA	86.49
ATP5F1D	ENSG00000099624	protein_coding	1	yes	0.104	0.181	0.86	0	0.116	0.861	0	0	-0.03	0.171	0.951	0	-0.039	0.959	0	0	0.132	0.188	0.73	0	0.118	0.78	0	0	Atp5f1d	ENSRNOG00000014625	protein_coding	yes	0.426	0.184	0.0397	1	0.389	0.0554	0	0	0.14	0.193	0.654	0	0.152	0.6	0	0	40.32
ATP5F1E	ENSG00000124172	protein_coding	2	yes	0.018	0.126	0.977	0	0.029	0.989	0	0	-0.147	0.12	0.536	0	-0.156	0.507	0	0	-0.009	0.131	0.991	0	-0.023	0.993	0	0		ENSRNOG00000049912	protein_coding	yes	-0.114	0.23	0.717	0	-0.15	0.592	0	0	0.207	0.241	0.582	0	0.219	0.537	0	0	183.08
ATP5F1E	ENSG00000124172	protein_coding	2	yes	0.018	0.126	0.977	0	0.029	0.989	0	0	-0.147	0.12	0.536	0	-0.156	0.507	0	0	-0.009	0.131	0.991	0	-0.023	0.993	0	0	AC105515.1	ENSRNOG00000045749	NA	no	NA	NA	NA	NA	NA	NA	NA	NA	NA	NA	NA	NA	NA	NA	NA	NA	183.08
ATP5F1EP2	ENSG00000180389	processed_pseudogene	0	yes	0.095	0.413	NA	0	0.108	1	0	0	-0.477	0.397	0.545	0	-0.469	0.484	0	0	-0.049	0.59	0.987	0	-0.056	1	0	0	NA	NA	NA	no	NA	NA	NA	NA	NA	NA	NA	NA	NA	NA	NA	NA	NA	NA	NA	NA	0.71
ATP5IF1	ENSG00000130770	protein_coding	3	yes	0.189	0.074	0.13	0	0.201	0.178	0	0	-0.126	0.073	0.33	0	-0.133	0.389	0	0	-0.012	0.078	0.96	0	-0.025	0.952	0	0	AABR07064753.1	ENSRNOG00000032924	NA	no	NA	NA	NA	NA	NA	NA	NA	NA	NA	NA	NA	NA	NA	NA	NA	NA	55.51
ATP5IF1	ENSG00000130770	protein_coding	3	yes	0.189	0.074	0.13	0	0.201	0.178	0	0	-0.126	0.073	0.33	0	-0.133	0.389	0	0	-0.012	0.078	0.96	0	-0.025	0.952	0	0	Atp5if1	ENSRNOG00000013300	protein_coding	yes	0.961	0.159	8.37e-09	1	0.923	3.6e-08	1	1	0.881	0.166	1.85e-06	1	0.892	1.14e-06	1	1	55.51
ATP5IF1	ENSG00000130770	protein_coding	3	yes	0.189	0.074	0.13	0	0.201	0.178	0	0	-0.126	0.073	0.33	0	-0.133	0.389	0	0	-0.012	0.078	0.96	0	-0.025	0.952	0	0		ENSRNOG00000062699	NA	no	NA	NA	NA	NA	NA	NA	NA	NA	NA	NA	NA	NA	NA	NA	NA	NA	55.51
ATP5MC1	ENSG00000159199	protein_coding	1	yes	-0.083	0.124	0.829	0	-0.071	0.889	0	0	-0.127	0.118	0.6	0	-0.135	0.588	0	0	0.06	0.13	0.844	0	0.045	0.92	0	0	AC098622.1	ENSRNOG00000021123	NA	no	NA	NA	NA	NA	NA	NA	NA	NA	NA	NA	NA	NA	NA	NA	NA	NA	24.88
ATP5MC1P4	ENSG00000227440	processed_pseudogene	0	yes	0.394	0.581	NA	0	0.398	0.815	0	0	0.054	0.664	NA	0	0.057	1	0	0	0.364	1.108	NA	0	0.309	1	0	0	NA	NA	NA	no	NA	NA	NA	NA	NA	NA	NA	NA	NA	NA	NA	NA	NA	NA	NA	NA	0.51
ATP5MC2	ENSG00000135390	protein_coding	4	yes	0.226	0.153	0.505	0	0.238	0.462	0	0	0.149	0.146	0.626	0	0.14	0.654	0	0	0.26	0.16	0.302	0	0.247	0.303	0	0	AABR07051404.1	ENSRNOG00000062268	NA	no	NA	NA	NA	NA	NA	NA	NA	NA	NA	NA	NA	NA	NA	NA	NA	NA	179.63
ATP5MC2	ENSG00000135390	protein_coding	4	yes	0.226	0.153	0.505	0	0.238	0.462	0	0	0.149	0.146	0.626	0	0.14	0.654	0	0	0.26	0.16	0.302	0	0.247	0.303	0	0	AABR07007730.1	ENSRNOG00000018045	protein_coding	yes	0.445	0.314	0.233	0	0.405	0.28	0	0	0.398	0.264	0.276	0	0.413	0.222	0	0	179.63
ATP5MC2	ENSG00000135390	protein_coding	4	yes	0.226	0.153	0.505	0	0.238	0.462	0	0	0.149	0.146	0.626	0	0.14	0.654	0	0	0.26	0.16	0.302	0	0.247	0.303	0	0	AABR07068084.1	ENSRNOG00000032518	NA	no	NA	NA	NA	NA	NA	NA	NA	NA	NA	NA	NA	NA	NA	NA	NA	NA	179.63
ATP5MC2	ENSG00000135390	protein_coding	4	yes	0.226	0.153	0.505	0	0.238	0.462	0	0	0.149	0.146	0.626	0	0.14	0.654	0	0	0.26	0.16	0.302	0	0.247	0.303	0	0	Atp5mc2	ENSRNOG00000015320	protein_coding	yes	0.207	0.123	0.148	0	0.17	0.24	0	0	0.15	0.129	0.429	0	0.161	0.383	0	0	179.63
ATP5MC2P4	ENSG00000228847	processed_pseudogene	0	yes	0.158	0.254	0.845	0	0.166	0.875	0	0	0.178	0.233	0.736	0	0.166	0.765	0	0	0.08	0.279	0.91	0	0.065	0.985	0	0	NA	NA	NA	no	NA	NA	NA	NA	NA	NA	NA	NA	NA	NA	NA	NA	NA	NA	NA	NA	0.96
ATP5MC3	ENSG00000154518	protein_coding	2	yes	0.031	0.129	0.955	0	0.042	0.962	0	0	-0.064	0.124	0.836	0	-0.072	0.827	0	0	0.204	0.135	0.345	0	0.19	0.367	0	0	Atp5mc3	ENSRNOG00000001596	protein_coding	yes	-0.423	0.152	0.0121	-1	-0.46	0.00517	-1	1	0.058	0.16	0.847	0	0.069	0.796	0	0	100.81
ATP5MC3	ENSG00000154518	protein_coding	2	yes	0.031	0.129	0.955	0	0.042	0.962	0	0	-0.064	0.124	0.836	0	-0.072	0.827	0	0	0.204	0.135	0.345	0	0.19	0.367	0	0		ENSRNOG00000063996	NA	no	NA	NA	NA	NA	NA	NA	NA	NA	NA	NA	NA	NA	NA	NA	NA	NA	100.81
ATP5ME	ENSG00000169020	protein_coding	0	yes	-0.042	0.193	0.959	0	-0.032	1	0	0	-0.265	0.186	0.445	0	-0.275	0.42	0	0	0.204	0.205	0.59	0	0.189	0.629	0	0	NA	NA	NA	no	NA	NA	NA	NA	NA	NA	NA	NA	NA	NA	NA	NA	NA	NA	NA	NA	16.66
ATP5MF	ENSG00000241468	protein_coding	1	yes	-0.025	0.156	0.973	0	-0.013	1	0	0	0.047	0.149	0.907	0	0.039	0.949	0	0	0.246	0.164	0.351	0	0.232	0.362	0	0	Atp5mf	ENSRNOG00000027049	protein_coding	yes	0.177	0.176	0.414	0	0.14	0.503	0	0	0.011	0.184	0.984	0	0.023	0.957	0	0	84.56
ATP5MF.PTCD1	ENSG00000248919	protein_coding	1	no	NA	NA	NA	NA	NA	NA	NA	NA	NA	NA	NA	NA	NA	NA	NA	NA	NA	NA	NA	NA	NA	NA	NA	NA	Ptcd1	ENSRNOG00000000987	protein_coding	yes	0.159	0.064	0.0266	1	0.121	0.155	0	0	0.044	0.065	0.679	0	0.056	0.645	0	0	NA
ATP5MG	ENSG00000167283	protein_coding	2	yes	0.148	0.126	0.634	0	0.159	0.615	0	0	-0.038	0.12	0.907	0	-0.046	0.906	0	0	0.279	0.131	0.145	0	0.266	0.153	0	0	AC120096.3	ENSRNOG00000062020	NA	no	NA	NA	NA	NA	NA	NA	NA	NA	NA	NA	NA	NA	NA	NA	NA	NA	29.05
ATP5MG	ENSG00000167283	protein_coding	2	yes	0.148	0.126	0.634	0	0.159	0.615	0	0	-0.038	0.12	0.907	0	-0.046	0.906	0	0	0.279	0.131	0.145	0	0.266	0.153	0	0	Atp5mg	ENSRNOG00000028884	protein_coding	yes	0.094	0.178	0.696	0	0.057	0.806	0	0	0.147	0.186	0.62	0	0.159	0.565	0	0	29.05
ATP5MGL	ENSG00000249222	protein_coding	2	no	NA	NA	NA	NA	NA	NA	NA	NA	NA	NA	NA	NA	NA	NA	NA	NA	NA	NA	NA	NA	NA	NA	NA	NA	Atp5mg	ENSRNOG00000028884	protein_coding	yes	0.094	0.178	0.696	0	0.057	0.806	0	0	0.147	0.186	0.62	0	0.159	0.565	0	0	NA
ATP5MJ	ENSG00000156411	protein_coding	3	yes	-0.047	0.137	0.929	0	-0.035	0.978	0	0	-0.072	0.131	0.823	0	-0.081	0.81	0	0	0.075	0.143	0.817	0	0.063	0.876	0	0		ENSRNOG00000066701	protein_coding	yes	0.276	0.404	0.601	0	0.242	0.671	0	0	-0.201	0.396	0.772	0	-0.187	0.771	0	0	57.95
ATP5MJ	ENSG00000156411	protein_coding	3	yes	-0.047	0.137	0.929	0	-0.035	0.978	0	0	-0.072	0.131	0.823	0	-0.081	0.81	0	0	0.075	0.143	0.817	0	0.063	0.876	0	0		ENSRNOG00000070574	protein_coding	yes	-0.107	0.159	0.605	0	-0.145	0.444	0	0	0.02	0.165	0.957	0	0.031	0.933	0	0	57.95
ATP5MJ	ENSG00000156411	protein_coding	3	yes	-0.047	0.137	0.929	0	-0.035	0.978	0	0	-0.072	0.131	0.823	0	-0.081	0.81	0	0	0.075	0.143	0.817	0	0.063	0.876	0	0		ENSRNOG00000068254	protein_coding	yes	-0.146	0.175	0.512	0	-0.183	0.367	0	0	0.181	0.183	0.516	0	0.192	0.465	0	0	57.95
ATP5MK	ENSG00000173915	protein_coding	3	yes	0.042	0.131	0.935	0	0.053	0.94	0	0	0.13	0.125	0.617	0	0.12	0.66	0	0	0.157	0.137	0.516	0	0.143	0.562	0	0	Atp5mk	ENSRNOG00000020296	protein_coding	yes	0.413	0.173	0.0335	1	0.375	0.0489	1	1	0.273	0.181	0.278	0	0.285	0.235	0	0	84.25
ATP5MK	ENSG00000173915	protein_coding	3	yes	0.042	0.131	0.935	0	0.053	0.94	0	0	0.13	0.125	0.617	0	0.12	0.66	0	0	0.157	0.137	0.516	0	0.143	0.562	0	0		ENSRNOG00000067471	protein_coding	yes	0.469	0.182	0.0208	1	0.43	0.0384	1	1	0.369	0.185	0.127	0	0.379	0.119	0	0	84.25
ATP5MK	ENSG00000173915	protein_coding	3	yes	0.042	0.131	0.935	0	0.053	0.94	0	0	0.13	0.125	0.617	0	0.12	0.66	0	0	0.157	0.137	0.516	0	0.143	0.562	0	0	Atp5mk	ENSRNOG00000042869	protein_coding	yes	0.634	0.247	0.0214	1	0.594	0.0285	1	1	0.59	0.247	0.0578	0	0.6	0.0484	1	0	84.25
ATP5PB	ENSG00000116459	protein_coding	1	yes	-0.103	0.072	0.528	0	-0.092	0.679	0	0	0.032	0.069	0.855	0	0.024	0.935	0	0	0.022	0.075	0.908	0	0.008	1	0	0	Atp5pb	ENSRNOG00000064742	protein_coding	yes	-0.03	0.14	0.889	0	-0.068	0.7	0	0	0.131	0.147	0.563	0	0.143	0.508	0	0	112.08
ATP5PD	ENSG00000167863	protein_coding	4	yes	0.09	0.109	0.77	0	0.1	0.76	0	0	0.048	0.103	0.856	0	0.04	0.91	0	0	0.141	0.113	0.464	0	0.129	0.518	0	0		ENSRNOG00000030158	NA	no	NA	NA	NA	NA	NA	NA	NA	NA	NA	NA	NA	NA	NA	NA	NA	NA	65.01
ATP5PD	ENSG00000167863	protein_coding	4	yes	0.09	0.109	0.77	0	0.1	0.76	0	0	0.048	0.103	0.856	0	0.04	0.91	0	0	0.141	0.113	0.464	0	0.129	0.518	0	0	AC105662.3	ENSRNOG00000060851	NA	no	NA	NA	NA	NA	NA	NA	NA	NA	NA	NA	NA	NA	NA	NA	NA	NA	65.01
ATP5PD	ENSG00000167863	protein_coding	4	yes	0.09	0.109	0.77	0	0.1	0.76	0	0	0.048	0.103	0.856	0	0.04	0.91	0	0	0.141	0.113	0.464	0	0.129	0.518	0	0	Atp5pd	ENSRNOG00000003626	protein_coding	yes	-0.03	0.179	0.916	0	-0.068	0.769	0	0	-0.034	0.187	0.929	0	-0.023	0.96	0	0	65.01
ATP5PD	ENSG00000167863	protein_coding	4	yes	0.09	0.109	0.77	0	0.1	0.76	0	0	0.048	0.103	0.856	0	0.04	0.91	0	0	0.141	0.113	0.464	0	0.129	0.518	0	0	AABR07025819.1	ENSRNOG00000038744	NA	no	NA	NA	NA	NA	NA	NA	NA	NA	NA	NA	NA	NA	NA	NA	NA	NA	65.01
ATP5PF	ENSG00000154723	protein_coding	2	yes	-0.096	0.105	0.737	0	-0.085	0.806	0	0	-0.052	0.1	0.834	0	-0.06	0.828	0	0	0.087	0.108	0.68	0	0.073	0.776	0	0		ENSRNOG00000066253	protein_coding	yes	0.2	0.416	0.725	0	0.162	0.774	0	0	0.553	0.45	0.398	0	0.57	0.389	0	0	37.07
ATP5PF	ENSG00000154723	protein_coding	2	yes	-0.096	0.105	0.737	0	-0.085	0.806	0	0	-0.052	0.1	0.834	0	-0.06	0.828	0	0	0.087	0.108	0.68	0	0.073	0.776	0	0	Atp5pf	ENSRNOG00000001551	protein_coding	yes	0.267	0.132	0.0775	0	0.229	0.127	0	0	0.025	0.139	0.93	0	0.037	0.888	0	0	37.07
ATP5PO	ENSG00000241837	protein_coding	1	yes	-0.01	0.131	0.995	0	0.002	1	0	0	0.012	0.124	0.973	0	0.003	1	0	0	0.08	0.137	0.788	0	0.066	0.864	0	0	Atp5po	ENSRNOG00000001991	protein_coding	yes	-0.32	0.185	0.136	0	-0.358	0.0815	0	0	0.079	0.194	0.823	0	0.091	0.777	0	0	27.37
ATP6AP1	ENSG00000071553	protein_coding	1	yes	-0.044	0.078	0.865	0	-0.032	0.948	0	0	0.017	0.075	0.936	0	0.01	0.996	0	0	-0.292	0.082	0.0054	-1	-0.304	0.00556	-1	1	Atp6ap1	ENSRNOG00000054352	protein_coding	yes	0.213	0.084	0.0226	1	0.174	0.0814	0	0	0.186	0.088	0.102	0	0.196	0.0999	0	0	163.07
ATP6AP1L	ENSG00000205464	transcribed_unitary_pseudogene	0	yes	0.295	0.173	0.4	0	0.306	0.436	0	0	-0.086	0.18	0.852	0	-0.094	0.886	0	0	0.158	0.173	0.633	0	0.14	0.726	0	0	NA	NA	NA	no	NA	NA	NA	NA	NA	NA	NA	NA	NA	NA	NA	NA	NA	NA	NA	NA	6.25
ATP6AP2	ENSG00000182220	protein_coding	1	yes	-0.039	0.071	0.869	0	-0.027	0.967	0	0	0.016	0.067	0.932	0	0.009	0.999	0	0	-0.076	0.074	0.568	0	-0.09	0.601	0	0	Atp6ap2	ENSRNOG00000003858	protein_coding	yes	0.863	0.109	1.74e-14	1	0.825	1e-12	1	1	0.127	0.114	0.452	0	0.139	0.398	0	0	146.16
ATP6V0A1	ENSG00000033627	protein_coding	1	yes	-0.08	0.075	0.682	0	-0.069	0.816	0	0	-0.173	0.074	0.15	0	-0.179	0.229	0	0	0.09	0.08	0.527	0	0.076	0.707	0	0	Atp6v0a1	ENSRNOG00000036814	protein_coding	yes	0.007	0.104	0.977	0	-0.032	0.813	0	0	0.311	0.109	0.019	1	0.322	0.0133	1	1	55.2
ATP6V0A2	ENSG00000185344	protein_coding	0	yes	-0.149	0.073	0.27	0	-0.137	0.499	0	0	-0.073	0.075	0.639	0	-0.079	0.717	0	0	-0.115	0.081	0.386	0	-0.129	0.438	0	0	NA	NA	NA	no	NA	NA	NA	NA	NA	NA	NA	NA	NA	NA	NA	NA	NA	NA	NA	NA	29.76
ATP6V0B	ENSG00000117410	protein_coding	1	yes	-0.099	0.129	0.79	0	-0.088	0.839	0	0	0.002	0.124	0.995	0	-0.006	1	0	0	-0.018	0.135	0.969	0	-0.031	0.969	0	0		ENSRNOG00000019655	protein_coding	yes	0.682	0.134	1.4e-06	1	0.644	6.2e-06	1	1	0.263	0.14	0.157	0	0.274	0.129	0	0	97.25
ATP6V0C	ENSG00000185883	protein_coding	2	yes	-0.147	0.174	0.761	0	-0.136	0.819	0	0	0.372	0.173	0.194	0	0.364	0.22	0	0	-0.163	0.189	0.655	0	-0.177	0.656	0	0	Atp6v0c	ENSRNOG00000006542	protein_coding	yes	0.45	0.102	3.49e-05	1	0.412	0.000278	1	1	-0.114	0.107	0.478	0	-0.103	0.532	0	0	5.18
ATP6V0C	ENSG00000185883	protein_coding	2	yes	-0.147	0.174	0.761	0	-0.136	0.819	0	0	0.372	0.173	0.194	0	0.364	0.22	0	0	-0.163	0.189	0.655	0	-0.177	0.656	0	0	AABR07030494.1	ENSRNOG00000049929	protein_coding	yes	-1.916	0.22	4.29e-17	-1	-1.951	3.71e-17	-1	1	-1.059	0.329	0.00711	-1	-1.038	0.00421	-1	1	5.18
ATP6V0CP3	ENSG00000213435	processed_pseudogene	0	yes	0.427	1.255	0.929	0	1.227	1	0	0	0.658	0.516	0.512	0	0.622	0.631	0	0	-0.05	0.259	0.947	0	-0.062	0.955	0	0	NA	NA	NA	no	NA	NA	NA	NA	NA	NA	NA	NA	NA	NA	NA	NA	NA	NA	NA	NA	0
ATP6V0D1	ENSG00000159720	protein_coding	1	yes	-0.205	0.116	0.373	0	-0.193	0.418	0	0	-0.074	0.111	0.781	0	-0.081	0.771	0	0	-0.281	0.121	0.103	0	-0.294	0.071	0	0	Atp6v0d1	ENSRNOG00000017235	protein_coding	yes	-0.146	0.115	0.294	0	-0.184	0.164	0	0	-0.276	0.121	0.0716	0	-0.265	0.0863	0	0	115.03
ATP6V0D1.DT	ENSG00000270049	lncRNA	0	yes	-0.058	0.147	0.913	0	-0.047	0.97	0	0	0.177	0.147	0.544	0	0.17	0.644	0	0	-0.02	0.178	0.977	0	-0.033	1	0	0	NA	NA	NA	no	NA	NA	NA	NA	NA	NA	NA	NA	NA	NA	NA	NA	NA	NA	NA	NA	4.11
ATP6V0D2	ENSG00000147614	protein_coding	1	no	NA	NA	NA	NA	NA	NA	NA	NA	NA	NA	NA	NA	NA	NA	NA	NA	NA	NA	NA	NA	NA	NA	NA	NA	Atp6v0d2	ENSRNOG00000006926	protein_coding	yes	-1.478	0.598	0.027	-1	-1.488	0.00515	-1	1	0.667	1.355	0.78	0	1.436	0.962	0	0	NA
ATP6V0E1	ENSG00000113732	protein_coding	1	yes	-0.052	0.136	0.916	0	-0.041	0.967	0	0	0.151	0.129	0.56	0	0.142	0.591	0	0	0.094	0.141	0.751	0	0.08	0.81	0	0		ENSRNOG00000003269	protein_coding	yes	0.625	0.13	6.07e-06	1	0.587	2.37e-05	1	1	0.005	0.137	0.992	0	0.016	0.961	0	0	81
ATP6V0E2	ENSG00000171130	protein_coding	1	yes	-0.234	0.123	0.325	0	-0.223	0.361	0	0	0.259	0.123	0.204	0	0.252	0.218	0	0	-0.064	0.137	0.842	0	-0.079	0.824	0	0	Atp6v0e2	ENSRNOG00000008218	protein_coding	yes	-0.105	0.106	0.426	0	-0.143	0.252	0	0	-0.072	0.113	0.703	0	-0.061	0.754	0	0	39
ATP6V0E2.AS1	ENSG00000204934	lncRNA	0	yes	-0.204	0.111	0.35	0	-0.194	0.415	0	0	0.184	0.172	0.602	0	0.176	0.703	0	0	-0.283	0.167	0.277	0	-0.294	0.281	0	0	NA	NA	NA	no	NA	NA	NA	NA	NA	NA	NA	NA	NA	NA	NA	NA	NA	NA	NA	NA	7.41
ATP6V1A	ENSG00000114573	protein_coding	1	yes	-0.185	0.068	0.096	0	-0.174	0.267	0	0	0.157	0.069	0.161	0	0.151	0.3	0	0	0.461	0.071	1.4e-08	1	0.446	9e-06	1	1	Atp6v1a	ENSRNOG00000001992	protein_coding	yes	0.311	0.106	0.00739	1	0.271	0.019	1	1	0.132	0.111	0.415	0	0.143	0.355	0	0	73.54
ATP6V1B1	ENSG00000116039	protein_coding	1	no	NA	NA	NA	NA	NA	NA	NA	NA	NA	NA	NA	NA	NA	NA	NA	NA	NA	NA	NA	NA	NA	NA	NA	NA	Atp6v1b1	ENSRNOG00000013573	protein_coding	yes	-1.012	0.263	0.00034	-1	-1.05	0.000203	-1	1	0.092	0.281	0.863	0	0.102	0.838	0	0	NA
ATP6V1B2	ENSG00000147416	protein_coding	1	yes	-0.176	0.068	0.119	0	-0.164	0.281	0	0	0.064	0.065	0.64	0	0.057	0.77	0	0	-0.181	0.07	0.0595	0	-0.195	0.0936	0	0	Atp6v1b2	ENSRNOG00000011891	protein_coding	yes	0.235	0.062	0.00043	1	0.195	0.0132	1	1	0.073	0.065	0.451	0	0.084	0.445	0	0	72.83
ATP6V1C1	ENSG00000155097	protein_coding	1	yes	-0.217	0.119	0.354	0	-0.206	0.472	0	0	0.175	0.116	0.411	0	0.169	0.501	0	0	-0.108	0.125	0.653	0	-0.124	0.649	0	0	Atp6v1c1	ENSRNOG00000004846	protein_coding	yes	0.056	0.068	0.513	0	0.018	0.875	0	0	0.007	0.071	0.97	0	0.018	0.919	0	0	104.97
ATP6V1C2	ENSG00000143882	protein_coding	1	yes	0.15	0.259	0.859	0	0.164	0.896	0	0	0.042	0.271	0.957	0	0.024	0.955	0	0	-0.254	0.303	0.665	0	-0.261	0.647	0	0	Atp6v1c2	ENSRNOG00000050553	protein_coding	yes	-3.903	0.337	1.22e-29	-1	-3.907	2.65e-38	-1	1	0.167	0.207	0.611	0	0.176	0.575	0	0	1.32
ATP6V1D	ENSG00000100554	protein_coding	1	yes	-0.067	0.097	0.821	0	-0.055	0.908	0	0	0.072	0.093	0.731	0	0.065	0.814	0	0	-0.186	0.102	0.233	0	-0.201	0.247	0	0	Atp6v1d	ENSRNOG00000009080	protein_coding	yes	1.981	0.112	3.7e-68	1	1.942	6.63e-59	1	1	0.192	0.117	0.228	0	0.203	0.194	0	0	65.82
ATP6V1E1	ENSG00000131100	protein_coding	1	yes	0.017	0.09	0.967	0	0.028	0.973	0	0	0.1	0.086	0.566	0	0.091	0.656	0	0	-0.015	0.094	0.959	0	-0.029	0.947	0	0	Atp6v1e1	ENSRNOG00000011905	protein_coding	yes	0.725	0.121	1.11e-08	1	0.688	1.26e-07	1	1	0.371	0.127	0.0161	1	0.382	0.0134	1	1	104.62
ATP6V1E1P1	ENSG00000225099	processed_pseudogene	0	yes	-0.094	0.339	0.945	0	-0.086	0.996	0	0	0.644	0.379	0.334	0	0.626	0.361	0	0	-0.199	0.312	0.764	0	-0.207	0.774	0	0	NA	NA	NA	no	NA	NA	NA	NA	NA	NA	NA	NA	NA	NA	NA	NA	NA	NA	NA	NA	0.66
ATP6V1E2	ENSG00000250565	protein_coding	1	yes	-0.136	0.13	0.69	0	-0.125	0.766	0	0	0.113	0.126	0.679	0	0.106	0.742	0	0	-0.059	0.163	0.883	0	-0.071	0.897	0	0	Atp6v1e2	ENSRNOG00000015566	NA	no	NA	NA	NA	NA	NA	NA	NA	NA	NA	NA	NA	NA	NA	NA	NA	NA	6.6
ATP6V1F	ENSG00000128524	protein_coding	2	yes	0.048	0.158	0.94	0	0.059	0.947	0	0	0.025	0.152	0.955	0	0.016	0.999	0	0	0.237	0.165	0.381	0	0.223	0.384	0	0		ENSRNOG00000065235	NA	no	NA	NA	NA	NA	NA	NA	NA	NA	NA	NA	NA	NA	NA	NA	NA	NA	98.42
ATP6V1F	ENSG00000128524	protein_coding	2	yes	0.048	0.158	0.94	0	0.059	0.947	0	0	0.025	0.152	0.955	0	0.016	0.999	0	0	0.237	0.165	0.381	0	0.223	0.384	0	0		ENSRNOG00000064609	protein_coding	yes	1.718	0.201	1.25e-16	1	1.676	3.12e-15	1	1	-0.109	0.2	0.752	0	-0.098	0.778	0	0	98.42
ATP6V1FNB	ENSG00000272899	protein_coding	1	yes	0.191	0.2	0.719	0	0.201	0.73	0	0	-0.054	0.27	0.943	0	-0.062	0.997	0	0	-0.68	0.304	0.121	0	-0.683	0.121	0	0	Atp6v1fnb	ENSRNOG00000063021	protein_coding	yes	-0.257	0.185	0.244	0	-0.294	0.158	0	0	0.038	0.193	0.925	0	0.049	0.89	0	0	2.64
ATP6V1G1	ENSG00000136888	protein_coding	2	yes	-0.082	0.08	0.696	0	-0.071	0.811	0	0	-0.139	0.078	0.306	0	-0.146	0.371	0	0	-0.222	0.083	0.0515	0	-0.237	0.0696	0	0	Atp6v1g1	ENSRNOG00000063197	protein_coding	yes	0.402	0.115	0.00126	1	0.364	0.00423	1	1	-0.071	0.121	0.729	0	-0.06	0.774	0	0	93.09
ATP6V1G1	ENSG00000136888	protein_coding	2	yes	-0.082	0.08	0.696	0	-0.071	0.811	0	0	-0.139	0.078	0.306	0	-0.146	0.371	0	0	-0.222	0.083	0.0515	0	-0.237	0.0696	0	0	AABR07029470.2	ENSRNOG00000058024	NA	no	NA	NA	NA	NA	NA	NA	NA	NA	NA	NA	NA	NA	NA	NA	NA	NA	93.09
ATP6V1G2	ENSG00000213760	protein_coding	0	yes	-0.213	0.214	0.709	0	-0.199	0.747	0	0	-1.297	0.276	0.000889	-1	-1.296	0.000733	-1	1	-1.473	0.22	4.04e-09	-1	-1.484	2.64e-10	-1	1	NA	NA	NA	no	NA	NA	NA	NA	NA	NA	NA	NA	NA	NA	NA	NA	NA	NA	NA	NA	2.03
ATP6V1G2.DDX39B	ENSG00000254870	protein_coding	1	no	NA	NA	NA	NA	NA	NA	NA	NA	NA	NA	NA	NA	NA	NA	NA	NA	NA	NA	NA	NA	NA	NA	NA	NA	Atp6v1g2	ENSRNOG00000000840	protein_coding	yes	-0.638	0.247	0.0203	-1	-0.669	0.00771	-1	1	-1.072	0.216	9.08e-06	-1	-1.062	3.59e-06	-1	1	NA
ATP6V1H	ENSG00000047249	protein_coding	1	yes	-0.06	0.077	0.785	0	-0.049	0.891	0	0	0.147	0.076	0.257	0	0.139	0.361	0	0	-0.073	0.082	0.639	0	-0.087	0.62	0	0	Atp6v1h	ENSRNOG00000030862	protein_coding	yes	0.039	0.07	0.681	0	0	1	0	0	0.588	0.073	4.48e-14	1	0.599	3.98e-11	1	1	54.04
ATP7A	ENSG00000165240	protein_coding	1	yes	-0.296	0.148	0.288	0	-0.285	0.386	0	0	0.071	0.144	0.845	0	0.065	0.901	0	0	-0.155	0.153	0.578	0	-0.169	0.582	0	0	Atp7a	ENSRNOG00000061367	protein_coding	yes	-0.02	0.37	0.984	0	-0.063	0.913	0	0	0.023	0.387	0.983	0	0.032	0.972	0	0	15.03
ATP7B	ENSG00000123191	protein_coding	1	yes	0.186	0.145	0.588	0	0.197	0.612	0	0	0.433	0.153	0.0649	0	0.424	0.0929	0	0	0.135	0.161	0.664	0	0.121	0.758	0	0	Atp7b	ENSRNOG00000012878	protein_coding	yes	0.392	0.523	0.562	0	0.348	0.571	0	0	0.693	0.618	0.449	0	0.69	0.467	0	0	9.34
ATP8A1	ENSG00000124406	protein_coding	1	yes	0.459	0.244	0.333	0	0.469	0.364	0	0	0.228	0.299	0.737	0	0.22	0.758	0	0	0.568	0.26	0.131	0	0.554	0.159	0	0	Atp8a1	ENSRNOG00000034200	protein_coding	yes	-2.86	0.41	2.25e-11	-1	-2.884	1.89e-11	-1	1	0.313	0.415	0.639	0	0.323	0.588	0	0	8.48
ATP8A2	ENSG00000132932	protein_coding	1	yes	-0.866	0.331	0.114	0	-0.851	0.113	0	0	0.726	0.36	0.231	0	0.706	0.253	0	0	1.352	0.258	8.77e-06	1	1.335	3.26e-07	1	1	Atp8a2	ENSRNOG00000008053	NA	no	NA	NA	NA	NA	NA	NA	NA	NA	NA	NA	NA	NA	NA	NA	NA	NA	0.3
ATP8B1	ENSG00000081923	protein_coding	1	yes	-0.219	0.135	0.436	0	-0.207	0.535	0	0	0.489	0.111	0.00208	1	0.484	0.00355	1	1	0.397	0.148	0.0495	1	0.382	0.0762	0	0	Atp8b1	ENSRNOG00000024952	NA	no	NA	NA	NA	NA	NA	NA	NA	NA	NA	NA	NA	NA	NA	NA	NA	NA	7.41
ATP8B2	ENSG00000143515	protein_coding	1	yes	0.02	0.096	0.964	0	0.031	0.968	0	0	-0.031	0.09	0.897	0	-0.037	0.907	0	0	-0.034	0.098	0.889	0	-0.047	0.874	0	0	Atp8b2	ENSRNOG00000020822	protein_coding	yes	-0.387	0.117	0.00229	-1	-0.427	0.0005	-1	1	-0.424	0.122	0.00327	-1	-0.413	0.00352	-1	1	52.16
ATP8B3	ENSG00000130270	protein_coding	1	yes	0.018	0.137	0.98	0	0.03	1	0	0	0.153	0.144	0.608	0	0.145	0.662	0	0	0.183	0.161	0.519	0	0.17	0.599	0	0	Atp8b3	ENSRNOG00000024975	protein_coding	yes	-0.758	0.255	0.00675	-1	-0.797	0.00366	-1	1	-1.965	0.27	1.33e-11	-1	-1.953	1.54e-10	-1	1	11.93
ATP8B4	ENSG00000104043	protein_coding	1	yes	0.443	0.472	0.725	0	0.439	0.771	0	0	0.497	0.321	0.397	0	0.483	0.526	0	0	0.627	0.193	0.0126	1	0.614	0.0187	1	1	Atp8b4	ENSRNOG00000031598	NA	no	NA	NA	NA	NA	NA	NA	NA	NA	NA	NA	NA	NA	NA	NA	NA	NA	0.25
ATP9A	ENSG00000054793	protein_coding	1	yes	0.097	0.093	0.691	0	0.108	0.705	0	0	-0.049	0.089	0.82	0	-0.055	0.84	0	0	-0.027	0.096	0.911	0	-0.04	0.908	0	0	Atp9a	ENSRNOG00000049484	protein_coding	yes	-1.029	0.207	2.56e-06	-1	-1.067	5.7e-07	-1	1	0.429	0.246	0.195	0	0.443	0.153	0	0	66.12
ATP9B	ENSG00000166377	protein_coding	1	yes	-0.123	0.089	0.547	0	-0.112	0.71	0	0	-0.27	0.087	0.039	-1	-0.275	0.0804	0	0	-0.479	0.089	4.63e-06	-1	-0.491	6.08e-05	-1	1	Atp9b	ENSRNOG00000032039	protein_coding	yes	0.133	0.058	0.0409	1	0.094	0.233	0	0	0.037	0.06	0.711	0	0.048	0.67	0	0	14.98
ATPAF1	ENSG00000123472	protein_coding	1	yes	0.071	0.075	0.723	0	0.082	0.73	0	0	0.073	0.072	0.626	0	0.066	0.724	0	0	0.056	0.077	0.722	0	0.042	0.854	0	0	Atpaf1	ENSRNOG00000010169	protein_coding	yes	-0.508	0.09	8.16e-08	-1	-0.546	6.26e-08	-1	1	-0.117	0.09	0.366	0	-0.107	0.45	0	0	37.33
ATPAF2	ENSG00000171953	protein_coding	1	yes	0.021	0.139	0.975	0	0.033	0.994	0	0	0.109	0.132	0.71	0	0.101	0.756	0	0	-0.032	0.143	0.934	0	-0.045	0.943	0	0	Atpaf2	ENSRNOG00000003719	protein_coding	yes	0.117	0.097	0.32	0	0.079	0.53	0	0	0.197	0.103	0.147	0	0.207	0.137	0	0	12.19
ATPSCKMT	ENSG00000150756	protein_coding	1	yes	-0.299	0.202	0.503	0	-0.288	0.586	0	0	-0.399	0.194	0.219	0	-0.404	0.253	0	0	-0.664	0.217	0.0205	-1	-0.678	0.0231	-1	1	Atpsckmt	ENSRNOG00000022347	protein_coding	yes	0.049	0.11	0.744	0	0.01	0.959	0	0	0.095	0.117	0.607	0	0.107	0.555	0	0	12.24
ATR	ENSG00000175054	protein_coding	1	yes	-0.196	0.212	0.73	0	-0.186	0.794	0	0	-0.027	0.205	0.963	0	-0.033	0.987	0	0	-0.258	0.225	0.513	0	-0.273	0.52	0	0	Atr	ENSRNOG00000010027	protein_coding	yes	1.235	0.146	2.57e-16	1	1.194	3.41e-15	1	1	0.711	0.155	4.98e-05	1	0.723	3.02e-05	1	1	33.42
ATRAID	ENSG00000138085	protein_coding	0	yes	0.247	0.161	0.477	0	0.258	0.434	0	0	0.141	0.153	0.67	0	0.132	0.693	0	0	0.33	0.167	0.187	0	0.316	0.175	0	0	NA	NA	NA	no	NA	NA	NA	NA	NA	NA	NA	NA	NA	NA	NA	NA	NA	NA	NA	NA	64.24
ATRIP	ENSG00000164053	protein_coding	1	yes	-0.177	0.124	0.525	0	-0.166	0.638	0	0	-0.122	0.117	0.615	0	-0.128	0.67	0	0	-0.141	0.126	0.526	0	-0.155	0.535	0	0	Atrip	ENSRNOG00000020670	protein_coding	yes	-0.471	0.134	0.00117	-1	-0.509	0.00047	-1	1	0.271	0.14	0.139	0	0.282	0.125	0	0	6.2
ATRN	ENSG00000088812	protein_coding	1	yes	0.031	0.075	0.907	0	0.042	0.916	0	0	0.112	0.072	0.398	0	0.105	0.542	0	0	0.096	0.078	0.472	0	0.084	0.647	0	0	Atrn	ENSRNOG00000021240	protein_coding	yes	0.388	0.131	0.00714	1	0.347	0.012	1	1	0.275	0.138	0.129	0	0.285	0.0919	0	0	98.98
ATRNL1	ENSG00000107518	protein_coding	1	yes	0.191	0.569	0.93	0	0.201	0.957	0	0	-0.851	0.565	0.415	0	-0.862	0.413	0	0	1.252	0.617	0.17	0	1.229	0.175	0	0	Atrnl1	ENSRNOG00000017406	protein_coding	yes	-0.978	0.126	8.12e-14	-1	-1.017	8.73e-15	-1	1	-0.658	0.138	2.15e-05	-1	-0.647	3.3e-05	-1	1	59.06
ATRX	ENSG00000085224	protein_coding	1	yes	-0.152	0.228	0.829	0	-0.142	0.886	0	0	0.335	0.218	0.401	0	0.33	0.46	0	0	-0.089	0.239	0.877	0	-0.103	0.9	0	0	Atrx	ENSRNOG00000056703	protein_coding	yes	-0.199	0.158	0.297	0	-0.24	0.171	0	0	-0.391	0.167	0.0629	0	-0.381	0.0609	0	0	99.18
ATXN1	ENSG00000124788	protein_coding	1	yes	0.085	0.075	0.651	0	0.097	0.701	0	0	0.071	0.068	0.61	0	0.064	0.755	0	0	0.102	0.074	0.406	0	0.088	0.615	0	0	Atxn1	ENSRNOG00000016998	protein_coding	yes	-1.044	0.348	0.00617	-1	-1.086	0.00459	-1	1	-0.561	0.352	0.245	0	-0.552	0.256	0	0	32.3
ATXN1.AS1	ENSG00000229931	lncRNA	0	yes	-0.12	0.257	0.893	0	-0.11	0.955	0	0	0.325	0.212	0.402	0	0.319	0.46	0	0	0.17	0.235	0.722	0	0.16	0.786	0	0	NA	NA	NA	no	NA	NA	NA	NA	NA	NA	NA	NA	NA	NA	NA	NA	NA	NA	NA	NA	1.17
ATXN10	ENSG00000130638	protein_coding	1	yes	-0.014	0.079	0.968	0	-0.003	1	0	0	0.131	0.076	0.326	0	0.123	0.435	0	0	0.131	0.083	0.315	0	0.117	0.45	0	0	Atxn10	ENSRNOG00000014637	protein_coding	yes	0.361	0.102	0.00108	1	0.323	0.00494	1	1	-0.036	0.107	0.857	0	-0.025	0.908	0	0	101.37
ATXN1L	ENSG00000224470	protein_coding	1	yes	-0.053	0.085	0.843	0	-0.042	0.923	0	0	0.008	0.084	0.973	0	0.002	1	0	0	0.014	0.088	0.96	0	0	1	0	0	Atxn1l	ENSRNOG00000038766	protein_coding	yes	-0.426	0.16	0.0166	-1	-0.465	0.00561	-1	1	-0.356	0.169	0.103	0	-0.346	0.101	0	0	61.45
ATXN2	ENSG00000204842	protein_coding	1	yes	-0.156	0.071	0.218	0	-0.144	0.398	0	0	0.118	0.068	0.326	0	0.111	0.476	0	0	-0.031	0.073	0.859	0	-0.044	0.847	0	0	Atxn2	ENSRNOG00000001256	protein_coding	yes	0.218	0.127	0.141	0	0.177	0.209	0	0	-0.014	0.134	0.967	0	-0.004	1	0	0	49.46
ATXN2L	ENSG00000168488	protein_coding	1	yes	-0.048	0.088	0.869	0	-0.037	0.949	0	0	0.02	0.084	0.934	0	0.014	0.987	0	0	-0.092	0.092	0.587	0	-0.106	0.563	0	0	Atxn2l	ENSRNOG00000018686	protein_coding	yes	0.416	0.198	0.0646	0	0.375	0.0804	0	0	0.104	0.208	0.774	0	0.114	0.723	0	0	99.95
ATXN3	ENSG00000066427	protein_coding	1	yes	-0.017	0.111	0.975	0	-0.006	1	0	0	-0.236	0.106	0.175	0	-0.243	0.223	0	0	-0.132	0.117	0.522	0	-0.146	0.536	0	0	Atxn3	ENSRNOG00000005470	protein_coding	yes	-0.159	0.189	0.509	0	-0.2	0.365	0	0	-0.233	0.2	0.428	0	-0.221	0.441	0	0	20.67
ATXN3L	ENSG00000123594	protein_coding	1	no	NA	NA	NA	NA	NA	NA	NA	NA	NA	NA	NA	NA	NA	NA	NA	NA	NA	NA	NA	NA	NA	NA	NA	NA	Atxn3	ENSRNOG00000005470	protein_coding	yes	-0.159	0.189	0.509	0	-0.2	0.365	0	0	-0.233	0.2	0.428	0	-0.221	0.441	0	0	NA
ATXN7	ENSG00000163635	protein_coding	1	yes	-0.064	0.097	0.833	0	-0.052	0.927	0	0	0.169	0.094	0.305	0	0.162	0.429	0	0	0.002	0.101	1	0	-0.01	1	0	0	Atxn7	ENSRNOG00000007246	protein_coding	yes	0.146	0.204	0.581	0	0.106	0.672	0	0	-0.065	0.218	0.877	0	-0.056	0.9	0	0	18.44
ATXN7L1	ENSG00000146776	protein_coding	1	yes	-0.042	0.118	0.925	0	-0.031	0.995	0	0	-0.185	0.112	0.353	0	-0.19	0.411	0	0	0.001	0.113	1	0	-0.013	1	0	0	Atxn7l1	ENSRNOG00000010415	protein_coding	yes	0.281	0.146	0.0936	0	0.24	0.136	0	0	-0.113	0.155	0.651	0	-0.102	0.676	0	0	6.4
ATXN7L2	ENSG00000162650	protein_coding	1	yes	0.265	0.15	0.377	0	0.275	0.382	0	0	0.31	0.136	0.159	0	0.304	0.186	0	0	-0.029	0.159	0.951	0	-0.041	0.965	0	0	Atxn7l2	ENSRNOG00000028749	protein_coding	yes	-1.02	0.214	7.48e-06	-1	-1.058	3.14e-06	-1	1	-0.068	0.223	0.874	0	-0.058	0.896	0	0	8.23
ATXN7L3	ENSG00000087152	protein_coding	1	yes	0.089	0.107	0.764	0	0.101	0.751	0	0	-0.089	0.102	0.69	0	-0.095	0.678	0	0	-0.019	0.111	0.954	0	-0.033	0.946	0	0	Atxn7l3	ENSRNOG00000020930	protein_coding	yes	0.128	0.14	0.468	0	0.088	0.594	0	0	-0.292	0.147	0.13	0	-0.282	0.126	0	0	92.89
ATXN7L3.AS1	ENSG00000267394	lncRNA	0	yes	0.55	0.326	0.409	0	0.558	0.441	0	0	0.227	0.32	0.761	0	0.222	0.841	0	0	0.502	0.3	0.285	0	0.488	0.287	0	0	NA	NA	NA	no	NA	NA	NA	NA	NA	NA	NA	NA	NA	NA	NA	NA	NA	NA	NA	NA	0.46
ATXN7L3B	ENSG00000253719	protein_coding	1	yes	0.038	0.07	0.869	0	0.049	0.876	0	0	-0.048	0.068	0.761	0	-0.054	0.794	0	0	-0.148	0.073	0.168	0	-0.161	0.19	0	0	Atxn7l3b	ENSRNOG00000059744	protein_coding	yes	-0.321	0.094	0.0016	-1	-0.361	0.000393	-1	1	-0.169	0.1	0.21	0	-0.159	0.244	0	0	120.21
AUH	ENSG00000148090	protein_coding	1	yes	0.262	0.157	0.415	0	0.272	0.435	0	0	0.209	0.157	0.488	0	0.2	0.558	0	0	-0.04	0.163	0.926	0	-0.055	0.936	0	0	Auh	ENSRNOG00000011684	protein_coding	yes	0.372	0.099	0.000477	1	0.334	0.00283	1	1	0.344	0.104	0.00541	1	0.354	0.00562	1	1	11.48
AUNIP	ENSG00000127423	protein_coding	1	yes	-0.423	0.293	0.521	0	-0.409	0.555	0	0	-0.195	0.331	0.81	0	-0.209	0.878	0	0	0.171	0.426	0.869	0	0.159	0.942	0	0	Aunip	ENSRNOG00000022030	protein_coding	yes	-0.437	0.322	0.255	0	-0.468	0.192	0	0	0.643	0.273	0.0619	0	0.652	0.0475	1	0	4.72
AUP1	ENSG00000115307	protein_coding	1	yes	0.036	0.11	0.932	0	0.048	0.93	0	0	-0.038	0.105	0.891	0	-0.047	0.886	0	0	0.136	0.115	0.495	0	0.122	0.549	0	0	Aup1	ENSRNOG00000007842	protein_coding	yes	1.096	0.104	1.91e-24	1	1.057	4.25e-21	1	1	0.088	0.11	0.613	0	0.099	0.555	0	0	97.2
AURKA	ENSG00000087586	protein_coding	1	yes	-0.749	0.231	0.0342	-1	-0.736	0.0446	-1	1	-0.126	0.229	0.823	0	-0.129	0.864	0	0	-0.552	0.266	0.158	0	-0.563	0.161	0	0	Aurka	ENSRNOG00000004479	protein_coding	yes	0.185	0.272	0.602	0	0.144	0.671	0	0	0.921	0.281	0.00593	1	0.934	0.0049	1	1	35.04
AURKAIP1	ENSG00000175756	protein_coding	0	yes	-0.031	0.176	0.97	0	-0.018	1	0	0	0.004	0.168	0.994	0	-0.004	1	0	0	0.132	0.183	0.725	0	0.117	0.776	0	0	NA	NA	NA	no	NA	NA	NA	NA	NA	NA	NA	NA	NA	NA	NA	NA	NA	NA	NA	NA	80.14
AURKB	ENSG00000178999	protein_coding	1	yes	-1.092	0.303	0.0147	-1	-1.079	0.0187	-1	1	-0.092	0.305	0.911	0	-0.097	0.951	0	0	0.668	0.396	0.28	0	0.642	0.324	0	0	Aurkb	ENSRNOG00000005659	protein_coding	yes	-0.206	0.216	0.444	0	-0.245	0.336	0	0	0.691	0.215	0.00706	1	0.7	0.00556	1	1	24.58
AURKC	ENSG00000105146	protein_coding	1	yes	0.374	0.327	0.65	0	0.372	0.638	0	0	0.342	0.241	0.449	0	0.331	0.433	0	0	0.224	0.253	0.643	0	0.211	0.663	0	0	Aurkc	ENSRNOG00000015825	protein_coding	yes	-0.931	0.102	1.11e-18	-1	-0.969	2.94e-18	-1	1	0.162	0.103	0.25	0	0.172	0.237	0	0	0.46
AUTS2	ENSG00000158321	protein_coding	1	yes	-0.396	0.205	0.309	0	-0.383	0.334	0	0	-0.067	0.138	0.849	0	-0.074	0.863	0	0	-0.338	0.145	0.102	0	-0.352	0.093	0	0	Auts2l1	ENSRNOG00000000885	NA	no	NA	NA	NA	NA	NA	NA	NA	NA	NA	NA	NA	NA	NA	NA	NA	NA	2.03
AVEN	ENSG00000169857	protein_coding	1	yes	0.059	0.15	0.913	0	0.071	0.924	0	0	0.288	0.134	0.194	0	0.281	0.199	0	0	0.435	0.147	0.0274	1	0.422	0.0257	1	1	Aven	ENSRNOG00000006419	protein_coding	yes	-0.551	0.157	0.00124	-1	-0.588	0.000549	-1	1	-0.215	0.162	0.352	0	-0.205	0.378	0	0	8.28
AVIL	ENSG00000135407	protein_coding	1	yes	-0.088	0.232	0.917	0	-0.077	0.97	0	0	-0.506	0.218	0.15	0	-0.511	0.182	0	0	-1.177	0.228	1.22e-05	-1	-1.191	1.95e-05	-1	1	Avil	ENSRNOG00000050419	protein_coding	yes	-0.214	0.17	0.295	0	-0.254	0.191	0	0	-0.686	0.193	0.00253	-1	-0.675	0.00333	-1	1	2.95
AVL9	ENSG00000105778	protein_coding	1	yes	0.005	0.087	0.998	0	0.016	1	0	0	0.19	0.086	0.177	0	0.183	0.3	0	0	0.009	0.092	0.982	0	-0.005	1	0	0	Avl9	ENSRNOG00000013314	protein_coding	yes	0.116	0.162	0.583	0	0.074	0.707	0	0	0.177	0.169	0.485	0	0.188	0.426	0	0	48.6
AVPI1	ENSG00000119986	protein_coding	1	yes	-0.151	0.16	0.723	0	-0.138	0.771	0	0	0.172	0.147	0.559	0	0.163	0.59	0	0	0.64	0.159	0.00118	1	0.626	0.000793	1	1	Avpi1	ENSRNOG00000014828	protein_coding	yes	0.181	0.151	0.323	0	0.144	0.42	0	0	-0.225	0.159	0.316	0	-0.213	0.332	0	0	11.78
AVPR1A	ENSG00000166148	protein_coding	1	no	NA	NA	NA	NA	NA	NA	NA	NA	NA	NA	NA	NA	NA	NA	NA	NA	NA	NA	NA	NA	NA	NA	NA	NA	Avpr1a	ENSRNOG00000004400	protein_coding	yes	-3.549	0.923	0.000354	-1	-4.312	0.000667	-1	1	-0.687	0.147	3.61e-05	-1	-0.675	0.000131	-1	1	NA
AVPR1B	ENSG00000198049	protein_coding	1	no	NA	NA	NA	NA	NA	NA	NA	NA	NA	NA	NA	NA	NA	NA	NA	NA	NA	NA	NA	NA	NA	NA	NA	NA	Avpr1b	ENSRNOG00000048522	protein_coding	yes	-4.621	0.935	3.1e-06	-1	-4.378	6.39e-14	-1	1	0	1.329	1	0	0	1	0	0	NA
AVPR2	ENSG00000126895	protein_coding	1	yes	-0.406	0.264	0.472	0	-0.403	0.309	0	0	-0.169	0.994	0.952	0	-0.165	1	0	0	-1.105	1.31	0.663	0	-2.06	0.784	0	0	Avpr2	ENSRNOG00000059862	NA	no	NA	NA	NA	NA	NA	NA	NA	NA	NA	NA	NA	NA	NA	NA	NA	NA	1.52
AXDND1	ENSG00000162779	protein_coding	1	no	NA	NA	NA	NA	NA	NA	NA	NA	NA	NA	NA	NA	NA	NA	NA	NA	NA	NA	NA	NA	NA	NA	NA	NA	AABR07021465.1	ENSRNOG00000051405	protein_coding	yes	-0.226	0.314	0.578	0	-0.262	0.469	0	0	0.736	0.315	0.065	0	0.744	0.0504	0	0	NA
AXIN1	ENSG00000103126	protein_coding	1	yes	0.066	0.115	0.86	0	0.077	0.851	0	0	-0.017	0.109	0.957	0	-0.023	0.962	0	0	0.054	0.118	0.845	0	0.039	0.925	0	0	Axin1	ENSRNOG00000062714	protein_coding	yes	0.365	0.073	2.5e-06	1	0.326	0.000116	1	1	-0.042	0.077	0.75	0	-0.031	0.829	0	0	33.52
AXIN2	ENSG00000168646	protein_coding	1	yes	0.194	0.116	0.416	0	0.205	0.42	0	0	-0.03	0.105	0.916	0	-0.037	0.915	0	0	-0.029	0.104	0.912	0	-0.043	0.909	0	0	Axin2	ENSRNOG00000055010	protein_coding	yes	-2.069	0.235	1.61e-17	-1	-2.108	1.71e-17	-1	1	-1.573	0.241	1.85e-09	-1	-1.563	5.27e-09	-1	1	5.84
AXL	ENSG00000167601	protein_coding	1	yes	0.282	0.109	0.12	0	0.295	0.112	0	0	-0.196	0.103	0.267	0	-0.202	0.265	0	0	-0.049	0.113	0.857	0	-0.063	0.835	0	0	Axl	ENSRNOG00000020716	protein_coding	yes	-2.856	0.699	NA	0	-2.852	3.13e-05	-1	0	-0.447	0.639	NA	0	-0.436	0.634	0	0	133.11
AZGP1	ENSG00000160862	protein_coding	1	no	NA	NA	NA	NA	NA	NA	NA	NA	NA	NA	NA	NA	NA	NA	NA	NA	NA	NA	NA	NA	NA	NA	NA	NA	Azgp1	ENSRNOG00000001333	protein_coding	yes	-2.744	0.513	4.09e-07	-1	-2.779	2.48e-08	-1	1	-0.08	0.609	0.954	0	-0.057	0.984	0	0	NA
AZI2	ENSG00000163512	protein_coding	1	yes	-0.033	0.096	0.929	0	-0.022	0.997	0	0	0.11	0.088	0.523	0	0.102	0.66	0	0	0.141	0.088	0.314	0	0.127	0.479	0	0	Azi2	ENSRNOG00000010096	protein_coding	yes	-0.118	0.086	0.248	0	-0.157	0.135	0	0	0.086	0.09	0.533	0	0.097	0.499	0	0	10.97
AZIN1	ENSG00000155096	protein_coding	1	yes	-0.11	0.074	0.505	0	-0.099	0.683	0	0	-0.017	0.071	0.932	0	-0.023	0.949	0	0	-0.215	0.077	0.04	-1	-0.229	0.0676	0	0	Azin1	ENSRNOG00000005333	protein_coding	yes	0.7	0.101	2.69e-11	1	0.66	3.88e-10	1	1	0.134	0.106	0.381	0	0.144	0.319	0	0	83.29
AZIN2	ENSG00000142920	protein_coding	1	yes	0.456	0.136	0.0262	1	0.466	0.02	1	1	0.028	0.14	0.943	0	0.021	0.997	0	0	0.5	0.14	0.00506	1	0.488	0.0049	1	1	Azin2	ENSRNOG00000051507	protein_coding	yes	-1.305	0.163	1.18e-14	-1	-1.342	8.39e-15	-1	1	0.229	0.164	0.326	0	0.239	0.298	0	0	10.61
AZU1	ENSG00000172232	protein_coding	0	yes	1.128	0.599	0.332	0	1.107	0.453	0	0	0.881	0.416	0.201	0	0.875	0.243	0	0	2.727	0.453	1.86e-07	1	2.707	1.07e-06	1	1	NA	NA	NA	no	NA	NA	NA	NA	NA	NA	NA	NA	NA	NA	NA	NA	NA	NA	NA	NA	0.15
B2M	ENSG00000166710	protein_coding	1	yes	0.102	0.108	0.723	0	0.113	0.722	0	0	0.241	0.103	0.146	0	0.233	0.17	0	0	0.266	0.113	0.0979	0	0.251	0.122	0	0	B2m	ENSRNOG00000017123	protein_coding	yes	0.437	0.098	3.08e-05	1	0.399	0.000481	1	1	0.279	0.103	0.0279	1	0.29	0.0339	1	1	663.05
B3GALNT1	ENSG00000169255	protein_coding	1	yes	-0.1	0.084	0.626	0	-0.089	0.773	0	0	-0.077	0.087	0.683	0	-0.086	0.721	0	0	-0.298	0.105	0.0351	-1	-0.312	0.055	0	0	B3galnt1	ENSRNOG00000012019	protein_coding	yes	-1.324	0.142	1.88e-19	-1	-1.362	1.52e-20	-1	1	-0.44	0.14	0.00858	-1	-0.429	0.0097	-1	1	34.89
B3GALNT2	ENSG00000162885	protein_coding	1	yes	-0.021	0.102	0.964	0	-0.01	1	0	0	-0.143	0.098	0.431	0	-0.151	0.485	0	0	0.089	0.106	0.665	0	0.075	0.796	0	0	B3galnt2	ENSRNOG00000016855	protein_coding	yes	0.12	0.088	0.257	0	0.081	0.47	0	0	-0.174	0.098	0.186	0	-0.163	0.25	0	0	27.58
B3GALT1	ENSG00000172318	protein_coding	1	yes	-0.135	0.168	0.778	0	-0.123	0.808	0	0	-1.407	0.459	0.0409	-1	-1.387	0.0625	0	0	0.68	0.331	0.164	0	0.657	0.173	0	0	B3galt1	ENSRNOG00000007625	NA	no	NA	NA	NA	NA	NA	NA	NA	NA	NA	NA	NA	NA	NA	NA	NA	NA	13.76
B3GALT1.AS1	ENSG00000235335	lncRNA	0	yes	-0.111	0.372	NA	0	-0.09	0.967	0	0	-1.307	1.069	NA	0	-1.182	0.781	0	0	1.162	1.279	0.634	0	1.176	0.87	0	0	NA	NA	NA	no	NA	NA	NA	NA	NA	NA	NA	NA	NA	NA	NA	NA	NA	NA	NA	NA	0.56
B3GALT2	ENSG00000162630	protein_coding	1	yes	-0.445	0.788	0.864	0	-0.407	0.963	0	0	0.548	0.416	0.495	0	0.539	0.552	0	0	1.122	0.46	0.0833	0	1.107	0.11	0	0	B3galt2	ENSRNOG00000003251	NA	no	NA	NA	NA	NA	NA	NA	NA	NA	NA	NA	NA	NA	NA	NA	NA	NA	0.1
B3GALT4	ENSG00000235863	protein_coding	1	yes	0.216	0.349	0.845	0	0.227	0.9	0	0	0.547	0.239	0.155	0	0.54	0.155	0	0	0.975	0.261	0.00297	1	0.961	0.00219	1	1	Rps18	ENSRNOG00000000471	protein_coding	yes	-0.021	0.148	0.932	0	-0.059	0.761	0	0	0.044	0.155	0.885	0	0.055	0.841	0	0	0.71
B3GALT5	ENSG00000183778	protein_coding	1	yes	-0.809	0.156	8.43e-05	-1	-0.797	0.000144	-1	1	-0.431	0.254	0.335	0	-0.436	0.423	0	0	-0.414	0.267	0.33	0	-0.425	0.35	0	0	B3galt5	ENSRNOG00000030983	NA	no	NA	NA	NA	NA	NA	NA	NA	NA	NA	NA	NA	NA	NA	NA	NA	NA	23.41
B3GALT5.AS1	ENSG00000184809	lncRNA	0	yes	-0.258	0.182	0.528	0	-0.247	0.583	0	0	-0.469	0.221	0.199	0	-0.476	0.218	0	0	-0.363	0.231	0.322	0	-0.376	0.33	0	0	NA	NA	NA	no	NA	NA	NA	NA	NA	NA	NA	NA	NA	NA	NA	NA	NA	NA	NA	NA	8.18
B3GALT6	ENSG00000176022	protein_coding	1	yes	-0.075	0.139	0.87	0	-0.063	0.919	0	0	-0.184	0.133	0.461	0	-0.191	0.435	0	0	-0.146	0.144	0.582	0	-0.161	0.524	0	0	B3galt6	ENSRNOG00000019979	protein_coding	yes	-0.317	0.122	0.02	-1	-0.356	0.00969	-1	1	-0.386	0.126	0.0108	-1	-0.375	0.0167	-1	1	41.69
B3GALT9	ENSG00000214654	protein_coding	1	yes	-0.145	0.158	0.732	0	-0.135	0.8	0	0	-0.108	0.177	0.802	0	-0.114	0.85	0	0	-0.381	0.188	0.171	0	-0.395	0.178	0	0	Gm34653	ENSRNOG00000069270	protein_coding	yes	0.708	0.387	0.113	0	0.65	0.0869	0	0	0.75	0.468	0.243	0	0.758	0.238	0	0	6.75
B3GAT1	ENSG00000109956	protein_coding	1	yes	0.011	0.228	0.999	0	0.022	1	0	0	-1.566	0.542	0.0578	0	-1.54	0.0784	0	0	-1.038	0.409	0.0682	0	-1.034	0.0586	0	0	B3gat1	ENSRNOG00000007142	NA	no	NA	NA	NA	NA	NA	NA	NA	NA	NA	NA	NA	NA	NA	NA	NA	NA	10.41
B3GAT2	ENSG00000112309	protein_coding	1	yes	-0.13	0.408	NA	0	-0.122	0.976	0	0	-0.2	0.469	NA	0	-0.211	0.914	0	0	0.841	0.533	0.321	0	0.809	0.342	0	0	B3gat2	ENSRNOG00000046852	NA	no	NA	NA	NA	NA	NA	NA	NA	NA	NA	NA	NA	NA	NA	NA	NA	NA	0.41
B3GAT3	ENSG00000149541	protein_coding	0	yes	-0.023	0.105	0.961	0	-0.012	1	0	0	-0.174	0.1	0.321	0	-0.181	0.313	0	0	-0.147	0.108	0.411	0	-0.161	0.363	0	0	NA	NA	NA	no	NA	NA	NA	NA	NA	NA	NA	NA	NA	NA	NA	NA	NA	NA	NA	NA	24.99
B3GLCT	ENSG00000187676	protein_coding	1	yes	-0.08	0.074	0.673	0	-0.07	0.804	0	0	0.093	0.07	0.482	0	0.086	0.639	0	0	-0.262	0.081	0.0132	-1	-0.274	0.0287	-1	1	B3glct	ENSRNOG00000061346	protein_coding	yes	-2.644	0.158	1.24e-60	-1	-2.682	1.78e-59	-1	1	-0.784	0.163	1.96e-05	-1	-0.774	2.09e-05	-1	1	19.1
B3GNT2	ENSG00000170340	protein_coding	1	yes	-0.309	0.1	0.0468	-1	-0.299	0.0975	0	0	-0.09	0.104	0.689	0	-0.097	0.729	0	0	0.082	0.114	0.726	0	0.068	0.835	0	0	B3gnt2	ENSRNOG00000009267	protein_coding	yes	-0.579	0.081	6.38e-12	-1	-0.618	1.25e-11	-1	1	0.192	0.08	0.055	0	0.202	0.0603	0	0	34.79
B3GNT3	ENSG00000179913	protein_coding	1	yes	0.452	0.155	0.0669	0	0.461	0.0369	1	0	-1.689	0.632	0.0853	0	-1.605	0.109	0	0	0	1.298	1	0	0	1	0	0	B3gnt3	ENSRNOG00000018764	NA	no	NA	NA	NA	NA	NA	NA	NA	NA	NA	NA	NA	NA	NA	NA	NA	NA	4.93
B3GNT4	ENSG00000176383	protein_coding	1	yes	0.484	0.267	0.358	0	0.497	0.332	0	0	0.457	0.45	0.627	0	0.433	0.648	0	0	-0.334	0.394	0.661	0	-0.347	0.682	0	0	B3gnt4	ENSRNOG00000071128	protein_coding	yes	-0.123	0.21	0.662	0	-0.163	0.529	0	0	-0.032	0.252	0.955	0	-0.019	1	0	0	4.06
B3GNT5	ENSG00000176597	protein_coding	1	yes	-0.249	0.223	0.661	0	-0.239	0.708	0	0	-0.895	0.357	0.112	0	-0.89	0.135	0	0	-0.057	0.246	0.931	0	-0.072	0.955	0	0	B3gnt5	ENSRNOG00000046258	NA	no	NA	NA	NA	NA	NA	NA	NA	NA	NA	NA	NA	NA	NA	NA	NA	NA	9.09
B3GNT7	ENSG00000156966	protein_coding	1	yes	0.182	0.344	0.874	0	0.197	0.912	0	0	0.432	0.339	0.512	0	0.424	0.566	0	0	0.91	0.398	0.11	0	0.891	0.123	0	0	B3gnt7	ENSRNOG00000018267	protein_coding	yes	-2.576	0.274	6.94e-20	-1	-2.611	1.28e-18	-1	1	-2.95	1.028	0.0186	-1	-2.832	0.0292	-1	1	1.17
B3GNT8	ENSG00000177191	protein_coding	1	yes	0.357	0.453	0.784	0	0.355	0.879	0	0	0.2	0.172	0.563	0	0.194	0.611	0	0	0.445	0.177	0.0705	0	0.431	0.0683	0	0	B3gnt8	ENSRNOG00000068024	protein_coding	yes	0.591	0.272	0.0555	0	0.548	0.0618	0	0	0.28	0.316	0.568	0	0.287	0.488	0	0	0.1
B3GNT9	ENSG00000237172	protein_coding	1	yes	0.282	0.125	0.206	0	0.293	0.18	0	0	0.071	0.113	0.793	0	0.065	0.833	0	0	0.237	0.122	0.195	0	0.223	0.213	0	0	B3gnt9	ENSRNOG00000053895	protein_coding	yes	0.861	0.305	0.0106	1	0.816	0.0132	1	1	0.044	0.295	0.944	0	0.055	0.928	0	0	11.73
B3GNTL1	ENSG00000175711	protein_coding	1	yes	0.033	0.116	0.943	0	0.044	0.954	0	0	-0.346	0.124	0.0691	0	-0.352	0.104	0	0	-0.252	0.127	0.185	0	-0.265	0.198	0	0	B3gntl1	ENSRNOG00000049724	protein_coding	yes	0.148	0.117	0.294	0	0.108	0.443	0	0	0.151	0.13	0.43	0	0.163	0.375	0	0	6.3
B4GALNT1	ENSG00000135454	protein_coding	1	yes	-0.19	0.142	0.566	0	-0.178	0.648	0	0	0.49	0.16	0.0412	1	0.482	0.0509	0	0	0.573	0.237	0.0867	0	0.555	0.118	0	0	B4galnt1	ENSRNOG00000004839	NA	no	NA	NA	NA	NA	NA	NA	NA	NA	NA	NA	NA	NA	NA	NA	NA	NA	13.51
B4GALNT2	ENSG00000167080	protein_coding	1	no	NA	NA	NA	NA	NA	NA	NA	NA	NA	NA	NA	NA	NA	NA	NA	NA	NA	NA	NA	NA	NA	NA	NA	NA	B4galnt2	ENSRNOG00000067203	protein_coding	yes	1.987	0.319	2.82e-09	1	1.944	1.37e-08	1	1	1.659	0.369	7.45e-05	1	1.66	5.01e-05	1	1	NA
B4GALNT3	ENSG00000139044	protein_coding	1	yes	-0.116	0.366	0.935	0	-0.107	0.972	0	0	0.123	0.441	0.919	0	0.11	0.941	0	0	-0.278	0.675	0.866	0	-0.279	0.942	0	0	B4galnt3	ENSRNOG00000010344	protein_coding	yes	-0.642	0.382	0.149	0	-0.683	0.116	0	0	1.296	0.646	0.125	0	1.256	0.135	0	0	16
B4GALNT4	ENSG00000182272	protein_coding	1	yes	0.125	0.151	0.768	0	0.136	0.756	0	0	0.144	0.155	0.663	0	0.134	0.693	0	0	0.375	0.156	0.0903	0	0.362	0.0803	0	0	B4galnt4	ENSRNOG00000053075	protein_coding	yes	-1.948	0.552	0.00112	-1	-1.983	0.00011	-1	1	-2.453	0.808	0.0118	-1	-2.331	0.00357	-1	1	44.23
B4GALT1	ENSG00000086062	protein_coding	1	yes	-0.023	0.123	0.968	0	-0.01	1	0	0	-0.201	0.117	0.331	0	-0.206	0.337	0	0	0	0.128	1	0	-0.014	1	0	0	B4galt1	ENSRNOG00000059461	protein_coding	yes	-0.464	0.145	0.00324	-1	-0.505	0.00082	-1	1	0.349	0.151	0.0683	0	0.36	0.0463	1	0	129.55
B4GALT1.AS1	ENSG00000233554	lncRNA	0	yes	-0.051	0.383	0.981	0	-0.048	1	0	0	-0.138	0.261	0.833	0	-0.144	0.842	0	0	-0.651	0.313	0.157	0	-0.668	0.144	0	0	NA	NA	NA	no	NA	NA	NA	NA	NA	NA	NA	NA	NA	NA	NA	NA	NA	NA	NA	NA	0.41
B4GALT2	ENSG00000117411	protein_coding	1	yes	-0.033	0.148	0.958	0	-0.021	1	0	0	0.075	0.14	0.831	0	0.067	0.868	0	0	-0.022	0.153	0.965	0	-0.035	0.97	0	0	B4galt2	ENSRNOG00000019609	protein_coding	yes	-1.645	0.154	3.89e-25	-1	-1.681	1.71e-25	-1	1	-0.348	0.152	0.0712	0	-0.337	0.0801	0	0	59.22
B4GALT3	ENSG00000158850	protein_coding	1	yes	0.064	0.102	0.845	0	0.075	0.831	0	0	-0.007	0.101	0.98	0	-0.015	0.987	0	0	0.077	0.107	0.724	0	0.063	0.805	0	0	B4galt3	ENSRNOG00000003551	protein_coding	yes	0.582	0.095	5.75e-09	1	0.543	2.01e-07	1	1	0.448	0.1	7.92e-05	1	0.459	9.67e-05	1	1	39.61
B4GALT4	ENSG00000121578	protein_coding	1	yes	-0.075	0.191	0.915	0	-0.063	0.964	0	0	0.178	0.181	0.641	0	0.171	0.692	0	0	0.455	0.199	0.11	0	0.443	0.13	0	0	B4galt4	ENSRNOG00000003114	protein_coding	yes	-1.532	0.12	1.07e-35	-1	-1.57	2.03e-35	-1	1	-0.266	0.129	0.113	0	-0.255	0.128	0	0	31.59
B4GALT5	ENSG00000158470	protein_coding	1	yes	-0.129	0.078	0.427	0	-0.117	0.56	0	0	0.071	0.076	0.667	0	0.064	0.748	0	0	0.197	0.082	0.0901	0	0.185	0.145	0	0	B4galt5	ENSRNOG00000008283	protein_coding	yes	-0.038	0.124	0.834	0	-0.076	0.606	0	0	-0.542	0.131	0.000323	-1	-0.531	0.000352	-1	1	150.27
B4GALT6	ENSG00000118276	protein_coding	1	yes	-0.132	0.187	0.814	0	-0.121	0.875	0	0	-1.002	0.348	0.0586	0	-0.995	0.115	0	0	-0.255	0.201	0.458	0	-0.267	0.451	0	0	B4galt6	ENSRNOG00000015895	protein_coding	yes	-0.521	0.146	0.000938	-1	-0.561	0.000249	-1	1	1.171	0.15	3.08e-13	1	1.181	8.07e-14	1	1	7.87
B4GALT7	ENSG00000027847	protein_coding	1	yes	0.042	0.127	0.933	0	0.053	0.94	0	0	-0.105	0.122	0.692	0	-0.113	0.693	0	0	-0.138	0.131	0.556	0	-0.152	0.515	0	0	B4galt7	ENSRNOG00000021886	protein_coding	yes	0.873	0.132	2.04e-10	1	0.835	2.06e-09	1	1	0.097	0.137	0.662	0	0.108	0.602	0	0	22.5
B4GAT1	ENSG00000174684	protein_coding	1	yes	0.386	0.112	0.0213	1	0.397	0.0131	1	1	0.061	0.105	0.813	0	0.054	0.863	0	0	0.208	0.114	0.235	0	0.195	0.258	0	0	B4gat1	ENSRNOG00000020110	protein_coding	yes	-0.634	0.129	3.42e-06	-1	-0.672	8.13e-07	-1	1	0.428	0.131	0.00611	1	0.439	0.00449	1	1	29.25
B9D1	ENSG00000108641	protein_coding	1	yes	0.131	0.123	0.682	0	0.142	0.671	0	0	0.168	0.12	0.455	0	0.16	0.507	0	0	0.404	0.128	0.0167	1	0.39	0.0182	1	1	B9d1	ENSRNOG00000002462	protein_coding	yes	-2.352	0.23	2.36e-23	-1	-2.387	1.95e-22	-1	1	0.201	0.231	0.576	0	0.212	0.531	0	0	18.13
B9D2	ENSG00000123810	protein_coding	1	yes	0.112	0.175	0.838	0	0.122	0.851	0	0	-0.26	0.171	0.408	0	-0.266	0.407	0	0	-0.07	0.183	0.875	0	-0.084	0.89	0	0	B9d2	ENSRNOG00000028753	protein_coding	yes	-0.854	0.191	2.69e-05	-1	-0.89	1.17e-05	-1	1	0.212	0.196	0.47	0	0.223	0.428	0	0	4.42
BAALC	ENSG00000164929	protein_coding	1	yes	0.728	0.458	0.451	0	0.719	0.567	0	0	0.398	0.206	0.259	0	0.392	0.272	0	0	0.567	0.226	0.072	0	0.547	0.076	0	0	Baalc	ENSRNOG00000004697	protein_coding	yes	-3.511	0.374	9.63e-20	-1	-3.523	5.98e-23	-1	1	2.354	0.509	4.21e-05	1	2.308	1.08e-05	1	1	0.05
BAALC.AS1	ENSG00000247081	lncRNA	0	yes	0.006	0.111	0.999	0	0.017	1	0	0	0.219	0.125	0.321	0	0.211	0.363	0	0	0.155	0.119	0.44	0	0.14	0.553	0	0	NA	NA	NA	no	NA	NA	NA	NA	NA	NA	NA	NA	NA	NA	NA	NA	NA	NA	NA	NA	11.63
BAAT	ENSG00000136881	protein_coding	1	yes	-1.063	0.34	NA	0	-1.034	0.0077	-1	0	0.138	0.881	0.956	0	0.111	1	0	0	0.031	0.891	1	0	0.02	1	0	0	Baat	ENSRNOG00000007395	NA	no	NA	NA	NA	NA	NA	NA	NA	NA	NA	NA	NA	NA	NA	NA	NA	NA	1.68
BABAM1	ENSG00000105393	protein_coding	1	yes	-0.022	0.13	0.97	0	-0.01	1	0	0	-0.026	0.124	0.941	0	-0.034	0.946	0	0	-0.074	0.136	0.809	0	-0.086	0.785	0	0	Babam1	ENSRNOG00000017071	protein_coding	yes	-0.369	0.134	0.0125	-1	-0.407	0.00488	-1	1	0.011	0.139	0.974	0	0.022	0.941	0	0	24.73
BABAM2	ENSG00000158019	protein_coding	1	yes	0.068	0.102	0.828	0	0.08	0.823	0	0	-0.136	0.099	0.468	0	-0.143	0.471	0	0	-0.076	0.108	0.731	0	-0.09	0.706	0	0	Babam2	ENSRNOG00000004364	protein_coding	yes	-1.041	0.129	7.77e-15	-1	-1.079	1.63e-15	-1	1	-0.321	0.135	0.0606	0	-0.31	0.0688	0	0	38.09
BACE1	ENSG00000186318	protein_coding	1	yes	0.073	0.094	0.789	0	0.084	0.787	0	0	0.106	0.083	0.511	0	0.099	0.591	0	0	0.101	0.089	0.522	0	0.087	0.629	0	0	Bace1	ENSRNOG00000016847	protein_coding	yes	-0.468	0.202	0.0399	-1	-0.508	0.0191	-1	1	-0.01	0.213	0.989	0	0	1	0	0	15.69
BACE1.AS	ENSG00000278768	lncRNA	0	yes	0.237	0.202	0.634	0	0.249	0.679	0	0	0.051	0.185	0.92	0	0.045	0.969	0	0	0.007	0.191	1	0	-0.006	1	0	0	NA	NA	NA	no	NA	NA	NA	NA	NA	NA	NA	NA	NA	NA	NA	NA	NA	NA	NA	NA	2.13
BACE2	ENSG00000182240	protein_coding	1	yes	-0.16	0.135	0.632	0	-0.147	0.683	0	0	0.022	0.124	0.951	0	0.014	0.998	0	0	-0.058	0.136	0.859	0	-0.073	0.836	0	0	Bace2	ENSRNOG00000001953	NA	no	NA	NA	NA	NA	NA	NA	NA	NA	NA	NA	NA	NA	NA	NA	NA	NA	16.35
BACH1	ENSG00000156273	protein_coding	1	yes	-0.013	0.118	0.986	0	-0.002	1	0	0	-0.121	0.112	0.598	0	-0.127	0.637	0	0	-0.121	0.122	0.595	0	-0.134	0.594	0	0	Bach1	ENSRNOG00000001582	protein_coding	yes	0.537	0.239	0.0469	1	0.495	0.058	0	0	0.351	0.251	0.322	0	0.361	0.279	0	0	35.45
BACH1.IT1	ENSG00000248476	lncRNA	0	yes	-0.318	0.354	0.742	0	-0.292	0.757	0	0	-0.518	0.345	0.416	0	-0.504	0.369	0	0	0.819	0.516	0.317	0	0.781	0.388	0	0	NA	NA	NA	no	NA	NA	NA	NA	NA	NA	NA	NA	NA	NA	NA	NA	NA	NA	NA	NA	0.76
BACH2	ENSG00000112182	protein_coding	1	yes	0.026	0.312	0.993	0	0.037	1	0	0	-0.679	0.393	0.326	0	-0.68	0.4	0	0	-0.791	0.337	0.0994	0	-0.804	0.0974	0	0	Bach2	ENSRNOG00000006170	protein_coding	yes	-1.044	0.262	0.0002	-1	-1.085	0.000101	-1	1	-1.563	0.349	7.71e-05	-1	-1.541	0.0001	-1	1	8.07
BAD	ENSG00000002330	protein_coding	1	yes	0.215	0.196	0.669	0	0.226	0.654	0	0	0.088	0.184	0.851	0	0.08	0.889	0	0	0.298	0.201	0.359	0	0.284	0.366	0	0	Bad	ENSRNOG00000021147	protein_coding	yes	-0.367	0.15	0.0285	-1	-0.405	0.013	-1	1	-0.418	0.156	0.0301	-1	-0.406	0.0346	-1	1	15.49
BAG1	ENSG00000107262	protein_coding	1	yes	-0.018	0.105	0.969	0	-0.007	1	0	0	-0.07	0.099	0.761	0	-0.078	0.746	0	0	-0.034	0.108	0.9	0	-0.049	0.881	0	0	Bag1	ENSRNOG00000008277	protein_coding	yes	0.524	0.166	0.00385	1	0.486	0.00671	1	1	0.364	0.174	0.104	0	0.376	0.0833	0	0	30.01
BAG2	ENSG00000112208	protein_coding	1	yes	-0.234	0.096	0.153	0	-0.222	0.255	0	0	0.236	0.088	0.0851	0	0.23	0.145	0	0	0.304	0.097	0.0174	1	0.289	0.0456	1	1	Bag2	ENSRNOG00000012709	protein_coding	yes	0.527	0.103	1.31e-06	1	0.488	2.52e-05	1	1	-0.007	0.105	0.981	0	0.004	0.999	0	0	39.97
BAG3	ENSG00000151929	protein_coding	1	yes	-0.038	0.119	0.935	0	-0.027	0.991	0	0	0.061	0.112	0.825	0	0.054	0.872	0	0	0.052	0.122	0.859	0	0.039	0.936	0	0	Bag3	ENSRNOG00000020298	protein_coding	yes	-0.084	0.085	0.425	0	-0.123	0.233	0	0	0.313	0.089	0.00277	1	0.324	0.00335	1	1	30.62
BAG4	ENSG00000156735	protein_coding	1	yes	-0.164	0.072	0.195	0	-0.153	0.424	0	0	0.098	0.066	0.423	0	0.09	0.622	0	0	-0.011	0.071	0.962	0	-0.025	0.954	0	0	Bag4	ENSRNOG00000042560	protein_coding	yes	0.545	0.116	1.05e-05	1	0.505	5.23e-05	1	1	0.556	0.127	0.000114	1	0.567	9.11e-05	1	1	15.64
BAG5	ENSG00000166170	protein_coding	1	yes	-0.064	0.073	0.749	0	-0.053	0.888	0	0	0.089	0.074	0.546	0	0.082	0.697	0	0	-0.223	0.079	0.0361	-1	-0.236	0.0696	0	0	Bag5	ENSRNOG00000058841	protein_coding	yes	0.021	0.082	0.862	0	-0.017	0.884	0	0	-0.372	0.087	0.000187	-1	-0.361	0.00108	-1	1	45.71
BAG6	ENSG00000204463	protein_coding	1	yes	0.058	0.132	0.9	0	0.069	0.902	0	0	-0.057	0.126	0.864	0	-0.064	0.863	0	0	-0.048	0.138	0.887	0	-0.061	0.876	0	0	Bag6	ENSRNOG00000000851	protein_coding	yes	0.172	0.08	0.0577	0	0.133	0.162	0	0	-0.127	0.084	0.276	0	-0.116	0.34	0	0	166.22
BAHCC1	ENSG00000266074	protein_coding	1	yes	0.141	0.129	0.668	0	0.151	0.655	0	0	0.191	0.117	0.363	0	0.184	0.394	0	0	-0.087	0.126	0.738	0	-0.1	0.705	0	0	Bahcc1	ENSRNOG00000043102	protein_coding	yes	-2.332	0.288	5.57e-15	-1	-2.358	1.73e-16	-1	1	0.313	0.215	0.299	0	0.323	0.247	0	0	10
BAHD1	ENSG00000140320	protein_coding	1	yes	-0.106	0.11	0.715	0	-0.094	0.786	0	0	0.079	0.106	0.745	0	0.072	0.797	0	0	0.024	0.113	0.939	0	0.01	1	0	0	Bahd1	ENSRNOG00000010428	protein_coding	yes	-0.199	0.109	0.113	0	-0.239	0.048	-1	0	-0.389	0.114	0.0039	-1	-0.379	0.00487	-1	1	30.67
BAIAP2	ENSG00000175866	protein_coding	1	yes	-0.285	0.111	0.127	0	-0.273	0.142	0	0	0.139	0.107	0.502	0	0.131	0.552	0	0	0.004	0.119	1	0	-0.008	1	0	0	Baiap2	ENSRNOG00000004049	protein_coding	yes	-0.527	0.106	2.91e-06	-1	-0.566	1.54e-06	-1	1	0.293	0.099	0.0152	1	0.304	0.0175	1	1	43.88
[truncated: 21,828 more rows]
[truncated: 55 more columns]
