# Supplementary material for: Hypothesis-generating analysis of the impact of non-damaging metabolic acidosis on the transcriptome of different cell types: Integrated stress response (ISR) modulation as general transcriptomic reaction to non-respiratory acidic stress?
Source: PLoS One. 2023 Aug 25;18(8):e0290373. doi: 10.1371/journal.pone.0290373 (PMC10456223; doi:10.1371/journal.pone.0290373)
Supplement: S2 Table — (XLSX) [file pone.0290373.s005.xlsx]

## Sheet: |DE| = 1
# version: e107_eg54_p17_bf42210
# date: 15.2.2023	19:51:52
# numeric ns: ENTREZGENE_ACC
# user threshold: 0.001
source	term_name	term_id	term_size	effective_domain_size	adjusted_p_value__HK2	query_size__HK2	intersection_size__HK2	enrichment	adjusted_p_value__CCD	query_size__CCD	intersection_size__CCD	enrichment	adjusted_p_value__HAoSMC	query_size__HAoSMC	intersection_size__HAoSMC	enrichment	adjusted_p_value__NRKE	query_size__NRKE	intersection_size__NRKE	enrichment	adjusted_p_value__NRKF	query_size__NRKF	intersection_size__NRKF	enrichment		mean enrichment
GO:MF	protein binding	GO:0005515	14832	20166	1.29217e-10	506	439	1.1796	1.51224e-10	801	674	1.14406	1.14249e-38	2113	1799	1.15758	2.57973e-240	7255	6299	1.18047	3.39779e-95	3819	3297	1.17379		1.1671
GO:MF	catalytic activity	GO:0003824	5682	20166	0.00804808	506	186	1.30461	0.000980163	801	286	1.26722	1.18071e-14	2113	764	1.28325	3.02336e-73	7255	2614	1.27875	1.25909e-25	3819	1356	1.26017		1.2788
GO:MF	binding	GO:0005488	18303	20166	1	506	474	1.03211	1	801	745	1.02476	0.000210266	2113	1978	1.03139	2.6497e-57	7255	6893	1.04681	2.81274e-23	3819	3625	1.04582		1.03618
GO:MF	nucleotide binding	GO:0000166	2176	20166	0.000200401	506	92	1.68499	0.0233786	801	123	1.42309	0.0010559	2113	293	1.28508	3.00363e-42	7255	1085	1.38597	1.92566e-08	3819	528	1.28128		1.41208
GO:MF	nucleoside phosphate binding	GO:1901265	2177	20166	0.000204544	506	92	1.68422	0.0238667	801	123	1.42244	0.00109824	2113	293	1.28449	3.93862e-42	7255	1085	1.38533	2.08029e-08	3819	528	1.28069		1.41143
GO:MF	enzyme binding	GO:0019899	2072	20166	1	506	73	1.40411	1	801	105	1.27581	3.43241e-06	2113	296	1.3634	1.25361e-39	7255	1032	1.38443	1.77774e-14	3819	539	1.37363		1.36028
GO:MF	ion binding	GO:0043167	6069	20166	0.746755	506	184	1.20829	0.00234412	801	300	1.24449	1.00098e-10	2113	784	1.23288	5.14899e-37	7255	2597	1.18943	3.95341e-12	3819	1348	1.17285		1.20959
GO:MF	small molecule binding	GO:0036094	2519	20166	0.000572538	506	101	1.59795	0.109321	801	135	1.34925	7.25533e-05	2113	341	1.29195	1.79635e-35	7255	1201	1.32525	6.09387e-11	3819	616	1.29129		1.37114
GO:MF	transferase activity	GO:0016740	2329	20166	1	506	76	1.30051	1	801	105	1.13503	0.06609	2113	297	1.21705	1.7771e-33	7255	1115	1.33072	1.24706e-06	3819	548	1.24246		1.24515
GO:MF	purine nucleotide binding	GO:0017076	1930	20166	0.00154538	506	81	1.67262	0.170807	801	107	1.39577	0.0285614	2113	254	1.25602	1.02389e-32	7255	947	1.36388	5.38799e-06	3819	460	1.25855		1.38937
GO:MF	ribonucleotide binding	GO:0032553	1933	20166	0.00304819	506	80	1.64941	0.180971	801	107	1.3936	0.0575173	2113	252	1.2442	2.17055e-32	7255	947	1.36176	6.65043e-06	3819	460	1.2566		1.38111
GO:MF	purine ribonucleotide binding	GO:0032555	1916	20166	0.00218869	506	80	1.66404	0.129935	801	107	1.40597	0.0432143	2113	251	1.25025	3.75782e-32	7255	939	1.36224	1.48103e-05	3819	454	1.25121		1.38674
GO:MF	purine ribonucleoside triphosphate binding	GO:0035639	1847	20166	0.0121211	506	75	1.61832	0.277658	801	102	1.39034	0.183876	2113	238	1.22979	7.75037e-32	7255	909	1.36798	4.63922e-05	3819	436	1.24649		1.37058
GO:MF	anion binding	GO:0043168	2422	20166	0.00996953	506	93	1.53031	0.00464908	801	138	1.43447	2.20676e-06	2113	339	1.33581	6.00675e-30	7255	1138	1.30602	4.42643e-09	3819	584	1.27324		1.37597
GO:MF	adenyl nucleotide binding	GO:0030554	1575	20166	1.43224e-05	506	76	1.9231	0.20877	801	90	1.43863	0.16053	2113	207	1.25432	1.29261e-27	7255	779	1.3748	0.00042477	3819	372	1.24719		1.44761
GO:MF	carbohydrate derivative binding	GO:0097367	2294	20166	0.00107541	506	93	1.61569	2.76063e-06	801	146	1.60231	0.0162047	2113	298	1.23978	3.0633e-27	7255	1074	1.30135	9.84625e-10	3819	561	1.29134		1.41009
GO:MF	adenyl ribonucleotide binding	GO:0032559	1563	20166	1.03798e-05	506	76	1.93787	0.161736	801	90	1.44968	0.192196	2113	205	1.25174	4.24103e-27	7255	772	1.37291	0.000924382	3819	367	1.23987		1.45041
GO:MF	ATP binding	GO:0005524	1500	20166	9.35038e-05	506	71	1.88641	0.401622	801	85	1.42664	0.558327	2113	194	1.23433	3.58622e-26	7255	742	1.37498	0.00398866	3819	349	1.22858		1.43019
GO:MF	identical protein binding	GO:0042802	2121	20166	1	506	72	1.35289	0.103568	801	117	1.38878	4.07006e-07	2113	307	1.3814	1.47458e-23	7255	987	1.29348	2.16969e-12	3819	539	1.34189		1.35169
GO:MF	hydrolase activity	GO:0016787	2407	20166	1	506	78	1.29148	1	801	117	1.22376	6.90652e-05	2113	328	1.30052	9.34075e-18	7255	1072	1.23794	1.4483e-10	3819	590	1.29433		1.26961
GO:MF	catalytic activity, acting on a nucleic acid	GO:0140640	609	20166	1	506	23	1.50515	1	801	23	0.950819	1	2113	77	1.20668	4.88038e-16	7255	324	1.4788	1	3819	136	1.17921		1.26413
GO:MF	protein-containing complex binding	GO:0044877	1293	20166	1	506	44	1.3562	9.29262e-05	801	90	1.75239	3.96111e-05	2113	195	1.43932	9.32724e-16	7255	613	1.31778	8.97581e-10	3819	344	1.40485		1.45411
GO:MF	protein domain specific binding	GO:0019904	694	20166	1	506	24	1.37823	1	801	40	1.45107	1	2113	97	1.33393	1.17363e-15	7255	360	1.44187	0.000321673	3819	183	1.39239		1.3995
GO:MF	transferase activity, transferring phosphorus-containing groups	GO:0016772	944	20166	1	506	34	1.43541	1	801	50	1.33348	1	2113	123	1.24352	3.9667e-15	7255	465	1.36919	0.0137105	3819	228	1.27536		1.33139
GO:MF	catalytic activity, acting on a protein	GO:0140096	2330	20166	1	506	70	1.19732	1	801	104	1.12374	0.149601	2113	294	1.20424	4.69828e-15	7255	1026	1.22398	1.18825e-05	3819	541	1.22606		1.19507
GO:MF	metal ion binding	GO:0046872	4271	20166	1	506	115	1.07309	1	801	195	1.14946	8.39594e-05	2113	541	1.20889	5.14501e-15	7255	1775	1.15518	1.94205e-05	3819	933	1.15351		1.14803
GO:MF	cation binding	GO:0043169	4364	20166	1	506	116	1.05936	1	801	200	1.15381	3.99818e-05	2113	554	1.21156	3.36759e-14	7255	1804	1.14904	2.79242e-05	3819	950	1.1495		1.14465
GO:MF	hydrolase activity, acting on acid anhydrides, in phosphorus-containing anhydrides	GO:0016818	726	20166	1	506	23	1.26258	1	801	39	1.35243	1	2113	88	1.15682	3.98859e-12	7255	361	1.38214	0.00982946	3819	182	1.32375		1.29555
GO:MF	hydrolase activity, acting on acid anhydrides	GO:0016817	726	20166	1	506	23	1.26258	1	801	39	1.35243	1	2113	88	1.15682	3.98859e-12	7255	361	1.38214	0.00982946	3819	182	1.32375		1.29555
GO:MF	cytoskeletal protein binding	GO:0008092	1003	20166	1	506	37	1.47018	2.79538e-07	801	82	2.05826	0.00349849	2113	149	1.41777	1.6639e-07	7255	454	1.25816	4.35704e-12	3819	288	1.51622		1.54412
GO:MF	pyrophosphatase activity	GO:0016462	725	20166	1	506	23	1.26433	1	801	39	1.3543	1	2113	88	1.15842	5.61175e-12	7255	360	1.38022	0.0133189	3819	181	1.31829		1.29511
GO:MF	kinase binding	GO:0019900	785	20166	0.000355337	506	44	2.23384	1	801	43	1.37907	0.00291497	2113	122	1.48324	2.13264e-11	7255	383	1.35616	5.93769e-05	3819	207	1.39242		1.56895
GO:MF	kinase activity	GO:0016301	794	20166	1	506	31	1.556	1	801	47	1.49027	1	2113	108	1.29815	3.27822e-11	7255	386	1.35129	0.106034	3819	190	1.26358		1.39186
GO:MF	ribonucleoside triphosphate phosphatase activity	GO:0017111	664	20166	1	506	22	1.32046	1	801	34	1.28913	1	2113	75	1.07799	2.06166e-10	7255	328	1.37306	0.115807	3819	162	1.2883		1.26979
GO:MF	catalytic activity, acting on RNA	GO:0140098	394	20166	1	506	7	0.708062	1	801	11	0.702884	1	2113	56	1.35648	2.45935e-10	7255	211	1.48857	1	3819	80	1.07217		1.06563
GO:MF	enzyme regulator activity	GO:0030234	1257	20166	1	506	43	1.36333	0.00444801	801	82	1.64235	0.280592	2113	168	1.27554	5.33338e-10	7255	570	1.26044	3.00605e-05	3819	312	1.31066		1.37046
GO:MF	protein kinase binding	GO:0019901	702	20166	0.00196028	506	39	2.2141	1	801	38	1.36281	0.000416718	2113	115	1.56344	1.9317e-09	7255	340	1.34625	0.000183827	3819	186	1.39909		1.57714
GO:MF	hydrolase activity, acting on ester bonds	GO:0016788	782	20166	1	506	22	1.12121	1	801	34	1.09461	0.000519307	2113	125	1.52554	1.04658e-08	7255	370	1.31516	0.000108907	3819	205	1.38426		1.28815
GO:MF	protein-macromolecule adaptor activity	GO:0030674	319	20166	1	506	9	1.1244	1	801	20	1.57843	1	2113	45	1.3463	1.65867e-08	7255	172	1.49872	0.00912917	3819	91	1.50633		1.41084
GO:MF	GTPase binding	GO:0051020	304	20166	1	506	7	0.917685	1	801	20	1.65632	1	2113	39	1.22437	2.07819e-08	7255	165	1.50866	1	3819	78	1.35485		1.33238
GO:MF	phosphotransferase activity, alcohol group as acceptor	GO:0016773	696	20166	1	506	28	1.60331	1	801	40	1.4469	1	2113	95	1.30267	3.49207e-08	7255	332	1.3259	0.155571	3819	168	1.27459		1.39067
GO:MF	actin binding	GO:0003779	448	20166	1	506	9	0.800633	3.30476e-07	801	48	2.69743	0.248468	2113	70	1.49122	0.000837825	7255	209	1.29673	9.38862e-08	3819	140	1.65014		1.58723
GO:MF	small GTPase binding	GO:0031267	273	20166	1	506	7	1.02189	1	801	20	1.8444	1	2113	33	1.15364	1.05493e-07	7255	149	1.51707	1	3819	71	1.3733		1.38206
GO:MF	actin filament binding	GO:0051015	218	20166	1	506	4	0.731262	5.26517e-07	801	31	3.58008	0.00868026	2113	44	1.92627	1	7255	97	1.23679	0.000233829	3819	72	1.744		1.84368
GO:MF	glycosaminoglycan binding	GO:0005539	244	20166	1	506	10	1.63335	5.60965e-07	801	33	3.40495	1	2113	34	1.32987	1	7255	82	0.934128	1	3819	64	1.38503		1.73747
GO:MF	catalytic activity, acting on DNA	GO:0140097	240	20166	0.00176511	506	20	3.32115	1	801	13	1.3637	1	2113	24	0.954378	5.70711e-07	7255	132	1.52878	0.600627	3819	65	1.43012		1.71962
GO:MF	catalytic activity, acting on a tRNA	GO:0140101	137	20166	1	506	1	0.290903	1	801	7	1.28637	1	2113	24	1.6719	6.2414e-07	7255	84	1.70428	1	3819	31	1.19484		1.22966
GO:MF	transcription factor binding	GO:0008134	591	20166	1	506	21	1.41612	1	801	32	1.36317	1	2113	76	1.22729	9.16517e-07	7255	282	1.32631	0.0178635	3819	151	1.34915		1.33641
GO:MF	GTPase regulator activity	GO:0030695	497	20166	1	506	17	1.36321	0.0144946	801	40	2.02624	1	2113	67	1.28659	1.34567e-06	7255	242	1.35345	0.000133086	3819	140	1.48745		1.50339
GO:MF	nucleoside-triphosphatase regulator activity	GO:0060589	497	20166	1	506	17	1.36321	0.0144946	801	40	2.02624	1	2113	67	1.28659	1.34567e-06	7255	242	1.35345	0.000133086	3819	140	1.48745		1.50339
GO:MF	ubiquitin-like protein binding	GO:0032182	116	20166	1	506	3	1.0307	1	801	4	0.868139	1	2113	11	0.905013	1.44981e-06	7255	73	1.74923	1	3819	26	1.18355		1.14733
GO:MF	ATP-dependent activity	GO:0140657	548	20166	0.0351557	506	30	2.18177	1	801	30	1.37825	1	2113	61	1.06235	1.62072e-06	7255	263	1.33401	1	3819	129	1.24302		1.43988
GO:MF	protein homodimerization activity	GO:0042803	701	20166	1	506	28	1.59188	7.94031e-05	801	58	2.08304	0.00549577	2113	110	1.4976	2.80564e-06	7255	325	1.28869	1.83341e-06	3819	195	1.46888		1.58602
GO:MF	cell adhesion molecule binding	GO:0050839	561	20166	1	506	18	1.27873	0.0485397	801	42	1.88484	0.44534	2113	83	1.412	0.00434742	7255	251	1.24364	2.42321e-06	3819	162	1.52483		1.46881
GO:MF	molecular adaptor activity	GO:0060090	416	20166	1	506	11	1.05383	1	801	23	1.39194	1	2113	56	1.28474	3.69559e-06	7255	206	1.37644	0.017921	3819	112	1.42166		1.30572
GO:MF	protein kinase activity	GO:0004672	586	20166	1	506	26	1.76826	1	801	36	1.54665	1	2113	79	1.28662	1.05188e-05	7255	275	1.30442	1	3819	133	1.19846		1.42088
GO:MF	ubiquitin-like protein ligase binding	GO:0044389	315	20166	1	506	6	0.759119	1	801	20	1.59848	0.205272	2113	53	1.60578	1.07731e-05	7255	161	1.42068	0.135622	3819	85	1.42488		1.36179
GO:MF	protein kinase inhibitor activity	GO:0004860	70	20166	1	506	5	2.8467	1	801	8	2.87726	1	2113	14	1.90876	1.37736e-05	7255	48	1.90601	1	3819	18	1.35783		2.17931
GO:MF	protein kinase regulator activity	GO:0019887	218	20166	0.747785	506	14	2.55942	1	801	16	1.84778	0.67945	2113	38	1.66359	1.42644e-05	7255	118	1.50455	1	3819	54	1.308		1.77667
GO:MF	kinase inhibitor activity	GO:0019210	74	20166	1	506	5	2.69282	1	801	9	3.06195	1	2113	15	1.93455	1.51187e-05	7255	50	1.87811	1	3819	20	1.42715		2.19891
GO:MF	magnesium ion binding	GO:0000287	224	20166	1	506	5	0.889593	1	801	12	1.34872	0.314498	2113	40	1.70425	2.37368e-05	7255	120	1.48907	0.0785285	3819	65	1.53227		1.39278
GO:MF	ubiquitin binding	GO:0043130	97	20166	1	506	3	1.23259	1	801	2	0.519093	1	2113	10	0.983894	2.92317e-05	7255	61	1.748	1	3819	23	1.25206		1.14713
GO:MF	kinase regulator activity	GO:0019207	246	20166	1	506	14	2.2681	1	801	18	1.84215	0.165031	2113	44	1.70702	3.97778e-05	7255	129	1.4576	1	3819	62	1.33084		1.72114
GO:MF	single-stranded DNA binding	GO:0003697	125	20166	0.185221	506	11	3.50713	1	801	6	1.20845	1	2113	13	0.992553	4.73745e-05	7255	74	1.64552	0.07552	3819	41	1.73198		1.81713
GO:MF	ATP hydrolysis activity	GO:0016887	337	20166	1	506	17	2.01043	1	801	18	1.34471	1	2113	34	0.962874	4.89746e-05	7255	168	1.38568	1	3819	79	1.23785		1.38831
GO:MF	transition metal ion binding	GO:0046914	1117	20166	1	506	28	0.99902	1	801	51	1.14949	1	2113	145	1.2389	5.34858e-05	7255	484	1.20441	1	3819	241	1.13929		1.14622
GO:MF	GTP binding	GO:0005525	385	20166	1	506	5	0.517581	1	801	21	1.37324	1	2113	48	1.18987	5.94411e-05	7255	188	1.35731	0.442361	3819	98	1.34411		1.15642
GO:MF	heparin binding	GO:0008201	173	20166	1	506	7	1.61258	7.04147e-05	801	24	3.49263	1	2113	24	1.32399	1	7255	57	0.915822	1	3819	48	1.46509		1.76202
GO:MF	heat shock protein binding	GO:0031072	126	20166	1	506	5	1.5815	1	801	7	1.39867	1	2113	20	1.51489	7.4516e-05	7255	74	1.63246	1	3819	37	1.55061		1.53562
GO:MF	ubiquitin protein ligase binding	GO:0031625	297	20166	1	506	5	0.670939	1	801	20	1.69536	0.292743	2113	50	1.6067	8.39046e-05	7255	150	1.40384	0.213741	3819	80	1.42234		1.35983
GO:MF	collagen binding	GO:0005518	70	20166	1	506	6	3.41604	0.0668096	801	11	3.95623	1	2113	15	2.04509	0.000188233	7255	46	1.82659	0.000142223	3819	32	2.41392		2.73157
GO:MF	flavin adenine dinucleotide binding	GO:0050660	89	20166	1	506	4	1.79118	1	801	7	1.98014	1	2113	16	1.71574	0.000294987	7255	55	1.71773	0.0578088	3819	32	1.89859		1.82067
GO:MF	guanyl-nucleotide exchange factor activity	GO:0005085	230	20166	1	506	8	1.38622	1	801	19	2.07976	1	2113	26	1.07886	0.000310999	7255	119	1.43814	0.520992	3819	63	1.44638		1.48587
GO:MF	guanyl nucleotide binding	GO:0019001	407	20166	1	506	5	0.489604	1	801	21	1.29901	1	2113	55	1.2897	0.000325875	7255	194	1.32492	0.411589	3819	103	1.33633		1.14791
GO:MF	guanyl ribonucleotide binding	GO:0032561	407	20166	1	506	5	0.489604	1	801	21	1.29901	1	2113	55	1.2897	0.000325875	7255	194	1.32492	0.411589	3819	103	1.33633		1.14791
GO:MF	oxidoreductase activity	GO:0016491	754	20166	1	506	27	1.42712	0.112484	801	51	1.70289	0.00489359	2113	117	1.48093	0.00032857	7255	335	1.23497	1	3819	171	1.19755		1.40869
GO:MF	ligase activity	GO:0016874	178	20166	1	506	7	1.56728	1	801	11	1.55582	1	2113	30	1.6085	0.000331868	7255	96	1.49911	1	3819	43	1.27561		1.50127
GO:MF	DNA-binding transcription factor binding	GO:0140297	481	20166	1	506	17	1.40855	1	801	29	1.51789	1	2113	65	1.2897	0.000425396	7255	224	1.29445	0.890121	3819	117	1.28443		1.359
GO:MF	modification-dependent protein binding	GO:0140030	168	20166	1	506	3	0.711674	1	801	8	1.19886	1	2113	18	1.02255	0.000498269	7255	91	1.50562	1	3819	35	1.10009		1.10776
GO:MF	phosphatase activity	GO:0016791	290	20166	1	506	8	1.09941	1	801	12	1.04177	0.0456926	2113	52	1.7113	0.00051704	7255	144	1.38022	0.00304393	3819	86	1.56592		1.35972
GO:MF	ubiquitin-like protein transferase activity	GO:0019787	465	20166	1	506	16	1.37131	1	801	15	0.81213	1	2113	47	0.96464	0.000520357	7255	217	1.29715	1	3819	97	1.10151		1.10935
GO:MF	molecular function regulator activity	GO:0098772	1967	20166	1	506	63	1.27645	0.0989687	801	110	1.40791	1	2113	238	1.15476	0.025371	7255	787	1.11212	0.000521113	3819	453	1.21609		1.23347
GO:MF	chaperone binding	GO:0051087	107	20166	1	506	4	1.48986	1	801	4	0.94116	1	2113	20	1.78388	0.000537865	7255	63	1.63659	1	3819	30	1.4805		1.4664
GO:MF	phosphatidylinositol binding	GO:0035091	274	20166	1	506	6	0.87271	1	801	16	1.47013	1	2113	42	1.46291	0.0005756	7255	137	1.3898	1	3819	69	1.32975		1.30506
GO:MF	histone binding	GO:0042393	253	20166	1	506	12	1.8903	1	801	10	0.9951	1	2113	29	1.09395	0.000576169	7255	128	1.40628	1	3819	57	1.18966		1.31506
GO:MF	GTPase activity	GO:0003924	326	20166	1	506	5	0.611254	1	801	17	1.31286	1	2113	42	1.22957	0.000590919	7255	159	1.35569	0.676052	3819	84	1.3606		1.174
GO:MF	zinc ion binding	GO:0008270	836	20166	1	506	21	1.00111	1	801	34	1.02391	1	2113	100	1.1416	0.00059596	7255	366	1.21691	1	3819	178	1.1243		1.10157
GO:MF	transcription coregulator activity	GO:0003712	520	20166	1	506	19	1.45619	1	801	18	0.871478	1	2113	66	1.21133	0.000650667	7255	239	1.27755	1	3819	115	1.16779		1.19687
GO:MF	phosphoric ester hydrolase activity	GO:0042578	381	20166	1	506	12	1.25524	1	801	18	1.18942	0.0023899	2113	69	1.7284	0.00426875	7255	178	1.29861	0.000697462	3819	110	1.52454		1.39924
GO:MF	chromatin binding	GO:0003682	592	20166	0.29913	506	29	1.9523	1	801	25	1.06318	1	2113	67	1.08012	0.000707353	7255	268	1.25833	1	3819	132	1.1774		1.30626
GO:MF	Hsp90 protein binding	GO:0051879	45	20166	1	506	3	2.65692	1	801	3	1.6784	1	2113	7	1.48459	0.000812847	7255	32	1.9766	1	3819	12	1.40812		1.84093
GO:MF	sulfur compound binding	GO:1901681	269	20166	1	506	12	1.77786	0.000832352	801	29	2.71414	1	2113	40	1.41915	1	7255	100	1.03331	0.0056211	3819	80	1.57039		1.70297
GO:MF	helicase activity	GO:0004386	161	20166	1	506	11	2.72293	1	801	8	1.25098	1	2113	17	1.00773	0.000971255	7255	87	1.50202	1	3819	32	1.04953		1.50664
GO:BP	organonitrogen compound metabolic process	GO:1901564	6522	21092	1	487	185	1.22851	0.00102329	780	305	1.26457	8.61996e-21	2041	836	1.32465	1.02315e-115	7004	2907	1.34226	7.24857e-45	3668	1512	1.33309		1.29862
GO:BP	macromolecule modification	GO:0043412	3874	21092	0.333654	487	122	1.36392	1	780	178	1.24246	1.17712e-06	2041	480	1.28043	2.9955e-93	7004	1850	1.43808	1.96651e-24	3668	913	1.35519		1.33602
GO:BP	protein metabolic process	GO:0019538	5462	21092	1	487	156	1.23698	0.741606	780	244	1.20798	1.27922e-11	2041	678	1.28278	1.09584e-89	7004	2435	1.34251	2.13748e-27	3668	1233	1.29808		1.27367
GO:BP	regulation of cellular process	GO:0050794	11130	21092	0.00247739	487	309	1.20241	3.138e-10	780	511	1.24151	5.99475e-20	2041	1288	1.1959	8.31254e-87	7004	4380	1.18509	5.06917e-60	3668	2393	1.23633		1.21225
GO:BP	positive regulation of biological process	GO:0048518	6309	21092	0.000341998	487	199	1.3661	3.37616e-10	780	328	1.40584	2.55107e-18	2041	802	1.31368	1.56485e-86	7004	2731	1.30357	7.77726e-47	3668	1480	1.34893		1.34762
GO:BP	organelle organization	GO:0006996	3545	21092	1.21689e-07	487	139	1.69819	0.00395435	780	181	1.38066	0.000266921	2041	429	1.25059	3.90627e-85	7004	1698	1.44242	4.61306e-37	3668	901	1.46149		1.44667
GO:BP	protein modification process	GO:0036211	3649	21092	0.542672	487	115	1.36494	1	780	170	1.25979	1.38485e-05	2041	449	1.27159	9.42761e-84	7004	1734	1.43102	2.85556e-24	3668	868	1.36784		1.33904
GO:BP	positive regulation of cellular process	GO:0048522	5641	21092	0.00165265	487	179	1.37431	1.924e-07	780	289	1.38537	4.1347e-17	2041	726	1.33001	5.90545e-82	7004	2473	1.3202	2.01709e-42	3668	1335	1.36086		1.35415
GO:BP	cellular macromolecule metabolic process	GO:0044260	3234	21092	1	487	102	1.36599	1	780	116	0.969932	0.000136076	2041	398	1.2718	1.13419e-77	7004	1554	1.44705	2.916e-11	3668	718	1.27665		1.26628
GO:BP	negative regulation of cellular process	GO:0048523	4749	21092	1.00495e-06	487	169	1.54125	4.80469e-05	780	241	1.37227	1.6006e-25	2041	667	1.45144	1.05763e-72	7004	2112	1.33926	5.86585e-52	3668	1198	1.45058		1.43096
GO:BP	cellular response to stress	GO:0033554	1934	21092	0.00205438	487	78	1.74673	0.1348	780	104	1.45412	5.75146e-16	2041	306	1.63508	4.38698e-71	7004	1013	1.57734	6.33665e-23	3668	513	1.52528		1.58771
GO:BP	biosynthetic process	GO:0009058	5941	21092	1	487	168	1.22472	1	780	249	1.13335	1.68777e-12	2041	733	1.27503	5.14844e-70	7004	2536	1.28547	1.00009e-19	3668	1281	1.23988		1.23169
GO:BP	regulation of cellular metabolic process	GO:0031323	5649	21092	0.029464	487	173	1.32637	1	780	238	1.13927	7.28762e-10	2041	687	1.25678	1.5391e-66	7004	2417	1.28848	5.83332e-23	3668	1245	1.26732		1.25564
GO:BP	organic substance biosynthetic process	GO:1901576	5854	21092	1	487	167	1.23553	1	780	243	1.12248	1.21835e-11	2041	719	1.26926	2.39175e-66	7004	2490	1.28091	1.39931e-18	3668	1258	1.23571		1.22878
GO:BP	regulation of cellular component organization	GO:0051128	2355	21092	2.3055e-05	487	97	1.7839	0.00219699	780	131	1.50419	2.40095e-06	2041	313	1.3735	2.23404e-65	7004	1169	1.49484	7.17625e-34	3668	642	1.56759		1.5448
GO:BP	cellular biosynthetic process	GO:0044249	5782	21092	1	487	164	1.22844	1	780	234	1.09436	1.03408e-10	2041	706	1.26183	7.60559e-65	7004	2458	1.28019	8.07008e-18	3668	1240	1.2332		1.2196
GO:BP	regulation of primary metabolic process	GO:0080090	5869	21092	0.0368007	487	178	1.31354	1	780	251	1.15647	1.67894e-08	2041	701	1.23432	3.81222e-62	7004	2478	1.27148	6.40185e-26	3668	1302	1.27566		1.25029
GO:BP	cellular localization	GO:0051641	3580	21092	1	487	102	1.23397	1	780	165	1.2463	6.65312e-05	2041	437	1.26146	7.7933e-61	7004	1631	1.37196	1.18541e-20	3668	837	1.34441		1.29162
GO:BP	localization	GO:0051179	5540	21092	1	487	145	1.13357	0.00155055	780	265	1.29348	2.26074e-13	2041	696	1.2983	2.79066e-60	7004	2352	1.2785	6.489e-25	3668	1235	1.28187		1.25714
GO:BP	regulation of nitrogen compound metabolic process	GO:0051171	5706	21092	0.0229636	487	175	1.3283	1	780	245	1.16107	1.38495e-07	2041	678	1.22793	4.06602e-60	7004	2411	1.27244	3.32866e-23	3668	1257	1.26675		1.2513
GO:BP	developmental process	GO:0032502	6424	21092	1	487	170	1.14613	1.48349e-21	780	372	1.56589	2.08806e-20	2041	824	1.32555	3.09097e-59	7004	2663	1.24835	2.76643e-43	3668	1487	1.33105		1.32339
GO:BP	biological regulation	GO:0065007	13096	21092	0.00740318	487	350	1.15749	6.99395e-10	780	578	1.19347	7.41267e-17	2041	1455	1.14815	4.70926e-58	7004	4892	1.12491	2.85906e-45	3668	2661	1.16841		1.15849
GO:BP	catabolic process	GO:0009056	2587	21092	1	487	63	1.05471	0.705104	780	128	1.33794	1.48131e-11	2041	365	1.45805	1.33477e-57	7004	1237	1.43994	3.94849e-15	3668	613	1.36255		1.33064
GO:BP	phosphorus metabolic process	GO:0006793	2841	21092	0.0380396	487	99	1.50922	2.64941e-09	780	176	1.67519	1.87926e-19	2041	427	1.55321	5.89689e-57	7004	1334	1.41402	2.62873e-27	3668	719	1.45528		1.52139
GO:BP	phosphate-containing compound metabolic process	GO:0006796	2817	21092	0.0455303	487	98	1.5067	1.25804e-09	780	176	1.68946	7.04948e-19	2041	422	1.5481	2.72034e-55	7004	1319	1.41003	4.86404e-27	3668	713	1.45543		1.52195
GO:BP	cellular response to stimulus	GO:0051716	7494	21092	0.00992252	487	221	1.27722	1.13219e-12	780	385	1.38922	8.33283e-17	2041	916	1.26315	2.53192e-54	7004	3015	1.21156	1.5677e-36	3668	1655	1.26991		1.28221
GO:BP	anatomical structure development	GO:0048856	5836	21092	1	487	154	1.14286	2.24686e-20	780	344	1.59392	1.75895e-19	2041	758	1.34224	8.20328e-54	7004	2430	1.2539	2.05958e-41	3668	1368	1.3479		1.33616
GO:BP	regulation of response to stimulus	GO:0048583	3970	21092	0.268532	487	125	1.36367	1.65185e-10	780	231	1.57342	2.00807e-11	2041	518	1.34839	2.49431e-52	7004	1745	1.32366	1.15857e-35	3668	981	1.42091		1.40601
GO:BP	macromolecule localization	GO:0033036	3165	21092	1	487	90	1.23157	0.999882	780	151	1.29011	6.03485e-05	2041	393	1.2832	2.76368e-52	7004	1442	1.37203	1.37811e-17	3668	740	1.34446		1.30427
GO:BP	cell cycle	GO:0007049	1794	21092	6.8035e-24	487	120	2.89699	1	780	76	1.14555	0.250756	2041	220	1.26729	1.0188e-51	7004	902	1.5141	4.59123e-22	3668	480	1.53853		1.67249
GO:BP	regulation of biological process	GO:0050789	12361	21092	0.143283	487	327	1.14573	8.25512e-08	780	544	1.19006	9.24978e-14	2041	1371	1.1462	1.9913e-49	7004	4616	1.12456	3.64414e-43	3668	2532	1.17787		1.15688
GO:BP	positive regulation of nitrogen compound metabolic process	GO:0051173	3152	21092	0.130844	487	105	1.44275	1	780	142	1.21822	4.23461e-06	2041	399	1.30816	2.46755e-49	7004	1426	1.3624	2.60678e-14	3668	720	1.31351		1.32901
GO:BP	regulation of signal transduction	GO:0009966	2968	21092	1	487	92	1.3425	4.56014e-09	780	181	1.64907	1.58055e-11	2041	408	1.4206	7.85728e-49	7004	1354	1.37381	2.29847e-32	3668	765	1.48213		1.45362
GO:BP	regulation of signaling	GO:0023051	3374	21092	1	487	102	1.30931	3.0538e-11	780	207	1.65901	1.51032e-13	2041	463	1.41811	8.13959e-49	7004	1508	1.34595	2.08302e-34	3668	856	1.45887		1.43825
GO:BP	cellular catabolic process	GO:0044248	2121	21092	1	487	55	1.12308	1	780	102	1.30042	5.67509e-08	2041	295	1.43733	1.11241e-48	7004	1024	1.45389	8.19882e-13	3668	508	1.37725		1.33839
GO:BP	regulation of cell communication	GO:0010646	3363	21092	1	487	101	1.30072	8.40591e-11	780	205	1.64835	2.46209e-12	2041	456	1.40124	1.34471e-48	7004	1503	1.34587	5.50636e-35	3668	856	1.46364		1.43197
GO:BP	positive regulation of metabolic process	GO:0009893	3849	21092	0.161928	487	123	1.38403	1	780	178	1.25053	1.01375e-07	2041	484	1.29949	1.97479e-47	7004	1680	1.31442	1.39248e-19	3668	884	1.32067		1.31383
GO:BP	multicellular organism development	GO:0007275	4823	21092	1	487	135	1.21229	3.30001e-18	780	294	1.64836	6.42796e-21	2041	656	1.4056	2.01928e-47	7004	2037	1.27188	7.04874e-37	3668	1154	1.37587		1.3828
GO:BP	response to stimulus	GO:0050896	9000	21092	0.0499732	487	253	1.21749	5.5624e-13	780	444	1.33402	2.36377e-16	2041	1064	1.22173	4.69377e-47	7004	3494	1.1691	5.56063e-37	3668	1928	1.23184		1.23484
GO:BP	cellular process	GO:0009987	19221	21092	1	487	459	1.03425	0.00130413	780	746	1.04951	5.7191e-07	2041	1932	1.03874	8.5375e-47	7004	6659	1.04329	2.85954e-22	3668	3495	1.04559		1.04227
GO:BP	response to stress	GO:0006950	3938	21092	0.00395938	487	133	1.46273	0.000535724	780	202	1.38707	3.20109e-16	2041	538	1.41183	2.9814e-46	7004	1708	1.30612	4.10428e-24	3668	924	1.34923		1.3834
GO:BP	positive regulation of cellular metabolic process	GO:0031325	3094	21092	0.259956	487	102	1.4278	1	780	138	1.2061	8.0215e-06	2041	391	1.30596	1.06463e-45	7004	1390	1.3529	1.37863e-17	3668	726	1.34929		1.32841
GO:BP	cellular macromolecule localization	GO:0070727	2713	21092	1	487	77	1.22922	1	780	121	1.20603	0.0590106	2041	323	1.23035	2.94554e-45	7004	1243	1.37973	5.6973e-14	3668	632	1.33954		1.27697
GO:BP	organic substance catabolic process	GO:1901575	2128	21092	1	487	50	1.01762	1	780	103	1.30885	7.4029e-11	2041	309	1.50059	4.01794e-45	7004	1015	1.43637	1.28456e-10	3668	498	1.34569		1.32182
GO:BP	protein localization	GO:0008104	2704	21092	1	487	77	1.23331	1	780	121	1.21005	0.0792865	2041	321	1.2268	4.12194e-45	7004	1239	1.37986	9.66164e-14	3668	629	1.33762		1.27753
GO:BP	positive regulation of macromolecule metabolic process	GO:0010604	3535	21092	0.0902588	487	116	1.42121	1	780	162	1.23922	1.07145e-06	2041	444	1.29798	1.63675e-44	7004	1551	1.32128	2.60429e-15	3668	800	1.30133		1.3162
GO:BP	establishment of localization	GO:0051234	4913	21092	1	487	126	1.11074	0.000255234	780	244	1.34297	1.70357e-12	2041	625	1.31464	4.81946e-44	7004	2054	1.259	6.78654e-18	3668	1078	1.26171		1.25781
GO:BP	regulation of protein metabolic process	GO:0051246	2567	21092	0.0816619	487	90	1.51847	0.0174655	780	136	1.43264	1.72846e-09	2041	353	1.4211	1.30003e-42	7004	1177	1.38077	1.91039e-18	3668	625	1.40005		1.4306
GO:BP	cellular response to chemical stimulus	GO:0070887	3049	21092	1	487	91	1.29263	7.10453e-09	780	184	1.63186	1.06339e-20	2041	456	1.54555	1.10434e-41	7004	1357	1.34028	3.68862e-22	3668	739	1.39372		1.44081
GO:BP	macromolecule biosynthetic process	GO:0009059	4801	21092	1	487	125	1.12763	1	780	179	1.00819	1.42743e-05	2041	570	1.22692	5.65067e-41	7004	1999	1.25387	1.27957e-06	3668	978	1.17137		1.1576
GO:BP	transport	GO:0006810	4755	21092	1	487	106	0.965482	0.00013325	780	239	1.35916	1.83759e-12	2041	608	1.32138	1.89914e-39	7004	1975	1.2508	9.74278e-13	3668	1016	1.22866		1.2251
GO:BP	intracellular signal transduction	GO:0035556	2627	21092	0.0398952	487	93	1.53325	2.79047e-09	780	166	1.70872	3.73693e-08	2041	353	1.38864	5.69634e-39	7004	1186	1.35955	2.56187e-25	3668	667	1.46		1.49003
GO:BP	response to organic substance	GO:0010033	3034	21092	1	487	90	1.28474	6.35987e-10	780	187	1.66667	1.43508e-18	2041	446	1.51913	1.66886e-37	7004	1334	1.32407	5.67205e-19	3668	721	1.3665		1.43222
GO:BP	phosphorylation	GO:0016310	1862	21092	0.154357	487	69	1.60494	2.81878e-07	780	123	1.78628	5.94342e-10	2041	274	1.52071	3.2529e-37	7004	883	1.42808	3.07455e-16	3668	471	1.45455		1.55891
GO:BP	regulation of developmental process	GO:0050793	2499	21092	1	487	72	1.24783	3.7427e-13	780	172	1.86117	1.13821e-20	2041	391	1.61691	3.58579e-37	7004	1130	1.36171	2.26369e-30	3668	660	1.51868		1.52126
GO:BP	establishment of localization in cell	GO:0051649	2330	21092	1	487	71	1.31975	1	780	108	1.2534	0.00983035	2041	288	1.27735	3.90515e-37	7004	1065	1.37647	0.000195831	3668	498	1.22903		1.2912
GO:BP	cell cycle process	GO:0022402	1226	21092	3.23321e-23	487	96	3.39133	1	780	46	1.01459	1	2041	150	1.26437	5.36294e-37	7004	626	1.53764	9.59247e-17	3668	338	1.58531		1.75865
GO:BP	system development	GO:0048731	4369	21092	1	487	124	1.22922	3.13725e-17	780	271	1.6773	6.31323e-20	2041	602	1.42393	6.76345e-37	7004	1823	1.25654	6.66199e-32	3668	1044	1.37406		1.39221
GO:BP	cellular nitrogen compound biosynthetic process	GO:0044271	4853	21092	1	487	133	1.18694	1	780	179	0.997392	7.41238e-05	2041	570	1.21378	8.52092e-37	7004	1997	1.23919	5.70606e-08	3668	999	1.18371		1.1642
GO:BP	cellular response to DNA damage stimulus	GO:0006974	882	21092	0.000250002	487	47	2.30791	1	780	34	1.0424	1	2041	109	1.27712	3.13398e-36	7004	479	1.63545	7.45251e-05	3668	216	1.40823		1.53422
GO:BP	macromolecule catabolic process	GO:0009057	1380	21092	1	487	35	1.09844	1	780	69	1.35205	0.000998495	2041	189	1.41533	5.95226e-36	7004	686	1.49698	0.000579473	3668	311	1.29589		1.33174
GO:BP	regulation of organelle organization	GO:0033043	1180	21092	0.000289126	487	57	2.0921	1	780	52	1.19164	0.486493	2041	151	1.32242	2.76851e-35	7004	602	1.53634	1.677e-22	3668	347	1.69097		1.56669
GO:BP	intracellular transport	GO:0046907	1801	21092	1	487	45	1.08215	1	780	77	1.15611	0.428283	2041	219	1.25662	3.1379e-35	7004	852	1.42461	0.751592	3668	367	1.17177		1.21825
GO:BP	negative regulation of cellular metabolic process	GO:0031324	2248	21092	0.700381	487	77	1.48349	0.623941	780	114	1.3713	1.10443e-07	2041	308	1.41589	5.92722e-35	7004	1025	1.37309	2.6347e-13	3668	536	1.37106		1.40296
GO:BP	anatomical structure morphogenesis	GO:0009653	2722	21092	1	487	76	1.20924	5.26169e-19	780	199	1.97692	7.39997e-16	2041	399	1.51481	2.5906e-31	7004	1190	1.31653	2.83871e-34	3668	721	1.52313		1.50813
GO:BP	mitotic cell cycle	GO:0000278	927	21092	1.60534e-25	487	86	4.01798	1	780	36	1.05014	1	2041	119	1.32661	8.07917e-34	7004	492	1.5983	1.65018e-17	3668	274	1.69965		1.93853
GO:BP	negative regulation of biological process	GO:0048519	5918	21092	0.00165812	487	186	1.36122	0.113633	780	268	1.22457	3.43148e-14	2041	740	1.29221	4.23013e-33	7004	2355	1.19836	1.18724e-30	3668	1335	1.29716		1.2747
GO:BP	cell death	GO:0008219	2107	21092	1	487	67	1.37721	0.00605618	780	118	1.5144	2.2076e-13	2041	317	1.55478	5.49692e-33	7004	963	1.37636	1.47974e-20	3668	540	1.47373		1.4593
GO:BP	regulation of molecular function	GO:0065009	3055	21092	0.000701621	487	112	1.5878	1.59571e-08	780	183	1.61981	2.20026e-09	2041	407	1.37676	9.30079e-33	7004	1321	1.30216	1.39979e-24	3668	751	1.41357		1.46002
GO:BP	cellular developmental process	GO:0048869	4280	21092	1	487	113	1.14347	9.03788e-14	780	256	1.61741	3.56279e-17	2041	580	1.40042	1.44458e-32	7004	1769	1.24467	1.93296e-25	3668	997	1.33949		1.34909
GO:BP	regulation of cell cycle	GO:0051726	1111	21092	1.13458e-13	487	75	2.92372	1	780	48	1.16829	0.0543234	2041	149	1.38595	2.16502e-32	7004	565	1.53146	1.77978e-13	3668	301	1.5579		1.71346
GO:BP	organic cyclic compound biosynthetic process	GO:1901362	4280	21092	1	487	124	1.25478	1	780	170	1.07406	0.00811222	2041	494	1.19277	2.25424e-32	7004	1768	1.24397	1.72642e-07	3668	889	1.19439		1.19199
GO:BP	regulation of protein modification process	GO:0031399	1545	21092	0.135734	487	60	1.68194	0.117734	780	87	1.5227	3.0114e-07	2041	225	1.50497	3.60303e-32	7004	740	1.44236	4.27918e-17	3668	408	1.51852		1.5341
GO:BP	organonitrogen compound catabolic process	GO:1901565	1378	21092	1	487	37	1.1629	1	780	65	1.27552	0.0366376	2041	180	1.34989	8.17599e-32	7004	672	1.46856	3.16463e-06	3668	324	1.35202		1.32178
GO:BP	negative regulation of nitrogen compound metabolic process	GO:0051172	2392	21092	1	487	74	1.33986	0.438314	780	121	1.36788	2.86501e-05	2041	311	1.34361	1.05428e-31	7004	1067	1.34331	3.96392e-14	3668	569	1.36785		1.3525
GO:BP	apoptotic process	GO:0006915	1889	21092	1	487	59	1.35272	0.00130652	780	111	1.58896	4.25659e-12	2041	286	1.56462	1.52075e-31	7004	873	1.39173	4.20999e-16	3668	476	1.44898		1.4694
GO:BP	regulation of biosynthetic process	GO:0009889	4175	21092	1	487	118	1.22409	1	780	168	1.08812	0.000155882	2041	497	1.2302	3.29411e-31	7004	1724	1.24352	3.39931e-08	3668	875	1.20515		1.19821
GO:BP	cell differentiation	GO:0030154	4256	21092	1	487	113	1.14991	6.70429e-13	780	252	1.60111	7.0856e-17	2041	576	1.39861	3.68236e-31	7004	1753	1.24037	3.6658e-25	3668	991	1.33894		1.34579
GO:BP	regulation of nucleobase-containing compound metabolic process	GO:0019219	4088	21092	1	487	117	1.23955	1	780	161	1.06497	0.00490366	2041	476	1.20329	6.47017e-31	7004	1691	1.24567	7.72421e-08	3668	856	1.20407		1.19151
GO:BP	regulation of multicellular organismal process	GO:0051239	2753	21092	1	487	83	1.30575	4.36191e-14	780	187	1.83679	5.75544e-18	2041	411	1.5428	8.87313e-25	7004	1171	1.28092	6.56948e-31	3668	715	1.49344		1.49194
GO:BP	small molecule metabolic process	GO:0044281	1837	21092	1	487	64	1.5089	5.16665e-05	780	114	1.6781	8.36937e-15	2041	290	1.63141	8.15744e-31	7004	850	1.39342	3.46916e-19	3668	478	1.49626		1.54162
GO:BP	programmed cell death	GO:0012501	1942	21092	1	487	61	1.36041	0.00286216	780	112	1.55952	5.06736e-12	2041	292	1.55385	1.2956e-30	7004	890	1.38011	4.09176e-16	3668	487	1.44201		1.45918
GO:BP	vesicle-mediated transport	GO:0016192	1625	21092	1	487	33	0.879527	1	780	80	1.33125	0.0202924	2041	209	1.32913	1.48196e-30	7004	766	1.41954	0.591747	3668	335	1.18544		1.22898
GO:BP	regulation of biological quality	GO:0065008	3726	21092	1	487	113	1.31348	8.0024e-09	780	214	1.55308	1.13579e-15	2041	512	1.42004	1.96684e-30	7004	1557	1.2584	3.52854e-19	3668	858	1.32414		1.37383
GO:BP	heterocycle biosynthetic process	GO:0018130	4122	21092	1	487	115	1.20831	1	780	157	1.02995	0.00327689	2041	481	1.2059	2.75603e-30	7004	1700	1.24197	1.14693e-07	3668	861	1.20111		1.17745
GO:BP	cytoskeleton organization	GO:0007010	1491	21092	0.00618462	487	63	1.83	4.42498e-06	780	101	1.83175	5.87036e-05	2041	208	1.44165	3.42376e-27	7004	701	1.41583	3.12464e-30	3668	441	1.70078		1.64401
GO:BP	positive regulation of biosynthetic process	GO:0009891	2069	21092	1	487	59	1.23504	1	780	99	1.29389	0.002181	2041	264	1.31862	4.12145e-30	7004	937	1.3638	9.45088e-08	3668	470	1.30625		1.30352
GO:BP	regulation of cellular response to stress	GO:0080135	712	21092	1	487	22	1.33823	1	780	40	1.51916	0.0112679	2041	106	1.53851	5.36352e-30	7004	390	1.64951	3.24624e-11	3668	205	1.65563		1.54021
GO:BP	DNA metabolic process	GO:0006259	1051	21092	0.0673258	487	46	1.89559	1	780	32	0.823323	1	2041	123	1.20942	5.91145e-30	7004	533	1.5272	1.59691e-06	3668	259	1.41705		1.37452
GO:BP	aromatic compound biosynthetic process	GO:0019438	4133	21092	1	487	115	1.20509	1	780	157	1.02721	0.00587601	2041	480	1.20019	6.50784e-30	7004	1702	1.24013	2.77369e-07	3668	860	1.19652		1.17383
GO:BP	cellular response to organic substance	GO:0071310	2405	21092	1	487	72	1.2966	8.45512e-07	780	147	1.65282	2.32201e-14	2041	356	1.52971	7.84434e-30	7004	1064	1.33229	1.13449e-16	3668	584	1.39632		1.44155
GO:BP	cell projection organization	GO:0030030	1550	21092	1	487	39	1.08974	0.0158213	780	91	1.58757	2.09688e-05	2041	217	1.44678	1.32089e-29	7004	733	1.42411	2.72368e-12	3668	389	1.44313		1.39827
GO:BP	positive regulation of cellular biosynthetic process	GO:0031328	2033	21092	1	487	59	1.25691	1	780	95	1.2636	0.00649006	2041	257	1.30638	1.41875e-29	7004	921	1.36425	1.96846e-07	3668	461	1.30392		1.29901
GO:BP	regulation of cellular biosynthetic process	GO:0031326	4114	21092	1	487	116	1.22119	1	780	161	1.05824	0.000254972	2041	489	1.22834	1.64109e-29	7004	1693	1.23927	1.33056e-07	3668	859	1.20065		1.18954
GO:BP	positive regulation of nucleobase-containing compound metabolic process	GO:0045935	2048	21092	1	487	61	1.29	1	780	93	1.22794	0.00401538	2041	260	1.31195	2.19458e-29	7004	926	1.36161	0.000143788	3668	445	1.24945		1.28819
GO:BP	negative regulation of response to stimulus	GO:0048585	1604	21092	1	487	49	1.32306	0.00212594	780	97	1.63527	1.30449e-10	2041	246	1.58491	2.99981e-29	7004	753	1.41372	7.36242e-23	3668	442	1.58455		1.5083
GO:BP	regulation of metabolic process	GO:0019222	7377	21092	1	487	202	1.18593	1	780	294	1.07768	0.000181125	2041	823	1.15291	4.87129e-29	7004	2837	1.15811	6.77605e-14	3668	1505	1.17313		1.14955
GO:BP	mitotic cell cycle process	GO:1903047	769	21092	2.20775e-28	487	82	4.61824	1	780	30	1.05492	1	2041	94	1.26321	5.32075e-29	7004	412	1.6134	1.25219e-16	3668	235	1.75724		2.0614
GO:BP	regulation of catabolic process	GO:0009894	996	21092	1	487	30	1.30452	1	780	50	1.35748	0.000766625	2041	145	1.50447	7.44358e-29	7004	507	1.53292	5.60396e-05	3668	240	1.38561		1.417
GO:BP	plasma membrane bounded cell projection organization	GO:0120036	1509	21092	1	487	36	1.03324	0.05031	780	87	1.55903	3.81231e-05	2041	211	1.445	8.00029e-29	7004	714	1.42489	4.46763e-11	3668	375	1.42899		1.37823
GO:BP	animal organ development	GO:0048513	3591	21092	1	487	108	1.30256	1.14452e-14	780	228	1.71689	2.27905e-14	2041	491	1.413	2.49087e-28	7004	1497	1.25539	1.27393e-20	3668	839	1.34349		1.40626
GO:BP	positive regulation of cellular component organization	GO:0051130	1050	21092	1	487	34	1.40242	1	780	55	1.41643	0.863258	2041	135	1.32868	4.16539e-28	7004	527	1.51145	1.9674e-11	3668	280	1.53341		1.43848
GO:BP	positive regulation of macromolecule biosynthetic process	GO:0010557	1925	21092	1	487	53	1.19243	1	780	91	1.2783	0.00482699	2041	246	1.32062	5.61747e-28	7004	873	1.3657	0.000113629	3668	422	1.26058		1.28353
GO:BP	nitrogen compound transport	GO:0071705	2253	21092	1	487	60	1.1534	1	780	98	1.17622	0.0032057	2041	283	1.29808	6.87141e-28	7004	998	1.33395	9.03364e-06	3668	493	1.25827		1.24398
GO:BP	organic substance transport	GO:0071702	2678	21092	1	487	72	1.16442	1	780	127	1.28238	7.15572e-06	2041	346	1.33518	6.87886e-28	7004	1158	1.30218	9.12189e-09	3668	595	1.2776		1.27235
GO:BP	regulation of catalytic activity	GO:0050790	2354	21092	0.048945	487	85	1.56387	1.2678e-06	780	144	1.65417	1.69997e-07	2041	319	1.40042	7.83692e-28	7004	1036	1.32533	7.48814e-20	3668	588	1.43635		1.47603
GO:BP	nucleobase-containing compound biosynthetic process	GO:0034654	4049	21092	1	487	112	1.19801	1	780	153	1.0218	0.00483796	2041	472	1.20467	9.6146e-28	7004	1660	1.23462	4.97571e-06	3668	834	1.18442		1.1687
GO:BP	regulation of intracellular signal transduction	GO:1902531	1714	21092	1	487	55	1.38976	8.07796e-06	780	111	1.7512	1.91265e-05	2041	236	1.42291	1.21658e-27	7004	790	1.38799	1.30179e-24	3668	472	1.58351		1.50707
GO:BP	regulation of response to stress	GO:0080134	1356	21092	1	487	48	1.5331	0.147359	780	78	1.55546	7.07335e-05	2041	192	1.46324	1.30999e-27	7004	649	1.44131	5.85415e-17	3668	367	1.55631		1.50988
GO:BP	protein phosphorylation	GO:0006468	1567	21092	0.0302054	487	63	1.74125	1.79508e-06	780	106	1.8292	2.42614e-07	2041	228	1.50363	3.17035e-27	7004	731	1.40482	9.78143e-12	3668	390	1.43115		1.58201
GO:BP	tissue development	GO:0009888	1973	21092	1	487	53	1.16342	9.29896e-12	780	142	1.94619	9.18288e-16	2041	310	1.62371	1.56233e-20	7004	859	1.31111	6.22261e-27	3668	536	1.56216		1.52132
GO:BP	regulation of macromolecule biosynthetic process	GO:0010556	3951	21092	1	487	106	1.16195	1	780	152	1.0403	0.00111093	2041	467	1.22148	6.73909e-27	7004	1620	1.23475	1.79231e-05	3668	811	1.18033		1.16776
GO:BP	establishment of protein localization	GO:0045184	1900	21092	1	487	49	1.11694	1	780	82	1.16703	1	2041	226	1.22922	1.18233e-26	7004	858	1.35989	1.55584e-05	3668	423	1.28019		1.23066
GO:BP	response to endogenous stimulus	GO:0009719	1592	21092	1	487	52	1.41465	2.35584e-07	780	110	1.86841	3.03677e-11	2041	247	1.60335	3.18171e-26	7004	737	1.39411	1.18702e-14	3668	408	1.47369		1.55084
GO:BP	cellular macromolecule catabolic process	GO:0044265	1023	21092	1	487	24	1.01607	1	780	45	1.18949	0.277595	2041	135	1.36374	7.14944e-26	7004	509	1.49835	0.103652	3668	226	1.27034		1.2676
GO:BP	negative regulation of cell communication	GO:0010648	1352	21092	1	487	35	1.12119	0.00784858	780	83	1.66006	6.1789e-08	2041	205	1.56694	8.5954e-26	7004	641	1.42775	5.17557e-18	3668	370	1.57367		1.46992
GO:BP	cell communication	GO:0007154	6551	21092	1	487	181	1.19663	1.30326e-13	780	351	1.44885	3.37868e-10	2041	782	1.2336	4.15838e-21	7004	2499	1.14876	8.8011e-26	3668	1428	1.25346		1.25626
GO:BP	negative regulation of signaling	GO:0023057	1357	21092	1	487	37	1.18089	0.00266221	780	85	1.6938	2.78745e-08	2041	207	1.5764	1.61158e-25	7004	642	1.42471	5.46328e-18	3668	371	1.57211		1.48958
GO:BP	negative regulation of signal transduction	GO:0009968	1243	21092	1	487	33	1.14982	0.0239309	780	76	1.65335	9.39025e-09	2041	195	1.62121	2.50346e-25	7004	596	1.44393	8.12054e-19	3668	349	1.61452		1.49657
GO:BP	protein catabolic process	GO:0030163	1023	21092	1	487	27	1.14308	1	780	45	1.18949	1	2041	125	1.26273	1.2885e-24	7004	505	1.48658	0.679443	3668	220	1.23662		1.2637
GO:BP	organonitrogen compound biosynthetic process	GO:1901566	1777	21092	1	487	49	1.19426	1	780	74	1.12608	3.34794e-06	2041	247	1.43643	1.53218e-24	7004	802	1.35912	5.14984e-06	3668	402	1.30085		1.28335
GO:BP	protein transport	GO:0015031	1790	21092	1	487	42	1.01621	1	780	75	1.133	1	2041	211	1.21816	8.00836e-24	7004	804	1.35262	0.00660928	3668	383	1.23037		1.19007
GO:BP	signaling	GO:0023052	6492	21092	1	487	180	1.20083	1.91522e-13	780	348	1.44952	1.60523e-10	2041	778	1.23844	1.19612e-19	7004	2468	1.14482	9.47634e-24	3668	1406	1.24536		1.2558
GO:BP	DNA repair	GO:0006281	589	21092	0.312438	487	29	2.13241	1	780	15	0.688651	1	2041	66	1.15799	1.01286e-23	7004	321	1.6412	0.000853431	3668	150	1.46442		1.41693
GO:BP	positive regulation of protein metabolic process	GO:0051247	1504	21092	1	487	52	1.49742	1	780	73	1.3125	0.000182619	2041	207	1.42232	1.82291e-23	7004	692	1.38557	1.32153e-09	3668	367	1.40316		1.40419
GO:BP	organelle assembly	GO:0070925	939	21092	0.40731	487	40	1.84494	1	780	42	1.2095	1	2041	105	1.15558	1.92981e-23	7004	467	1.49769	6.99728e-09	3668	246	1.50646		1.44284
GO:BP	positive regulation of RNA metabolic process	GO:0051254	1842	21092	1	487	50	1.17563	1	780	91	1.3359	0.00458984	2041	237	1.32964	2.26198e-23	7004	822	1.34386	0.00649828	3668	393	1.22685		1.28238
GO:BP	regulation of RNA metabolic process	GO:0051252	3775	21092	1	487	100	1.14729	1	780	151	1.08164	0.0125496	2041	440	1.20451	4.45069e-23	7004	1535	1.22451	2.54308e-05	3668	777	1.18357		1.1683
GO:BP	actin cytoskeleton organization	GO:0030036	724	21092	1	487	17	1.01695	2.98295e-08	780	66	2.46507	4.47155e-05	2041	117	1.67002	4.84935e-15	7004	352	1.46412	9.50451e-23	3668	241	1.91411		1.70605
GO:BP	regulation of phosphorus metabolic process	GO:0051174	1392	21092	0.00590315	487	60	1.86681	4.70622e-06	780	96	1.8649	8.10424e-11	2041	221	1.64069	1.26257e-22	7004	645	1.39538	1.07486e-14	3668	366	1.51193		1.65594
GO:BP	proteasomal protein catabolic process	GO:0010498	524	21092	1	487	13	1.07449	1	780	17	0.877285	1	2041	57	1.12413	1.26388e-22	7004	290	1.66663	1	3668	120	1.31686		1.21188
GO:BP	regulation of phosphate metabolic process	GO:0019220	1391	21092	0.00576976	487	60	1.86816	4.53593e-06	780	96	1.86624	1.39999e-10	2041	220	1.63444	1.81595e-22	7004	644	1.39422	9.50527e-15	3668	366	1.51301		1.65521
GO:BP	ncRNA metabolic process	GO:0034660	634	21092	1	487	15	1.02469	1	780	29	1.23689	0.540327	2041	89	1.45069	1.91837e-22	7004	337	1.60071	0.692312	3668	144	1.30606		1.32381
GO:BP	regulation of cellular component biogenesis	GO:0044087	950	21092	1	487	29	1.3221	1	780	55	1.56553	0.37734	2041	126	1.37063	2.35059e-22	7004	468	1.48352	2.05053e-12	3668	262	1.58586		1.46553
GO:BP	regulation of cell migration	GO:0030334	923	21092	1	487	28	1.31385	3.92096e-06	780	72	2.10938	3.76975e-08	2041	153	1.71303	1.8124e-18	7004	444	1.44861	3.46447e-22	3668	287	1.788		1.67457
GO:BP	cell migration	GO:0016477	1498	21092	1	487	46	1.32995	1.4221e-11	780	117	2.11202	8.59825e-09	2041	226	1.55909	3.16306e-18	7004	668	1.34288	5.06163e-22	3668	416	1.59687		1.58816
GO:BP	response to nitrogen compound	GO:1901698	1117	21092	1	487	41	1.58972	1	780	61	1.47673	3.52824e-09	2041	181	1.67456	5.47694e-22	7004	534	1.43966	0.000812504	3668	258	1.32817		1.50177
GO:BP	positive regulation of RNA biosynthetic process	GO:1902680	1709	21092	1	487	45	1.14041	1	780	81	1.28164	0.0450147	2041	216	1.30613	5.95465e-22	7004	765	1.348	0.042738	3668	361	1.21466		1.25817
GO:BP	response to organonitrogen compound	GO:0010243	1028	21092	1	487	39	1.64309	1	780	56	1.47305	4.26772e-08	2041	166	1.66874	6.84084e-22	7004	498	1.45884	0.000582817	3668	241	1.34807		1.51836
GO:BP	cell development	GO:0048468	2142	21092	1	487	55	1.11207	1.37311e-06	780	134	1.69164	1.20738e-11	2041	314	1.5149	6.93359e-22	7004	929	1.30607	1.13413e-17	3668	535	1.43623		1.41218
GO:BP	multicellular organismal process	GO:0032501	7463	21092	1	487	200	1.16066	1.59964e-13	780	387	1.40223	2.44384e-15	2041	905	1.25317	2.29294e-21	7004	2814	1.13549	9.00272e-22	3668	1572	1.21123		1.23256
GO:BP	tube development	GO:0035295	1076	21092	1	487	41	1.65029	4.09969e-09	780	88	2.21153	7.77448e-08	2041	171	1.64232	3.62344e-15	7004	492	1.37697	9.91056e-22	3668	321	1.71546		1.71932
GO:BP	regulation of cell motility	GO:2000145	985	21092	1	487	29	1.27512	2.63201e-05	780	73	2.00406	3.34271e-08	2041	161	1.68914	5.67267e-18	7004	467	1.42775	1.07315e-21	3668	300	1.75135		1.62948
GO:BP	regulation of cellular catabolic process	GO:0031329	787	21092	1	487	24	1.32076	1	780	41	1.40874	0.00132054	2041	119	1.5626	1.14995e-21	7004	399	1.52676	1.96513e-05	3668	199	1.45401		1.45457
GO:BP	protein modification by small protein conjugation	GO:0032446	902	21092	1	487	29	1.39245	1	780	27	0.809432	1	2041	92	1.05404	1.35382e-21	7004	446	1.48902	0.00169795	3668	213	1.35788		1.22056
GO:BP	regulation of cellular localization	GO:0060341	959	21092	1	487	37	1.67098	1	780	54	1.52264	0.0727099	2041	131	1.41165	1.50579e-21	7004	469	1.47274	3.39221e-07	3668	243	1.45706		1.50701
GO:BP	cell division	GO:0051301	658	21092	2.12489e-21	487	67	4.40999	1	780	33	1.35616	1	2041	72	1.13079	7.52364e-19	7004	337	1.54232	2.78773e-11	3668	193	1.68663		2.02518
GO:BP	cellular response to endogenous stimulus	GO:0071495	1348	21092	1	487	41	1.31729	0.00014588	780	89	1.78535	4.70342e-08	2041	205	1.57159	2.17472e-21	7004	623	1.39178	7.35808e-12	3668	345	1.47169		1.50754
GO:BP	organelle fission	GO:0048285	527	21092	2.26629e-21	487	60	4.93094	1	780	18	0.923602	1	2041	59	1.15695	1.37555e-10	7004	257	1.46857	1.91636e-08	3668	154	1.68035		2.03208
GO:BP	response to chemical	GO:0042221	4383	21092	1	487	114	1.12648	1.82531e-08	780	241	1.48686	4.79309e-16	2041	586	1.38166	2.45404e-21	7004	1742	1.19687	4.07842e-14	3668	955	1.25291		1.28896
GO:BP	cell population proliferation	GO:0008283	1988	21092	0.630232	487	70	1.525	0.0143745	780	111	1.50984	1.1491e-11	2041	296	1.53869	3.00188e-21	7004	868	1.31485	6.43986e-17	3668	500	1.44625		1.46692
GO:BP	protein modification by small protein conjugation or removal	GO:0070647	1051	21092	1	487	34	1.40109	1	780	30	0.771866	1	2041	106	1.04226	3.04248e-21	7004	505	1.44697	0.00243782	3668	242	1.32404		1.19725
GO:BP	embryo development	GO:0009790	1135	21092	1	487	36	1.37371	0.0741647	780	69	1.6439	0.0136965	2041	155	1.41127	4.20856e-21	7004	538	1.42744	9.08828e-15	3668	311	1.57563		1.48639
GO:BP	positive regulation of nucleic acid-templated transcription	GO:1903508	1703	21092	1	487	44	1.11899	1	780	79	1.2544	0.0358091	2041	216	1.31073	4.30382e-21	7004	759	1.34214	0.0410927	3668	360	1.21556		1.24836
GO:BP	positive regulation of DNA-templated transcription	GO:0045893	1703	21092	1	487	44	1.11899	1	780	79	1.2544	0.0358091	2041	216	1.31073	4.30382e-21	7004	759	1.34214	0.0410927	3668	360	1.21556		1.24836
GO:BP	regulation of macromolecule metabolic process	GO:0060255	6842	21092	1	487	185	1.17106	1	780	266	1.05129	0.039037	2041	747	1.12827	4.48874e-21	7004	2599	1.14392	1.08759e-09	3668	1376	1.15644		1.13019
GO:BP	regulation of cell cycle process	GO:0010564	712	21092	8.77604e-15	487	60	3.64972	1	780	28	1.06341	0.547581	2041	98	1.4224	4.72512e-21	7004	366	1.54801	3.97925e-12	3668	208	1.67985		1.87268
GO:BP	nuclear division	GO:0000280	481	21092	4.89912e-21	487	57	5.13238	1	780	12	0.67462	1	2041	52	1.11721	4.15056e-07	7004	226	1.41493	9.17969e-07	3668	138	1.64977		1.99778
GO:BP	protein ubiquitination	GO:0016567	829	21092	1	487	29	1.51507	1	780	25	0.815471	1	2041	86	1.07206	6.42789e-21	7004	414	1.50389	4.71678e-05	3668	206	1.4289		1.26708
GO:BP	actin filament-based process	GO:0030029	811	21092	1	487	18	0.961259	1.50625e-09	780	74	2.46737	1.18082e-05	2041	130	1.65652	3.55955e-16	7004	391	1.45187	6.87927e-21	3668	257	1.82222		1.67185
GO:BP	regulation of multicellular organismal development	GO:2000026	1394	21092	1	487	43	1.33596	5.27016e-07	780	99	1.92042	1.13798e-16	2041	241	1.78661	2.13277e-20	7004	637	1.37609	8.54501e-21	3668	389	1.60463		1.60474
GO:BP	regulation of locomotion	GO:0040012	1030	21092	1	487	30	1.26146	7.51355e-05	780	74	1.94275	2.64379e-08	2041	167	1.67554	3.27926e-17	7004	482	1.40923	1.38679e-20	3668	307	1.71392		1.60058
GO:BP	regulation of phosphorylation	GO:0042325	1237	21092	0.227414	487	50	1.75061	5.42437e-06	780	88	1.92369	6.0017e-09	2041	195	1.62907	1.74431e-20	7004	576	1.40225	1.08544e-12	3668	325	1.51078		1.64328
GO:BP	nervous system development	GO:0007399	2504	21092	1	487	62	1.07237	2.35861e-05	780	146	1.57667	1.06123e-08	2041	342	1.41145	1.76874e-20	7004	1057	1.2712	1.79512e-16	3668	603	1.38475		1.34329
GO:BP	locomotion	GO:0040011	1349	21092	1	487	35	1.12369	4.19922e-06	780	94	1.88425	4.9402e-09	2041	209	1.60107	2.58365e-15	7004	598	1.33494	1.81101e-20	3668	378	1.61127		1.51104
GO:BP	regulation of cell death	GO:0010941	1637	21092	1	487	58	1.5345	0.125589	780	91	1.5032	6.49624e-12	2041	255	1.60978	1.83845e-20	7004	731	1.34475	1.00107e-17	3668	430	1.51046		1.50054
GO:BP	proteolysis involved in protein catabolic process	GO:0051603	796	21092	1	487	17	0.924964	1	780	28	0.951192	1	2041	90	1.16843	1.86416e-20	7004	399	1.50949	1	3668	168	1.21363		1.15354
GO:BP	regulation of anatomical structure morphogenesis	GO:0022603	919	21092	1	487	27	1.27244	1.93769e-09	780	80	2.35395	1.01066e-07	2041	151	1.69799	3.15503e-17	7004	438	1.43526	1.98714e-20	3668	281	1.75824		1.70358
GO:BP	cell cycle phase transition	GO:0044770	553	21092	1.80218e-14	487	52	4.07256	1	780	23	1.12467	1	2041	75	1.40156	1.9961e-20	7004	297	1.61735	1.0418e-09	3668	164	1.70532		1.98429
GO:BP	negative regulation of nucleobase-containing compound metabolic process	GO:0045934	1554	21092	1	487	44	1.22628	1	780	70	1.21806	1	2041	187	1.24356	5.82598e-20	7004	697	1.35068	1.52871e-06	3668	361	1.33581		1.27488
GO:BP	Golgi vesicle transport	GO:0048193	308	21092	1	487	5	0.703085	1	780	9	0.79016	1	2041	29	0.973021	5.99983e-20	7004	187	1.82836	1	3668	57	1.06417		1.07176
GO:BP	chordate embryonic development	GO:0043009	670	21092	1	487	17	1.09891	1	780	38	1.53367	1	2041	85	1.31105	7.20219e-20	7004	345	1.55066	1.25978e-12	3668	200	1.7165		1.44216
GO:BP	regulation of protein localization	GO:0032880	850	21092	1	487	34	1.7324	1	780	51	1.62246	0.745539	2041	113	1.37383	8.43381e-20	7004	419	1.48445	1.19112e-08	3668	226	1.5289		1.54841
GO:BP	anatomical structure formation involved in morphogenesis	GO:0048646	1157	21092	1	487	35	1.31016	4.08636e-13	780	102	2.38391	2.16405e-12	2041	197	1.75957	3.02122e-07	7004	485	1.26235	9.75008e-20	3668	333	1.65501		1.6742
GO:BP	RNA biosynthetic process	GO:0032774	3615	21092	1	487	96	1.15014	1	780	136	1.01731	0.139766	2041	414	1.1835	1.20441e-19	7004	1457	1.21373	0.00743875	3668	724	1.15165		1.14327
GO:BP	mitotic nuclear division	GO:0140014	326	21092	1.2365e-19	487	46	6.11124	1	780	11	0.912427	1	2041	38	1.20459	5.52344e-09	7004	169	1.56114	7.11496e-09	3668	108	1.905		2.33888
GO:BP	positive regulation of developmental process	GO:0051094	1337	21092	1	487	33	1.06898	0.000200084	780	88	1.77981	1.12321e-09	2041	210	1.62316	1.81174e-18	7004	607	1.36719	1.70248e-19	3668	372	1.59993		1.48782
GO:BP	signal transduction	GO:0007165	5993	21092	1	487	167	1.20687	3.73402e-11	780	319	1.43936	3.13606e-07	2041	705	1.21568	1.05037e-17	7004	2281	1.14618	2.76451e-19	3668	1288	1.23583		1.24879
GO:BP	peptidyl-amino acid modification	GO:0018193	1286	21092	1	487	41	1.3808	1	780	53	1.11444	0.103498	2041	167	1.34199	3.68215e-19	7004	590	1.3816	0.00289262	3668	288	1.28777		1.30132
GO:BP	growth	GO:0040007	972	21092	1	487	29	1.29217	0.00635014	780	65	1.8083	5.36512e-07	2041	155	1.64794	3.84828e-19	7004	466	1.44375	7.35677e-14	3668	272	1.60913		1.56026
GO:BP	regulation of cell differentiation	GO:0045595	1587	21092	1	487	50	1.36453	1.76298e-09	780	116	1.97653	2.65182e-13	2041	254	1.65398	4.04489e-19	7004	706	1.33967	5.87188e-14	3668	404	1.46384		1.55971
GO:BP	proteasome-mediated ubiquitin-dependent protein catabolic process	GO:0043161	453	21092	1	487	12	1.14729	1	780	17	1.01478	1	2041	48	1.09501	5.72335e-19	7004	250	1.66193	1	3668	106	1.34554		1.25291
GO:BP	chromosome segregation	GO:0007059	373	21092	7.76336e-19	487	48	5.57341	1	780	9	0.652464	1	2041	42	1.16363	3.12486e-07	7004	183	1.47745	2.41772e-06	3668	112	1.72662		2.11872
GO:BP	embryo development ending in birth or egg hatching	GO:0009792	692	21092	1	487	18	1.12656	1	780	38	1.48491	1	2041	89	1.3291	8.32776e-19	7004	351	1.52747	2.9739e-13	3668	207	1.7201		1.43763
GO:BP	regulation of localization	GO:0032879	2089	21092	1	487	56	1.16102	0.000143953	780	124	1.60512	3.55286e-09	2041	297	1.46924	9.07651e-19	7004	894	1.28876	2.40152e-14	3668	509	1.4011		1.38504
GO:BP	negative regulation of protein modification process	GO:0031400	498	21092	1	487	16	1.39149	0.502277	780	35	1.90047	0.00285178	2041	82	1.70161	9.22532e-19	7004	269	1.62665	1.31266e-09	3668	151	1.74356		1.67276
GO:BP	regulation of apoptotic process	GO:0042981	1453	21092	1	487	52	1.54998	0.0370859	780	85	1.58189	1.99746e-10	2041	227	1.61449	9.36877e-19	7004	653	1.35338	2.91262e-13	3668	373	1.47615		1.51518
GO:BP	chromosome organization	GO:0051276	612	21092	9.82318e-19	487	61	4.31685	1	780	21	0.927878	1	2041	53	0.894951	8.48807e-13	7004	299	1.47127	1.02373e-05	3668	163	1.53153		1.8285
GO:BP	tube morphogenesis	GO:0035239	863	21092	1	487	32	1.60594	1.98407e-10	780	79	2.47537	9.52449e-08	2041	144	1.72435	3.95692e-10	7004	388	1.35392	1.00925e-18	3668	263	1.7524		1.78239
GO:BP	regulation of programmed cell death	GO:0043067	1482	21092	1	487	53	1.54888	0.0757392	780	85	1.55094	1.50227e-10	2041	231	1.61079	1.01759e-18	7004	664	1.34925	1.02461e-13	3668	381	1.47831		1.50763
GO:BP	DNA-templated transcription	GO:0006351	3595	21092	1	487	92	1.10835	1	780	134	1.00793	0.107472	2041	413	1.18721	1.0508e-18	7004	1444	1.20959	0.00639698	3668	721	1.15325		1.13327
GO:BP	nucleic acid-templated transcription	GO:0097659	3596	21092	1	487	92	1.10804	1	780	134	1.00765	0.11026	2041	413	1.18688	1.19938e-18	7004	1444	1.20926	0.00666428	3668	721	1.15293		1.13295
GO:BP	regulation of protein phosphorylation	GO:0001932	1095	21092	0.0428247	487	48	1.89852	2.0773e-05	780	79	1.95091	2.79321e-08	2041	175	1.65158	1.271e-18	7004	513	1.41083	8.34166e-13	3668	295	1.54916		1.6922
GO:BP	negative regulation of cellular component organization	GO:0051129	701	21092	0.0192432	487	36	2.2242	1	780	42	1.62015	6.79217e-06	2041	117	1.72482	1.43983e-18	7004	354	1.52075	3.57423e-10	3668	199	1.63239		1.74446
GO:BP	cell motility	GO:0048870	1698	21092	1	487	49	1.24982	5.92284e-10	780	123	1.9588	4.35478e-09	2041	251	1.5276	1.74441e-16	7004	736	1.3053	1.64662e-18	3668	446	1.51038		1.51038
GO:BP	circulatory system development	GO:0072359	1109	21092	1	487	40	1.56213	2.26139e-14	780	102	2.48709	3.26455e-11	2041	187	1.74255	5.78502e-15	7004	504	1.36858	1.9482e-18	3668	318	1.64886		1.76184
GO:BP	lipid metabolic process	GO:0006629	1409	21092	0.132564	487	56	1.72134	0.000279084	780	91	1.74644	3.21412e-08	2041	213	1.56222	2.83877e-18	7004	634	1.35503	2.86942e-08	3668	341	1.39166		1.55534
GO:BP	microtubule-based process	GO:0007017	931	21092	2.79139e-05	487	51	2.37252	1	780	34	0.987535	1	2041	110	1.22101	3.99217e-18	7004	446	1.44264	4.65569e-10	3668	249	1.53794		1.51233
GO:BP	cellular lipid metabolic process	GO:0044255	1008	21092	0.223117	487	43	1.84755	0.00546043	780	67	1.79737	7.47709e-06	2041	155	1.58908	6.1888e-18	7004	476	1.42206	1.1064e-09	3668	264	1.50602		1.63242
GO:BP	neurogenesis	GO:0022008	1680	21092	1	487	44	1.13431	0.00161642	780	101	1.62568	7.72422e-10	2041	252	1.55012	6.39146e-18	7004	736	1.31929	6.71481e-12	3668	414	1.41703		1.40929
GO:BP	negative regulation of protein metabolic process	GO:0051248	1039	21092	1	487	34	1.41727	0.000979313	780	71	1.84785	6.53302e-06	2041	159	1.58145	7.37296e-18	7004	488	1.41441	3.81424e-08	3668	264	1.46109		1.54441
GO:BP	positive regulation of signal transduction	GO:0009967	1523	21092	1	487	46	1.30812	0.000103187	780	98	1.74	3.73513e-07	2041	222	1.50636	2.00492e-17	7004	674	1.3327	9.33636e-12	3668	381	1.43851		1.46514
GO:BP	regulation of RNA biosynthetic process	GO:2001141	3484	21092	1	487	89	1.10637	1	780	134	1.04004	0.319719	2041	397	1.17757	2.06876e-17	7004	1396	1.20664	0.0112791	3668	698	1.15204		1.13653
GO:BP	supramolecular fiber organization	GO:0097435	807	21092	1	487	21	1.12703	1.17406e-06	780	67	2.24504	1.61116e-05	2041	129	1.65193	7.64807e-14	7004	381	1.42175	2.29959e-17	3668	246	1.75287		1.63972
GO:BP	negative regulation of RNA metabolic process	GO:0051253	1427	21092	1	487	40	1.21402	1	780	67	1.26962	1	2041	171	1.23836	3.88004e-17	7004	636	1.34216	4.77877e-05	3668	327	1.31769		1.27637
GO:BP	vasculature development	GO:0001944	734	21092	1	487	24	1.41613	8.12909e-10	780	70	2.57884	6.22275e-08	2041	128	1.80214	1.87599e-11	7004	343	1.40724	4.95885e-17	3668	228	1.78619		1.79811
GO:BP	carbohydrate derivative metabolic process	GO:1901135	1099	21092	1	487	34	1.33989	1	780	56	1.37789	3.80112e-08	2041	175	1.64557	6.47655e-17	7004	508	1.39199	5.86823e-07	3668	271	1.41795		1.43466
GO:BP	regulation of DNA-templated transcription	GO:0006355	3474	21092	1	487	87	1.08462	1	780	132	1.02747	0.317216	2041	396	1.17799	7.04975e-17	7004	1389	1.20405	0.00936568	3668	697	1.1537		1.12956
GO:BP	autophagy	GO:0006914	555	21092	1	487	16	1.24858	1	780	25	1.21806	1	2041	76	1.41513	7.83821e-17	7004	288	1.56268	0.0157775	3668	137	1.41944		1.37278
GO:BP	process utilizing autophagic mechanism	GO:0061919	555	21092	1	487	16	1.24858	1	780	25	1.21806	1	2041	76	1.41513	7.83821e-17	7004	288	1.56268	0.0157775	3668	137	1.41944		1.37278
GO:BP	regulation of nucleic acid-templated transcription	GO:1903506	3475	21092	1	487	87	1.08431	1	780	132	1.02717	0.325033	2041	396	1.17765	8.01144e-17	7004	1389	1.2037	0.00975601	3668	697	1.15336		1.12924
GO:BP	cell surface receptor signaling pathway	GO:0007166	2816	21092	1	487	75	1.1535	0.000198042	780	156	1.49801	5.79545e-08	2041	373	1.36883	1.2331e-16	7004	1150	1.22981	2.05083e-10	3668	632	1.29054		1.30814
GO:BP	modification-dependent macromolecule catabolic process	GO:0043632	709	21092	1	487	15	0.916292	1	780	24	0.915352	1	2041	79	1.15148	1.42314e-16	7004	351	1.49085	1	3668	147	1.19223		1.13324
GO:BP	regulation of mitotic cell cycle	GO:0007346	493	21092	1.60543e-08	487	40	3.514	1	780	19	1.04215	0.00684705	2041	80	1.67694	1.47241e-16	7004	261	1.59428	1.16004e-09	3668	150	1.74958		1.91539
GO:BP	negative regulation of cellular biosynthetic process	GO:0031327	1589	21092	1	487	51	1.39006	1	780	76	1.29334	0.0853652	2041	201	1.30721	1.56934e-16	7004	695	1.31714	0.00109842	3668	350	1.26658		1.31487
GO:BP	negative regulation of biosynthetic process	GO:0009890	1619	21092	1	487	51	1.36431	1	780	78	1.30278	0.132074	2041	203	1.29576	1.87607e-16	7004	706	1.3132	0.00143853	3668	355	1.26087		1.30738
GO:BP	ameboidal-type cell migration	GO:0001667	428	21092	1	487	13	1.31549	2.10084e-07	780	46	2.90628	1.5746e-08	2041	88	2.12478	3.36588e-09	7004	212	1.49164	1.90801e-16	3668	152	2.04215		1.97607
GO:BP	blood vessel development	GO:0001568	703	21092	1	487	24	1.47858	3.06657e-10	780	69	2.6541	2.83999e-08	2041	125	1.83751	9.82312e-10	7004	324	1.38791	1.97397e-16	3668	219	1.79134		1.82989
GO:BP	modification-dependent protein catabolic process	GO:0019941	698	21092	1	487	15	0.930732	1	780	23	0.891037	1	2041	77	1.14001	2.03583e-16	7004	346	1.49277	1	3668	143	1.17806		1.12652
GO:BP	mitotic sister chromatid segregation	GO:0000070	202	21092	2.31193e-16	487	34	7.28981	1	780	5	0.669332	1	2041	23	1.17666	0.00064694	7004	102	1.52062	0.000203129	3668	66	1.8788		2.50705
GO:BP	regulation of protein catabolic process	GO:0042176	374	21092	1	487	14	1.62123	1	780	18	1.30144	1	2041	45	1.24341	2.31782e-16	7004	209	1.68285	1	3668	86	1.32226		1.43424
GO:BP	response to oxygen-containing compound	GO:1901700	1655	21092	1	487	59	1.54398	0.000125804	780	104	1.69925	1.1514e-12	2041	260	1.62349	2.52033e-16	7004	719	1.30829	7.39605e-10	3668	399	1.38632		1.51227
GO:BP	sister chromatid segregation	GO:0000819	231	21092	2.63357e-16	487	36	6.74962	1	780	5	0.585304	1	2041	24	1.07368	6.97586e-06	7004	120	1.56438	0.000447857	3668	72	1.79229		2.35305
GO:BP	organic acid metabolic process	GO:0006082	958	21092	1	487	33	1.49189	0.35213	780	58	1.63714	1.72365e-09	2041	162	1.74753	2.83031e-16	7004	450	1.41455	9.30722e-15	3668	272	1.63265		1.58475
GO:BP	enzyme-linked receptor protein signaling pathway	GO:0007167	976	21092	1	487	28	1.2425	0.0276081	780	63	1.74548	5.30123e-10	2041	166	1.75765	3.04371e-16	7004	457	1.41006	1.20056e-10	3668	261	1.53773		1.53868
GO:BP	positive regulation of response to stimulus	GO:0048584	2214	21092	1	487	64	1.25196	0.00112022	780	126	1.53892	7.17273e-05	2041	289	1.34895	3.36437e-16	7004	927	1.26088	1.33582e-10	3668	515	1.33757		1.34766
GO:BP	mitotic cell cycle phase transition	GO:0044772	451	21092	9.31499e-12	487	43	4.12934	1	780	17	1.01928	1	2041	63	1.44357	3.59081e-16	7004	242	1.61588	2.65854e-10	3668	142	1.81051		2.00372
GO:BP	ubiquitin-dependent protein catabolic process	GO:0006511	688	21092	1	487	15	0.94426	1	780	22	0.864684	1	2041	75	1.12654	3.89356e-16	7004	341	1.49258	1	3668	140	1.17011		1.11964
GO:BP	carboxylic acid metabolic process	GO:0019752	925	21092	1	487	32	1.49829	0.253134	780	57	1.66631	5.88685e-09	2041	156	1.74284	4.99012e-16	7004	436	1.41944	7.25773e-15	3668	265	1.64738		1.59485
GO:BP	response to endoplasmic reticulum stress	GO:0034976	259	21092	1	487	3	0.501661	1	780	11	1.14846	0.00398692	2041	50	1.99501	7.86941e-16	7004	156	1.81383	1	3668	60	1.33211		1.35821
GO:BP	regulation of cell cycle phase transition	GO:1901987	430	21092	2.01272e-10	487	40	4.02884	1	780	19	1.19484	0.843299	2041	64	1.53811	8.37329e-16	7004	232	1.62477	6.69871e-09	3668	133	1.77857		2.03302
GO:BP	regulation of cell population proliferation	GO:0042127	1683	21092	1	487	52	1.33816	0.078552	780	94	1.51031	3.05261e-10	2041	254	1.55964	8.47677e-16	7004	727	1.30083	2.00839e-14	3668	426	1.45551		1.43289
GO:BP	negative regulation of macromolecule biosynthetic process	GO:0010558	1530	21092	1	487	48	1.35875	1	780	71	1.25484	0.539854	2041	189	1.27657	9.2479e-16	7004	669	1.31676	0.00130916	3668	338	1.27032		1.29545
GO:BP	oxoacid metabolic process	GO:0043436	951	21092	1	487	33	1.50287	0.290419	780	58	1.64919	3.69036e-09	2041	160	1.73866	1.10086e-15	7004	445	1.40913	6.36443e-15	3668	271	1.63862		1.58769
GO:BP	epithelium development	GO:0060429	1208	21092	1	487	34	1.21899	7.61966e-05	780	83	1.85795	8.62262e-07	2041	183	1.56552	1.34964e-10	7004	522	1.30129	1.28026e-15	3668	330	1.57085		1.50292
GO:BP	cellular metabolic process	GO:0044237	12169	21092	1	487	287	1.02145	1	780	425	0.944403	1	2041	1186	1.00717	1.31298e-15	7004	4339	1.07376	1	3668	2158	1.01973		1.0133
GO:BP	organophosphate metabolic process	GO:0019637	1040	21092	1	487	30	1.24933	1	780	56	1.45606	8.54619e-09	2041	170	1.68924	1.98036e-15	7004	479	1.38699	2.5264e-08	3668	265	1.46521		1.44937
GO:BP	DNA replication	GO:0006260	285	21092	0.00234189	487	22	3.34323	1	780	13	1.23345	1	2041	31	1.12407	2.1659e-15	7004	167	1.76459	7.40665e-05	3668	87	1.75535		1.84414
GO:BP	regulation of transferase activity	GO:0051338	904	21092	0.00128107	487	46	2.20383	0.00482272	780	62	1.85458	0.000271684	2041	136	1.5547	2.5869e-15	7004	425	1.41577	2.99226e-09	3668	240	1.52662		1.7111
GO:BP	generation of neurons	GO:0048699	1465	21092	1	487	34	1.00515	0.000828375	780	92	1.69814	3.2007e-06	2041	211	1.4884	2.88728e-15	7004	642	1.31968	7.22657e-07	3668	345	1.35416		1.37311
GO:BP	positive regulation of catabolic process	GO:0009896	524	21092	1	487	19	1.5704	1	780	22	1.13531	0.338382	2041	77	1.51857	4.139e-15	7004	270	1.55169	0.00164168	3668	135	1.48146		1.45149
GO:BP	regulation of DNA metabolic process	GO:0051052	535	21092	1	487	24	1.94288	1	780	20	1.01088	1	2041	59	1.13965	6.61309e-15	7004	274	1.5423	0.00328124	3668	136	1.46175		1.41949
GO:BP	small GTPase mediated signal transduction	GO:0007264	512	21092	1	487	17	1.43803	0.0169024	780	40	2.11258	1	2041	67	1.35232	8.89753e-15	7004	264	1.55276	1.42075e-08	3668	151	1.69588		1.63032
GO:BP	endomembrane system organization	GO:0010256	587	21092	1	487	14	1.03295	1	780	33	1.52019	1	2041	79	1.3908	1.02397e-14	7004	295	1.51341	1	3668	123	1.20491		1.33245
GO:BP	proteolysis	GO:0006508	1783	21092	1	487	37	0.898751	1	780	78	1.18295	1	2041	212	1.22874	1.03986e-14	7004	759	1.28192	0.00242197	3668	385	1.24165		1.1668
GO:BP	regulation of cell projection organization	GO:0031344	651	21092	1	487	20	1.33057	1	780	36	1.49536	0.0274646	2041	97	1.5398	1.22907e-14	7004	321	1.48489	7.08105e-07	3668	176	1.55461		1.48105
GO:BP	negative regulation of intracellular signal transduction	GO:1902532	515	21092	1	487	13	1.09326	1	780	31	1.62771	0.00164981	2041	85	1.70564	1.49788e-10	7004	252	1.47355	1.43727e-14	3668	169	1.88698		1.55743
GO:BP	blood vessel morphogenesis	GO:0048514	616	21092	1	487	23	1.6171	1.90065e-09	780	62	2.72166	1.70301e-06	2041	108	1.81183	3.47724e-06	7004	275	1.34438	1.67488e-14	3668	193	1.80163		1.85932
GO:BP	regulation of plasma membrane bounded cell projection organization	GO:0120035	635	21092	1	487	18	1.22769	1	780	36	1.53303	0.135107	2041	92	1.49723	1.70751e-14	7004	314	1.48911	1.75203e-06	3668	171	1.5485		1.45911
GO:BP	negative regulation of protein phosphorylation	GO:0001933	319	21092	1	487	13	1.76499	0.00225794	780	31	2.62781	0.000182706	2041	62	2.00852	2.184e-14	7004	180	1.69924	1.23729e-07	3668	103	1.85667		1.99144
GO:BP	cell adhesion	GO:0007155	1521	21092	1	487	36	1.02509	1.55096e-07	780	107	1.90229	1.15138e-07	2041	224	1.52193	1.12425e-07	7004	622	1.2315	2.18567e-14	3668	392	1.48199		1.43256
GO:BP	cellular macromolecule biosynthetic process	GO:0034645	1193	21092	1	487	28	1.0165	1	780	44	0.997322	0.398017	2041	153	1.32534	2.19751e-14	7004	534	1.34795	1	3668	243	1.17126		1.17167
GO:BP	cellular response to oxygen-containing compound	GO:1901701	1186	21092	1	487	45	1.6433	0.000597444	780	79	1.80122	5.04667e-09	2041	189	1.64684	2.57917e-14	7004	531	1.34828	5.157e-08	3668	294	1.42545		1.57302
GO:BP	neuron development	GO:0048666	1122	21092	1	487	24	0.926418	0.0150786	780	71	1.71115	9.45566e-05	2041	164	1.51052	3.03001e-14	7004	506	1.35809	3.06227e-05	3668	267	1.36838		1.37491
GO:BP	regulation of protein-containing complex assembly	GO:0043254	412	21092	1	487	14	1.4717	1	780	26	1.70647	1	2041	53	1.32939	3.44705e-14	7004	220	1.60804	0.000255143	3668	114	1.59109		1.54134
GO:BP	positive regulation of cell communication	GO:0010647	1718	21092	1	487	50	1.26048	0.000231787	780	106	1.66842	2.01798e-07	2041	246	1.47974	3.4594e-14	7004	732	1.2831	6.04366e-12	3668	422	1.41247		1.42084
GO:BP	epithelial cell migration	GO:0010631	301	21092	1	487	11	1.58276	5.94412e-05	780	33	2.96463	0.00147842	2041	57	1.95697	7.83034e-09	7004	158	1.58075	3.49456e-14	3668	114	2.17784		2.05259
GO:BP	microtubule cytoskeleton organization involved in mitosis	GO:1902850	165	21092	3.68209e-14	487	29	7.61207	1	780	5	0.819425	1	2041	13	0.814206	4.91687e-06	7004	92	1.6791	6.8321e-05	3668	58	2.02131		2.58922
GO:BP	positive regulation of signaling	GO:0023056	1722	21092	1	487	50	1.25755	0.000260233	780	106	1.66455	9.28677e-08	2041	248	1.48831	4.30692e-14	7004	733	1.28187	2.35076e-11	3668	420	1.40251		1.41896
GO:BP	neuron differentiation	GO:0030182	1393	21092	1	487	32	0.994919	0.00118617	780	88	1.70826	5.04291e-05	2041	197	1.46147	4.56021e-14	7004	609	1.31655	3.77258e-07	3668	332	1.37049		1.37034
GO:BP	ncRNA processing	GO:0034470	441	21092	1	487	9	0.883879	1	780	16	0.98108	1	2041	57	1.33571	4.69201e-14	7004	232	1.58424	1	3668	91	1.18656		1.19429
GO:BP	tissue migration	GO:0090130	310	21092	1	487	11	1.53681	0.000121082	780	33	2.87856	0.00178523	2041	58	1.93349	7.25301e-08	7004	159	1.54457	5.28032e-14	3668	116	2.15171		2.00903
GO:BP	regulation of growth	GO:0040008	671	21092	1	487	21	1.35546	1	780	41	1.65228	2.8834e-05	2041	111	1.70952	5.33333e-14	7004	327	1.46756	2.22236e-08	3668	186	1.59397		1.55576
GO:BP	response to abiotic stimulus	GO:0009628	1138	21092	1	487	38	1.44621	0.0445807	780	70	1.66333	1.08808e-05	2041	170	1.54377	5.69002e-14	7004	511	1.35223	3.15642e-11	3668	298	1.50578		1.50226
GO:BP	regulation of kinase activity	GO:0043549	776	21092	0.164614	487	36	2.00923	0.00150254	780	57	1.98626	3.25995e-05	2041	124	1.65133	6.14797e-14	7004	369	1.43198	1.1823e-06	3668	202	1.49685		1.71513
GO:BP	cellular response to nitrogen compound	GO:1901699	694	21092	1	487	26	1.62257	1	780	41	1.59752	1.87229e-06	2041	118	1.7571	6.52209e-14	7004	336	1.45798	0.00341468	3668	169	1.40028		1.56709
GO:BP	apoptotic signaling pathway	GO:0097190	596	21092	1	487	15	1.09002	0.95379	780	39	1.76946	0.00185471	2041	95	1.64722	7.26535e-14	7004	296	1.49561	0.000386302	3668	153	1.47616		1.49569
GO:BP	negative regulation of cell cycle	GO:0045786	384	21092	1.14551e-06	487	32	3.60917	1	780	17	1.19713	0.00714288	2041	66	1.77618	8.01157e-14	7004	207	1.62334	3.84007e-07	3668	117	1.75204		1.99157
GO:BP	epithelium migration	GO:0090132	304	21092	1	487	11	1.56714	7.56193e-05	780	33	2.93537	0.00206425	2041	57	1.93765	2.19146e-08	7004	158	1.56515	8.27162e-14	3668	114	2.15635		2.03233
GO:BP	neuron projection development	GO:0031175	970	21092	1	487	21	0.937641	0.0435891	780	62	1.7284	8.83174e-05	2041	146	1.55545	8.73015e-14	7004	445	1.38153	7.62736e-05	3668	234	1.38718		1.39804
GO:BP	plasma membrane bounded cell projection assembly	GO:0120031	570	21092	1	487	12	0.911791	1	780	25	1.18601	1	2041	68	1.23285	9.16956e-14	7004	285	1.50571	5.52379e-05	3668	151	1.52332		1.27194
GO:BP	regulation of epithelial cell migration	GO:0010632	227	21092	1	487	4	0.763173	0.00872865	780	24	2.85896	0.166023	2041	41	1.86652	1.74312e-06	7004	120	1.59194	9.5932e-14	3668	93	2.35584		1.88729
GO:BP	negative regulation of cell cycle process	GO:0010948	300	21092	4.7718e-08	487	30	4.33101	1	780	12	1.08164	0.243913	2041	50	1.72236	1.01615e-13	7004	170	1.70647	4.87818e-06	3668	94	1.80175		2.12865
GO:BP	negative regulation of phosphorus metabolic process	GO:0010563	418	21092	1	487	18	1.86503	0.0141467	780	35	2.2642	0.000561224	2041	74	1.82949	1.29962e-13	7004	221	1.59216	7.89396e-08	3668	127	1.74709		1.85959
GO:BP	response to oxidative stress	GO:0006979	423	21092	1	487	14	1.43343	0.246031	780	32	2.04566	0.000207485	2041	76	1.85673	1.44539e-13	7004	223	1.58758	4.17734e-08	3668	129	1.75363		1.7354
GO:BP	cell projection assembly	GO:0030031	584	21092	1	487	13	0.964094	1	780	27	1.25018	1	2041	71	1.25638	1.57219e-13	7004	290	1.4954	3.1529e-05	3668	155	1.52619		1.29845
GO:BP	nuclear chromosome segregation	GO:0098813	314	21092	1.67569e-13	487	38	5.24135	1	780	8	0.688943	1	2041	32	1.05316	0.000128901	7004	150	1.43858	0.00386889	3668	88	1.61154		2.00671
GO:BP	positive regulation of cell migration	GO:0030335	527	21092	1	487	16	1.31492	0.00610561	780	42	2.15507	0.000160901	2041	90	1.76485	2.69257e-10	7004	256	1.46285	1.73025e-13	3668	169	1.84402		1.70834
GO:BP	actin filament organization	GO:0007015	453	21092	1	487	9	0.860465	0.000299163	780	41	2.44742	0.000421419	2041	79	1.8022	1.50306e-08	7004	220	1.4625	1.82235e-13	3668	151	1.91676		1.69787
GO:BP	negative regulation of phosphate metabolic process	GO:0045936	417	21092	1	487	18	1.8695	0.0134244	780	35	2.26963	0.000509096	2041	74	1.83388	2.10138e-13	7004	220	1.58876	6.61148e-08	3668	127	1.75128		1.86261
GO:BP	lipid biosynthetic process	GO:0008610	721	21092	0.191993	487	34	2.04236	0.0352056	780	50	1.87524	0.000122691	2041	115	1.6483	2.19821e-13	7004	345	1.44097	4.32796e-07	3668	192	1.53128		1.70763
GO:BP	negative regulation of RNA biosynthetic process	GO:1902679	1318	21092	1	487	37	1.21584	1	780	60	1.231	1	2041	157	1.231	2.50105e-13	7004	577	1.31835	0.00628932	3668	292	1.27396		1.25403
GO:BP	regulation of cytoskeleton organization	GO:0051493	537	21092	1	487	24	1.93565	1	780	36	1.81281	1	2041	75	1.44332	2.54851e-13	7004	270	1.51412	1.2459e-12	3668	169	1.80968		1.70311
GO:BP	negative regulation of nucleic acid-templated transcription	GO:1903507	1316	21092	1	487	37	1.21768	1	780	60	1.23287	1	2041	157	1.23287	2.80989e-13	7004	576	1.31807	0.00551332	3668	292	1.2759		1.25548
GO:BP	negative regulation of DNA-templated transcription	GO:0045892	1314	21092	1	487	37	1.21954	1	780	60	1.23475	1	2041	157	1.23475	3.15663e-13	7004	575	1.31778	0.00482881	3668	292	1.27784		1.25693
GO:BP	cell morphogenesis	GO:0000902	1030	21092	1	487	20	0.840972	1.31549e-06	780	79	2.07402	4.9988e-08	2041	166	1.6655	3.21632e-13	7004	466	1.36245	9.54328e-11	3668	273	1.5241		1.49341
GO:BP	regulation of response to DNA damage stimulus	GO:2001020	314	21092	1	487	14	1.93102	1	780	14	1.20565	1	2041	39	1.28354	3.23703e-13	7004	175	1.67834	0.00103011	3668	90	1.64817		1.54934
GO:BP	animal organ morphogenesis	GO:0009887	1066	21092	1	487	37	1.50326	0.000142056	780	75	1.90251	0.0340413	2041	145	1.40568	2.42542e-09	7004	462	1.30514	3.81e-13	3668	290	1.56433		1.53618
GO:BP	response to hormone	GO:0009725	857	21092	1	487	32	1.61718	0.0154431	780	58	1.83008	5.35999e-06	2041	137	1.65202	4.09025e-13	7004	398	1.39854	4.45212e-07	3668	221	1.48286		1.59613
GO:BP	cellular amide metabolic process	GO:0043603	1201	21092	1	487	34	1.2261	1	780	47	1.05822	0.54475	2041	153	1.31651	4.96372e-13	7004	531	1.33144	0.00919336	3668	268	1.28316		1.24309
GO:BP	response to growth factor	GO:0070848	702	21092	1	487	18	1.11051	0.000306117	780	55	2.1186	4.73585e-07	2041	121	1.78124	5.3479e-13	7004	336	1.44136	1.55024e-09	3668	197	1.61368		1.61308
GO:BP	spindle organization	GO:0007051	198	21092	7.16489e-13	487	30	6.56213	1	780	7	0.955996	1	2041	15	0.78289	4.62174e-07	7004	109	1.6578	2.01154e-06	3668	70	2.03292		2.39835
GO:BP	microtubule cytoskeleton organization	GO:0000226	644	21092	1.3255e-06	487	43	2.89182	1	780	27	1.13371	1	2041	80	1.28375	8.24357e-13	7004	312	1.45895	1.01554e-10	3668	188	1.67865		1.68937
GO:BP	negative regulation of phosphorylation	GO:0042326	361	21092	1	487	13	1.55964	0.0039932	780	33	2.47189	0.000155182	2041	68	1.9466	1.2071e-12	7004	194	1.61833	1.27876e-07	3668	113	1.79995		1.87928
GO:BP	cellular response to growth factor stimulus	GO:0071363	673	21092	1	487	18	1.15837	0.00237668	780	51	2.04917	2.70435e-07	2041	118	1.81193	1.28784e-12	7004	323	1.4453	2.22749e-09	3668	190	1.62341		1.61764
GO:BP	carbohydrate metabolic process	GO:0005975	594	21092	1	487	13	0.947863	1	780	27	1.22914	4.13042e-07	2041	107	1.86154	1.35762e-12	7004	291	1.47529	0.00145937	3668	150	1.45209		1.39318
GO:BP	response to wounding	GO:0009611	572	21092	1	487	16	1.21147	0.000653384	780	47	2.2219	0.000139747	2041	96	1.7344	2.23045e-07	7004	263	1.38462	1.52968e-12	3668	177	1.77937		1.66635
GO:BP	positive regulation of molecular function	GO:0044093	1573	21092	1	487	56	1.54187	0.570143	780	85	1.46121	6.88606e-06	2041	222	1.45848	1.65819e-12	7004	669	1.28076	2.06433e-08	3668	375	1.37085		1.42264
GO:BP	angiogenesis	GO:0001525	526	21092	1	487	21	1.72911	8.17862e-07	780	51	2.62185	8.19575e-06	2041	94	1.84679	6.13469e-06	7004	239	1.36831	1.71246e-12	3668	166	1.81472		1.87616
GO:BP	positive regulation of protein catabolic process	GO:0045732	220	21092	1	487	9	1.77178	1	780	11	1.35205	1	2041	31	1.45618	2.04694e-12	7004	131	1.79316	1	3668	52	1.35916		1.54646
GO:BP	actin filament bundle organization	GO:0061572	162	21092	1	487	3	0.802038	0.0197922	780	19	3.17148	1	2041	27	1.72236	0.000773848	7004	85	1.58007	2.06157e-12	3668	72	2.55568		1.96632
GO:BP	endoplasmic reticulum to Golgi vesicle-mediated transport	GO:0006888	134	21092	1	487	3	0.969628	1	780	3	0.605396	1	2041	10	0.771205	2.09702e-12	7004	90	2.0226	1	3668	19	0.815337		1.03683
GO:BP	in utero embryonic development	GO:0001701	405	21092	1	487	12	1.28326	1	780	21	1.40213	1	2041	50	1.27582	2.31989e-12	7004	212	1.57635	0.0001801	3668	113	1.6044		1.42839
GO:BP	response to external stimulus	GO:0009605	2814	21092	1	487	76	1.16971	0.0229647	780	146	1.40298	1.23068e-07	2041	371	1.36246	0.00114175	7004	1050	1.12366	2.34396e-12	3668	643	1.31394		1.27455
GO:BP	actin filament bundle assembly	GO:0051017	159	21092	1	487	3	0.817171	0.054869	780	18	3.06125	1	2041	26	1.68986	0.000615796	7004	84	1.59094	2.41026e-12	3668	71	2.56773		1.94539
GO:BP	tRNA metabolic process	GO:0006399	201	21092	1	487	1	0.215473	1	780	11	1.47986	1	2041	31	1.59382	2.61798e-12	7004	122	1.82783	1	3668	43	1.23016		1.26943
GO:BP	positive regulation of cell motility	GO:2000147	554	21092	1	487	16	1.25083	0.0209893	780	42	2.05004	0.000433596	2041	92	1.71614	1.73618e-09	7004	264	1.43505	2.81758e-12	3668	172	1.78528		1.64747
GO:BP	negative regulation of cell cycle phase transition	GO:1901988	256	21092	3.87733e-06	487	25	4.2295	1	780	11	1.16192	0.148492	2041	45	1.81655	2.92474e-12	7004	147	1.72922	1.66058e-05	3668	82	1.84188		2.15581
GO:BP	positive regulation of protein modification process	GO:0031401	1010	21092	1	487	40	1.71525	1	780	48	1.28512	0.0182614	2041	140	1.43246	3.14552e-12	7004	454	1.35365	6.14141e-08	3668	257	1.46319		1.44993
GO:BP	regulation of actin filament-based process	GO:0032970	402	21092	1	487	11	1.1851	0.00595467	780	35	2.35432	0.684357	2041	61	1.56812	4.61234e-10	7004	204	1.52818	4.11433e-12	3668	135	1.93106		1.71336
GO:BP	regulation of mitotic cell cycle phase transition	GO:1901990	332	21092	2.66016e-08	487	32	4.17446	1	780	13	1.05884	0.47653	2041	53	1.64973	4.48379e-12	7004	180	1.6327	1.82354e-09	3668	111	1.92253		2.08765
GO:BP	cellular response to organonitrogen compound	GO:0071417	638	21092	1	487	25	1.6971	1	780	38	1.61059	6.4058e-06	2041	109	1.76555	4.51026e-12	7004	307	1.44907	0.0041977	3668	157	1.41504		1.58747
GO:BP	positive regulation of organelle organization	GO:0010638	509	21092	1	487	17	1.44651	1	780	21	1.11564	1	2041	66	1.33999	6.58909e-12	7004	254	1.50275	4.16054e-09	3668	152	1.71717		1.42441
GO:BP	negative regulation of cell death	GO:0060548	1001	21092	0.386739	487	42	1.81721	1	780	57	1.5398	1.21068e-09	2041	168	1.7344	9.19001e-11	7004	444	1.33574	7.64105e-12	3668	271	1.55677		1.59678
GO:BP	primary metabolic process	GO:0044238	12718	21092	1	487	296	1.008	1	780	442	0.939781	1	2041	1232	1.00108	7.71644e-12	7004	4484	1.06174	1	3668	2235	1.01053		1.00422
GO:BP	organelle localization	GO:0051640	571	21092	0.182334	487	29	2.19964	1	780	32	1.51543	1	2041	74	1.33928	8.32035e-12	7004	279	1.47143	1	3668	128	1.28903		1.56296
GO:BP	positive regulation of locomotion	GO:0040017	570	21092	1	487	16	1.21572	0.00814547	780	44	2.08738	0.00011755	2041	96	1.74049	2.22355e-09	7004	270	1.42646	1.10343e-11	3668	174	1.75535		1.64508
GO:BP	response to peptide	GO:1901652	489	21092	1	487	21	1.85994	1	780	26	1.43776	3.16512e-10	2041	101	2.13446	1.14702e-11	7004	245	1.50879	0.0290716	3668	122	1.43463		1.67512
GO:BP	mitotic spindle organization	GO:0007052	135	21092	1.81989e-11	487	24	7.69957	1	780	4	0.801216	1	2041	8	0.612394	2.58107e-05	7004	77	1.71763	8.92176e-05	3668	50	2.12973		2.59211
GO:BP	regulation of protein kinase activity	GO:0045859	661	21092	0.0133496	487	35	2.29327	0.000596236	780	52	2.12728	2.4103e-05	2041	110	1.71975	1.86386e-11	7004	314	1.43054	7.85189e-07	3668	178	1.54848		1.82387
GO:BP	cellular component morphogenesis	GO:0032989	770	21092	1	487	15	0.843702	0.000523227	780	58	2.03686	3.00089e-06	2041	127	1.70446	2.11771e-11	7004	357	1.3962	2.45063e-05	3668	195	1.45624		1.48749
GO:BP	regulation of actin cytoskeleton organization	GO:0032956	361	21092	1	487	11	1.3197	0.428669	780	28	2.09736	1	2041	55	1.57445	4.2498e-09	7004	184	1.53491	2.22979e-11	3668	123	1.95923		1.69713
GO:BP	vesicle organization	GO:0016050	346	21092	1	487	7	0.876215	1	780	20	1.56307	1	2041	43	1.2843	2.60189e-11	7004	184	1.60145	1	3668	65	1.08025		1.28106
GO:BP	ossification	GO:0001503	415	21092	1	487	14	1.46106	0.00175764	780	37	2.41089	4.45709e-08	2041	85	2.11663	2.98898e-11	7004	213	1.54562	9.17048e-07	3668	123	1.7043		1.8477
GO:BP	positive regulation of DNA metabolic process	GO:0051054	300	21092	1	487	14	2.02114	1	780	12	1.08164	1	2041	33	1.13676	3.01555e-11	7004	164	1.64624	0.00182399	3668	86	1.64841		1.50684
GO:BP	developmental growth	GO:0048589	646	21092	1	487	18	1.20678	0.0398837	780	46	1.92552	2.55393e-05	2041	108	1.72769	1.21493e-10	7004	305	1.4218	3.37681e-11	3668	190	1.69126		1.59461
GO:BP	cell part morphogenesis	GO:0032990	671	21092	1	487	15	0.968183	0.0491445	780	47	1.89408	0.000196573	2041	108	1.66332	3.44412e-11	7004	317	1.42268	0.000347154	3668	169	1.44828		1.47931
GO:BP	negative regulation of organelle organization	GO:0010639	366	21092	0.0133359	487	24	2.84	1	780	20	1.47765	0.0855775	2041	60	1.69412	4.00088e-11	7004	192	1.57976	4.16796e-10	3668	121	1.90105		1.89852
GO:BP	cell morphogenesis involved in differentiation	GO:0000904	733	21092	1	487	15	0.88629	0.00122097	780	55	2.029	4.83969e-05	2041	118	1.66361	4.85596e-11	7004	341	1.40095	5.84441e-08	3668	198	1.55328		1.50663
GO:BP	double-strand break repair	GO:0006302	299	21092	1	487	16	2.3176	1	780	11	0.99482	1	2041	32	1.106	5.03117e-11	7004	163	1.64168	0.636274	3668	76	1.46161		1.50434
GO:BP	response to unfolded protein	GO:0006986	139	21092	1	487	2	0.623166	1	780	6	1.16724	0.13786	2041	29	2.15605	6.18889e-11	7004	90	1.94984	1	3668	32	1.3238		1.44402
GO:BP	positive regulation of cell projection organization	GO:0031346	347	21092	1	487	10	1.24813	1	780	15	1.16892	1	2041	53	1.57841	8.63051e-11	7004	183	1.58816	0.0046644	3668	95	1.57428		1.43158
GO:BP	cell-cell signaling by wnt	GO:0198738	450	21092	1	487	13	1.25118	1	780	30	1.80274	1	2041	58	1.33196	9.59734e-11	7004	226	1.5124	4.95767e-05	3668	125	1.5973		1.49911
GO:BP	regulation of intracellular transport	GO:0032386	338	21092	1	487	15	1.92204	1	780	18	1.44005	0.408395	2041	54	1.65102	9.91751e-11	7004	179	1.59481	1	3668	83	1.41205		1.60399
GO:BP	regulation of proteasomal protein catabolic process	GO:0061136	195	21092	1	487	5	1.11051	1	780	5	0.69336	1	2041	20	1.05991	9.9601e-11	7004	116	1.79141	1	3668	44	1.2975		1.19054
GO:BP	cellular response to chemical stress	GO:0062197	331	21092	1	487	12	1.57015	0.00493069	780	31	2.53254	0.00013832	2041	64	1.99814	1.00071e-10	7004	176	1.60124	4.85628e-08	3668	107	1.85885		1.91219
GO:BP	Wnt signaling pathway	GO:0016055	448	21092	1	487	13	1.25677	1	780	30	1.81078	1	2041	58	1.3379	1.09024e-10	7004	225	1.51243	3.73959e-05	3668	125	1.60443		1.50446
GO:BP	macroautophagy	GO:0016236	315	21092	1	487	6	0.824954	1	780	12	1.03013	1	2041	42	1.37789	1.1284e-10	7004	169	1.61565	1	3668	76	1.38737		1.2472
GO:BP	cell growth	GO:0016049	497	21092	1	487	15	1.30714	1	780	32	1.74107	0.0013592	2041	83	1.72582	1.18904e-10	7004	245	1.4845	2.63687e-06	3668	140	1.6198		1.57567
GO:BP	transmembrane receptor protein tyrosine kinase signaling pathway	GO:0007169	619	21092	1	487	19	1.32939	0.535031	780	41	1.79109	2.26295e-06	2041	108	1.80305	1.40396e-10	7004	294	1.4303	2.07267e-07	3668	171	1.58852		1.58847
GO:BP	microtubule-based transport	GO:0099111	209	21092	1	487	5	1.03613	1	780	8	1.03506	1	2041	32	1.58226	1.51278e-10	7004	122	1.75786	1	3668	50	1.37566		1.3574
GO:BP	positive regulation of cell differentiation	GO:0045597	877	21092	1	487	23	1.13584	0.00177314	780	62	1.91168	2.38739e-05	2041	137	1.61434	1.71653e-10	7004	395	1.35634	1.02545e-09	3668	236	1.54739		1.51312
GO:BP	transport along microtubule	GO:0010970	168	21092	1	487	4	1.03119	1	780	7	1.12671	1	2041	25	1.53782	1.72981e-10	7004	103	1.84629	1	3668	44	1.50602		1.40961
GO:BP	negative regulation of multicellular organismal process	GO:0051241	1035	21092	1	487	29	1.21352	2.97273e-07	780	81	2.11625	8.55682e-07	2041	162	1.61752	1.70622e-08	7004	446	1.29768	1.76716e-10	3668	273	1.51674		1.55234
GO:BP	negative regulation of developmental process	GO:0051093	929	21092	1	487	29	1.35198	2.18283e-06	780	73	2.12486	1.64444e-08	2041	155	1.72421	1.79586e-10	7004	415	1.34525	9.76204e-06	3668	230	1.42364		1.59399
GO:BP	regulation of actin filament organization	GO:0110053	275	21092	1	487	6	0.944947	1	780	22	2.16328	0.416397	2041	46	1.72862	1.69695e-08	7004	146	1.59879	1.95673e-10	3668	99	2.0701		1.70115
GO:BP	tissue morphogenesis	GO:0048729	631	21092	1	487	18	1.23547	2.13463e-05	780	54	2.31413	5.26514e-05	2041	105	1.71963	5.15511e-06	7004	280	1.33629	2.13203e-10	3668	184	1.67678		1.65646
GO:BP	cell cycle checkpoint signaling	GO:0000075	190	21092	8.87218e-06	487	21	4.7869	1	780	9	1.28089	1	2041	26	1.41415	2.16552e-10	7004	113	1.791	0.00121409	3668	61	1.84614		2.22382
GO:BP	nucleocytoplasmic transport	GO:0006913	331	21092	1	487	18	2.35523	1	780	19	1.5522	0.23484	2041	54	1.68593	2.32449e-10	7004	175	1.59214	0.0664766	3668	87	1.5114		1.73938
GO:BP	nuclear transport	GO:0051169	331	21092	1	487	18	2.35523	1	780	19	1.5522	0.23484	2041	54	1.68593	2.32449e-10	7004	175	1.59214	0.0664766	3668	87	1.5114		1.73938
GO:BP	regulation of supramolecular fiber organization	GO:1902903	380	21092	1	487	13	1.48166	0.437369	780	29	2.06366	0.462289	2041	59	1.60451	8.71658e-10	7004	194	1.53741	2.49885e-10	3668	125	1.89154		1.71576
GO:BP	positive regulation of multicellular organismal process	GO:0051240	1507	21092	1	487	38	1.09209	0.00507554	780	91	1.63287	8.10008e-08	2041	223	1.52921	1.59721e-09	7004	628	1.25493	2.61178e-10	3668	371	1.41563		1.38494
GO:BP	cell projection morphogenesis	GO:0048858	652	21092	1	487	15	0.996397	0.104191	780	45	1.86633	0.000289788	2041	105	1.66424	2.82345e-10	7004	306	1.41334	0.00020969	3668	166	1.46403		1.48087
GO:BP	Ras protein signal transduction	GO:0007265	353	21092	1	487	10	1.22691	1	780	22	1.68528	1	2041	48	1.40521	3.05727e-10	7004	184	1.56969	6.69597e-06	3668	106	1.72671		1.52276
GO:BP	positive regulation of protein localization	GO:1903829	459	21092	1	487	19	1.79279	1	780	32	1.88521	0.640847	2041	68	1.53099	3.28443e-10	7004	228	1.49587	2.61426e-05	3668	128	1.60356		1.66168
GO:BP	cell-substrate adhesion	GO:0031589	365	21092	1	487	11	1.30523	6.76439e-06	780	39	2.88932	0.00242757	2041	65	1.84033	1.4779e-08	7004	184	1.51809	3.35647e-10	3668	121	1.90625		1.89184
GO:BP	positive regulation of epithelial cell migration	GO:0010634	148	21092	1	487	4	1.17054	0.0757984	780	17	3.10606	1	2041	26	1.81546	0.000135153	7004	81	1.64814	3.82406e-10	3668	64	2.4866		2.04536
GO:BP	homeostatic process	GO:0042592	1684	21092	1	487	54	1.3888	0.00029717	780	104	1.66999	4.41555e-08	2041	245	1.50348	3.84692e-10	7004	697	1.24641	1.56008e-08	3668	398	1.35903		1.43354
GO:BP	DNA biosynthetic process	GO:0071897	200	21092	1	487	9	1.94895	1	780	11	1.48726	1	2041	27	1.39511	3.99147e-10	7004	117	1.76168	0.00815613	3668	61	1.75383		1.66937
GO:BP	carbohydrate derivative biosynthetic process	GO:1901137	656	21092	1	487	24	1.58451	1	780	33	1.3603	0.000112582	2041	107	1.6856	4.014e-10	7004	307	1.40931	0.0223184	3668	157	1.37621		1.48319
GO:BP	response to topologically incorrect protein	GO:0035966	161	21092	1	487	3	0.80702	1	780	6	1.00774	0.158293	2041	32	2.05399	4.04225e-10	7004	99	1.85174	1	3668	37	1.32149		1.4084
GO:BP	positive regulation of intracellular signal transduction	GO:1902533	995	21092	1	487	31	1.34936	0.000841039	780	69	1.87521	0.0206179	2041	138	1.43328	5.78087e-10	7004	438	1.32563	3.16756e-06	3668	246	1.42168		1.48103
GO:BP	cytoskeleton-dependent intracellular transport	GO:0030705	206	21092	1	487	4	0.840972	1	780	10	1.31267	1	2041	29	1.45481	8.42609e-10	7004	119	1.73961	1	3668	51	1.42361		1.35433
GO:BP	regulation of cell adhesion	GO:0030155	775	21092	1	487	17	0.950027	0.00314407	780	56	1.95393	6.22225e-07	2041	130	1.73347	1.27726e-06	7004	338	1.31337	8.82101e-10	3668	214	1.58782		1.50772
GO:BP	plasma membrane bounded cell projection morphogenesis	GO:0120039	647	21092	1	487	15	1.0041	0.177263	780	44	1.83896	0.000676996	2041	103	1.64516	9.44892e-10	7004	302	1.40564	0.00034091	3668	164	1.45757		1.47028
GO:BP	regulation of apoptotic signaling pathway	GO:2001233	366	21092	1	487	10	1.18334	1	780	24	1.77318	0.0855775	2041	60	1.69412	9.77412e-10	7004	188	1.54685	0.00280862	3668	100	1.57111		1.55372
GO:BP	negative regulation of molecular function	GO:0044092	1111	21092	1	487	38	1.48135	0.000731742	780	75	1.82545	0.0152999	2041	152	1.41385	9.82077e-10	7004	481	1.30377	6.44883e-08	3668	278	1.43886		1.49266
GO:BP	cellular nitrogen compound catabolic process	GO:0044270	468	21092	1	487	14	1.2956	1	780	24	1.38672	0.00618246	2041	77	1.70028	1.06594e-09	7004	230	1.47997	0.00855232	3668	120	1.47443		1.4674
GO:BP	regulation of proteolysis involved in protein catabolic process	GO:1903050	229	21092	1	487	5	0.945635	1	780	6	0.708498	1	2041	22	0.9928	1.11127e-09	7004	129	1.69639	1	3668	50	1.25552		1.11977
GO:BP	response to inorganic substance	GO:0010035	556	21092	1	487	23	1.7916	1	780	33	1.60495	1.21196e-09	2041	109	2.02594	0.0323028	7004	232	1.25656	1.69654e-05	3668	150	1.55133		1.64608
GO:BP	positive regulation of catalytic activity	GO:0043085	1176	21092	1	487	40	1.47313	1	780	63	1.44863	0.00775013	2041	161	1.41479	1.25875e-09	7004	505	1.29317	0.000229368	3668	273	1.33488		1.39292
GO:BP	positive regulation of cellular catabolic process	GO:0031331	415	21092	1	487	16	1.66979	1	780	17	1.1077	0.541776	2041	63	1.5688	1.28443e-09	7004	208	1.50934	0.000710215	3668	113	1.56574		1.48427
GO:BP	negative regulation of protein kinase activity	GO:0006469	205	21092	1	487	9	1.90142	0.499473	780	19	2.50624	0.170569	2041	38	1.9156	1.48321e-09	7004	118	1.7334	0.00924917	3668	62	1.73911		1.95915
GO:BP	negative regulation of programmed cell death	GO:0043069	900	21092	1	487	37	1.78052	0.733469	780	54	1.62246	2.02768e-08	2041	151	1.73384	3.47236e-09	7004	398	1.33172	1.81467e-09	3668	240	1.53341		1.60039
GO:BP	regulation of cell growth	GO:0001558	429	21092	1	487	14	1.41338	1	780	27	1.70188	0.00158642	2041	74	1.78258	2.21809e-09	7004	213	1.49518	0.000218127	3668	118	1.58166		1.59494
GO:BP	muscle structure development	GO:0061061	656	21092	1	487	15	0.990322	4.70042e-06	780	57	2.3496	2.24381e-09	2041	122	1.9219	5.6427e-07	7004	294	1.34963	2.55797e-09	3668	186	1.63041		1.64837
GO:BP	regulation of neuron projection development	GO:0010975	444	21092	1	487	11	1.073	1	780	29	1.76619	0.415232	2041	67	1.55943	2.45197e-09	7004	219	1.48536	0.00270302	3668	117	1.51527		1.47985
GO:BP	intracellular protein transport	GO:0006886	1098	21092	1	487	29	1.14389	1	780	38	0.935846	1	2041	118	1.11059	2.55067e-09	7004	474	1.30001	1	3668	204	1.06836		1.11174
GO:BP	response to peptide hormone	GO:0043434	408	21092	1	487	18	1.91074	1	780	22	1.45809	2.60057e-09	2041	87	2.20361	5.90774e-09	7004	203	1.49833	0.546529	3668	99	1.39529		1.69321
GO:BP	glycosylation	GO:0070085	247	21092	1	487	6	1.05207	1	780	10	1.09478	1	2041	28	1.17148	2.66365e-09	7004	136	1.65811	1	3668	60	1.39683		1.27465
GO:BP	regulation of proteasomal ubiquitin-dependent protein catabolic process	GO:0032434	141	21092	1	487	5	1.53582	1	780	5	0.958902	1	2041	16	1.17267	2.67546e-09	7004	88	1.87947	1	3668	35	1.42737		1.39485
GO:BP	regulation of transport	GO:0051049	1750	21092	1	487	40	0.989944	9.12568e-05	780	109	1.68427	2.72612e-09	2041	258	1.52355	2.8106e-09	7004	716	1.2321	1.12736e-08	3668	412	1.35378		1.35673
GO:BP	cellular response to unfolded protein	GO:0034620	100	21092	1	487	1	0.433101	1	780	6	1.62246	0.017397	2041	25	2.58354	2.78304e-09	7004	68	2.04777	1	3668	23	1.32256		1.60189
GO:BP	regulation of protein stability	GO:0031647	324	21092	1	487	14	1.87142	1	780	14	1.16844	1	2041	46	1.46719	2.80782e-09	7004	169	1.57077	0.259696	3668	83	1.47306		1.51018
GO:BP	cell surface receptor signaling pathway involved in cell-cell signaling	GO:1905114	551	21092	1	487	14	1.10044	1	780	35	1.71767	1	2041	69	1.29411	2.87012e-09	7004	262	1.43193	0.000162748	3668	145	1.51323		1.41148
GO:BP	negative regulation of cell population proliferation	GO:0008285	711	21092	1	487	22	1.34011	1	780	42	1.59736	1.28043e-07	2041	124	1.8023	2.28797e-07	7004	317	1.34265	2.94583e-09	3668	198	1.60134		1.53675
GO:BP	negative regulation of apoptotic process	GO:0043066	881	21092	1	487	35	1.7206	0.780506	780	53	1.62676	3.0021e-08	2041	148	1.73604	3.00201e-09	7004	391	1.33651	5.51103e-09	3668	234	1.52731		1.58945
GO:BP	regulation of cell morphogenesis	GO:0022604	310	21092	1	487	7	0.977969	0.0036643	780	30	2.61687	0.292352	2041	51	1.70013	7.25301e-08	7004	159	1.54457	3.0356e-09	3668	105	1.94767		1.75744
GO:BP	cellular response to peptide	GO:1901653	360	21092	1	487	19	2.28581	1	780	18	1.35205	1.17235e-07	2041	76	2.18165	3.09002e-09	7004	184	1.53917	1	3668	87	1.38965		1.74967
GO:BP	positive regulation of transcription by RNA polymerase II	GO:0045944	1243	21092	1	487	33	1.14982	1	780	57	1.24001	1	2041	148	1.23045	3.24915e-09	7004	528	1.27919	1	3668	256	1.18429		1.21675
GO:BP	nucleobase-containing compound catabolic process	GO:0034655	421	21092	1	487	12	1.23449	1	780	24	1.54153	0.0231105	2041	69	1.69372	3.68914e-09	7004	209	1.49498	0.0420731	3668	107	1.46147		1.48524
GO:BP	establishment of organelle localization	GO:0051656	436	21092	0.0100919	487	27	2.68205	1	780	24	1.4885	1	2041	54	1.27992	4.07692e-09	7004	215	1.48499	1	3668	98	1.29249		1.64559
GO:BP	membrane organization	GO:0061024	880	21092	1	487	27	1.32883	1	780	39	1.19841	1	2041	110	1.29177	4.08805e-09	7004	390	1.33461	1	3668	180	1.17619		1.26596
GO:BP	protein localization to nucleus	GO:0034504	311	21092	1	487	12	1.67113	1	780	18	1.56508	1	2041	43	1.42884	4.2055e-09	7004	163	1.57833	0.830161	3668	78	1.44219		1.53711
GO:BP	skeletal system development	GO:0001501	544	21092	1	487	19	1.51267	0.00574727	780	43	2.13743	0.000183807	2041	92	1.74769	3.79353e-08	7004	255	1.4116	4.22761e-09	3668	160	1.69126		1.70013
GO:BP	regulation of cellular amide metabolic process	GO:0034248	466	21092	1	487	16	1.48704	1	780	19	1.10253	1	2041	65	1.44146	4.72396e-09	7004	227	1.46694	1	3668	100	1.23396		1.34639
GO:BP	negative regulation of kinase activity	GO:0033673	228	21092	1	487	9	1.70961	0.261257	780	21	2.49062	1	2041	38	1.72236	4.97285e-09	7004	127	1.67741	0.00123714	3668	70	1.76543		1.87309
GO:BP	regulation of chromosome organization	GO:0033044	251	21092	0.000262974	487	22	3.7961	1	780	8	0.861865	1	2041	23	0.946954	5.25363e-09	7004	137	1.64368	0.00677226	3668	73	1.67239		1.7842
GO:BP	small molecule biosynthetic process	GO:0044283	561	21092	0.00744316	487	32	2.47045	0.0627067	780	41	1.97626	0.0164567	2041	87	1.60262	5.3109e-09	7004	265	1.42251	3.21017e-05	3668	150	1.53751		1.80187
GO:BP	cell cycle G2/M phase transition	GO:0044839	158	21092	5.36132e-09	487	23	6.30463	1	780	10	1.71146	1	2041	24	1.56974	1.17672e-05	7004	88	1.67725	0.0947244	3668	48	1.74692		2.602
GO:BP	response to organic cyclic compound	GO:0014070	918	21092	1	487	33	1.5569	1	780	53	1.56119	0.440426	2041	122	1.37338	5.38337e-09	7004	404	1.32529	2.22441e-05	3668	226	1.41564		1.44648
GO:BP	spindle assembly	GO:0051225	129	21092	5.39387e-09	487	21	7.05048	1	780	4	0.838481	1	2041	14	1.12154	0.00391215	7004	69	1.61076	0.000399154	3668	47	2.09506		2.54326
GO:BP	regulation of cellular component size	GO:0032535	369	21092	1	487	11	1.29109	0.613955	780	28	2.05189	0.0001673	2041	69	1.9324	5.44875e-09	7004	187	1.52611	2.24976e-05	3668	108	1.68301		1.6969
GO:BP	heterocycle catabolic process	GO:0046700	462	21092	1	487	13	1.21868	1	780	24	1.40473	0.025553	2041	74	1.65525	6.08645e-09	7004	225	1.4666	0.0209474	3668	117	1.45624		1.4403
GO:BP	cellular carbohydrate metabolic process	GO:0044262	291	21092	1	487	5	0.744159	1	780	14	1.30094	2.44945e-07	2041	65	2.30832	6.34217e-09	7004	154	1.59367	0.441282	3668	75	1.48203		1.48582
GO:BP	transcription by RNA polymerase II	GO:0006366	2676	21092	1	487	65	1.052	1	780	89	0.899347	1	2041	289	1.11606	6.38984e-09	7004	1048	1.17936	1	3668	504	1.08301		1.06596
GO:BP	cellular response to oxidative stress	GO:0034599	277	21092	1	487	11	1.71989	0.0104819	780	27	2.63577	0.000474165	2041	55	2.05191	6.40743e-09	7004	148	1.60899	7.4587e-06	3668	88	1.8268		1.96867
GO:BP	morphogenesis of an epithelium	GO:0002009	525	21092	1	487	16	1.31993	0.00554636	780	42	2.16328	0.00102451	2041	87	1.71252	1.64557e-06	7004	241	1.38239	6.78591e-09	3668	155	1.6977		1.65516
GO:BP	regulation of autophagy	GO:0010506	346	21092	1	487	12	1.50208	1	780	16	1.25045	0.407999	2041	55	1.64271	7.48536e-09	7004	177	1.54053	0.128185	3668	89	1.47912		1.48298
GO:BP	positive regulation of cellular component biogenesis	GO:0044089	500	21092	1	487	17	1.47254	1	780	26	1.40613	1	2041	60	1.2401	7.65853e-09	7004	240	1.44548	1.44727e-05	3668	138	1.58708		1.43027
GO:BP	endoplasmic reticulum unfolded protein response	GO:0030968	78	21092	1	-1	-1	270.41	1	780	4	1.38672	0.0271538	2041	21	2.78227	8.54403e-09	7004	56	2.16205	1	3668	17	1.25326		55.5989
GO:BP	regulation of Wnt signaling pathway	GO:0030111	325	21092	1	487	10	1.33262	1	780	25	2.08008	1	2041	43	1.36729	8.74082e-09	7004	168	1.55667	0.000724171	3668	93	1.64546		1.59642
GO:BP	cellular response to topologically incorrect protein	GO:0035967	120	21092	1	487	1	0.360917	1	780	6	1.35205	0.061008	2041	27	2.32518	8.94063e-09	7004	77	1.93233	1	3668	28	1.34173		1.46244
GO:BP	positive regulation of proteasomal protein catabolic process	GO:1901800	118	21092	1	487	4	1.46814	1	780	4	0.916645	1	2041	14	1.22609	9.33471e-09	7004	76	1.93956	1	3668	29	1.4132		1.39273
GO:BP	neuron projection morphogenesis	GO:0048812	632	21092	1	487	14	0.9594	1	780	40	1.71146	0.00438918	2041	98	1.60245	1.02206e-08	7004	292	1.39135	0.00231964	3668	157	1.42847		1.41863
GO:BP	wound healing	GO:0042060	441	21092	1	487	11	1.0803	0.000143887	780	41	2.51402	0.339655	2041	67	1.57004	0.000245346	7004	199	1.3589	1.05061e-08	3668	135	1.76029		1.65671
GO:BP	phospholipid biosynthetic process	GO:0008654	260	21092	1	487	6	0.999463	1	780	17	1.76807	1	2041	39	1.55012	1.16509e-08	7004	140	1.62153	0.0504376	3668	72	1.59238		1.50631
GO:BP	negative regulation of transferase activity	GO:0051348	267	21092	1	487	12	1.94652	0.346958	780	23	2.32938	1	2041	42	1.6256	1.17763e-08	7004	143	1.61286	6.20084e-05	3668	83	1.78754		1.86038
GO:BP	organic cyclic compound catabolic process	GO:1901361	510	21092	1	487	13	1.10398	1	780	29	1.53763	0.0250425	2041	80	1.62104	1.46081e-08	7004	243	1.43485	0.0881731	3668	124	1.39811		1.41912
GO:BP	cell morphogenesis involved in neuron differentiation	GO:0048667	573	21092	1	487	13	0.982602	0.870579	780	38	1.7933	0.021529	2041	88	1.58709	1.54701e-08	7004	268	1.40848	0.000138906	3668	150	1.50531		1.45536
GO:BP	regulation of protein serine/threonine kinase activity	GO:0071900	385	21092	0.701633	487	21	2.36237	0.00603517	780	34	2.38804	0.203481	2041	61	1.63736	1.78085e-08	7004	192	1.5018	0.237493	3668	96	1.43383		1.86468
GO:BP	cellular component organization or biogenesis	GO:0071840	8203	21092	1	487	222	1.17211	1	780	327	1.07795	1	2041	825	1.03934	1.85579e-08	7004	2950	1.08298	0.0013235	3668	1558	1.09215		1.09291
GO:BP	phospholipid metabolic process	GO:0006644	393	21092	1	487	11	1.21224	1	780	28	1.92659	1	2041	59	1.55144	2.18495e-08	7004	195	1.49422	0.00845682	3668	104	1.5217		1.54124
GO:BP	negative regulation of transcription by RNA polymerase II	GO:0000122	963	21092	1	487	32	1.43917	1	780	41	1.15128	1	2041	108	1.15897	2.39339e-08	7004	418	1.30714	0.569135	3668	209	1.24798		1.26091
GO:BP	negative regulation of cell migration	GO:0030336	287	21092	1	487	7	1.05634	1	780	21	1.97861	0.154076	2041	49	1.76437	1.80058e-05	7004	142	1.48997	2.48279e-08	3668	97	1.94347		1.64655
GO:BP	muscle tissue development	GO:0060537	404	21092	1	487	6	0.643219	3.8253e-06	780	42	2.8112	2.59172e-08	2041	84	2.14868	0.850909	7004	167	1.24482	0.00333073	3668	108	1.5372		1.67702
GO:BP	muscle cell differentiation	GO:0042692	377	21092	1	487	8	0.919046	0.00136219	780	35	2.51044	2.76075e-08	2041	80	2.19292	0.00363764	7004	169	1.34995	5.08181e-07	3668	115	1.75406		1.74528
GO:BP	aromatic compound catabolic process	GO:0019439	483	21092	1	487	13	1.1657	1	780	28	1.5676	0.0202687	2041	77	1.64747	3.07069e-08	7004	231	1.44025	0.0674828	3668	119	1.41673		1.44755
GO:BP	hexose metabolic process	GO:0019318	228	21092	1	487	1	0.189956	1	780	11	1.30461	1	2041	38	1.72236	3.20312e-08	7004	125	1.651	0.577162	3668	61	1.53845		1.28127
GO:BP	regulation of establishment of protein localization	GO:0070201	526	21092	1	487	20	1.64677	1	780	33	1.69649	1	2041	74	1.45385	3.45606e-08	7004	248	1.41983	0.000231572	3668	139	1.51956		1.5473
GO:BP	regulation of protein transport	GO:0051223	501	21092	1	487	19	1.6425	1	780	31	1.6732	1	2041	72	1.48515	3.50987e-08	7004	238	1.43058	0.00100794	3668	131	1.50356		1.547
GO:BP	response to hypoxia	GO:0001666	289	21092	1	487	10	1.49862	1	780	21	1.96492	0.000853693	2041	56	2.00247	3.73662e-08	7004	151	1.57344	0.000312928	3668	86	1.71115		1.75012
GO:BP	cellular response to hormone stimulus	GO:0032870	595	21092	1	487	22	1.60138	1	780	37	1.68154	0.00315145	2041	94	1.63262	4.14555e-08	7004	275	1.39183	0.103561	3668	141	1.36267		1.53401
GO:BP	actomyosin structure organization	GO:0031032	199	21092	1	487	4	0.870554	0.0354641	780	21	2.85358	0.92168	2041	35	1.81756	0.00937137	7004	97	1.46788	4.39887e-08	3668	74	2.13829		1.82957
GO:BP	organophosphate biosynthetic process	GO:0090407	608	21092	1	487	18	1.28221	1	780	33	1.46769	0.00136204	2041	97	1.6487	4.41554e-08	7004	280	1.38684	0.000853334	3668	154	1.45648		1.44838
GO:BP	cilium organization	GO:0044782	398	21092	1	487	12	1.30583	1	780	11	0.747365	1	2041	43	1.1165	4.54674e-08	7004	196	1.48301	0.126015	3668	100	1.44479		1.2195
GO:BP	negative regulation of locomotion	GO:0040013	339	21092	1	487	9	1.14982	1	780	24	1.91441	0.000345365	2041	64	1.95099	3.72059e-05	7004	162	1.43909	4.57169e-08	3668	109	1.84891		1.66064
GO:BP	glycoprotein metabolic process	GO:0009100	381	21092	1	487	11	1.25042	1	780	19	1.3485	1	2041	55	1.49181	4.67914e-08	7004	189	1.49386	0.0940541	3668	97	1.46398		1.40971
GO:BP	G1/S transition of mitotic cell cycle	GO:0000082	229	21092	1	487	12	2.26952	1	780	8	0.944665	1	2041	37	1.66971	4.75792e-08	7004	125	1.64379	0.0272969	3668	66	1.65728		1.63699
GO:BP	vacuole organization	GO:0007033	213	21092	1	487	3	0.610001	1	780	9	1.14258	1	2041	33	1.60107	4.81589e-08	7004	118	1.6683	1	3668	56	1.51181		1.30675
GO:BP	contractile actin filament bundle assembly	GO:0030038	106	21092	1	487	1	0.408585	1	780	12	3.06125	1	2041	17	1.65736	0.0247807	7004	57	1.61935	5.42302e-08	3668	48	2.6039		1.87009
GO:BP	stress fiber assembly	GO:0043149	106	21092	1	487	1	0.408585	1	780	12	3.06125	1	2041	17	1.65736	0.0247807	7004	57	1.61935	5.42302e-08	3668	48	2.6039		1.87009
GO:BP	regulation of vesicle-mediated transport	GO:0060627	543	21092	1	487	15	1.19641	1	780	27	1.34458	0.136974	2041	81	1.54156	5.43956e-08	7004	254	1.40866	0.650989	3668	126	1.33432		1.36511
GO:BP	response to decreased oxygen levels	GO:0036293	302	21092	1	487	10	1.43411	1	780	21	1.88034	0.000311363	2041	59	2.01892	5.49637e-08	7004	156	1.55557	0.000628475	3668	88	1.67558		1.7129
GO:BP	regulation of cell development	GO:0060284	512	21092	1	487	18	1.52262	0.0390482	780	39	2.05977	1.95887e-06	2041	94	1.89729	1.50577e-07	7004	240	1.4116	5.86529e-08	3668	149	1.67342		1.71294
GO:BP	protein localization to organelle	GO:0033365	1144	21092	1	487	39	1.47648	1	780	36	0.850941	1	2041	112	1.01173	6.19893e-08	7004	484	1.27406	1	3668	217	1.09074		1.14079
GO:BP	positive regulation of proteolysis involved in protein catabolic process	GO:1903052	136	21092	1	487	4	1.27383	1	780	5	0.994155	1	2041	16	1.21578	6.32898e-08	7004	83	1.83785	1	3668	33	1.39529		1.34338
GO:BP	nitrogen compound metabolic process	GO:0006807	12209	21092	1	487	277	0.982627	1	780	411	0.910301	1	2041	1166	0.986946	6.50922e-08	7004	4276	1.0547	1	3668	2143	1.00932		0.988779
GO:BP	negative regulation of catalytic activity	GO:0043086	762	21092	1	487	26	1.47777	0.0180496	780	53	1.88081	0.0111298	2041	112	1.51893	5.01818e-07	7004	335	1.32392	6.92153e-08	3668	204	1.53944		1.54817
GO:BP	regulation of intracellular protein transport	GO:0033157	230	21092	1	487	11	2.07135	1	780	14	1.64598	0.950701	2041	39	1.75231	7.0308e-08	7004	125	1.63664	0.0623484	3668	65	1.62508		1.74627
GO:BP	intrinsic apoptotic signaling pathway	GO:0097193	298	21092	1	487	10	1.45336	1	780	21	1.90558	0.103378	2041	51	1.7686	7.06505e-08	7004	154	1.55624	0.00512508	3668	84	1.62088		1.66093
GO:BP	negative regulation of protein serine/threonine kinase activity	GO:0071901	113	21092	1	487	5	1.91637	1	780	12	2.87161	1	2041	20	1.82905	7.28346e-08	7004	72	1.91878	0.286688	3668	36	1.83195		2.07355
GO:BP	glycoprotein biosynthetic process	GO:0009101	308	21092	1	487	9	1.26555	1	780	15	1.31693	1	2041	48	1.61052	8.22697e-08	7004	158	1.54482	0.999452	3668	77	1.43757		1.43508
GO:BP	urogenital system development	GO:0001655	363	21092	1	487	11	1.31243	0.00160666	780	34	2.53277	0.00858871	2041	63	1.79353	2.95168e-07	7004	179	1.48497	8.37875e-08	3668	114	1.80587		1.78591
GO:BP	signal transduction in response to DNA damage	GO:0042770	185	21092	0.0173185	487	16	3.74574	1	780	11	1.60784	1	2041	25	1.39651	8.79371e-08	7004	105	1.70919	1	3668	48	1.49196		1.99025
GO:BP	regulation of cellular macromolecule biosynthetic process	GO:2000112	490	21092	1	487	17	1.50259	1	780	20	1.10372	1	2041	69	1.45522	9.50745e-08	7004	232	1.42582	1	3668	108	1.26741		1.35095
GO:BP	positive regulation of intracellular transport	GO:0032388	201	21092	1	487	7	1.50831	1	780	11	1.47986	1	2041	34	1.74807	9.5502e-08	7004	112	1.67801	0.327014	3668	56	1.60207		1.60326
GO:BP	cilium assembly	GO:0060271	369	21092	1	487	9	1.05634	1	780	11	0.806101	1	2041	37	1.03622	1.00161e-07	7004	183	1.49347	0.199621	3668	93	1.44926		1.16828
GO:BP	positive regulation of cell cycle process	GO:0090068	252	21092	1.02594e-07	487	27	4.64036	1	780	11	1.18036	1	2041	35	1.4353	0.0060896	7004	119	1.42206	8.86998e-05	3668	79	1.80266		2.09615
GO:BP	mitotic metaphase plate congression	GO:0007080	58	21092	1.07177e-07	487	14	10.4542	1	780	1	0.466225	1	2041	7	1.24722	1	7004	31	1.60955	1	3668	16	1.58628		3.07269
GO:BP	cellular component disassembly	GO:0022411	488	21092	1	487	18	1.5975	1	780	20	1.10824	1	2041	64	1.3553	1.07681e-07	7004	231	1.42549	0.0426702	3668	121	1.42578		1.38246
GO:BP	tRNA processing	GO:0008033	137	21092	1	487	1	0.316132	1	780	6	1.18428	1	2041	18	1.35777	1.08439e-07	7004	83	1.82444	1	3668	25	1.04932		1.14639
GO:BP	alcohol metabolic process	GO:0006066	361	21092	0.0333704	487	23	2.75937	1.1646e-07	780	42	3.14605	0.0288669	2041	61	1.74621	0.00190712	7004	164	1.36807	1	3668	87	1.3858		2.0811
GO:BP	positive regulation of cell population proliferation	GO:0008284	954	21092	1	487	31	1.40735	0.315547	780	58	1.644	0.0364553	2041	132	1.42988	1.10395e-06	7004	406	1.28159	1.16728e-07	3668	244	1.47072		1.44671
GO:BP	positive regulation of supramolecular fiber organization	GO:1902905	176	21092	1	487	9	2.21472	1	780	15	2.30463	1	2041	30	1.7615	4.18097e-06	7004	97	1.6597	1.17462e-07	3668	67	2.18902		2.02592
GO:BP	regulation of DNA replication	GO:0006275	135	21092	1	487	10	3.20815	1	780	10	2.00304	1	2041	16	1.22479	1.17562e-07	7004	82	1.82916	0.152282	3668	42	1.78897		2.01082
GO:BP	positive regulation of cell cycle	GO:0045787	352	21092	1.23596e-07	487	32	3.93728	1	780	15	1.15232	1	2041	49	1.43856	0.000464346	7004	163	1.39449	0.0026745	3668	97	1.58459		1.90145
GO:BP	response to oxygen levels	GO:0070482	331	21092	1	487	10	1.30846	1	780	23	1.87898	0.00013832	2041	64	1.99814	1.27475e-07	7004	167	1.51936	0.000467243	3668	95	1.65038		1.67107
GO:BP	positive regulation of cell death	GO:0010942	584	21092	1	487	20	1.48322	0.154414	780	41	1.89843	6.30328e-06	2041	102	1.80494	3.30036e-07	7004	267	1.3768	1.28842e-07	3668	164	1.6148		1.63564
GO:BP	endosomal transport	GO:0016197	241	21092	1	487	4	0.718839	1	780	8	0.897627	1	2041	26	1.11489	1.35438e-07	7004	129	1.61192	1	3668	50	1.193		1.10726
GO:BP	embryonic morphogenesis	GO:0048598	616	21092	1	487	17	1.19525	0.0260727	780	45	1.9754	0.0140457	2041	94	1.57696	0.000260736	7004	266	1.30039	1.36514e-07	3668	171	1.59626		1.52885
GO:BP	kidney development	GO:0001822	312	21092	1	487	10	1.38814	0.00140044	780	31	2.68677	0.00486558	2041	57	1.88797	1.37637e-07	7004	159	1.53467	1.93116e-06	3668	98	1.80618		1.86074
GO:BP	negative regulation of cell motility	GO:2000146	303	21092	1	487	7	1.00056	1	780	21	1.87413	0.0809137	2041	52	1.77352	0.000350222	7004	144	1.43117	1.37731e-07	3668	99	1.8788		1.59164
GO:BP	regulation of transcription by RNA polymerase II	GO:0006357	2574	21092	1	487	63	1.06004	1	780	87	0.913974	1	2041	279	1.12014	1.48258e-07	7004	1001	1.17111	1	3668	488	1.09018		1.07109
GO:BP	positive regulation of phosphorylation	GO:0042327	821	21092	1	487	32	1.68809	1	780	49	1.6139	0.00139304	2041	123	1.54823	1.54188e-07	7004	360	1.32048	3.41161e-05	3668	205	1.43582		1.5213
GO:BP	monocarboxylic acid metabolic process	GO:0032787	604	21092	1	487	25	1.79264	0.0158525	780	45	2.01465	0.00100157	2041	97	1.65962	2.50343e-06	7004	271	1.35115	1.70366e-07	3668	168	1.59941		1.68349
GO:BP	negative regulation of apoptotic signaling pathway	GO:2001234	230	21092	1	487	8	1.50644	1	780	15	1.76355	0.950701	2041	39	1.75231	1.70541e-07	7004	124	1.62355	0.00782595	3668	68	1.70008		1.66918
GO:BP	negative regulation of mitotic cell cycle	GO:0045930	230	21092	5.50349e-05	487	22	4.1427	1	780	11	1.29327	0.00152448	2041	47	2.11176	1.70541e-07	7004	124	1.62355	3.05506e-05	3668	75	1.87509		2.20927
GO:BP	regulation of anatomical structure size	GO:0090066	505	21092	1	487	15	1.28644	0.0285675	780	39	2.08832	8.75753e-05	2041	88	1.8008	1.71913e-07	7004	237	1.41328	3.1078e-07	3668	145	1.65107		1.64798
GO:BP	cellular modified amino acid metabolic process	GO:0006575	185	21092	1	487	6	1.40465	1	780	10	1.46168	1	2041	24	1.34065	0.00568108	7004	92	1.49757	1.78235e-07	3668	69	2.1447		1.56985
GO:BP	epithelial cell proliferation	GO:0050673	441	21092	1	487	14	1.37492	0.237719	780	33	2.02348	2.01581e-07	2041	87	2.03871	0.0196839	7004	190	1.29744	0.000174588	3668	121	1.57774		1.66246
GO:BP	regulation of DNA repair	GO:0006282	212	21092	1	487	9	1.83863	1	780	5	0.63776	1	2041	25	1.21865	2.0384e-07	7004	116	1.64776	1	3668	54	1.46469		1.3615
GO:BP	non-membrane-bounded organelle assembly	GO:0140694	385	21092	4.96521e-06	487	31	3.4873	1	780	19	1.33449	1	2041	43	1.1542	5.65139e-07	7004	187	1.46269	2.13287e-07	3668	118	1.76242		1.84022
GO:BP	monosaccharide metabolic process	GO:0005996	247	21092	1	487	2	0.350689	1	780	11	1.20426	0.268742	2041	43	1.79906	2.20117e-07	7004	131	1.59715	0.189807	3668	67	1.55979		1.30219
GO:BP	cellular response to external stimulus	GO:0071496	324	21092	1	487	14	1.87142	0.996836	780	25	2.0865	2.30898e-07	2041	70	2.23269	5.9471e-07	7004	162	1.50571	0.00121669	3668	92	1.63279		1.86582
GO:BP	peptide metabolic process	GO:0006518	926	21092	1	487	20	0.935422	1	780	30	0.876059	1	2041	106	1.18296	2.329e-07	7004	399	1.29758	1	3668	192	1.19228		1.09686
GO:BP	renal system development	GO:0072001	321	21092	1	487	10	1.34922	0.000860145	780	32	2.69568	0.00263988	2041	59	1.89942	2.40099e-07	7004	162	1.51978	2.14696e-06	3668	100	1.79136		1.85109
GO:BP	cell cycle G1/S phase transition	GO:0044843	259	21092	1	487	14	2.34108	1	780	12	1.25287	1	2041	41	1.63591	2.41156e-07	7004	136	1.58129	0.0821227	3668	71	1.57633		1.6775
GO:BP	metaphase plate congression	GO:0051310	73	21092	2.55754e-07	487	15	8.89933	1	780	3	1.11128	1	2041	9	1.27407	1	7004	38	1.56759	1	3668	21	1.65419		2.90129
GO:BP	regulation of immune system process	GO:0002682	1488	21092	1	487	40	1.16425	1	780	79	1.43565	0.00171824	2041	200	1.389	0.00135705	7004	581	1.17583	2.63543e-07	3668	352	1.36028		1.305
GO:BP	glycerolipid metabolic process	GO:0046486	397	21092	1	487	13	1.41821	1	780	26	1.77095	0.0428757	2041	65	1.69199	2.65144e-07	7004	193	1.46399	0.0136983	3668	104	1.50637		1.5703
GO:BP	cellular response to environmental stimulus	GO:0104004	336	21092	1	487	12	1.54679	1	780	23	1.85102	0.00571081	2041	60	1.84538	2.7805e-07	7004	168	1.50571	0.00098966	3668	95	1.62582		1.67495
GO:BP	cellular response to abiotic stimulus	GO:0071214	336	21092	1	487	12	1.54679	1	780	23	1.85102	0.00571081	2041	60	1.84538	2.7805e-07	7004	168	1.50571	0.00098966	3668	95	1.62582		1.67495
GO:BP	glycerolipid biosynthetic process	GO:0045017	250	21092	1	487	6	1.03944	1	780	13	1.40613	0.0820364	2041	45	1.86015	2.78224e-07	7004	132	1.59003	0.0115657	3668	72	1.65608		1.51037
GO:BP	circulatory system process	GO:0003013	594	21092	1	487	22	1.60408	0.0103201	780	45	2.04856	1.59148e-05	2041	102	1.77455	0.205809	7004	241	1.22181	2.81526e-07	3668	165	1.5973		1.64926
GO:BP	dephosphorylation	GO:0016311	358	21092	1	487	12	1.45173	1	780	13	0.981937	0.299846	2041	57	1.64538	2.85853e-07	7004	177	1.48889	0.000929762	3668	100	1.60622		1.43483
GO:BP	regulation of response to external stimulus	GO:0032101	948	21092	1	487	35	1.599	1	780	47	1.34064	0.00658265	2041	135	1.47164	1.79958e-05	7004	397	1.26111	2.89491e-07	3668	241	1.46183		1.42684
GO:BP	negative regulation of mitotic cell cycle phase transition	GO:1901991	181	21092	0.000115208	487	19	4.54636	1	780	9	1.34458	0.0228184	2041	37	2.11251	2.92489e-07	7004	102	1.69704	3.82488e-06	3668	65	2.06502		2.3531
GO:BP	regulation of chromosome segregation	GO:0051983	128	21092	3.21309e-07	487	19	6.42884	1	780	4	0.845032	1	2041	15	1.21103	0.000434272	7004	71	1.6704	0.000851295	3668	46	2.0665		2.44436
GO:BP	axon development	GO:0061564	490	21092	1	487	11	0.972267	0.17086	780	36	1.98669	0.00074158	2041	83	1.75048	3.21596e-07	7004	230	1.41352	0.00247945	3668	127	1.49038		1.52267
GO:BP	RNA catabolic process	GO:0006401	291	21092	1	487	7	1.04182	1	780	17	1.57972	0.219787	2041	49	1.74011	3.53149e-07	7004	149	1.54193	0.14587	3668	77	1.52155		1.48503
GO:BP	regulation of actin filament bundle assembly	GO:0032231	104	21092	1	487	3	1.24933	0.261826	780	13	3.38013	1	2041	17	1.68924	0.709485	7004	52	1.50571	3.74263e-07	3668	46	2.54339		2.07356
GO:BP	positive regulation of protein-containing complex assembly	GO:0031334	193	21092	1	487	8	1.79524	1	780	13	1.82142	1	2041	25	1.33862	3.87342e-07	7004	107	1.66954	0.0230437	3668	58	1.72806		1.67058
GO:BP	export from cell	GO:0140352	866	21092	1	487	23	1.15027	0.0210749	780	58	1.81106	0.0833424	2041	120	1.43198	4.16605e-07	7004	375	1.30402	0.000258827	3668	210	1.39441		1.41835
GO:BP	extracellular matrix organization	GO:0030198	321	21092	1	487	11	1.48415	0.145563	780	27	2.27448	9.86704e-05	2041	63	2.0282	6.05153e-05	7004	154	1.44473	4.25869e-07	3668	102	1.82719		1.81175
GO:BP	cellular response to organic cyclic compound	GO:0071407	575	21092	1	487	18	1.35579	1	780	36	1.693	1	2041	73	1.31199	4.30067e-07	7004	263	1.3774	0.15388	3668	136	1.36006		1.41965
GO:BP	meiotic cell cycle process	GO:1903046	213	21092	4.46601e-07	487	24	4.88001	1	780	3	0.38086	1	2041	20	0.970343	1	7004	91	1.28657	1	3668	53	1.43082		1.78972
GO:BP	protein glycosylation	GO:0006486	228	21092	1	487	6	1.13974	1	780	10	1.18601	1	2041	26	1.17846	4.59139e-07	7004	122	1.61137	1	3668	55	1.38713		1.30054
GO:BP	macromolecule glycosylation	GO:0043413	228	21092	1	487	6	1.13974	1	780	10	1.18601	1	2041	26	1.17846	4.59139e-07	7004	122	1.61137	1	3668	55	1.38713		1.30054
GO:BP	osteoblast differentiation	GO:0001649	228	21092	1	487	11	2.08952	0.0298963	780	23	2.72782	0.000458721	2041	48	2.17561	4.59139e-07	7004	122	1.61137	0.00559734	3668	68	1.71499		2.06386
GO:BP	regulation of ubiquitin-dependent protein catabolic process	GO:2000058	171	21092	1	487	5	1.26638	1	780	5	0.790673	1	2041	17	1.02737	5.0545e-07	7004	97	1.70823	1	3668	38	1.27784		1.2141
GO:BP	extracellular structure organization	GO:0043062	322	21092	1	487	11	1.47954	0.153448	780	27	2.26742	0.000111298	2041	63	2.0219	4.11727e-05	7004	155	1.4496	5.18128e-07	3668	102	1.82151		1.80799
GO:BP	regulation of translation	GO:0006417	407	21092	1	487	14	1.48978	1	780	18	1.19592	1	2041	49	1.24416	5.26944e-07	7004	196	1.45022	1	3668	85	1.20092		1.3162
GO:BP	nucleobase-containing small molecule metabolic process	GO:0055086	674	21092	1	487	20	1.28517	1	780	29	1.16349	0.000248043	2041	108	1.65592	5.51374e-07	7004	301	1.34486	0.0125136	3668	162	1.38211		1.36631
GO:BP	histone modification	GO:0016570	485	21092	1	487	16	1.42879	1	780	10	0.557547	1	2041	62	1.32107	5.90443e-07	7004	227	1.40947	1	3668	104	1.23305		1.18998
GO:BP	mesenchymal cell differentiation	GO:0048762	238	21092	1	487	8	1.4558	6.12445e-07	780	32	3.63577	1.43979e-05	2041	53	2.3013	0.000137633	7004	119	1.50571	5.10287e-06	3668	79	1.9087		2.16146
GO:BP	regulation of canonical Wnt signaling pathway	GO:0060828	250	21092	1	487	8	1.38592	0.92219	780	21	2.27145	1	2041	37	1.52945	6.35004e-07	7004	131	1.57799	0.877095	3668	65	1.49507		1.65198
GO:BP	viral process	GO:0016032	413	21092	1	487	20	2.09734	1	780	13	0.85117	1	2041	58	1.45128	6.8924e-07	7004	198	1.44373	1	3668	80	1.11385		1.39148
GO:BP	connective tissue development	GO:0061448	274	21092	1	487	11	1.73873	1	780	21	2.07249	0.00953203	2041	51	1.92351	6.98794e-07	7004	141	1.54967	1.75876e-06	3668	89	1.86779		1.83044
GO:BP	regulation of mRNA metabolic process	GO:1903311	303	21092	1	487	11	1.57231	1	780	16	1.42791	1	2041	41	1.39835	7.50032e-07	7004	153	1.52062	0.346803	3668	78	1.48027		1.47989
GO:BP	external encapsulating structure organization	GO:0045229	324	21092	1	487	11	1.4704	0.170379	780	27	2.25342	0.00014129	2041	63	2.00942	6.90618e-05	7004	155	1.44065	7.63658e-07	3668	102	1.81027		1.79683
GO:BP	positive regulation of proteasomal ubiquitin-dependent protein catabolic process	GO:0032436	94	21092	1	487	4	1.84298	1	780	4	1.15068	1	2041	12	1.31925	7.78611e-07	7004	61	1.95422	1	3668	25	1.52933		1.55929
GO:BP	heart development	GO:0007507	583	21092	1	487	19	1.41148	1.31192e-06	780	54	2.50466	2.76528e-06	2041	103	1.82576	7.96626e-07	7004	265	1.36883	1.41504e-06	3668	160	1.57812		1.73777
GO:BP	chemotaxis	GO:0006935	620	21092	1	487	16	1.11768	0.0655469	780	44	1.91904	0.151101	2041	90	1.50012	0.245771	7004	250	1.21428	8.17744e-07	3668	169	1.56741		1.46371
GO:BP	endothelial cell migration	GO:0043542	218	21092	1	487	7	1.39069	0.00428509	780	24	2.97699	0.00486743	2041	44	2.08579	0.000488553	7004	109	1.50571	8.19798e-07	3668	76	2.00468		1.99277
GO:BP	cell junction organization	GO:0034330	703	21092	1	487	11	0.677682	0.00381251	780	52	2.00019	1	2041	93	1.36711	1.61667e-06	7004	310	1.32794	8.25711e-07	3668	187	1.52959		1.3805
GO:BP	regulation of mitotic nuclear division	GO:0007088	120	21092	8.31334e-07	487	18	6.49651	1	780	4	0.901368	1	2041	17	1.464	0.0547854	7004	62	1.5559	0.000791409	3668	44	2.10843		2.50524
GO:BP	canonical Wnt signaling pathway	GO:0060070	301	21092	1	487	9	1.29499	0.326009	780	25	2.24593	1	2041	46	1.57931	8.51192e-07	7004	152	1.52072	0.158918	3668	79	1.50921		1.63003
GO:BP	cell-cell signaling	GO:0007267	1663	21092	1	487	42	1.09382	0.00055359	780	102	1.65856	1	2041	198	1.2304	0.00121053	7004	644	1.16618	9.06439e-07	3668	384	1.32778		1.29535
GO:BP	central nervous system development	GO:0007417	1065	21092	1	487	28	1.13867	0.0177289	780	68	1.72656	0.112825	2041	142	1.37789	9.11708e-07	7004	448	1.26678	0.00329217	3668	244	1.31743		1.36547
GO:BP	regulation of neurogenesis	GO:0050767	370	21092	1	487	11	1.2876	1	780	24	1.75401	0.0018903	2041	66	1.84339	1.04235e-06	7004	180	1.46502	0.00140723	3668	102	1.58521		1.58704
GO:BP	attachment of mitotic spindle microtubules to kinetochore	GO:0051315	21	21092	1.04778e-06	487	9	18.5615	1	-1	-1	1004.38	1	2041	1	0.492102	1	7004	13	1.86421	0.623648	3668	11	3.01205		205.662
GO:BP	taxis	GO:0042330	622	21092	1	487	16	1.11409	0.0707696	780	44	1.91287	0.170061	2041	90	1.4953	0.224687	7004	251	1.21522	1.066e-06	3668	169	1.56237		1.45997
GO:BP	mitochondrion organization	GO:0007005	531	21092	1	487	16	1.30501	1	780	23	1.17127	0.019697	2041	83	1.61532	1.14558e-06	7004	244	1.38378	0.00211817	3668	136	1.47276		1.38963
GO:BP	mesenchyme development	GO:0060485	301	21092	1	487	8	1.1511	1.31134e-06	780	36	3.23414	2.90284e-06	2041	64	2.19729	0.000211174	7004	144	1.44068	5.89688e-06	3668	94	1.79577		1.9638
GO:BP	positive regulation of cell development	GO:0010720	305	21092	1	487	11	1.562	1	780	19	1.68452	0.700574	2041	49	1.66024	1.37836e-06	7004	153	1.51065	0.000503231	3668	89	1.67795		1.61907
GO:BP	tRNA modification	GO:0006400	95	21092	1	487	1	0.455895	1	780	5	1.42321	1	2041	14	1.52293	1.47163e-06	7004	61	1.93365	1	3668	16	0.968467		1.26083
GO:BP	immune system development	GO:0002520	1023	21092	1	487	36	1.52411	0.00112909	780	70	1.85031	0.000181194	2041	151	1.52537	1.56793e-06	7004	431	1.26874	2.883e-05	3668	247	1.38838		1.51138
GO:BP	positive regulation of phosphorus metabolic process	GO:0010562	903	21092	1	487	36	1.72665	1	780	52	1.55718	0.000146626	2041	137	1.56786	1.57366e-06	7004	386	1.28727	2.12066e-05	3668	223	1.42006		1.5118
GO:BP	positive regulation of phosphate metabolic process	GO:0045937	903	21092	1	487	36	1.72665	1	780	52	1.55718	0.000146626	2041	137	1.56786	1.57366e-06	7004	386	1.28727	2.12066e-05	3668	223	1.42006		1.5118
GO:BP	secretion by cell	GO:0032940	808	21092	1	487	22	1.17923	0.323943	780	51	1.7068	0.0597799	2041	114	1.45804	1.64317e-06	7004	350	1.30445	0.00105103	3668	195	1.38775		1.40725
GO:BP	meiotic cell cycle	GO:0051321	285	21092	1.672e-06	487	27	4.10306	1	780	4	0.379523	1	2041	28	1.01528	0.665506	7004	123	1.29967	1	3668	69	1.39217		1.63794
GO:BP	peptidyl-lysine modification	GO:0018205	424	21092	1	487	8	0.817171	1	780	10	0.63776	1	2041	51	1.24302	1.67516e-06	7004	201	1.42758	1	3668	85	1.15277		1.05566
GO:BP	positive regulation of gene expression	GO:0010628	1158	21092	1	487	34	1.27163	1	780	65	1.51785	0.0116626	2041	158	1.41001	1.69929e-06	7004	481	1.25086	0.00126885	3668	265	1.31591		1.35325
GO:BP	RNA localization	GO:0006403	199	21092	1	487	9	1.95875	1	780	6	0.815307	1	2041	21	1.09054	1.69954e-06	7004	108	1.63434	1	3668	49	1.4159		1.38297
GO:BP	protein polymerization	GO:0051258	284	21092	1	487	8	1.22	1	780	17	1.61865	1	2041	39	1.41913	1.71736e-06	7004	144	1.52692	0.0324531	3668	78	1.5793		1.4728
GO:BP	regulation of developmental growth	GO:0048638	320	21092	1	487	9	1.2181	1	780	19	1.60556	0.00515416	2041	58	1.87306	0.000166324	7004	152	1.43043	1.77816e-06	3668	100	1.79696		1.58482
GO:BP	regulation of stress fiber assembly	GO:0051492	91	21092	1	487	1	0.475935	1	780	11	3.2687	1	2041	15	1.70343	1	7004	45	1.48916	1.83172e-06	3668	41	2.59078		1.9056
GO:BP	sulfur compound metabolic process	GO:0006790	345	21092	1	487	16	2.00858	1	780	19	1.48922	1	2041	50	1.4977	1.83437e-06	7004	169	1.47516	0.00189489	3668	96	1.60008		1.61415
GO:BP	response to extracellular stimulus	GO:0009991	504	21092	1	487	20	1.71865	1	780	33	1.77054	1.84086e-06	2041	93	1.9069	0.000178523	7004	224	1.33841	0.0115635	3668	127	1.44898		1.6367
GO:BP	G2/M transition of mitotic cell cycle	GO:0000086	142	21092	1.98175e-06	487	19	5.79501	1	780	9	1.71387	1	2041	20	1.45551	7.56069e-05	7004	79	1.67537	0.115264	3668	44	1.78177		2.48431
GO:BP	cellular response to peptide hormone stimulus	GO:0071375	299	21092	1	487	17	2.46244	1	780	15	1.35657	5.70407e-06	2041	63	2.17743	2.0152e-06	7004	150	1.51075	1	3668	69	1.32699		1.76684
GO:BP	DNA-templated DNA replication	GO:0006261	163	21092	0.0006492	487	17	4.517	1	780	8	1.32717	1	2041	18	1.14119	2.09412e-06	7004	92	1.6997	0.00994788	3668	52	1.83444		2.1039
GO:BP	actin polymerization or depolymerization	GO:0008154	202	21092	1	487	4	0.857625	1	780	15	2.008	0.588128	2041	36	1.84173	2.21139e-06	7004	109	1.62498	5.36097e-06	3668	70	1.99267		1.665
GO:BP	negative regulation of chromosome organization	GO:2001251	98	21092	2.23808e-06	487	16	7.07103	1	780	3	0.827786	1	2041	15	1.58176	0.000831156	7004	57	1.75154	0.00847439	3668	36	2.11235		2.66889
GO:BP	establishment of chromosome localization	GO:0051303	85	21092	2.45372e-06	487	15	7.64295	1	780	4	1.27252	1	2041	11	1.33736	1	7004	43	1.52343	1	3668	21	1.42066		2.63938
GO:BP	nucleobase-containing compound transport	GO:0015931	226	21092	0.684174	487	15	2.87456	1	780	8	0.957204	1	2041	30	1.37179	2.81012e-06	7004	119	1.58566	1	3668	57	1.45029		1.6479
GO:BP	cellular response to hypoxia	GO:0071456	142	21092	1	487	5	1.525	1	780	12	2.28516	3.00448e-06	2041	39	2.83825	0.0614369	7004	71	1.50571	0.530657	3668	42	1.70078		1.97098
GO:BP	gland development	GO:0048732	440	21092	1	487	20	1.96864	1	780	31	1.90516	0.317401	2041	67	1.57361	6.76296e-05	7004	201	1.37567	3.0281e-06	3668	127	1.65974		1.69656
GO:BP	positive regulation of apoptotic process	GO:0043065	505	21092	1	487	18	1.54372	0.311522	780	36	1.92768	0.000357407	2041	86	1.75988	3.13978e-06	7004	232	1.38347	1.54141e-05	3668	139	1.58275		1.6395
GO:BP	nuclear export	GO:0051168	164	21092	1	487	9	2.37677	1	780	8	1.31907	1	2041	28	1.76437	3.22115e-06	7004	92	1.68933	1	3668	39	1.36744		1.7034
GO:BP	negative regulation of cytoskeleton organization	GO:0051494	165	21092	1	487	5	1.31243	1	780	12	1.96662	1	2041	27	1.69104	0.155801	7004	79	1.44183	3.26565e-06	3668	61	2.12586		1.70756
GO:BP	RNA modification	GO:0009451	180	21092	1	487	4	0.962446	1	780	7	1.0516	1	2041	28	1.60753	3.31308e-06	7004	99	1.65628	1	3668	31	0.990325		1.25364
GO:BP	regulation of small GTPase mediated signal transduction	GO:0051056	308	21092	1	487	11	1.54679	0.465272	780	25	2.19489	1	2041	46	1.54341	3.3509e-06	7004	153	1.49593	2.13429e-05	3668	94	1.75495		1.7072
GO:BP	respiratory system development	GO:0060541	212	21092	1	487	8	1.63434	0.271683	780	20	2.55104	0.354691	2041	38	1.85235	0.011147	7004	102	1.44889	3.38198e-06	3668	73	1.98005		1.89333
GO:BP	response to nutrient levels	GO:0031667	473	21092	1	487	19	1.73973	1	780	31	1.77224	3.47302e-06	2041	88	1.92263	0.000180804	7004	212	1.34973	0.00520419	3668	122	1.48316		1.6535
GO:BP	mitotic cell cycle checkpoint signaling	GO:0007093	144	21092	1.67862e-05	487	18	5.41376	1	780	8	1.50228	1	2041	22	1.57883	3.503e-06	7004	83	1.73575	0.0141618	3668	47	1.87683		2.42149
GO:BP	positive regulation of transport	GO:0051050	908	21092	1	487	23	1.09706	0.284008	780	56	1.66773	2.12299e-05	2041	141	1.60475	3.53017e-06	7004	386	1.28019	0.000336076	3668	218	1.38057		1.40606
GO:BP	regulation of nuclear division	GO:0051783	147	21092	3.59636e-06	487	19	5.5979	1	780	4	0.73581	1	2041	19	1.33571	0.129126	7004	72	1.47498	0.011193	3668	48	1.87764		2.20441
GO:BP	secretion	GO:0046903	943	21092	1	487	25	1.1482	0.232066	780	58	1.66318	0.00496067	2041	135	1.47944	3.71674e-06	7004	399	1.27419	0.0135014	3668	216	1.31714		1.37643
GO:BP	regulation of cell-substrate adhesion	GO:0010810	215	21092	1	487	5	1.00721	3.89176e-06	780	29	3.64739	0.0194394	2041	42	2.01876	0.0127529	7004	103	1.44268	1.69077e-05	3668	72	1.92567		2.00834
GO:BP	cytosolic transport	GO:0016482	169	21092	1	487	2	0.512545	1	780	9	1.44005	1	2041	23	1.40642	3.91712e-06	7004	94	1.67499	1	3668	26	0.884657		1.18373
GO:BP	chromosome separation	GO:0051304	132	21092	4.07024e-06	487	18	5.90592	1	780	4	0.819425	1	2041	17	1.33091	0.0553969	7004	67	1.52852	0.00233042	3668	46	2.00388		2.31773
GO:BP	regulation of actomyosin structure organization	GO:0110020	100	21092	1	487	1	0.433101	0.695904	780	12	3.24492	1	2041	18	1.86015	0.919945	7004	50	1.50571	4.27923e-06	3668	43	2.47262		1.9033
GO:BP	organic hydroxy compound metabolic process	GO:1901615	553	21092	0.255496	487	28	2.19291	4.62743e-06	780	51	2.49384	0.000767319	2041	91	1.70056	0.0308479	7004	231	1.25794	1	3668	119	1.2374		1.77653
GO:BP	regulation of nervous system development	GO:0051960	451	21092	1	487	13	1.24841	1	780	28	1.67882	0.000168029	2041	80	1.83311	4.75924e-06	7004	210	1.40221	0.00204683	3668	119	1.51726		1.53596
GO:BP	cellular response to decreased oxygen levels	GO:0036294	150	21092	1	487	5	1.44367	1	780	12	2.16328	4.77025e-06	2041	40	2.75577	0.036837	7004	75	1.50571	0.948944	3668	43	1.64841		1.90337
GO:BP	cell-matrix adhesion	GO:0007160	237	21092	1	487	6	1.09646	0.00173288	780	26	2.96653	0.0457173	2041	44	1.91858	4.79401e-06	7004	123	1.56289	5.49661e-05	3668	76	1.84397		1.87768
GO:BP	positive regulation of cytoskeleton organization	GO:0051495	195	21092	1	487	9	1.99893	1	780	16	2.21875	1	2041	30	1.58987	5.22655e-06	7004	105	1.62153	0.000108558	3668	65	1.91676		1.86917
GO:BP	cellular component organization	GO:0016043	8002	21092	1	487	218	1.1799	1	780	323	1.09151	1	2041	794	1.02541	5.38914e-06	7004	2853	1.07368	0.00619886	3668	1514	1.08797		1.09169
GO:BP	regulation of endothelial cell migration	GO:0010594	167	21092	1	487	3	0.778025	1	780	16	2.59076	0.743276	2041	31	1.91832	0.00863934	7004	84	1.51473	5.62801e-06	3668	61	2.1004		1.78044
GO:BP	negative regulation of Wnt signaling pathway	GO:0030178	170	21092	1	487	5	1.27383	1	780	16	2.54504	1	2041	28	1.7021	5.91691e-06	7004	94	1.66514	0.67087	3668	48	1.62361		1.76194
GO:BP	fatty acid metabolic process	GO:0006631	396	21092	1	487	19	2.07801	0.0703952	780	32	2.18513	1	2041	59	1.53968	0.000101435	7004	183	1.39164	6.1198e-06	3668	116	1.68442		1.77578
GO:BP	cell-substrate junction organization	GO:0150115	101	21092	1	487	1	0.428812	0.00970298	780	15	4.01599	0.194933	2041	23	2.35332	0.00852861	7004	56	1.6697	6.20416e-06	3668	43	2.44814		2.18319
GO:BP	regulation of GTPase activity	GO:0043087	367	21092	1	487	8	0.944089	1	780	21	1.54731	1	2041	54	1.52056	6.46836e-06	7004	176	1.44417	1	3668	87	1.36314		1.36385
GO:BP	positive regulation of programmed cell death	GO:0043068	517	21092	1	487	18	1.50789	0.233763	780	37	1.93524	0.000262229	2041	88	1.759	7.99436e-06	7004	235	1.36883	6.61042e-06	3668	143	1.5905		1.63229
GO:BP	respiratory tube development	GO:0030323	191	21092	1	487	6	1.36053	0.58913	780	18	2.54837	0.183417	2041	36	1.9478	0.107157	7004	90	1.41899	6.62075e-06	3668	67	2.01711		1.85856
GO:BP	negative regulation of cell differentiation	GO:0045596	682	21092	1	487	25	1.58761	7.47575e-06	780	58	2.29968	9.98447e-06	2041	114	1.72741	6.75816e-06	7004	299	1.32026	0.0384757	3668	161	1.35747		1.65848
GO:BP	smooth muscle tissue development	GO:0048745	23	21092	1	487	1	1.88305	7.25896e-06	780	10	11.757	1	2041	5	2.24655	1	7004	11	1.44025	0.344119	3668	12	3.00014		4.06539
GO:BP	regulation of binding	GO:0051098	370	21092	1	487	14	1.63876	1	780	27	1.97326	0.0621881	2041	61	1.70374	7.37915e-06	7004	177	1.4406	1	3668	87	1.35209		1.62169
GO:BP	positive regulation of response to DNA damage stimulus	GO:2001022	166	21092	1	487	6	1.56542	1	780	8	1.30318	1	2041	18	1.12057	7.44904e-06	7004	92	1.66898	1	3668	43	1.48953		1.42954
GO:BP	positive regulation of protein phosphorylation	GO:0001934	743	21092	1	487	32	1.86531	1	780	42	1.52856	0.00968491	2041	110	1.52995	7.53598e-06	7004	322	1.30508	1.72339e-05	3668	190	1.47046		1.53987
GO:BP	chromosome localization	GO:0050000	92	21092	7.70899e-06	487	15	7.06142	1	780	4	1.1757	1	2041	11	1.2356	1	7004	46	1.50571	1	3668	24	1.50007		2.4957
GO:BP	attachment of spindle microtubules to kinetochore	GO:0008608	44	21092	9.01578e-06	487	11	10.8275	1	-1	-1	479.364	1	2041	5	1.17434	1	7004	24	1.64259	0.0333369	3668	20	2.61376		99.1244
GO:BP	protein acylation	GO:0043543	275	21092	1	487	7	1.10244	1	780	8	0.786648	1	2041	33	1.2401	9.204e-06	7004	138	1.51119	1	3668	60	1.2546		1.179
GO:BP	cellular response to extracellular stimulus	GO:0031668	255	21092	1	487	11	1.86828	1	780	18	1.90878	9.20838e-06	2041	56	2.26946	0.00371097	7004	121	1.42895	0.522787	3668	67	1.51086		1.79726
GO:BP	Golgi organization	GO:0007030	160	21092	1	487	3	0.812064	1	780	5	0.845032	1	2041	16	1.03341	1.05007e-05	7004	89	1.6751	1	3668	33	1.18599		1.11032
GO:BP	hematopoietic or lymphoid organ development	GO:0048534	964	21092	1	487	34	1.52753	0.000551289	780	68	1.90746	0.000176782	2041	144	1.54369	2.62128e-05	7004	402	1.2558	1.09148e-05	3668	237	1.41371		1.52964
GO:BP	regulation of chromosome separation	GO:1905818	109	21092	1.11583e-05	487	16	6.35744	1	780	4	0.992331	1	2041	13	1.23251	0.0132568	7004	59	1.63004	0.000892234	3668	41	2.16295		2.47505
GO:BP	response to starvation	GO:0042594	204	21092	1	487	9	1.91074	1	780	17	2.25342	1.14069e-05	2041	48	2.43156	0.00485906	7004	100	1.47619	0.263565	3668	57	1.60669		1.93572
GO:BP	response to insulin	GO:0032868	254	21092	1	487	12	2.04614	1	780	16	1.70337	0.000146538	2041	53	2.15634	1.14244e-05	7004	129	1.52942	0.0408428	3668	71	1.60736		1.80853
GO:BP	regulation of cellular response to growth factor stimulus	GO:0090287	310	21092	1	487	7	0.977969	0.0799375	780	27	2.35519	0.00178523	2041	58	1.93349	1.18891e-05	7004	152	1.47657	0.00415221	3668	87	1.61379		1.6714
GO:BP	mitotic chromosome condensation	GO:0007076	19	21092	1.21352e-05	487	8	18.2358	1	-1	-1	1110.11	1	2041	1	0.543903	1	7004	10	1.58496	1	3668	10	3.02646		226.699
GO:BP	cellular response to oxygen levels	GO:0071453	167	21092	1	487	5	1.29671	1	780	13	2.10499	1.28678e-05	2041	42	2.59901	0.0360676	7004	82	1.47866	1	3668	46	1.58391		1.81266
GO:BP	regulation of proteolysis	GO:0030162	733	21092	1	487	11	0.649946	1	780	40	1.47564	1	2041	92	1.29706	1.30485e-05	7004	317	1.30235	0.417381	3668	165	1.2944		1.20388
GO:BP	meiotic nuclear division	GO:0140013	195	21092	1.41879e-05	487	21	4.66416	1	780	1	0.138672	1	2041	17	0.900926	1	7004	79	1.22001	1	3668	45	1.32699		1.65015
GO:BP	sulfur compound biosynthetic process	GO:0044272	145	21092	1	487	8	2.38952	1	780	6	1.11894	1	2041	21	1.49667	1.50105e-05	7004	82	1.70301	0.00044454	3668	51	2.02251		1.74613
GO:BP	ERAD pathway	GO:0036503	112	21092	1	487	2	0.773394	1	780	2	0.482875	1	2041	16	1.47631	1.64963e-05	7004	67	1.80148	1	3668	23	1.18086		1.14298
GO:BP	regulation of intrinsic apoptotic signaling pathway	GO:2001242	168	21092	1	487	5	1.28899	1	780	15	2.41438	0.0643302	2041	34	2.09144	1.67255e-05	7004	92	1.64911	0.00509315	3668	54	1.8483		1.85844
GO:BP	steroid metabolic process	GO:0008202	316	21092	0.0127592	487	22	3.01526	1.73291e-05	780	35	2.99505	1	2041	46	1.50434	1	7004	132	1.25794	1	3668	61	1.11002		1.97652
GO:BP	positive regulation of neurogenesis	GO:0050769	229	21092	1	487	7	1.32389	1	780	12	1.417	1	2041	33	1.4892	1.74454e-05	7004	118	1.55174	1	3668	59	1.48151		1.45267
GO:BP	regulation of protein modification by small protein conjugation or removal	GO:1903320	253	21092	1	487	7	1.1983	1	780	6	0.641289	1	2041	31	1.26624	1.77034e-05	7004	128	1.52357	0.228347	3668	68	1.54553		1.23498
GO:BP	positive regulation of ubiquitin-dependent protein catabolic process	GO:2000060	110	21092	1	487	4	1.57491	1	780	4	0.98331	1	2041	13	1.22131	1.80095e-05	7004	66	1.80685	1	3668	27	1.41143		1.39956
GO:BP	DNA integrity checkpoint signaling	GO:0031570	132	21092	0.0315173	487	13	4.26538	1	780	7	1.43399	1	2041	17	1.33091	1.82087e-05	7004	76	1.73385	1	3668	36	1.56826		2.06648
GO:BP	head development	GO:0060322	828	21092	1	487	20	1.04614	0.0882162	780	54	1.76355	0.611128	2041	111	1.38538	1.89435e-05	7004	352	1.28022	0.131857	3668	187	1.29867		1.35479
GO:BP	chromosome condensation	GO:0030261	47	21092	1.92343e-05	487	11	10.1364	1	780	1	0.575341	1	2041	2	0.439751	1	7004	15	0.961092	1	3668	13	1.5905		2.74062
GO:BP	cell-cell adhesion	GO:0098609	946	21092	1	487	19	0.869864	0.0743084	780	60	1.71508	0.0587512	2041	130	1.42013	0.414664	7004	366	1.1651	2.00161e-05	3668	232	1.41021		1.31608
GO:BP	striated muscle cell differentiation	GO:0051146	274	21092	1	487	6	0.948396	0.0252596	780	26	2.56594	5.2608e-05	2041	57	2.1498	0.234781	7004	121	1.32986	2.12322e-05	3668	86	1.80483		1.75977
GO:BP	glycerophospholipid biosynthetic process	GO:0046474	213	21092	1	487	4	0.813334	1	780	9	1.14258	1	2041	35	1.6981	2.14641e-05	7004	111	1.56933	0.137623	3668	60	1.6198		1.36863
GO:BP	response to lipid	GO:0033993	909	21092	1	487	31	1.47702	0.15913	780	57	1.69564	0.0815911	2041	125	1.42109	2.16582e-05	7004	382	1.26553	0.000236452	3668	219	1.38538		1.44893
GO:BP	nucleotide metabolic process	GO:0009117	597	21092	1	487	18	1.30583	1	780	26	1.17767	4.15414e-05	2041	101	1.74832	2.19971e-05	7004	264	1.33168	0.00855244	3668	147	1.4159		1.39588
GO:BP	amide biosynthetic process	GO:0043604	896	21092	1	487	23	1.11175	1	780	32	0.965751	1	2041	105	1.21103	2.29888e-05	7004	377	1.26708	1	3668	185	1.18728		1.14858
GO:BP	glycerophospholipid metabolic process	GO:0006650	310	21092	1	487	6	0.838259	1	780	19	1.65735	0.554662	2041	50	1.6668	2.34054e-05	7004	151	1.46685	0.00787796	3668	86	1.59524		1.4449
GO:BP	cellular homeostasis	GO:0019725	772	21092	1	487	13	0.729315	0.201341	780	50	1.75136	2.3941e-05	2041	124	1.65989	0.000101129	7004	327	1.27556	0.0272458	3668	180	1.34074		1.35137
GO:BP	positive regulation of proteolysis	GO:0045862	365	21092	1	487	7	0.830604	1	780	20	1.4817	1	2041	53	1.50058	2.58241e-05	7004	173	1.42733	1	3668	87	1.37061		1.32216
GO:BP	regulation of vasculature development	GO:1901342	292	21092	1	487	11	1.63154	0.512866	780	24	2.22255	0.120618	2041	50	1.76955	0.224005	7004	128	1.32008	2.59153e-05	3668	90	1.77234		1.74321
GO:BP	regulation of response to endoplasmic reticulum stress	GO:1905897	83	21092	1	487	2	1.04362	1	780	2	0.651591	0.0222281	2041	22	2.73917	2.59464e-05	7004	53	1.92296	1	3668	18	1.24705		1.52088
GO:BP	establishment of vesicle localization	GO:0051650	195	21092	1	487	2	0.444206	1	780	7	0.970703	1	2041	22	1.1659	2.88903e-05	7004	103	1.59065	1	3668	40	1.17954		1.0702
GO:BP	vascular process in circulatory system	GO:0003018	263	21092	1	487	11	1.81145	1	780	20	2.05635	0.00632252	2041	50	1.96467	1	7004	109	1.24808	2.89604e-05	3668	83	1.81472		1.77905
GO:BP	positive regulation of intracellular protein transport	GO:0090316	158	21092	1	487	6	1.64469	1	780	10	1.71146	0.615621	2041	30	1.96218	3.00299e-05	7004	87	1.65819	0.200786	3668	47	1.71052		1.73741
GO:BP	regulation of protein binding	GO:0043393	200	21092	1	487	7	1.51585	1	780	16	2.16328	0.480599	2041	36	1.86015	3.20803e-05	7004	105	1.581	1	3668	46	1.32256		1.68857
GO:BP	cellular response to transforming growth factor beta stimulus	GO:0071560	255	21092	1	487	8	1.35875	1	780	19	2.01482	0.557517	2041	43	1.74262	3.26298e-05	7004	128	1.51162	0.163013	3668	69	1.55596		1.63675
GO:BP	transmembrane receptor protein serine/threonine kinase signaling pathway	GO:0007178	376	21092	1	487	11	1.26705	0.83106	780	28	2.01369	0.0139376	2041	64	1.759	3.27525e-05	7004	177	1.41761	0.0313729	3668	98	1.49874		1.59122
GO:BP	nucleoside phosphate metabolic process	GO:0006753	607	21092	1	487	18	1.28432	1	780	26	1.15826	5.03605e-05	2041	102	1.73655	3.3055e-05	7004	267	1.32463	0.0220807	3668	147	1.39257		1.37927
GO:BP	epithelial to mesenchymal transition	GO:0001837	156	21092	1	487	5	1.38814	0.000692651	780	21	3.64014	0.205274	2041	31	2.05358	3.37358e-05	7004	86	1.66014	0.000920074	3668	53	1.95362		2.13912
GO:BP	axonogenesis	GO:0007409	442	21092	1	487	9	0.881879	0.545162	780	32	1.95772	0.0185352	2041	72	1.68339	3.44268e-05	7004	203	1.38307	0.0518588	3668	111	1.44407		1.47003
GO:BP	smoothened signaling pathway	GO:0007224	147	21092	1	487	3	0.883879	1	780	9	1.65557	1	2041	16	1.12481	3.5364e-05	7004	82	1.67984	1	3668	37	1.44735		1.35829
GO:BP	cellular response to nutrient levels	GO:0031669	224	21092	1	487	10	1.93348	1	780	15	1.81078	3.54791e-05	2041	50	2.30673	0.00524148	7004	108	1.45194	0.341814	3668	61	1.56592		1.81377
GO:BP	hemopoiesis	GO:0030097	923	21092	1	487	32	1.50154	0.00466515	780	63	1.8457	0.00152933	2041	135	1.5115	7.71631e-05	7004	384	1.25286	3.6107e-05	3668	226	1.40798		1.50391
GO:BP	response to metal ion	GO:0010038	363	21092	1	487	15	1.78967	1	780	20	1.48986	3.73912e-05	2041	70	1.99281	1	7004	142	1.17802	0.0610788	3668	94	1.48905		1.58788
GO:BP	microtubule-based movement	GO:0007018	417	21092	1	487	16	1.66178	1	780	11	0.713312	1	2041	47	1.16476	3.77996e-05	7004	193	1.39378	1	3668	94	1.29622		1.24597
GO:BP	ribosome biogenesis	GO:0042254	307	21092	1	487	6	0.846451	1	780	8	0.704652	1	2041	36	1.21182	3.94721e-05	7004	149	1.46157	1	3668	57	1.06764		1.05843
GO:BP	organ growth	GO:0035265	159	21092	1	487	2	0.544781	1	780	11	1.87076	1	2041	26	1.68986	1	7004	72	1.36366	4.03085e-05	3668	57	2.06142		1.5061
GO:BP	neuron death	GO:0070997	364	21092	1	487	9	1.07085	1	780	24	1.78292	4.1999e-05	2041	70	1.98734	0.000124635	7004	170	1.40643	0.00395159	3668	99	1.56395		1.5623
GO:BP	lung development	GO:0030324	187	21092	1	487	6	1.38963	0.453335	780	18	2.60288	0.265237	2041	35	1.9342	0.250679	7004	87	1.40104	4.41642e-05	3668	64	1.96801		1.85915
GO:BP	cellular response to insulin stimulus	GO:0032869	201	21092	1	487	11	2.3702	1	780	11	1.47986	0.00123812	2041	43	2.21079	4.53517e-05	7004	105	1.57313	1	3668	54	1.54485		1.83577
GO:BP	response to transforming growth factor beta	GO:0071559	261	21092	1	487	8	1.32751	1	780	20	2.07211	0.47729	2041	44	1.74216	4.59659e-05	7004	130	1.49994	0.349683	3668	69	1.52019		1.63238
GO:BP	secondary alcohol metabolic process	GO:1902652	146	21092	0.000742399	487	16	4.74631	4.64511e-05	780	22	4.07468	1	2041	22	1.5572	0.00475527	7004	76	1.56759	1	3668	34	1.3391		2.65698
GO:BP	recombinational repair	GO:0000725	173	21092	1	487	8	2.00278	1	780	6	0.937839	1	2041	17	1.01549	4.7293e-05	7004	93	1.61886	1	3668	43	1.42926		1.40085
GO:BP	mitotic spindle assembly	GO:0090307	76	21092	4.82894e-05	487	13	7.4083	1	780	2	0.711606	1	2041	6	0.815854	0.152614	7004	42	1.66421	0.00997848	3668	30	2.26984		2.57396
GO:BP	regulation of protein localization to nucleus	GO:1900180	141	21092	1	487	5	1.53582	1	780	9	1.72602	1	2041	24	1.759	4.96238e-05	7004	79	1.68725	0.0954268	3668	44	1.79441		1.7005
GO:BP	regulation of endocytosis	GO:0030100	206	21092	1	487	7	1.4717	1	780	10	1.31267	1	2041	32	1.6053	4.96582e-05	7004	107	1.56419	1	3668	48	1.33987		1.45875
GO:BP	regulation of G1/S transition of mitotic cell cycle	GO:2000045	164	21092	1	487	10	2.64086	1	780	7	1.15419	1	2041	29	1.82738	5.22711e-05	7004	89	1.63425	0.0272898	3668	51	1.78819		1.80897
GO:BP	regulation of hydrolase activity	GO:0051336	996	21092	1	487	20	0.86968	1	780	52	1.41178	1	2041	126	1.30733	5.36848e-05	7004	412	1.24569	0.00779069	3668	228	1.31633		1.23016
GO:BP	regulation of protein ubiquitination	GO:0031396	211	21092	1	487	7	1.43683	1	780	5	0.640783	1	2041	26	1.2734	5.40005e-05	7004	109	1.55566	0.0516901	3668	61	1.6624		1.31382
GO:BP	response to reactive oxygen species	GO:0000302	196	21092	1	487	9	1.98873	0.278477	780	19	2.62132	0.00159665	2041	42	2.21446	0.000946148	7004	99	1.52108	5.50351e-05	3668	66	1.93632		2.05638
GO:BP	regulation of protein polymerization	GO:0032271	204	21092	1	487	5	1.06152	1	780	11	1.45809	1	2041	28	1.41841	5.62743e-05	7004	106	1.56476	0.00357792	3668	63	1.77582		1.45572
GO:BP	mesenchymal cell migration	GO:0090497	61	21092	1	487	3	2.13	0.160344	780	10	4.43296	5.77597e-05	2041	22	3.72707	1	7004	27	1.33292	1	3668	15	1.414		2.60739
GO:BP	response to xenobiotic stimulus	GO:0009410	424	21092	1	487	20	2.04293	0.1119	780	33	2.10461	0.569999	2041	64	1.55987	5.80643e-05	7004	195	1.38497	0.00069674	3668	115	1.55963		1.7304
GO:BP	regulation of angiogenesis	GO:0045765	288	21092	1	487	10	1.50382	0.417273	780	24	2.25342	0.0834283	2041	50	1.79412	0.280444	7004	126	1.3175	5.89138e-05	3668	88	1.75703		1.72518
GO:BP	DNA recombination	GO:0006310	326	21092	1	487	17	2.2585	1	780	10	0.829479	1	2041	30	0.950995	6.09543e-05	7004	156	1.44105	1	3668	73	1.28764		1.35353
GO:BP	cholesterol metabolic process	GO:0008203	136	21092	0.000276121	487	16	5.0953	6.25702e-05	780	21	4.17545	1	2041	21	1.59571	0.0198332	7004	70	1.55	1	3668	33	1.39529		2.76235
GO:BP	positive regulation of transferase activity	GO:0051347	587	21092	0.122254	487	30	2.21346	1	780	33	1.52019	0.260821	2041	85	1.49643	6.30845e-05	7004	258	1.32359	0.00114876	3668	149	1.45961		1.60266
GO:BP	regulation of actin polymerization or depolymerization	GO:0008064	161	21092	1	487	4	1.07603	1	780	10	1.67957	1	2041	28	1.79724	0.0005441	7004	85	1.58988	6.71102e-05	3668	57	2.03581		1.63571
GO:BP	response to cytokine	GO:0034097	906	21092	1	487	22	1.05168	1	780	50	1.49233	0.381562	2041	121	1.38017	6.82488e-05	7004	378	1.25642	0.00156761	3668	214	1.35823		1.30777
GO:BP	skeletal system morphogenesis	GO:0048705	231	21092	1	487	7	1.31243	1	780	17	1.99003	1	2041	33	1.47631	7.11191e-05	7004	117	1.52527	0.00922869	3668	68	1.69272		1.59935
GO:BP	gliogenesis	GO:0042063	315	21092	1	487	9	1.23743	1	780	18	1.5452	0.0594608	2041	54	1.77157	0.320197	7004	136	1.30017	7.20698e-05	3668	94	1.71595		1.51406
GO:BP	regulation of macroautophagy	GO:0016241	158	21092	1	487	4	1.09646	1	780	3	0.513437	1	2041	25	1.63515	7.47423e-05	7004	86	1.63913	1	3668	40	1.45577		1.26799
GO:BP	vesicle localization	GO:0051648	212	21092	1	487	2	0.408585	1	780	7	0.892864	1	2041	23	1.12116	7.50414e-05	7004	109	1.54833	1	3668	43	1.16633		1.02745
GO:BP	cellular response to inorganic substance	GO:0071241	229	21092	1	487	7	1.32389	1	780	13	1.53508	7.57471e-05	2041	50	2.25636	1	7004	84	1.10463	1	3668	49	1.23041		1.49007
GO:BP	peptidyl-serine phosphorylation	GO:0018105	307	21092	1	487	14	1.97505	1	780	17	1.49739	1	2041	46	1.54844	7.61886e-05	7004	148	1.45176	0.106575	3668	81	1.51717		1.59796
GO:BP	DNA damage checkpoint signaling	GO:0000077	124	21092	0.378713	487	11	3.84202	1	780	7	1.52651	1	2041	17	1.41678	7.68027e-05	7004	71	1.72428	1	3668	35	1.62306		2.02653
GO:BP	protein dephosphorylation	GO:0006470	263	21092	1	487	9	1.48209	1	780	7	0.719723	1	2041	40	1.57173	8.21602e-05	7004	130	1.48854	0.774495	3668	68	1.48676		1.34977
GO:BP	rRNA metabolic process	GO:0016072	268	21092	1	487	6	0.969628	1	780	10	1.00899	1	2041	33	1.27249	8.4834e-05	7004	132	1.48324	1	3668	57	1.22301		1.19147
GO:BP	regulation of actin filament length	GO:0030832	162	21092	1	487	4	1.06938	1	780	10	1.6692	1	2041	28	1.78615	0.000773848	7004	85	1.58007	8.61558e-05	3668	57	2.02324		1.62561
GO:BP	glucose metabolic process	GO:0006006	184	21092	1	487	1	0.235381	1	780	9	1.32266	1	2041	32	1.79724	8.64434e-05	7004	97	1.58754	0.376019	3668	52	1.62508		1.31358
GO:BP	nucleic acid transport	GO:0050657	163	21092	1	487	9	2.39135	1	780	6	0.995375	1	2041	21	1.33139	8.64897e-05	7004	88	1.6258	1	3668	42	1.48167		1.56512
GO:BP	RNA transport	GO:0050658	163	21092	1	487	9	2.39135	1	780	6	0.995375	1	2041	21	1.33139	8.64897e-05	7004	88	1.6258	1	3668	42	1.48167		1.56512
GO:BP	generation of precursor metabolites and energy	GO:0006091	505	21092	1	487	15	1.28644	1	780	20	1.07093	8.75753e-05	2041	88	1.8008	0.0137442	7004	215	1.28209	0.0341291	3668	125	1.42333		1.37272
GO:BP	peptidyl-serine modification	GO:0018209	330	21092	1	487	15	1.96864	1	780	21	1.72079	1	2041	47	1.47183	8.93239e-05	7004	157	1.43271	0.102775	3668	86	1.49856		1.61851
GO:BP	I-kappaB kinase/NF-kappaB signaling	GO:0007249	288	21092	1	487	8	1.20306	1	780	18	1.69006	1	2041	42	1.50706	9.35448e-05	7004	140	1.46389	0.311791	3668	75	1.49747		1.47231
GO:BP	regulation of cell cycle G2/M phase transition	GO:1902749	110	21092	9.45805e-05	487	15	5.90592	1	780	6	1.47497	1	2041	20	1.87894	0.00315462	7004	61	1.66997	1	3668	33	1.72508		2.53097
GO:BP	regulation of RNA splicing	GO:0043484	182	21092	1	487	10	2.37967	1	780	8	1.18862	1	2041	23	1.30596	9.78254e-05	7004	96	1.58844	1	3668	47	1.48496		1.58953
GO:BP	sterol metabolic process	GO:0016125	152	21092	0.00128993	487	16	4.55895	9.79561e-05	780	22	3.91383	1	2041	24	1.63171	0.0324196	7004	76	1.50571	1	3668	36	1.36191		2.59442
GO:BP	response to hydrogen peroxide	GO:0042542	124	21092	1	487	7	2.44492	1	780	10	2.18073	0.112791	2041	27	2.25018	0.194965	7004	62	1.50571	9.8896e-05	3668	47	2.17954		2.11222
GO:BP	negative regulation of sister chromatid segregation	GO:0033046	51	21092	0.000565303	487	10	8.49217	1	780	2	1.06043	1	2041	9	1.82367	0.0366072	7004	32	1.88952	9.92652e-05	3668	26	2.93151		3.23946
GO:BP	negative regulation of mitotic sister chromatid segregation	GO:0033048	51	21092	0.000565303	487	10	8.49217	1	780	2	1.06043	1	2041	9	1.82367	0.0366072	7004	32	1.88952	9.92652e-05	3668	26	2.93151		3.23946
GO:BP	negative regulation of mitotic sister chromatid separation	GO:2000816	51	21092	0.000565303	487	10	8.49217	1	780	2	1.06043	1	2041	9	1.82367	0.0366072	7004	32	1.88952	9.92652e-05	3668	26	2.93151		3.23946
GO:BP	regulation of cell cycle checkpoint	GO:1901976	48	21092	0.033644	487	8	7.21834	1	780	3	1.69006	1	2041	7	1.50706	0.00537676	7004	32	2.00761	0.000103609	3668	25	2.99493		3.0836
GO:BP	regulation of epithelial cell proliferation	GO:0050678	372	21092	1	487	11	1.28067	0.127686	780	30	2.18073	0.000103982	2041	70	1.9446	0.027532	7004	163	1.31952	0.00339844	3668	101	1.56123		1.65735
GO:BP	negative regulation of growth	GO:0045926	247	21092	1	487	7	1.22741	1	780	20	2.18956	0.000366839	2041	51	2.13377	0.000111507	7004	123	1.49962	0.344371	3668	66	1.53651		1.71737
GO:BP	cell-substrate junction assembly	GO:0007044	95	21092	1	487	1	0.455895	0.00442145	780	15	4.26964	0.0697787	2041	23	2.50195	0.0308363	7004	52	1.64836	0.000111683	3668	39	2.36064		2.2473
GO:BP	establishment of RNA localization	GO:0051236	166	21092	1	487	9	2.34814	1	780	6	0.977386	1	2041	21	1.30733	0.000111684	7004	89	1.61456	1	3668	43	1.48953		1.54739
GO:BP	ER-nucleus signaling pathway	GO:0006984	47	21092	1	487	3	2.76447	1	780	7	4.02739	0.0543786	2041	15	3.29813	0.000114977	7004	34	2.17848	1	3668	7	0.856424		2.62498
GO:BP	chemical homeostasis	GO:0048878	1041	21092	1	487	27	1.12332	0.0564431	780	65	1.68844	0.000115499	2041	154	1.52878	0.000200008	7004	425	1.22945	0.00358643	3668	239	1.32019		1.37803
GO:BP	bone development	GO:0060348	235	21092	1	487	8	1.47439	0.398598	780	21	2.41643	0.0812302	2041	43	1.89093	0.000115706	7004	118	1.51212	0.000192503	3668	74	1.81072		1.82092
GO:BP	regulation of mitochondrion organization	GO:0010821	150	21092	1	487	4	1.15493	1	780	8	1.44219	1	2041	28	1.92904	0.000120101	7004	82	1.64624	0.104821	3668	46	1.76342		1.58717
GO:BP	cellular chemical homeostasis	GO:0055082	673	21092	1	487	11	0.707891	0.818244	780	43	1.72773	0.00012288	2041	109	1.67373	0.143194	7004	271	1.21262	1	3668	146	1.24746		1.31389
GO:BP	cellular response to starvation	GO:0009267	167	21092	1	487	8	2.07473	1	780	12	1.94307	0.000127535	2041	40	2.47525	0.00863934	7004	84	1.51473	0.424936	3668	48	1.65277		1.93211
GO:BP	metaphase/anaphase transition of cell cycle	GO:0044784	97	21092	0.000129841	487	14	6.25094	1	780	4	1.11509	1	2041	12	1.27845	0.0668396	7004	52	1.61437	0.0182461	3668	35	2.07484		2.46674
GO:BP	regulation of I-kappaB kinase/NF-kappaB signaling	GO:0043122	255	21092	1	487	8	1.35875	1	780	15	1.59065	1	2041	37	1.49946	0.000136277	7004	126	1.488	0.088461	3668	70	1.57851		1.50307
GO:BP	double-strand break repair via homologous recombination	GO:0000724	169	21092	1	487	8	2.05018	1	780	6	0.960036	1	2041	17	1.03953	0.000142945	7004	90	1.60372	1	3668	42	1.42906		1.4165
GO:BP	regulation of neuron death	GO:1901214	322	21092	1	487	8	1.07603	1	780	23	1.9315	0.00631847	2041	58	1.86143	0.000146886	7004	153	1.43089	0.207295	3668	83	1.48221		1.55641
GO:BP	regulation of G2/M transition of mitotic cell cycle	GO:0010389	98	21092	0.000148325	487	14	6.18715	1	780	5	1.37964	1	2041	17	1.79266	0.00627838	7004	55	1.69008	0.399415	3668	32	1.87764		2.58544
GO:BP	neural crest cell migration	GO:0001755	59	21092	1	487	3	2.20221	0.119406	780	10	4.58322	0.000156577	2041	21	3.67826	1	7004	26	1.32707	1	3668	15	1.46193		2.65054
GO:BP	cellular amino acid metabolic process	GO:0006520	295	21092	1	487	7	1.0277	1	780	15	1.37497	0.00383525	2041	55	1.92671	0.00016165	7004	142	1.44957	0.00328605	3668	84	1.63737		1.48326
GO:BP	mitotic spindle midzone assembly	GO:0051256	11	21092	0.000161943	487	6	23.6237	1	-1	-1	1917.45	1	2041	1	0.939468	1	7004	6	1.64259	1	3668	7	3.65926		389.464
GO:BP	lipid modification	GO:0030258	212	21092	1	487	9	1.83863	1	780	13	1.65818	1	2041	35	1.70611	0.000162024	7004	108	1.53412	0.00148529	3668	66	1.79018		1.70544
GO:BP	positive regulation of cell adhesion	GO:0045785	477	21092	1	487	7	0.635577	1	780	30	1.70069	0.0236372	2041	76	1.64653	0.00106141	7004	210	1.32578	0.000162354	3668	129	1.55511		1.37274
GO:BP	positive regulation of protein transport	GO:0051222	300	21092	1	487	10	1.44367	1	780	21	1.89287	0.469841	2041	49	1.68791	0.000163243	7004	144	1.44548	0.00182399	3668	86	1.64841		1.62367
GO:BP	positive regulation of DNA repair	GO:0045739	128	21092	1	487	6	2.03016	1	780	3	0.633774	1	2041	14	1.1303	0.000166705	7004	72	1.69392	1	3668	35	1.57234		1.4121
GO:BP	reproductive process	GO:0022414	1496	21092	0.053574	487	60	1.73703	1	780	68	1.22914	1	2041	164	1.13289	0.000168469	7004	591	1.18967	0.00148676	3668	331	1.27229		1.3122
GO:BP	kidney epithelium development	GO:0072073	149	21092	1	487	3	0.872015	0.00572786	780	19	3.44818	1	2041	25	1.73392	0.428391	7004	71	1.43497	0.000169214	3668	53	2.0454		1.9069
GO:BP	pyridine-containing compound metabolic process	GO:0072524	80	21092	1	-1	-1	263.65	1	780	5	1.69006	0.000176265	2041	25	3.22942	0.297671	7004	43	1.61864	0.0109711	3668	31	2.22823		54.4833
GO:BP	epithelial tube morphogenesis	GO:0060562	338	21092	1	487	11	1.4095	0.0550733	780	29	2.32009	0.218098	2041	55	1.68159	0.0268156	7004	150	1.33643	0.000176915	3668	98	1.66724		1.68297
GO:BP	striated muscle tissue development	GO:0014706	235	21092	1	487	5	0.921491	0.398598	780	21	2.41643	0.000180867	2041	50	2.19876	1	7004	94	1.20457	1	3668	61	1.49262		1.64677
GO:BP	reproduction	GO:0000003	1505	21092	0.063867	487	60	1.72665	1	780	69	1.23975	1	2041	164	1.12611	0.000181374	7004	594	1.18856	0.000975473	3668	334	1.27614		1.31144
GO:BP	actin filament polymerization	GO:0030041	172	21092	1	487	2	0.503605	1	780	12	1.88658	1	2041	28	1.6823	0.000181428	7004	91	1.59325	0.000358114	3668	58	1.93905		1.52096
GO:BP	centriole assembly	GO:0098534	46	21092	1	487	2	1.88305	1	-1	-1	458.522	1	2041	5	1.12328	0.838779	7004	27	1.76757	0.000184216	3668	24	3.00014		93.2592
GO:BP	regulation of epithelial to mesenchymal transition	GO:0010717	95	21092	1	487	2	0.911791	1	780	11	3.13107	1	2041	18	1.95805	0.0001874	7004	57	1.80685	0.0106527	3668	35	2.11852		1.98526
GO:BP	nucleic acid phosphodiester bond hydrolysis	GO:0090305	254	21092	1	487	5	0.85256	1	780	6	0.638764	1	2041	37	1.50537	0.000205539	7004	125	1.482	1	3668	59	1.33569		1.16288
GO:BP	microtubule organizing center organization	GO:0031023	146	21092	1	487	10	2.96644	1	780	2	0.370425	1	2041	25	1.76955	0.00209308	7004	77	1.58822	0.000213194	3668	52	2.04804		1.74853
GO:BP	mRNA catabolic process	GO:0006402	242	21092	1	487	6	1.0738	1	780	14	1.56436	1	2041	38	1.62272	0.000218308	7004	120	1.49327	1	3668	58	1.37816		1.42646
GO:BP	regulation of cell shape	GO:0008360	154	21092	1	487	2	0.562468	1	780	15	2.63387	1	2041	24	1.61052	0.226016	7004	74	1.44705	0.000221391	3668	54	2.01633		1.65405
GO:BP	regulation of response to wounding	GO:1903034	162	21092	1	487	6	1.60408	0.237404	780	17	2.83764	1	2041	28	1.78615	0.874159	7004	75	1.39418	0.000225721	3668	56	1.98775		1.92196
GO:BP	positive regulation of angiogenesis	GO:0045766	166	21092	1	487	4	1.04362	1	780	11	1.79188	1	2041	27	1.68086	0.682746	7004	77	1.39686	0.000226533	3668	57	1.97449		1.57754
GO:BP	positive regulation of vasculature development	GO:1904018	166	21092	1	487	4	1.04362	1	780	11	1.79188	1	2041	27	1.68086	0.682746	7004	77	1.39686	0.000226533	3668	57	1.97449		1.57754
GO:BP	brain development	GO:0007420	780	21092	1	487	20	1.11051	0.485831	780	49	1.69873	1	2041	101	1.33814	0.000229424	7004	328	1.26634	0.157912	3668	177	1.30487		1.34372
GO:BP	regulation of cell division	GO:0051302	189	21092	0.000230748	487	19	4.35392	1	780	9	1.28767	1	2041	23	1.25759	1	7004	85	1.35434	1	3668	48	1.46039		1.94278
GO:BP	response to radiation	GO:0009314	451	21092	1	487	16	1.5365	1	780	20	1.19916	1	2041	55	1.26026	0.000230897	7004	203	1.35547	0.773454	3668	107	1.36426		1.34313
GO:BP	regulation of mitotic sister chromatid segregation	GO:0033047	56	21092	0.00142074	487	10	7.73394	1	780	2	0.965751	1	2041	9	1.66085	0.0166426	7004	35	1.88214	0.000246104	3668	27	2.77245		3.00303
GO:BP	negative regulation of metabolic process	GO:0009892	3575	21092	1	487	92	1.11455	1	780	146	1.10433	1	2041	401	1.15916	0.000248402	7004	1322	1.11359	0.00856677	3668	716	1.15166		1.12866
GO:BP	vesicle cargo loading	GO:0035459	33	21092	1	487	1	1.31243	1	780	3	2.45828	1	2041	3	0.939468	0.000252272	7004	26	2.37264	1	3668	1	0.174251		1.45141
GO:BP	ion transport	GO:0006811	1572	21092	1	487	33	0.909181	0.0788999	780	89	1.53095	0.000254186	2041	214	1.40681	1	7004	550	1.05361	0.00686252	3668	341	1.24736		1.22958
GO:BP	immune system process	GO:0002376	2842	21092	1	487	79	1.2039	1	780	132	1.25595	0.72089	2041	327	1.18905	1	7004	1007	1.06703	0.000255231	3668	594	1.20185		1.18356
GO:BP	regulation of transmembrane receptor protein serine/threonine kinase signaling pathway	GO:0090092	272	21092	1	487	9	1.43305	1	780	22	2.18714	0.320416	2041	46	1.74769	0.000256062	7004	132	1.46143	0.428811	3668	71	1.50099		1.66606
GO:BP	anterior/posterior pattern specification	GO:0009952	224	21092	1	487	4	0.773394	1	780	18	2.17294	1	2041	27	1.24563	1	7004	89	1.1965	0.000261857	3668	71	1.82263		1.44222
GO:BP	cation transport	GO:0006812	1199	21092	1	487	24	0.866924	0.0228316	780	74	1.66892	0.000263046	2041	171	1.47384	1	7004	425	1.06743	0.201118	3668	258	1.23734		1.26289
GO:BP	regulation of cell cycle G1/S phase transition	GO:1902806	192	21092	1	487	12	2.70688	1	780	11	1.54923	1	2041	32	1.72236	0.000263967	7004	99	1.55276	0.16709	3668	55	1.64721		1.83569
GO:BP	transmembrane transport	GO:0055085	1538	21092	1	487	34	0.95744	0.166333	780	86	1.51205	0.000269414	2041	210	1.41103	1	7004	569	1.11411	0.010725	3668	333	1.24502		1.24793
GO:BP	protein acetylation	GO:0006473	233	21092	1	487	5	0.9294	1	780	6	0.696335	1	2041	29	1.28622	0.000270578	7004	116	1.49925	1	3668	49	1.20928		1.1241
GO:BP	positive regulation of endothelial cell migration	GO:0010595	105	21092	1	487	3	1.23743	1	780	11	2.83287	1	2041	20	1.96841	0.0407228	7004	56	1.60609	0.000271176	3668	41	2.24534		1.97803
GO:BP	negative regulation of chromosome segregation	GO:0051985	53	21092	0.000827749	487	10	8.17171	1	780	2	1.02042	1	2041	9	1.75486	0.0341571	7004	33	1.87504	0.000271527	3668	26	2.82089		3.12858
GO:BP	negative regulation of chromosome separation	GO:1905819	53	21092	0.000827749	487	10	8.17171	1	780	2	1.02042	1	2041	9	1.75486	0.0341571	7004	33	1.87504	0.000271527	3668	26	2.82089		3.12858
GO:BP	negative regulation of cell adhesion	GO:0007162	287	21092	1	487	10	1.50906	0.395994	780	24	2.26127	0.000283406	2041	57	2.05243	0.233406	7004	126	1.32209	0.478192	3668	74	1.48265		1.7255
GO:BP	ncRNA transcription	GO:0098781	62	21092	1	487	1	0.698549	1	780	4	1.74458	1	2041	8	1.33344	0.000284949	7004	41	1.99142	1	3668	12	1.11296		1.37619
GO:BP	response to ionizing radiation	GO:0010212	143	21092	1	487	8	2.42294	1	780	7	1.32369	1	2041	22	1.58987	0.000286123	7004	78	1.64259	1	3668	37	1.48783		1.69338
GO:BP	sprouting angiogenesis	GO:0002040	124	21092	1	487	5	1.74637	1	780	10	2.18073	1	2041	24	2.00016	0.0189351	7004	65	1.57857	0.000290245	3668	46	2.13317		1.9278
GO:BP	positive regulation of actin filament bundle assembly	GO:0032233	63	21092	1	487	2	1.37492	1	780	6	2.57534	1	2041	13	2.13244	1	7004	31	1.48181	0.00030086	3668	29	2.64695		2.04229
GO:BP	fibroblast proliferation	GO:0048144	107	21092	1	487	5	2.02383	1	780	8	2.02176	1	2041	18	1.73846	0.000311482	7004	62	1.74494	0.0797009	3668	36	1.93467		1.89273
GO:BP	mitotic spindle elongation	GO:0000022	12	21092	0.000317564	487	6	21.655	1	-1	-1	1757.67	1	2041	1	0.861179	1	7004	6	1.50571	1	3668	7	3.35433		357.009
GO:BP	signal transduction by p53 class mediator	GO:0072331	176	21092	1	487	9	2.21472	1	780	13	1.99735	1	2041	27	1.58535	0.000323415	7004	92	1.57415	1	3668	38	1.24154		1.72262
GO:BP	MAPK cascade	GO:0000165	769	21092	1	487	18	1.01376	1	780	46	1.61754	1	2041	103	1.38416	0.000328786	7004	323	1.26488	0.0213715	3668	180	1.34597		1.32526
GO:BP	cellular response to metal ion	GO:0071248	199	21092	1	487	6	1.30583	1	780	12	1.63061	0.000341976	2041	44	2.28494	1	7004	69	1.04416	1	3668	43	1.24252		1.50161
GO:BP	regulation of MAPK cascade	GO:0043408	668	21092	1	487	13	0.84286	1	780	37	1.49778	1	2041	85	1.31497	0.000347016	7004	285	1.28481	0.0175577	3668	160	1.37731		1.26355
GO:BP	regulation of sister chromatid segregation	GO:0033045	105	21092	0.00035995	487	14	5.77467	1	780	4	1.03013	1	2041	13	1.27947	0.00675228	7004	58	1.66345	0.00700135	3668	38	2.08105		2.36576
GO:BP	transforming growth factor beta receptor signaling pathway	GO:0007179	205	21092	1	487	6	1.26761	1	780	16	2.11052	1	2041	35	1.76437	0.000368121	7004	104	1.52775	1	3668	54	1.51471		1.63699
GO:BP	negative regulation of mitotic metaphase/anaphase transition	GO:0045841	49	21092	0.000378909	487	10	8.83879	1	780	2	1.10372	1	2041	8	1.68721	0.132798	7004	30	1.84373	0.000859785	3668	24	2.81646		3.25798
GO:BP	developmental cell growth	GO:0048588	222	21092	1	487	6	1.17054	1	780	16	1.9489	0.927147	2041	38	1.76891	0.000379172	7004	111	1.50571	0.00879787	3668	66	1.70954		1.62072
GO:BP	mitochondrial transport	GO:0006839	186	21092	1	487	3	0.698549	1	780	9	1.30844	1	2041	30	1.6668	0.000384929	7004	96	1.55428	1	3668	46	1.42211		1.33004
GO:BP	mRNA transport	GO:0051028	130	21092	1	487	6	1.99893	1	780	4	0.832032	1	2041	18	1.43088	0.000386919	7004	72	1.66786	1	3668	35	1.54815		1.49557
GO:BP	neural crest cell development	GO:0014032	83	21092	1	487	4	2.08723	0.023069	780	13	4.23534	0.000393846	2041	25	3.1127	1	7004	38	1.37872	1	3668	27	1.87057		2.53691
GO:BP	positive regulation of establishment of protein localization	GO:1904951	316	21092	1	487	11	1.50763	1	780	22	1.8826	1	2041	49	1.60245	0.000394658	7004	149	1.41994	0.00269926	3668	89	1.61954		1.60643
GO:BP	regulation of gene expression	GO:0010468	5494	21092	1	487	126	0.993278	1	780	205	1.00899	1	2041	587	1.10414	0.000396891	7004	1979	1.08475	1	3668	1017	1.06444		1.05112
GO:BP	protein-containing complex disassembly	GO:0032984	249	21092	1	487	8	1.39149	1	780	12	1.30318	1	2041	36	1.49409	0.000397523	7004	122	1.47548	1	3668	64	1.47798		1.42844
GO:BP	positive regulation of mitotic cell cycle	GO:0045931	121	21092	0.304152	487	11	3.93728	1	780	2	0.446959	1	2041	21	1.79353	0.000400787	7004	68	1.69237	0.115065	3668	39	1.85339		1.94471
GO:BP	mitotic sister chromatid separation	GO:0051306	99	21092	0.00120725	487	13	5.68718	1	780	4	1.09257	1	2041	14	1.46139	0.0242552	7004	54	1.64259	0.000415404	3668	39	2.26526		2.4298
GO:BP	muscle organ development	GO:0007517	348	21092	1	487	8	0.995634	0.0366626	780	30	2.33112	0.000416012	2041	65	1.93023	0.255966	7004	149	1.28937	1	3668	82	1.35495		1.58026
GO:BP	bone morphogenesis	GO:0060349	101	21092	1	487	4	1.71525	1	780	6	1.6064	1	2041	16	1.63709	0.000421632	7004	59	1.75915	0.0500552	3668	35	1.99267		1.74211
GO:BP	dendrite morphogenesis	GO:0048813	144	21092	1	487	4	1.20306	1	780	6	1.12671	1	2041	17	1.22	0.000422129	7004	78	1.63119	1	3668	37	1.4775		1.33169
GO:BP	telomere maintenance	GO:0000723	158	21092	1	487	7	1.9188	1	780	3	0.513437	1	2041	8	0.523248	0.000429679	7004	84	1.60101	1	3668	39	1.41937		1.19517
GO:BP	protein N-linked glycosylation	GO:0006487	73	21092	1	487	1	0.593289	1	780	3	1.11128	1	2041	10	1.41564	0.000432112	7004	46	1.89761	1	3668	12	0.94525		1.19261
GO:BP	fibroblast migration	GO:0010761	54	21092	1	487	1	0.802038	1	780	7	3.50532	1	2041	12	2.29648	0.00124698	7004	36	2.00761	0.000437151	3668	26	2.76865		2.27602
GO:BP	stem cell development	GO:0048864	89	21092	1	487	4	1.94652	0.0500185	780	13	3.94981	0.000441613	2041	26	3.01897	1	7004	41	1.38728	0.81876	3668	29	1.87368		2.43525
GO:BP	organelle transport along microtubule	GO:0072384	88	21092	1	-1	-1	239.682	1	780	6	1.84371	1	2041	16	1.87894	0.000447105	7004	53	1.8137	1	3668	17	1.11085		49.2658
GO:BP	protein stabilization	GO:0050821	213	21092	1	487	6	1.22	1	780	10	1.26953	1	2041	32	1.55255	0.00046605	7004	107	1.51278	1	3668	48	1.29584		1.37014
GO:BP	endocytosis	GO:0006897	654	21092	1	487	17	1.1258	1	780	37	1.52984	1	2041	78	1.23251	0.00047394	7004	279	1.28469	1	3668	133	1.1694		1.26845
GO:BP	focal adhesion assembly	GO:0048041	85	21092	1	487	1	0.50953	0.00575973	780	14	4.45382	0.0336095	2041	22	2.67472	0.335418	7004	45	1.59428	0.000489382	3668	35	2.36776		2.32002
GO:BP	sterol biosynthetic process	GO:0016126	60	21092	0.179063	487	8	5.77467	0.000493102	780	13	5.85889	1	2041	11	1.89459	1	7004	33	1.65628	1	3668	9	0.862541		3.2094
GO:BP	blood circulation	GO:0008015	509	21092	1	487	17	1.44651	0.0147048	780	40	2.12503	0.0418424	2041	79	1.60393	1	7004	201	1.18919	0.000493678	3668	134	1.51382		1.57569
GO:BP	regulation of carbohydrate metabolic process	GO:0006109	182	21092	1	487	3	0.713902	1	780	8	1.18862	0.343091	2041	34	1.93056	0.000494985	7004	94	1.55535	1	3668	40	1.2638		1.33044
GO:BP	developmental process involved in reproduction	GO:0003006	961	21092	1	487	33	1.48723	1	780	48	1.35064	1	2041	109	1.17214	0.000503734	7004	393	1.23152	0.0167491	3668	219	1.31042		1.31039
GO:BP	cellular response to reactive oxygen species	GO:0034614	142	21092	1	487	6	1.83	0.550314	780	15	2.85645	0.206564	2041	29	2.1105	0.0292528	7004	72	1.52692	0.000560807	3668	50	2.02474		2.06972
GO:BP	negative regulation of metaphase/anaphase transition of cell cycle	GO:1902100	51	21092	0.000565303	487	10	8.49217	1	780	2	1.06043	1	2041	8	1.62104	0.122053	7004	31	1.83047	0.00217958	3668	24	2.70601		3.14203
GO:BP	internal protein amino acid acetylation	GO:0006475	192	21092	1	487	4	0.902293	1	780	6	0.845032	1	2041	23	1.23795	0.000573085	7004	98	1.53708	1	3668	42	1.25787		1.15604
GO:BP	negative regulation of nuclear division	GO:0051784	64	21092	0.000576506	487	11	7.44392	1	780	3	1.26755	1	2041	11	1.77618	0.0122857	7004	39	1.83509	0.00665542	3668	27	2.4259		2.94973
GO:BP	spindle elongation	GO:0051231	13	21092	0.000578257	487	6	19.9893	1	-1	-1	1622.46	1	2041	1	0.794935	1	7004	6	1.38989	1	3668	8	3.53863		329.635
GO:BP	negative regulation of canonical Wnt signaling pathway	GO:0090090	138	21092	1	487	5	1.56921	1	780	14	2.74329	1	2041	24	1.79724	0.000604788	7004	75	1.63664	1	3668	34	1.41673		1.83262
GO:BP	metaphase/anaphase transition of mitotic cell cycle	GO:0007091	94	21092	0.000652798	487	13	5.98969	1	780	4	1.15068	1	2041	12	1.31925	0.0515851	7004	51	1.63386	0.00806725	3668	35	2.14106		2.44691
GO:BP	epithelial cell differentiation	GO:0030855	711	21092	1	487	18	1.09646	0.10181	780	48	1.82555	0.520485	2041	98	1.4244	1	7004	277	1.17323	0.000668555	3668	176	1.42341		1.38861
GO:BP	axo-dendritic transport	GO:0008088	78	21092	1	487	2	1.11051	1	780	4	1.38672	1	2041	13	1.72236	0.000670487	7004	48	1.85318	1	3668	18	1.32699		1.47995
GO:BP	cellular response to cytokine stimulus	GO:0071345	817	21092	1	487	22	1.16624	1	780	45	1.48941	0.551358	2041	110	1.39138	0.000681698	7004	339	1.24954	0.00829173	3668	192	1.35135		1.32958
GO:BP	protein maturation	GO:0051604	336	21092	1	487	7	0.902293	1	780	18	1.44863	1	2041	42	1.29177	0.000689034	7004	156	1.39816	0.02214	3668	90	1.54025		1.31622
GO:BP	multicellular organismal reproductive process	GO:0048609	882	21092	1	487	30	1.47313	1	780	36	1.10372	1	2041	100	1.17167	0.000695082	7004	363	1.23939	0.165257	3668	197	1.28436		1.25445
GO:BP	neuron apoptotic process	GO:0051402	252	21092	1	487	5	0.859327	1	780	18	1.9315	0.000706562	2041	51	2.09144	0.00327125	7004	120	1.43401	0.200565	3668	68	1.55166		1.57359
GO:BP	actin cytoskeleton reorganization	GO:0031532	112	21092	1	487	3	1.16009	1	780	6	1.44863	1	2041	12	1.10723	0.0402094	7004	59	1.58637	0.000713361	3668	42	2.15635		1.49173
GO:BP	spindle assembly involved in female meiosis I	GO:0007057	4	21092	0.000738961	487	4	43.3101	1	-1	-1	5273	1	2041	1	2.58354	1	7004	2	1.50571	1	3668	4	5.75027		1065.23
GO:BP	regulation of metaphase/anaphase transition of cell cycle	GO:1902099	95	21092	0.000740598	487	13	5.92664	1	780	4	1.13857	1	2041	12	1.30537	0.0756349	7004	51	1.61666	0.029892	3668	34	2.05799		2.40905
GO:BP	macromolecule methylation	GO:0043414	349	21092	1	487	9	1.11688	1	780	5	0.387407	1	2041	36	1.06599	0.000741313	7004	161	1.38922	1	3668	66	1.08744		1.00939
GO:BP	negative regulation of intrinsic apoptotic signaling pathway	GO:2001243	100	21092	1	487	4	1.7324	1	780	9	2.43369	0.471507	2041	22	2.27351	0.000750712	7004	58	1.74662	0.0144698	3668	36	2.0701		2.05127
GO:BP	chromatin organization	GO:0006325	633	21092	0.465673	487	30	2.05261	1	780	18	0.768939	1	2041	67	1.09382	0.000756155	7004	270	1.28449	1	3668	128	1.16277		1.27253
GO:BP	regulation of cellular response to transforming growth factor beta stimulus	GO:1903844	141	21092	1	487	4	1.22865	1	780	10	1.9178	1	2041	23	1.68571	0.00078725	7004	76	1.62318	1	3668	35	1.42737		1.57654
GO:BP	regulation of endoplasmic reticulum unfolded protein response	GO:1900101	31	21092	1	-1	-1	680.387	1	780	1	0.872291	0.000817046	2041	14	4.66704	0.00891256	7004	23	2.23428	1	3668	7	1.29845		137.892
GO:BP	response to toxic substance	GO:0009636	232	21092	1	487	7	1.30677	1	780	13	1.51523	1	2041	31	1.38086	0.00082603	7004	114	1.47975	1	3668	54	1.33843		1.40421
GO:BP	muscle cell development	GO:0055001	184	21092	1	487	4	0.941523	0.119274	780	19	2.79228	0.0811391	2041	36	2.0219	1	7004	80	1.30931	0.000827163	3668	60	1.87509		1.78802
GO:BP	glycogen metabolic process	GO:0005977	72	21092	1	487	1	0.601529	1	780	4	1.50228	0.0262801	2041	20	2.8706	0.000829211	7004	45	1.88214	1	3668	19	1.51743		1.6748
GO:BP	mesonephros development	GO:0001823	105	21092	1	487	2	0.824954	0.00330812	780	16	4.12054	1	2041	21	2.06683	1	7004	51	1.46269	0.000833507	3668	40	2.19058		2.13312
GO:BP	inflammatory response	GO:0006954	786	21092	1	487	25	1.37755	1	780	42	1.44494	0.670507	2041	106	1.39366	1	7004	288	1.10342	0.000835867	3668	191	1.39733		1.34338
GO:BP	regulation of mitotic sister chromatid separation	GO:0010965	96	21092	0.000838824	487	13	5.8649	1	780	4	1.12671	1	2041	13	1.39942	0.0182839	7004	53	1.66256	0.00161142	3668	37	2.21625		2.45397
GO:BP	organic acid catabolic process	GO:0016054	243	21092	1	487	7	1.24761	1	780	11	1.22408	1	2041	33	1.4034	0.140754	7004	110	1.3632	0.000848321	3668	74	1.75111		1.39788
GO:BP	positive regulation of response to endoplasmic reticulum stress	GO:1905898	36	21092	1	-1	-1	585.889	1	780	1	0.75114	1	2041	10	2.8706	0.000852792	7004	27	2.25857	1	3668	7	1.11811		118.577
GO:BP	autophagosome organization	GO:1905037	116	21092	1	487	1	0.373363	1	780	7	1.63179	1	2041	15	1.33631	0.000861613	7004	65	1.68743	1	3668	31	1.53671		1.31312
GO:BP	cholesterol biosynthetic process	GO:0006695	53	21092	0.0714327	487	8	6.53737	0.000864193	780	12	6.1225	1	2041	9	1.75486	1	7004	29	1.64776	1	3668	9	0.976461		3.40779
GO:BP	secondary alcohol biosynthetic process	GO:1902653	53	21092	0.0714327	487	8	6.53737	0.000864193	780	12	6.1225	1	2041	9	1.75486	1	7004	29	1.64776	1	3668	9	0.976461		3.40779
GO:BP	dicarboxylic acid metabolic process	GO:0043648	94	21092	1	487	3	1.38224	1	780	7	2.01369	1	2041	17	1.86894	0.0515851	7004	51	1.63386	0.000870324	3668	37	2.26341		1.83243
GO:BP	vacuolar transport	GO:0007034	160	21092	1	487	5	1.35344	1	780	4	0.676026	1	2041	22	1.42095	0.000876453	7004	84	1.581	1	3668	17	0.610966		1.12847
GO:BP	positive regulation of protein modification by small protein conjugation or removal	GO:1903322	139	21092	1	487	3	0.93475	1	780	5	0.972699	1	2041	18	1.33824	0.000888504	7004	75	1.62487	1	3668	38	1.57202		1.28851
GO:BP	axon guidance	GO:0007411	239	21092	1	487	5	0.906068	1	780	20	2.26285	0.258886	2041	42	1.81604	1	7004	103	1.29781	0.000891961	3668	73	1.75636		1.60783
GO:BP	embryonic organ development	GO:0048568	458	21092	1	487	21	1.98583	1	780	30	1.77125	1	2041	59	1.33126	0.00091675	7004	203	1.33476	0.0614067	3668	114	1.43129		1.57088
GO:BP	protein autophosphorylation	GO:0046777	230	21092	0.250063	487	16	3.01287	1	780	11	1.29327	1	2041	27	1.21314	0.000937415	7004	113	1.47952	1	3668	57	1.42507		1.68477
GO:BP	negative regulation of protein localization	GO:1903828	196	21092	1	487	6	1.32582	1	780	15	2.06947	1	2041	24	1.26541	0.000946148	7004	99	1.52108	1	3668	51	1.49624		1.5356
GO:BP	protein localization to cell periphery	GO:1990778	340	21092	1	487	6	0.764295	1	780	16	1.27252	1	2041	38	1.15499	0.000961026	7004	157	1.39057	0.110571	3668	88	1.48831		1.21414
GO:BP	cell proliferation involved in kidney development	GO:0072111	21	21092	1	-1	-1	1004.38	0.000973117	780	8	10.3013	1	2041	4	1.96841	1	7004	13	1.86421	1	3668	7	1.91676		204.086
GO:BP	spindle midzone assembly	GO:0051255	14	21092	0.000992217	487	6	18.5615	1	-1	-1	1506.57	1	2041	3	2.21446	1	7004	8	1.72081	1	3668	8	3.28587		306.471
GO:CC	cytoplasm	GO:0005737	12270	21690	1.26716e-15	512	383	1.32234	1.87484e-22	799	590	1.30533	1.67688e-58	2107	1540	1.29203	3.74531e-301	7308	5398	1.30572	5.4678e-133	3826	2838	1.31124		1.30733
GO:CC	cytosol	GO:0005829	5419	21690	1.9581e-07	512	190	1.48533	6.72858e-08	799	278	1.39264	1.93575e-22	2107	727	1.38105	7.95081e-142	7308	2609	1.42895	2.60626e-54	3826	1353	1.41545		1.42068
GO:CC	nucleoplasm	GO:0005654	4215	21690	1.36395e-06	512	154	1.54779	1	799	154	0.991827	1.0803e-05	2107	506	1.2358	3.15408e-105	7308	2039	1.43576	3.28847e-26	3826	997	1.34095		1.31042
GO:CC	endomembrane system	GO:0012505	4733	21690	1	512	122	1.09198	1.94434e-08	799	252	1.44536	2.63056e-17	2107	629	1.36807	2.32492e-88	7308	2185	1.37017	1.6699e-27	3826	1105	1.32355		1.31983
GO:CC	organelle membrane	GO:0031090	3685	21690	1	512	101	1.16111	0.00412998	799	182	1.34075	3.23081e-14	2107	499	1.39398	5.96465e-76	7308	1741	1.40224	1.74179e-18	3826	853	1.31228		1.32207
GO:CC	intracellular anatomical structure	GO:0005622	17820	21690	0.017885	512	453	1.07691	1	799	662	1.00847	0.00240937	2107	1803	1.04156	1.55617e-69	7308	6468	1.07727	8.47191e-15	3826	3319	1.05588		1.05202
GO:CC	membrane-bounded organelle	GO:0043227	15649	21690	0.000992347	512	414	1.12074	1	799	571	0.990518	0.0155604	2107	1597	1.05054	2.72194e-65	7308	5806	1.10116	3.52677e-08	3826	2919	1.05746		1.06408
GO:CC	organelle lumen	GO:0043233	6637	21690	0.00388224	512	202	1.28935	1	799	237	0.969369	0.626001	2107	705	1.09348	2.95693e-61	7308	2781	1.24363	2.65076e-13	3826	1380	1.17875		1.15492
GO:CC	intracellular organelle lumen	GO:0070013	6637	21690	0.00388224	512	202	1.28935	1	799	237	0.969369	0.626001	2107	705	1.09348	2.95693e-61	7308	2781	1.24363	2.65076e-13	3826	1380	1.17875		1.15492
GO:CC	membrane-enclosed lumen	GO:0031974	6637	21690	0.00388224	512	202	1.28935	1	799	237	0.969369	0.626001	2107	705	1.09348	2.95693e-61	7308	2781	1.24363	2.65076e-13	3826	1380	1.17875		1.15492
GO:CC	organelle	GO:0043226	16770	21690	0.00184831	512	436	1.10139	1	799	627	1.01496	0.0860439	2107	1693	1.03925	1.10752e-51	7308	6093	1.07835	7.70555e-08	3826	3103	1.04897		1.05658
GO:CC	organelle subcompartment	GO:0031984	1480	21690	1	512	43	1.23083	0.206067	799	79	1.44903	0.0019058	2107	195	1.35634	1.51091e-51	7308	778	1.5602	0.000870187	3826	328	1.2564		1.37056
GO:CC	intracellular membrane-bounded organelle	GO:0043231	14601	21690	0.0441354	512	383	1.11123	1	799	529	0.983526	0.44683	2107	1481	1.04416	3.46262e-51	7308	5417	1.10113	3.49794e-05	3826	2712	1.05298		1.05861
GO:CC	bounding membrane of organelle	GO:0098588	2132	21690	1	512	61	1.21208	0.0406323	799	111	1.41335	1.58415e-09	2107	301	1.45336	6.78616e-49	7308	1038	1.44501	3.05958e-11	3826	504	1.34016		1.37279
GO:CC	intracellular organelle	GO:0043229	15965	21690	0.037388	512	413	1.0959	1	799	593	1.00832	1	2107	1600	1.03168	3.056e-46	7308	5822	1.08234	1.31525e-07	3826	2967	1.05357		1.05436
GO:CC	endoplasmic reticulum	GO:0005783	2031	21690	1	512	54	1.12635	0.00329905	799	112	1.497	3.06019e-09	2107	288	1.45975	1.92764e-45	7308	986	1.44088	1.14921e-08	3826	469	1.30911		1.36662
GO:CC	vesicle	GO:0031982	3973	21690	0.512268	512	121	1.2902	1.41723e-05	799	207	1.41437	1.61014e-18	2107	551	1.42767	4.81198e-43	7308	1725	1.28864	1.56329e-22	3826	931	1.32845		1.34987
GO:CC	endoplasmic reticulum subcompartment	GO:0098827	1166	21690	1	512	32	1.16263	0.0256889	799	69	1.60644	0.0078949	2107	156	1.37728	5.07872e-42	7308	619	1.57563	0.0003991	3826	268	1.30302		1.405
GO:CC	nuclear outer membrane-endoplasmic reticulum membrane network	GO:0042175	1184	21690	1	512	31	1.10917	0.0234017	799	70	1.60494	0.0080185	2107	158	1.37373	8.8889e-42	7308	626	1.56922	0.000710269	3826	270	1.29279		1.38997
GO:CC	endoplasmic reticulum membrane	GO:0005789	1162	21690	1	512	31	1.13017	0.0403685	799	68	1.5886	0.00656942	2107	156	1.38202	3.57422e-41	7308	615	1.57083	0.000881054	3826	265	1.29287		1.3929
GO:CC	microtubule cytoskeleton	GO:0015630	1359	21690	8.92828e-08	512	71	2.21324	1	799	58	1.15857	1	2107	157	1.18926	7.75653e-38	7308	688	1.50255	1.65962e-23	3826	392	1.63524		1.53977
GO:CC	catalytic complex	GO:1902494	1707	21690	1	512	40	0.992696	1	799	45	0.715635	1	2107	189	1.13979	3.45175e-35	7308	821	1.42748	0.000535127	3826	374	1.24209		1.10354
GO:CC	nuclear lumen	GO:0031981	5505	21690	0.00954981	512	171	1.31592	1	799	172	0.848172	1	2107	551	1.03036	3.89114e-35	7308	2246	1.21091	0.000415715	3826	1088	1.12043		1.10516
GO:CC	cytoskeleton	GO:0005856	2381	21690	3.7544e-05	512	96	1.70805	0.000201476	799	133	1.51637	0.000129568	2107	302	1.3057	7.06441e-33	7308	1077	1.34251	2.35528e-34	3826	654	1.55716		1.48596
GO:CC	membrane	GO:0016020	9856	21690	1	512	259	1.11324	9.99004e-10	799	459	1.26423	5.555e-15	2107	1142	1.19278	5.32757e-33	7308	3751	1.12956	5.10854e-25	3826	2042	1.17454		1.17487
GO:CC	Golgi apparatus	GO:0005794	1650	21690	1	512	46	1.18104	1	799	79	1.29974	0.00060697	2107	217	1.35385	1.36711e-32	7308	789	1.41923	7.10934e-07	3826	382	1.31248		1.31327
GO:CC	cytoplasmic vesicle	GO:0031410	2487	21690	1	512	62	1.0561	3.51038e-05	799	141	1.53906	1.06899e-07	2107	332	1.37422	3.27812e-32	7308	1115	1.33064	8.22542e-13	3826	584	1.33123		1.32625
GO:CC	intracellular vesicle	GO:0097708	2489	21690	1	512	62	1.05525	3.68377e-05	799	141	1.53783	7.69241e-08	2107	333	1.37725	4.95024e-32	7308	1115	1.32957	9.7234e-13	3826	584	1.33016		1.32601
GO:CC	mitochondrion	GO:0005739	1684	21690	0.915555	512	58	1.45907	1	799	72	1.16066	2.23095e-07	2107	239	1.461	6.36635e-29	7308	789	1.39058	1.31735e-13	3826	424	1.42738		1.37974
GO:CC	intracellular protein-containing complex	GO:0140535	940	21690	1	512	24	1.08162	1	799	28	0.808617	1	2107	92	1.00752	4.6693e-27	7308	481	1.51872	0.0184189	3826	212	1.27856		1.13901
GO:CC	microtubule organizing center	GO:0005815	833	21690	1.74114e-06	512	49	2.49196	1	799	37	1.20578	1	2107	92	1.13694	2.215e-26	7308	434	1.54634	5.97502e-18	3826	254	1.72863		1.62193
GO:CC	transferase complex	GO:1990234	878	21690	1	512	21	1.01324	1	799	23	0.711125	1	2107	90	1.05522	4.52427e-24	7308	446	1.50765	0.0324474	3826	198	1.27845		1.11314
GO:CC	extracellular membrane-bounded organelle	GO:0065010	2133	21690	0.040873	512	77	1.52929	0.0961135	799	109	1.38723	4.96866e-11	2107	308	1.48647	9.52701e-23	7308	937	1.3038	2.79375e-14	3826	520	1.38206		1.41777
GO:CC	extracellular organelle	GO:0043230	2133	21690	0.040873	512	77	1.52929	0.0961135	799	109	1.38723	4.96866e-11	2107	308	1.48647	9.52701e-23	7308	937	1.3038	2.79375e-14	3826	520	1.38206		1.41777
GO:CC	extracellular vesicle	GO:1903561	2132	21690	0.0402642	512	77	1.53001	0.094442	799	109	1.38788	4.67776e-11	2107	308	1.48716	1.28704e-22	7308	936	1.30302	4.0429e-14	3826	519	1.38005		1.41762
GO:CC	Golgi membrane	GO:0000139	659	21690	1	512	18	1.15712	1	799	31	1.27699	0.524293	2107	88	1.37465	1.64319e-22	7308	349	1.57181	0.00432763	3826	159	1.36781		1.34968
GO:CC	cell junction	GO:0030054	2121	21690	1	512	52	1.03861	7.67376e-10	799	141	1.80464	9.52681e-09	2107	296	1.43663	8.07569e-22	7308	928	1.29858	1.31092e-19	3826	542	1.44868		1.40543
GO:CC	extracellular exosome	GO:0070062	2108	21690	0.0794535	512	75	1.50723	0.140579	799	107	1.37793	1.82259e-11	2107	307	1.49921	8.27377e-22	7308	923	1.29955	1.06261e-13	3826	512	1.37694		1.41217
GO:CC	nuclear body	GO:0016604	883	21690	1	512	32	1.53525	1	799	27	0.830072	1	2107	100	1.16583	3.19537e-21	7308	439	1.47559	0.062874	3826	197	1.26479		1.25431
GO:CC	vacuole	GO:0005773	851	21690	1	512	24	1.19473	1	799	41	1.30788	0.0427179	2107	116	1.40321	5.64362e-21	7308	425	1.48225	3.06123e-05	3826	210	1.39896		1.35741
GO:CC	centrosome	GO:0005813	630	21690	2.03149e-06	512	41	2.75698	1	799	28	1.20651	1	2107	72	1.17649	7.22143e-21	7308	332	1.56408	7.40729e-13	3826	191	1.71873		1.68456
GO:CC	anchoring junction	GO:0070161	855	21690	1	512	26	1.28824	0.00011202	799	62	1.96851	1.87709e-05	2107	132	1.58929	8.93721e-21	7308	426	1.47878	3.12459e-19	3826	263	1.74383		1.61373
GO:CC	lytic vacuole	GO:0000323	756	21690	1	512	22	1.23279	1	799	38	1.3645	0.0436179	2107	105	1.42976	1.36858e-18	7308	378	1.48399	4.43448e-06	3826	194	1.45477		1.39316
GO:CC	lysosome	GO:0005764	756	21690	1	512	22	1.23279	1	799	38	1.3645	0.0436179	2107	105	1.42976	1.36858e-18	7308	378	1.48399	4.43448e-06	3826	194	1.45477		1.39316
GO:CC	vesicle membrane	GO:0012506	1212	21690	1	512	29	1.01364	1	799	62	1.38868	0.00166371	2107	165	1.40145	3.94183e-18	7308	560	1.37134	0.00887339	3826	268	1.25356		1.28574
GO:CC	cytoplasmic vesicle membrane	GO:0030659	1193	21690	1	512	29	1.02979	1	799	61	1.38804	0.00154506	2107	163	1.40651	1.61126e-17	7308	550	1.36831	0.0242884	3826	261	1.24027		1.28658
GO:CC	cell-substrate junction	GO:0030055	433	21690	1	512	14	1.36971	0.000284383	799	38	2.38237	0.181577	2107	64	1.52155	1.99482e-16	7308	235	1.6108	2.26226e-17	3826	155	2.02936		1.78276
GO:CC	focal adhesion	GO:0005925	424	21690	1	512	13	1.29887	0.000169073	799	38	2.43294	0.101835	2107	64	1.55385	3.59347e-17	7308	233	1.63099	4.4367e-17	3826	152	2.03232		1.78979
GO:CC	cell projection	GO:0042995	2356	21690	1	512	61	1.09684	0.00372475	799	126	1.4518	0.000202352	2107	298	1.30207	4.20322e-17	7308	992	1.24968	2.56137e-12	3826	555	1.33546		1.28717
GO:CC	intrinsic component of organelle membrane	GO:0031300	421	21690	1	512	14	1.40876	0.363043	799	29	1.86994	0.242934	2107	62	1.51602	1.62368e-16	7308	230	1.62146	0.0323016	3826	105	1.41391		1.56602
GO:CC	chromosome	GO:0005694	1876	21690	5.26419e-08	512	89	2.00977	1	799	58	0.839282	1	2107	208	1.14137	4.95905e-16	7308	806	1.27516	2.131e-06	3826	424	1.28129		1.30937
GO:CC	plasma membrane bounded cell projection	GO:0120025	2245	21690	1	512	59	1.11333	0.281945	799	111	1.34221	0.0002735	2107	285	1.30684	9.1787e-16	7308	943	1.24668	7.87465e-12	3826	530	1.33836		1.26949
GO:CC	endosome	GO:0005768	1036	21690	1	512	23	0.940498	1	799	48	1.25775	0.0195833	2107	139	1.38118	2.56355e-15	7308	479	1.37226	3.34794e-05	3826	248	1.35708		1.26175
GO:CC	chromosomal region	GO:0098687	392	21690	3.38567e-15	512	44	4.75506	1	799	7	0.484758	1	2107	43	1.12922	1.28933e-10	7308	201	1.52185	2.89441e-09	3826	124	1.79329		1.93683
GO:CC	actin cytoskeleton	GO:0015629	507	21690	1	512	14	1.16979	2.57621e-06	799	47	2.51653	9.97933e-06	2107	89	1.80708	2.85233e-06	7308	232	1.35813	4.17197e-15	3826	168	1.87852		1.74601
GO:CC	chromosome, centromeric region	GO:0000775	253	21690	1.26125e-14	512	35	5.86053	1	799	3	0.321894	1	2107	30	1.22066	3.16758e-06	7308	129	1.51332	3.45554e-08	3826	87	1.94946		2.17317
GO:CC	organelle envelope	GO:0031967	1270	21690	1	512	43	1.43435	1	799	55	1.17563	0.000604823	2107	174	1.41039	1.58582e-14	7308	567	1.32507	0.00104405	3826	286	1.27666		1.32442
GO:CC	envelope	GO:0031975	1270	21690	1	512	43	1.43435	1	799	55	1.17563	0.000604823	2107	174	1.41039	1.58582e-14	7308	567	1.32507	0.00104405	3826	286	1.27666		1.32442
GO:CC	mitochondrial matrix	GO:0005759	490	21690	1	512	17	1.46975	1	799	18	0.997216	1	2107	64	1.34456	1.78241e-14	7308	254	1.5385	7.58616e-07	3826	139	1.60818		1.39164
GO:CC	perinuclear region of cytoplasm	GO:0048471	727	21690	1	512	25	1.45678	1	799	27	1.00819	1	2107	84	1.18943	6.81985e-14	7308	350	1.42888	8.88235e-08	3826	195	1.5206		1.32078
GO:CC	integral component of organelle membrane	GO:0031301	391	21690	1	512	12	1.30015	0.243863	799	28	1.94399	0.17509	2107	59	1.55335	6.82242e-14	7308	210	1.59406	0.113788	3826	96	1.3919		1.55669
GO:CC	cell leading edge	GO:0031252	426	21690	1	512	9	0.894999	0.435145	799	29	1.848	0.870039	2107	60	1.4499	7.19735e-14	7308	225	1.5676	4.66431e-12	3826	140	1.86309		1.52471
GO:CC	cell periphery	GO:0071944	6270	21690	1	512	151	1.02023	3.27403e-11	799	327	1.41577	6.23912e-08	2107	736	1.20838	1	7308	2135	1.01063	1.73134e-12	3826	1306	1.18084		1.16717
GO:CC	spindle	GO:0005819	430	21690	2.79085e-10	512	39	3.84225	1	799	13	0.820706	1	2107	46	1.10125	2.95498e-12	7308	222	1.53231	1.3904e-09	3826	134	1.76665		1.81263
GO:CC	nuclear speck	GO:0016607	421	21690	1	512	14	1.40876	1	799	11	0.709289	1	2107	44	1.07588	1.57736e-11	7308	216	1.52276	0.950635	3826	97	1.30618		1.20458
GO:CC	supramolecular complex	GO:0099080	1377	21690	5.32542e-06	512	67	2.06125	0.255594	799	74	1.45885	1	2107	159	1.18866	1.06891e-07	7308	571	1.23073	1.70244e-11	3826	350	1.44095		1.47609
GO:CC	condensed chromosome	GO:0000793	277	21690	5.13608e-11	512	32	4.89395	1	799	3	0.294005	1	2107	35	1.30072	7.86637e-08	7308	144	1.54292	2.39108e-06	3826	88	1.80102		1.96652
GO:CC	intrinsic component of endoplasmic reticulum membrane	GO:0031227	172	21690	1	512	5	1.23149	1	799	9	1.42045	1	2107	24	1.43641	5.97638e-11	7308	105	1.81185	1	3826	35	1.1536		1.41076
GO:CC	integral component of endoplasmic reticulum membrane	GO:0030176	164	21690	1	512	4	1.03325	1	799	9	1.48974	1	2107	24	1.50648	2.47786e-10	7308	100	1.80974	1	3826	33	1.14073		1.39599
GO:CC	vacuolar membrane	GO:0005774	464	21690	1	512	12	1.0956	1	799	18	1.05309	0.00547938	2107	74	1.64176	2.6208e-10	7308	230	1.4712	0.119034	3826	111	1.35619		1.32357
GO:CC	plasma membrane region	GO:0098590	1248	21690	1	512	37	1.25596	9.01761e-05	799	82	1.78366	0.00396211	2107	167	1.37752	2.04733e-05	7308	508	1.20812	5.37597e-10	3826	316	1.43545		1.41214
GO:CC	secretory vesicle	GO:0099503	1043	21690	1	512	24	0.974802	0.00904944	799	65	1.69177	1	2107	125	1.23373	7.51627e-10	7308	457	1.30045	0.00134554	3826	240	1.30449		1.30105
GO:CC	lytic vacuole membrane	GO:0098852	421	21690	1	512	12	1.2075	1	799	17	1.09617	0.0266547	2107	66	1.61383	1.21898e-09	7308	210	1.48047	0.0810374	3826	103	1.38698		1.35699
GO:CC	lysosomal membrane	GO:0005765	421	21690	1	512	12	1.2075	1	799	17	1.09617	0.0266547	2107	66	1.61383	1.21898e-09	7308	210	1.48047	0.0810374	3826	103	1.38698		1.35699
GO:CC	cell-cell junction	GO:0005911	509	21690	1	512	15	1.24843	0.239846	799	34	1.81332	0.00431773	2107	80	1.61796	1.29435e-09	7308	246	1.43443	4.76478e-07	3826	144	1.60383		1.54359
GO:CC	condensed chromosome, centromeric region	GO:0000779	176	21690	1.75419e-09	512	24	5.77681	1	799	2	0.308482	1	2107	20	1.1698	4.26042e-05	7308	93	1.56831	1.02481e-07	3826	66	2.12591		2.18986
GO:CC	nuclear envelope	GO:0005635	489	21690	1	512	19	1.64602	1	799	22	1.22131	0.252922	2107	70	1.47362	4.24003e-09	7308	236	1.4324	0.125374	3826	116	1.34482		1.42363
GO:CC	ruffle	GO:0001726	181	21690	1	512	6	1.40431	1	799	13	1.94974	0.117352	2107	33	1.87685	5.3496e-09	7308	105	1.72176	2.89813e-06	3826	64	2.00455		1.79144
GO:CC	early endosome	GO:0005769	412	21690	1	512	6	0.616941	1	799	21	1.38368	1	2107	54	1.34925	5.86205e-09	7308	204	1.46958	1	3826	95	1.3072		1.22533
GO:CC	lamellipodium	GO:0030027	204	21690	1	512	5	1.03832	1	799	15	1.99606	1	2107	26	1.31201	7.57862e-09	7308	115	1.67313	5.33372e-08	3826	74	2.05644		1.61519
GO:CC	membrane raft	GO:0045121	329	21690	1	512	10	1.28764	0.446429	799	24	1.98029	0.0010931	2107	59	1.84608	0.00420282	7308	148	1.33514	1.23366e-08	3826	107	1.84375		1.65858
GO:CC	endosome membrane	GO:0010008	541	21690	1	512	14	1.09628	1	799	21	1.05374	1	2107	68	1.29392	1.41227e-08	7308	255	1.39896	0.475684	3826	123	1.28891		1.22636
GO:CC	membrane microdomain	GO:0098857	330	21690	1	512	10	1.28374	0.465158	799	24	1.97429	0.00120735	2107	59	1.84049	0.00308979	7308	149	1.34009	1.51286e-08	3826	107	1.83816		1.65535
GO:CC	mitotic spindle	GO:0072686	184	21690	5.91697e-06	512	20	4.6047	1	799	6	0.88521	1	2107	17	0.9511	2.07804e-08	7308	105	1.69368	0.160506	3826	51	1.57133		1.94121
GO:CC	transport vesicle	GO:0030133	424	21690	1	512	11	1.09905	1	799	27	1.72866	0.481359	2107	61	1.48101	2.12282e-08	7308	207	1.44899	1	3826	90	1.20335		1.39221
GO:CC	extracellular space	GO:0005615	3368	21690	0.538631	512	105	1.32071	0.0808974	799	161	1.29768	3.38862e-08	2107	432	1.3204	0.000877578	7308	1251	1.10242	2.86563e-05	3826	703	1.18331		1.2449
GO:CC	nuclear periphery	GO:0034399	148	21690	1	512	8	2.28991	1	799	8	1.46737	1	2107	20	1.39112	3.89453e-08	7308	88	1.76475	8.83345e-05	3826	52	1.99185		1.781
GO:CC	Golgi apparatus subcompartment	GO:0098791	378	21690	1	512	11	1.23279	1	799	12	0.861792	1	2107	43	1.17104	4.45148e-08	7308	187	1.46829	1	3826	76	1.13982		1.17475
GO:CC	endoplasmic reticulum protein-containing complex	GO:0140534	127	21690	1	512	2	0.667138	1	799	4	0.855006	1	2107	20	1.62114	4.91957e-08	7308	78	1.82285	1	3826	26	1.1606		1.22535
GO:CC	spliceosomal complex	GO:0005681	195	21690	1	512	5	1.08624	1	799	4	0.55685	1	2107	22	1.1614	4.98579e-08	7308	109	1.65902	1	3826	39	1.13382		1.11947
GO:CC	cell cortex	GO:0005938	320	21690	1	512	7	0.926697	0.00308387	799	29	2.46015	0.00833943	2107	55	1.76933	3.552e-07	7308	160	1.48399	5.5704e-08	3826	103	1.82474		1.69298
GO:CC	ubiquitin ligase complex	GO:0000151	314	21690	1	512	7	0.944404	1	799	11	0.95099	1	2107	27	0.885175	5.87375e-08	7308	160	1.51235	0.0619684	3826	81	1.46241		1.15107
GO:CC	actin filament bundle	GO:0032432	80	21690	1	512	1	0.529541	1.07529e-05	799	16	5.42929	0.0236667	2107	20	2.57356	0.02471	7308	44	1.63239	6.23861e-08	3826	39	2.76369		2.58569
GO:CC	nuclear chromosome	GO:0000228	255	21690	1.7335e-05	512	23	3.821	1	799	10	1.06457	1	2107	28	1.13035	1.29222e-07	7308	134	1.55964	0.949318	3826	63	1.4006		1.79523
GO:CC	trans-Golgi network	GO:0005802	260	21690	1	512	7	1.14055	1	799	10	1.04409	1	2107	30	1.1878	1.43772e-07	7308	136	1.55248	1	3826	49	1.06841		1.19867
GO:CC	kinetochore	GO:0000776	166	21690	1.59442e-07	512	21	5.35921	1	799	2	0.327065	1	2107	19	1.17826	0.000170927	7308	87	1.55551	4.22732e-07	3826	62	2.11738		2.10748
GO:CC	plasma membrane	GO:0005886	5788	21690	1	512	136	0.995405	4.61934e-06	799	284	1.33199	0.00160562	2107	650	1.15606	1	7308	1936	0.992745	1.73218e-07	3826	1175	1.15086		1.12541
GO:CC	secretory granule	GO:0030141	870	21690	1	512	20	0.973869	0.476991	799	50	1.56014	1	2107	99	1.17142	2.27041e-07	7308	378	1.28954	0.00040616	3826	208	1.35537		1.27007
GO:CC	supramolecular polymer	GO:0099081	1026	21690	0.932809	512	39	1.6103	0.0101715	799	64	1.69334	1	2107	121	1.21404	0.0419136	7308	401	1.16	2.3098e-07	3826	257	1.42004		1.41954
GO:CC	supramolecular fiber	GO:0099512	1017	21690	1	512	38	1.5829	0.00778809	799	64	1.70833	1	2107	120	1.21466	0.0301034	7308	399	1.16443	2.43806e-07	3826	255	1.42146		1.41835
GO:CC	actomyosin	GO:0042641	80	21690	1	-1	-1	271.125	0.000435866	799	14	4.75063	0.609796	2107	17	2.18753	0.02471	7308	44	1.63239	2.76361e-07	3826	38	2.69283		56.4777
GO:CC	transferase complex, transferring phosphorus-containing groups	GO:0061695	318	21690	1	512	13	1.73183	1	799	9	0.768295	1	2107	44	1.42436	4.00119e-07	7308	159	1.48399	1	3826	70	1.24792		1.33128
GO:CC	stress fiber	GO:0001725	72	21690	1	-1	-1	301.25	0.000724344	799	13	4.90144	0.504494	2107	16	2.28761	0.0147798	7308	41	1.6901	5.86305e-07	3826	35	2.75582		62.577
GO:CC	contractile actin filament bundle	GO:0097517	72	21690	1	-1	-1	301.25	0.000724344	799	13	4.90144	0.504494	2107	16	2.28761	0.0147798	7308	41	1.6901	5.86305e-07	3826	35	2.75582		62.577
GO:CC	spindle pole	GO:0000922	172	21690	5.53905e-05	512	18	4.43337	1	799	7	1.1048	1	2107	9	0.538653	1.70255e-06	7308	95	1.63929	7.71846e-07	3826	63	2.07647		1.95852
GO:CC	microtubule	GO:0005874	451	21690	4.73997e-05	512	31	2.91189	1	799	22	1.32422	1	2107	54	1.23257	8.20278e-07	7308	212	1.39515	0.000124454	3826	122	1.53355		1.67947
GO:CC	midbody	GO:0030496	207	21690	0.0483843	512	15	3.0698	1	799	10	1.31142	1	2107	28	1.39246	9.02109e-07	7308	111	1.59153	0.0927708	3826	57	1.56106		1.78525
GO:CC	synapse	GO:0045202	1341	21690	1	512	28	0.884543	9.42408e-07	799	93	1.88264	0.00708328	2107	176	1.35107	2.23004e-06	7308	549	1.21508	0.000761728	3826	301	1.27248		1.32116
GO:CC	coated vesicle	GO:0030135	309	21690	1	512	10	1.37098	1	799	20	1.75705	1	2107	40	1.33259	9.68725e-07	7308	154	1.47919	1	3826	69	1.26592		1.44115
GO:CC	COPI-coated vesicle membrane	GO:0030663	18	21690	1	-1	-1	1205	1	-1	-1	1205	1	2107	2	1.14381	1.0722e-06	7308	18	2.96798	1	3826	3	0.944851		483.011
GO:CC	site of DNA damage	GO:0090734	103	21690	1	512	6	2.46776	1	799	1	0.263558	1	2107	8	0.799554	1.10441e-06	7308	64	1.84418	1	3826	26	1.43104		1.36122
GO:CC	ciliary basal body	GO:0036064	165	21690	0.733053	512	11	2.82422	1	799	6	0.987143	1	2107	21	1.31018	1.56371e-06	7308	92	1.65487	0.0342011	3826	49	1.68355		1.69199
GO:CC	extracellular matrix	GO:0031012	565	21690	1	512	22	1.64954	3.9181e-06	799	50	2.40234	1.81035e-06	2107	99	1.80377	0.118769	7308	229	1.20295	0.0013383	3826	142	1.4248		1.69668
GO:CC	adherens junction	GO:0005912	179	21690	1	512	6	1.42	1	799	12	1.81987	1	2107	27	1.55277	1.82171e-06	7308	98	1.62493	0.00017674	3826	59	1.86859		1.65723
GO:CC	external encapsulating structure	GO:0030312	566	21690	1	512	22	1.64663	4.15008e-06	799	50	2.39809	1.9896e-06	2107	99	1.80059	0.0968851	7308	230	1.20607	0.00091365	3826	143	1.4323		1.69674
GO:CC	extracellular region	GO:0005576	4302	21690	0.434581	512	130	1.28015	0.00216205	799	209	1.31883	8.30114e-06	2107	516	1.23474	0.145433	7308	1543	1.06453	2.67189e-06	3826	888	1.17019		1.21369
GO:CC	spindle midzone	GO:0051233	36	21690	2.75202e-06	512	10	11.7676	1	799	1	0.754068	1	2107	5	1.42976	0.237633	7308	22	1.81377	0.0616977	3826	16	2.5196		3.65695
GO:CC	transcription regulator complex	GO:0005667	517	21690	1	512	12	0.983287	1	799	19	0.997645	1	2107	69	1.3739	2.76294e-06	7308	236	1.35482	1	3826	101	1.1075		1.16343
GO:CC	neuron projection cytoplasm	GO:0120111	88	21690	1	512	3	1.4442	1	799	4	1.23393	1	2107	15	1.7547	3.02554e-06	7308	56	1.88871	1	3826	22	1.41728		1.54777
GO:CC	nuclear membrane	GO:0031965	307	21690	1	512	10	1.37991	1	799	15	1.32637	1	2107	42	1.40833	4.25756e-06	7308	151	1.45982	0.218656	3826	77	1.42189		1.39927
GO:CC	outer membrane	GO:0019867	240	21690	1	512	10	1.76514	1	799	15	1.69665	0.0238363	2107	43	1.84439	4.71553e-06	7308	123	1.52109	0.188172	3826	63	1.48814		1.66308
GO:CC	spindle microtubule	GO:0005876	86	21690	5.10938e-06	512	14	6.89635	1	799	1	0.315656	1	2107	16	1.91521	0.000981404	7308	50	1.72557	1	3826	22	1.45024		2.4606
GO:CC	organelle outer membrane	GO:0031968	238	21690	1	512	10	1.77997	1	799	15	1.71091	0.0194754	2107	43	1.85989	5.30811e-06	7308	122	1.5214	0.148138	3826	63	1.50065		1.67456
GO:CC	RNA polymerase II transcription regulator complex	GO:0090575	255	21690	1	512	3	0.498392	1	799	9	0.958109	1	2107	38	1.53405	5.84637e-06	7308	129	1.50145	1	3826	54	1.20052		1.1385
GO:CC	endoplasmic reticulum-Golgi intermediate compartment	GO:0005793	133	21690	1	512	2	0.637042	1	799	6	1.22465	1	2107	21	1.62541	8.09933e-06	7308	76	1.69599	1	3826	33	1.40662		1.31794
GO:CC	endoplasmic reticulum lumen	GO:0005788	312	21690	1	512	14	1.90092	0.0900267	799	25	2.17519	0.000181684	2107	59	1.94667	8.49824e-06	7308	152	1.44594	0.00946306	3826	84	1.5263		1.799
GO:CC	peroxisome	GO:0005777	145	21690	1	512	7	2.04512	1	799	11	2.05938	1	2107	23	1.63288	1.14334e-05	7308	81	1.65798	1	3826	38	1.4857		1.77621
GO:CC	microbody	GO:0042579	145	21690	1	512	7	2.04512	1	799	11	2.05938	1	2107	23	1.63288	1.14334e-05	7308	81	1.65798	1	3826	38	1.4857		1.77621
GO:CC	mitochondrial envelope	GO:0005740	807	21690	1	512	24	1.25987	1	799	34	1.14372	0.0639299	2107	110	1.40318	1.57643e-05	7308	344	1.26516	0.739126	3826	174	1.22234		1.25885
GO:CC	nuclear matrix	GO:0016363	126	21690	1	512	6	2.0173	1	799	6	1.29269	1	2107	17	1.38891	1.87642e-05	7308	72	1.69599	0.000329016	3826	45	2.02468		1.68391
GO:CC	intrinsic component of membrane	GO:0031224	5902	21690	1	512	136	0.976179	0.00228865	799	273	1.25567	1.88587e-05	2107	679	1.18431	1	7308	1999	1.00525	0.320424	3826	1120	1.0758		1.09944
GO:CC	coated vesicle membrane	GO:0030662	193	21690	1	512	7	1.53649	1	799	12	1.68786	1	2107	26	1.38679	2.36516e-05	7308	101	1.55319	1	3826	40	1.17494		1.46786
GO:CC	serine/threonine protein kinase complex	GO:1902554	131	21690	1	512	9	2.91045	1	799	5	1.03612	1	2107	19	1.49306	2.3717e-05	7308	74	1.67657	1	3826	26	1.12517		1.64827
GO:CC	membrane coat	GO:0030117	96	21690	1	512	1	0.441284	1	799	2	0.565551	1	2107	11	1.17955	2.52655e-05	7308	58	1.79315	1	3826	20	1.18106		1.03212
GO:CC	coated membrane	GO:0048475	96	21690	1	512	1	0.441284	1	799	2	0.565551	1	2107	11	1.17955	2.52655e-05	7308	58	1.79315	1	3826	20	1.18106		1.03212
GO:CC	vacuolar lumen	GO:0005775	177	21690	1	512	4	0.957362	1	799	12	1.84044	1	2107	23	1.33767	2.66897e-05	7308	94	1.57622	0.00678846	3826	54	1.72956		1.48825
GO:CC	protein kinase complex	GO:1902911	145	21690	1	512	9	2.62945	1	799	5	0.936084	1	2107	21	1.49089	2.8726e-05	7308	80	1.63751	1	3826	30	1.17292		1.57337
GO:CC	collagen-containing extracellular matrix	GO:0062023	429	21690	1	512	20	1.97498	2.94984e-05	799	40	2.53114	0.000296386	2107	74	1.7757	0.00148733	7308	189	1.30757	4.09719e-05	3826	119	1.57255		1.83239
GO:CC	lysosomal lumen	GO:0043202	99	21690	1	512	4	1.71165	1	799	8	2.19365	1	2107	14	1.45575	3.89088e-05	7308	59	1.7688	0.230652	3826	31	1.77517		1.781
GO:CC	myofibril	GO:0030016	238	21690	1	512	4	0.711988	0.000294887	799	26	2.96558	0.32647	2107	39	1.68687	1	7308	101	1.25952	4.37698e-05	3826	75	1.78648		1.68209
GO:CC	site of double-strand break	GO:0035861	76	21690	1	512	4	2.22965	1	799	1	0.35719	1	2107	3	0.406352	4.85863e-05	7308	48	1.87451	1	3826	22	1.64106		1.30175
GO:CC	contractile fiber	GO:0043292	247	21690	1	512	4	0.686045	0.000597079	799	26	2.85752	0.186656	2107	41	1.70876	0.51976	7308	106	1.27371	4.92237e-05	3826	77	1.76729		1.65867
GO:CC	integral component of membrane	GO:0016021	5746	21690	1	512	131	0.965818	0.0120922	799	262	1.23779	5.65343e-05	2107	659	1.18063	1	7308	1942	1.0031	0.60662	3826	1087	1.07245		1.09196
GO:CC	axon cytoplasm	GO:1904115	62	21690	1	512	2	1.36656	1	799	3	1.31354	1	2107	11	1.8264	6.21955e-05	7308	41	1.9627	1	3826	15	1.37156		1.56815
GO:CC	late endosome	GO:0005770	293	21690	1	512	7	1.01209	1	799	11	1.01915	1	2107	42	1.47563	6.79845e-05	7308	141	1.42828	1	3826	60	1.16091		1.21921
GO:CC	cytoplasmic region	GO:0099568	264	21690	1	512	7	1.12327	1	799	9	0.925447	1	2107	29	1.13081	7.61505e-05	7308	129	1.45026	0.559039	3826	66	1.41728		1.20941
GO:CC	mitochondrial outer membrane	GO:0005741	211	21690	1	512	9	1.80696	1	799	12	1.54387	0.0114869	2107	40	1.95152	8.00107e-05	7308	107	1.50509	1	3826	53	1.42399		1.64629
GO:CC	mitochondrial membrane	GO:0031966	756	21690	1	512	21	1.17676	1	799	33	1.18496	0.103924	2107	103	1.40252	0.000103567	7308	320	1.25629	1	3826	163	1.22231		1.24857
GO:CC	intercellular bridge	GO:0045171	92	21690	1	512	6	2.76282	1	799	2	0.59014	1	2107	9	1.00705	0.306397	7308	46	1.48399	0.000104236	3826	37	2.27997		1.62479
GO:CC	basal part of cell	GO:0045178	270	21690	1	512	9	1.41211	0.399305	799	21	2.11139	0.0233349	2107	47	1.79196	1	7308	113	1.24215	0.000142333	3826	81	1.70073		1.65167
GO:CC	azurophil granule	GO:0042582	154	21690	1	512	1	0.275086	1	799	7	1.23393	1	2107	20	1.33692	0.00015208	7308	82	1.58035	0.0225586	3826	47	1.73018		1.23129
GO:CC	primary lysosome	GO:0005766	154	21690	1	512	1	0.275086	1	799	7	1.23393	1	2107	20	1.33692	0.00015208	7308	82	1.58035	0.0225586	3826	47	1.73018		1.23129
GO:CC	fibrillar center	GO:0001650	145	21690	1	512	8	2.33728	1	799	6	1.1233	1	2107	16	1.13592	0.000167159	7308	78	1.59657	0.36181	3826	41	1.60299		1.55921
GO:CC	pigment granule	GO:0048770	109	21690	1	512	4	1.55462	1	799	8	1.9924	1	2107	17	1.60553	0.000191942	7308	62	1.68821	0.634825	3826	32	1.66432		1.70101
GO:CC	melanosome	GO:0042470	109	21690	1	512	4	1.55462	1	799	8	1.9924	1	2107	17	1.60553	0.000191942	7308	62	1.68821	0.634825	3826	32	1.66432		1.70101
GO:CC	intracellular non-membrane-bounded organelle	GO:0043232	6474	21690	0.00101218	512	201	1.31526	1	799	235	0.98539	1	2107	627	0.996988	0.000205529	7308	2337	1.07139	0.00673221	3826	1249	1.09372		1.09255
GO:CC	ribonucleoprotein granule	GO:0035770	263	21690	0.593597	512	15	2.41616	1	799	12	1.23862	1	2107	29	1.13511	0.000212479	7308	127	1.43321	1	3826	59	1.27178		1.49897
GO:CC	non-membrane-bounded organelle	GO:0043228	6475	21690	0.00102365	512	201	1.31506	1	799	235	0.985237	1	2107	627	0.996834	0.000216953	7308	2337	1.07122	0.00693837	3826	1249	1.09355		1.09238
GO:CC	centriole	GO:0005814	153	21690	0.00637456	512	14	3.87638	1	799	4	0.709711	1	2107	10	0.672827	0.000243496	7308	81	1.57128	0.00028737	3826	52	1.92676		1.75139
GO:CC	COPI vesicle coat	GO:0030126	13	21690	1	-1	-1	1668.46	1	-1	-1	1668.46	1	2107	1	0.791866	0.000248621	7308	13	2.96798	1	3826	2	0.87217		668.311
GO:CC	Golgi-associated vesicle	GO:0005798	92	21690	1	512	1	0.46047	1	799	5	1.47535	1	2107	14	1.56652	0.000262409	7308	54	1.74208	1	3826	22	1.35566		1.32001
GO:CC	meiotic spindle	GO:0072687	15	21690	0.000267824	512	6	16.9453	1	-1	-1	1446	1	2107	2	1.37257	1	7308	8	1.58292	1	3826	7	2.64558		293.709
GO:CC	podosome	GO:0002102	31	21690	1	-1	-1	699.677	0.0396788	799	7	6.12984	1	2107	7	2.32451	0.000268605	7308	24	2.29779	1	3826	11	2.01162		142.488
GO:CC	apical part of cell	GO:0045177	435	21690	1	512	14	1.36342	1	799	22	1.37292	0.0708484	2107	66	1.56189	0.105829	7308	181	1.23495	0.000293726	3826	117	1.52479		1.41159
GO:CC	secretory granule membrane	GO:0030667	309	21690	1	512	8	1.09678	1	799	20	1.75705	1	2107	39	1.29928	0.00029694	7308	145	1.39274	1	3826	74	1.35765		1.3807
GO:CC	synaptic vesicle	GO:0008021	211	21690	1	512	4	0.803095	1	799	15	1.92984	1	2107	29	1.41485	0.000331823	7308	105	1.47696	1	3826	48	1.28965		1.38288
GO:CC	sarcomere	GO:0030017	217	21690	1	512	4	0.78089	0.00671311	799	22	2.75217	0.773532	2107	35	1.66036	1	7308	89	1.21728	0.000454233	3826	67	1.75037		1.63222
GO:CC	polymeric cytoskeletal fiber	GO:0099513	779	21690	1	512	31	1.68583	1	799	41	1.42876	1	2107	88	1.16289	0.798776	7308	300	1.143	0.000456339	3826	189	1.37543		1.35918
GO:CC	cyclin-dependent protein kinase holoenzyme complex	GO:0000307	53	21690	0.0121387	512	8	6.39446	1	799	1	0.512197	1	2107	7	1.35962	0.000517033	7308	35	1.95999	1	3826	11	1.17661		2.28057
GO:CC	plasma membrane bounded cell projection cytoplasm	GO:0032838	225	21690	1	512	7	1.31797	1	799	6	0.723905	1	2107	27	1.23531	0.000555842	7308	110	1.45101	1	3826	54	1.36059		1.21776
GO:CC	ficolin-1-rich granule	GO:0101002	184	21690	1	512	5	1.15118	1	799	12	1.77042	1	2107	17	0.9511	0.000575211	7308	93	1.50012	0.295441	3826	50	1.54052		1.38267
GO:CC	caveola	GO:0005901	83	21690	1	512	3	1.5312	0.340238	799	10	3.27065	1	2107	14	1.73638	0.0766909	7308	44	1.57339	0.00060894	3826	33	2.25398		2.07312
GO:CC	neuron projection	GO:0043005	1378	21690	1	512	28	0.860792	0.632389	799	72	1.41839	0.0886388	2107	173	1.29238	0.000686097	7308	544	1.17168	0.00117319	3826	307	1.263		1.20125
GO:CC	exocytic vesicle	GO:0070382	231	21690	1	512	5	0.916954	1	799	17	1.99779	1	2107	34	1.51517	0.000745696	7308	112	1.43902	1	3826	53	1.3007		1.43393
GO:CC	phagocytic vesicle	GO:0045335	140	21690	1	512	1	0.302595	1	799	6	1.16342	1	2107	16	1.17649	0.000781116	7308	74	1.56879	1	3826	36	1.45777		1.13381
GO:CC	protein acetyltransferase complex	GO:0031248	99	21690	1	512	2	0.855824	1	799	2	0.548413	1	2107	7	0.727877	0.000846633	7308	56	1.67886	1	3826	22	1.2598		1.01415
GO:CC	acetyltransferase complex	GO:1902493	99	21690	1	512	2	0.855824	1	799	2	0.548413	1	2107	7	0.727877	0.000846633	7308	56	1.67886	1	3826	22	1.2598		1.01415
GO:CC	endocytic vesicle	GO:0030139	342	21690	1	512	9	1.11482	1	799	19	1.50814	1	2107	48	1.44481	0.000945779	7308	156	1.35382	0.939504	3826	81	1.34268		1.35285
KEGG	Metabolic pathways	KEGG:01100	1535	8064	0.354867	218	58	1.3977	0.319997	384	95	1.29967	1.07146e-05	979	249	1.33616	3.66332e-11	3175	730	1.20787	3.77838e-06	1697	403	1.24757		1.2978
KEGG	Protein processing in endoplasmic reticulum	KEGG:04141	169	8064	1	-1	-1	47.716	1	384	4	0.497041	1	979	27	1.31597	8.92887e-09	3175	108	1.62309	1	1697	39	1.0966		10.4497
KEGG	Colorectal cancer	KEGG:05210	86	8064	1	218	1	0.430126	1	384	7	1.7093	0.0582371	979	22	2.10713	1.28651e-06	3175	60	1.77198	1	1697	27	1.49188		1.50209
KEGG	Cell cycle	KEGG:04110	126	8064	0.00340183	218	13	3.81651	1	384	8	1.33333	1	979	17	1.11134	1.12412e-05	3175	79	1.59244	0.208713	1697	41	1.54626		1.87998
KEGG	Proteoglycans in cancer	KEGG:05205	205	8064	1	218	1	0.180443	1.2767e-05	384	29	2.97073	1	979	32	1.28577	0.0737624	3175	104	1.28851	0.234426	1697	61	1.41398		1.42789
KEGG	Focal adhesion	KEGG:04510	200	8064	1	218	4	0.739817	2.65909e-05	384	28	2.94	1	979	29	1.19436	3.42746e-05	3175	114	1.44771	0.0112384	1697	65	1.54437		1.57325
KEGG	N-Glycan biosynthesis	KEGG:00510	50	8064	1	-1	-1	161.28	1	384	2	0.84	1	979	6	0.988437	8.8916e-05	3175	37	1.87948	1	1697	12	1.14046		33.2257
KEGG	Regulation of actin cytoskeleton	KEGG:04810	216	8064	1	218	4	0.685015	0.000132117	384	28	2.72222	1	979	24	0.91522	0.284254	3175	106	1.2464	0.338812	1697	63	1.38598		1.39097
KEGG	Endocytosis	KEGG:04144	251	8064	1	218	3	0.442121	1	384	6	0.501992	1	979	25	0.820416	0.000135709	3175	136	1.37617	1	1697	51	0.965529		0.821246
KEGG	Oocyte meiosis	KEGG:04114	131	8064	0.000227203	218	15	4.23559	1	384	5	0.801527	1	979	14	0.880288	1	3175	56	1.08573	1	1697	34	1.23332		1.64729
KEGG	Fluid shear stress and atherosclerosis	KEGG:05418	138	8064	1	218	5	1.34025	0.000228792	384	21	3.19565	1	979	26	1.55189	1	3175	63	1.15949	0.062315	1697	46	1.58397		1.76625
KEGG	Biosynthesis of amino acids	KEGG:01230	74	8064	1	218	1	0.499876	1	384	4	1.13514	0.0482025	979	20	2.22621	1	3175	35	1.20128	0.000543796	1697	33	2.1191		1.43632
KEGG	Hepatocellular carcinoma	KEGG:05225	166	8064	1	218	3	0.668509	0.103071	384	18	2.27711	0.643394	979	32	1.58785	0.000563669	3175	94	1.43822	0.143868	1697	52	1.48855		1.49205
KEGG	Human papillomavirus infection	KEGG:05165	331	8064	1	218	5	0.558774	0.247258	384	28	1.77644	1	979	51	1.26914	0.000970557	3175	169	1.29678	1	1697	71	1.01929		1.18408
REAC	Cell Cycle	REAC:R-HSA-1640170	678	10461	1.13224e-19	310	72	3.58356	1	508	20	0.607449	1	1282	59	0.71008	1.8432e-06	4476	363	1.2513	0.000365103	2334	204	1.34857		1.50019
REAC	Cell Cycle, Mitotic	REAC:R-HSA-69278	548	10461	1.25637e-18	310	63	3.87946	1	508	17	0.638819	1	1282	47	0.699846	0.000459693	4476	289	1.23254	0.00270664	2334	166	1.35769		1.56167
REAC	M Phase	REAC:R-HSA-68886	407	10461	1.17106e-12	310	46	3.81395	1	508	6	0.303575	1	1282	33	0.661614	1	4476	200	1.14847	1	2334	115	1.26641		1.4388
REAC	Resolution of Sister Chromatid Cohesion	REAC:R-HSA-2500257	123	10461	6.3851e-11	310	24	6.58442	1	508	3	0.502257	1	1282	13	0.862429	0.0715265	4476	73	1.38708	0.00180734	2334	50	1.82195		2.23163
REAC	Mitotic Prometaphase	REAC:R-HSA-68877	199	10461	2.62357e-09	310	28	4.74806	1	508	5	0.5174	1	1282	18	0.738082	9.0557e-05	4476	121	1.42107	0.000125205	2334	76	1.71172		1.82727
REAC	Mitotic Metaphase and Anaphase	REAC:R-HSA-2555396	229	10461	2.85996e-09	310	30	4.42076	1	508	4	0.359695	1	1282	20	0.712656	0.933886	4476	120	1.2247	1	2334	68	1.3309		1.60974
REAC	Amplification of signal from the kinetochores	REAC:R-HSA-141424	92	10461	8.49931e-09	310	19	6.96911	1	508	2	0.447663	1	1282	10	0.886946	0.0756119	4476	57	1.44801	0.000287422	2334	42	2.04613		2.35957
REAC	Amplification of signal from unattached kinetochores via a MAD2 inhibitory signal	REAC:R-HSA-141444	92	10461	8.49931e-09	310	19	6.96911	1	508	2	0.447663	1	1282	10	0.886946	0.0756119	4476	57	1.44801	0.000287422	2334	42	2.04613		2.35957
REAC	Cell Cycle Checkpoints	REAC:R-HSA-69620	290	10461	1.19205e-08	310	33	3.83997	1	508	7	0.497061	1	1282	29	0.815991	0.0413969	4476	156	1.25722	0.097809	2334	91	1.40642		1.56333
REAC	Mitotic Anaphase	REAC:R-HSA-68882	228	10461	1.37532e-08	310	29	4.29215	1	508	4	0.361272	1	1282	19	0.679992	1	4476	119	1.21982	1	2334	67	1.31708		1.57406
REAC	RHO GTPase cycle	REAC:R-HSA-9012999	449	10461	1	310	13	0.977031	1	508	36	1.65107	1	1282	58	1.05406	5.81806e-08	4476	258	1.34294	0.00291349	2334	140	1.39751		1.28452
REAC	Mitotic Spindle Checkpoint	REAC:R-HSA-69618	109	10461	1.88012e-07	310	19	5.88218	1	508	2	0.377844	1	1282	10	0.748615	0.0641365	4476	66	1.41514	0.00845661	2334	44	1.80925		2.04661
REAC	Signaling by Rho GTPases	REAC:R-HSA-194315	702	10461	0.0104024	310	41	1.97087	1	508	44	1.2907	1	1282	85	0.988023	2.12333e-05	4476	369	1.22849	2.35248e-07	2334	225	1.43654		1.38293
REAC	Asparagine N-linked glycosylation	REAC:R-HSA-446203	305	10461	1	310	3	0.33192	1	508	14	0.94523	1	1282	33	0.882875	3.13266e-07	4476	183	1.40228	1	2334	66	0.969877		0.906436
REAC	EML4 and NUDC in mitotic spindle formation	REAC:R-HSA-9648025	115	10461	4.8569e-07	310	19	5.57529	1	508	3	0.537196	1	1282	12	0.851468	0.962121	4476	65	1.32099	0.00116306	2334	48	1.87075		2.03114
REAC	Signaling by Rho GTPases, Miro GTPases and RHOBTB3	REAC:R-HSA-9716542	717	10461	0.016998	310	41	1.92964	1	508	45	1.29242	1	1282	86	0.978734	2.20333e-05	4476	376	1.22561	1.15216e-06	2334	226	1.41274		1.36783
REAC	Chromosome Maintenance	REAC:R-HSA-73886	139	10461	2.13611e-06	310	20	4.85542	1	508	1	0.148148	1	1282	13	0.763157	1	4476	60	1.00883	0.16657	2334	49	1.57999		1.67111
REAC	Cholesterol biosynthesis	REAC:R-HSA-191273	24	10461	0.0273768	310	6	8.43629	2.23396e-06	508	11	9.43824	1	1282	2	0.679992	1	4476	17	1.65547	1	2334	3	0.560251		4.15405
REAC	RHO GTPase Effectors	REAC:R-HSA-195258	319	10461	2.51178e-06	310	31	3.27931	1	508	14	0.903747	1	1282	33	0.844128	1	4476	147	1.07699	0.0177648	2334	102	1.43312		1.50746
REAC	Membrane Trafficking	REAC:R-HSA-199991	624	10461	1	310	15	0.811182	1	508	35	1.15503	1	1282	75	0.980758	3.23419e-06	4476	336	1.25846	1	2334	146	1.04867		1.05082
REAC	RHO GTPases Activate Formins	REAC:R-HSA-5663220	136	10461	8.6327e-06	310	19	4.7144	1	508	6	0.908494	1	1282	15	0.89999	0.104572	4476	79	1.3576	0.00409796	2334	53	1.74666		1.92543
REAC	Nucleosome assembly	REAC:R-HSA-774815	73	10461	1.13778e-05	310	14	6.47167	1	-1	-1	143.301	1	1282	7	0.782457	1	4476	24	0.768372	1	2334	25	1.53493		30.5718
REAC	Deposition of new CENPA-containing nucleosomes at the centromere	REAC:R-HSA-606279	73	10461	1.13778e-05	310	14	6.47167	1	-1	-1	143.301	1	1282	7	0.782457	1	4476	24	0.768372	1	2334	25	1.53493		30.5718
REAC	Separation of Sister Chromatids	REAC:R-HSA-2467813	188	10461	1.75536e-05	310	22	3.9489	1	508	3	0.328604	1	1282	14	0.607653	0.730105	4476	101	1.25559	1	2334	56	1.33507		1.49516
REAC	Post-translational protein modification	REAC:R-HSA-597592	1412	10461	1	310	40	0.955954	1	508	64	0.933372	1	1282	163	0.941972	1.84374e-05	4476	698	1.15532	1	2334	317	1.00623		0.99857
REAC	Mitotic Prophase	REAC:R-HSA-68875	135	10461	4.31266e-05	310	18	4.49935	1	508	1	0.152537	1	1282	11	0.664881	1	4476	52	0.900228	1	2334	35	1.162		1.4758
REAC	Condensation of Prophase Chromosomes	REAC:R-HSA-2299718	73	10461	9.12891e-05	310	13	6.00941	1	-1	-1	143.301	1	1282	7	0.782457	1	4476	16	0.512248	1	2334	16	0.982357		30.3176
REAC	Metabolism of steroids	REAC:R-HSA-8957322	150	10461	0.00450322	310	16	3.59948	0.000425011	508	23	3.15752	1	1282	21	1.14239	1	4476	71	1.10624	1	2334	20	0.597601		1.92065
REAC	Cytosolic tRNA aminoacylation	REAC:R-HSA-379716	24	10461	1	-1	-1	435.875	1	508	5	4.29011	0.000514842	1282	13	4.41995	0.149952	4476	19	1.85023	1	2334	7	1.30725		89.5485
REAC	Cilium Assembly	REAC:R-HSA-5617833	201	10461	1	310	9	1.51098	1	508	8	0.819603	1	1282	22	0.893124	0.00081415	4476	119	1.38367	1	2334	60	1.33791		1.18906
REAC	Processing of Capped Intron-Containing Pre-mRNA	REAC:R-HSA-72203	237	10461	1	310	5	0.711923	1	508	5	0.434441	1	1282	24	0.82632	0.000886965	4476	137	1.351	1	2334	54	1.02122		0.86898
WP	Cholesterol metabolism with Bloch and Kandutsch-Russell pathways	WP:WP4718	47	7827	2.00244e-07	246	13	8.80047	1.38133e-09	409	18	7.32903	1	967	11	1.89437	0.000900704	3251	35	1.79287	1	1761	13	1.22937		4.20922
WP	Retinoblastoma gene in cancer	WP:WP2446	90	7827	4.78002e-09	246	19	6.71694	1	409	7	1.48843	1	967	11	0.98928	0.00176741	3251	58	1.55154	0.157044	1761	34	1.67908		2.48505
WP	Genes related to primary cilium development (based on CRISPR)	WP:WP4536	102	7827	1	246	4	1.24773	1	409	3	0.562851	1	967	12	0.952248	3.42279e-08	3251	74	1.74667	0.227819	1761	37	1.61227		1.22435
WP	Photodynamic therapy-induced unfolded protein response	WP:WP3613	27	7827	1	-1	-1	289.889	1	409	4	2.8351	2.05683e-06	967	16	4.79651	0.46054	3251	19	1.69421	1	1761	4	0.658464		59.9746
WP	Cholesterol synthesis disorders	WP:WP5193	18	7827	0.00212021	246	6	10.6057	1.78604e-05	409	9	9.56846	1	-1	-1	434.833	0.0698381	3251	15	2.00631	1	1761	2	0.493848		91.5015
WP	DNA IR-damage and cellular response via ATR	WP:WP4016	81	7827	3.06015e-05	246	14	5.49925	1	409	2	0.472517	1	967	14	1.39898	0.185574	3251	48	1.42671	1	1761	27	1.48154		2.0558
WP	Cholesterol biosynthesis pathway	WP:WP197	15	7827	0.000618978	246	6	12.7268	5.08128e-05	409	8	10.2064	1	967	1	0.539607	0.564128	3251	12	1.92605	1	1761	1	0.296309		5.13903
WP	Cell cycle	WP:WP179	120	7827	0.0638725	246	12	3.18171	1	409	8	1.27579	1	967	17	1.14666	8.0208e-05	3251	77	1.54486	1	1761	39	1.44451		1.71871
WP	Apoptosis-related network due to altered Notch3 in ovarian cancer	WP:WP2864	53	7827	1	246	1	0.600322	1	409	2	0.722148	1	967	8	1.22175	0.000101194	3251	40	1.81703	1	1761	19	1.59336		1.19092
WP	DNA repair pathways, full network	WP:WP4946	119	7827	0.715531	246	10	2.6737	1	409	2	0.321629	1	967	8	0.544142	0.000125925	3251	76	1.53761	0.39926	1761	41	1.53134		1.32168
WP	VEGFA-VEGFR2 signaling pathway	WP:WP3888	431	7827	1	246	10	0.738215	0.693428	409	36	1.59844	0.152931	967	76	1.42727	0.000132064	3251	228	1.27361	0.0198341	1761	130	1.34061		1.27563
WP	DNA damage response	WP:WP707	68	7827	0.212897	246	8	3.74319	1	409	4	1.1257	1	967	13	1.5474	0.000218222	3251	48	1.69946	0.524502	1761	26	1.69942		1.96303
WP	Focal adhesion	WP:WP306	197	7827	1	246	4	0.646032	0.000231401	409	28	2.71997	1	967	29	1.19152	0.0016597	3251	112	1.36877	0.014296	1761	68	1.53419		1.4921
WP	Sterol regulatory element-binding proteins (SREBP) signaling	WP:WP1982	71	7827	0.000303332	246	12	5.37753	0.00297098	409	14	3.77348	1	967	7	0.79801	0.0122247	3251	46	1.55983	1	1761	14	0.876407		2.47705
WP	Prostaglandin synthesis and regulation	WP:WP98	45	7827	1	-1	-1	173.933	0.000442109	409	12	5.10318	0.000568435	967	18	3.23764	1	3251	17	0.909525	1	1761	14	1.38277		36.9133
WP	Omega-3 / omega-6 fatty acid synthesis	WP:WP4723	15	7827	1	246	1	2.12114	1	409	4	5.10318	0.255603	967	7	3.77725	1	3251	11	1.76555	0.000818971	1761	12	3.55571		3.26456
TF	Factor: ZF5; motif: GGSGCGCGS; match class: 1	TF:M10438_1	15191	19943	5.27028e-10	522	463	1.16443	5.72666e-08	833	711	1.12054	1.08667e-33	2184	1890	1.13609	2.17638e-215	7581	6664	1.15402	1.74427e-73	3976	3453	1.14013		1.14304
TF	Factor: E2F4; motif: YCCCGCCNCNNSSNNSNN; match class: 1	TF:M12599_1	15982	19943	1.3168e-12	522	484	1.157	0.000612806	833	723	1.08306	1.46083e-27	2184	1942	1.10957	1.18049e-214	7581	6899	1.13558	3.51016e-68	3976	3566	1.11917		1.12088
TF	Factor: E2F-2; motif: GCGCGCGCNCS; match class: 1	TF:M11529_1	14789	19943	4.27703e-10	522	455	1.17542	3.85893e-09	833	701	1.13481	3.66576e-35	2184	1858	1.14721	1.64936e-204	7581	6517	1.15924	3.92491e-72	3976	3383	1.14738		1.15281
TF	Factor: ZF5; motif: GSGCGCGR; match class: 1	TF:M00716_1	14425	19943	2.68003e-06	522	436	1.15476	7.8259e-08	833	683	1.13358	3.93129e-33	2184	1818	1.15084	1.41932e-203	7581	6399	1.16697	9.1872e-67	3976	3306	1.14956		1.15114
TF	Factor: E2F-4; motif: SNGGGCGGGAANN; match class: 1	TF:M09894_1	14242	19943	1.52155e-07	522	436	1.16959	2.92768e-08	833	678	1.13974	1.15635e-27	2184	1782	1.14255	1.91464e-195	7581	6322	1.16774	3.10864e-66	3976	3273	1.15271		1.15447
TF	Factor: E2F-3:HES-7; motif: NNNSGCGCSNNNNNCRCGYGNN; match class: 1	TF:M08526_1	15291	19943	3.32072e-09	522	463	1.15682	4.21952e-08	833	715	1.11948	4.87388e-34	2184	1900	1.13463	1.56124e-189	7581	6643	1.14286	2.12341e-60	3976	3433	1.12611		1.13598
TF	Factor: ZF5; motif: GSGCGCGR	TF:M00716	16410	19943	5.55013e-06	522	477	1.11053	0.000695425	833	738	1.0767	9.56546e-26	2184	1974	1.09844	1.81246e-180	7581	6961	1.1159	7.30763e-54	3976	3596	1.09915		1.10014
TF	Factor: ZF5; motif: GGSGCGCGS	TF:M10438	16536	19943	4.48972e-05	522	477	1.10207	0.000506614	833	743	1.07573	7.93691e-27	2184	1988	1.0978	2.48912e-180	7581	6997	1.11313	5.67224e-57	3976	3624	1.09926		1.0976
TF	Factor: E2F-1:HES-7; motif: GGCRCGTGSYNNWNGGCGCSM; match class: 1	TF:M08525_1	15569	19943	0.00113469	522	452	1.10917	4.51298e-07	833	721	1.10872	1.09476e-25	2184	1899	1.11379	3.0828e-174	7581	6697	1.13158	5.40781e-53	3976	3457	1.11374		1.1154
TF	Factor: E2F-2; motif: GCGCGCGCGYW	TF:M11531	13569	19943	3.5853e-08	522	423	1.191	3.88193e-13	833	671	1.18391	1.07358e-34	2184	1742	1.1723	4.35078e-173	7581	6046	1.17215	2.89367e-68	3976	3162	1.16885		1.17764
TF	Factor: E2F; motif: GGCGSG	TF:M00803	13473	19943	5.5055e-12	522	432	1.22501	5.66855e-11	833	660	1.1728	9.82389e-33	2184	1726	1.16981	1.71199e-172	7581	6012	1.17387	3.81375e-53	3976	3094	1.15186		1.17867
TF	Factor: E2F-2; motif: GCGCGCGCNCS	TF:M11529	16563	19943	5.24324e-08	522	485	1.11872	1.79507e-06	833	753	1.08843	1.98969e-27	2184	1992	1.09822	3.0692e-171	7581	6988	1.10988	7.74282e-54	3976	3620	1.09626		1.1023
TF	Factor: E2F-4; motif: SNGGGCGGGAANN	TF:M09894	16498	19943	4.18932e-08	522	484	1.12082	0.00215583	833	739	1.0724	3.19898e-23	2184	1974	1.09258	2.13783e-166	7581	6960	1.10979	2.51525e-57	3976	3619	1.10028		1.09917
TF	Factor: E2F-3; motif: GGCGGGN	TF:M02089	13444	19943	0.214895	522	392	1.11398	2.13618e-09	833	653	1.16287	1.09189e-24	2184	1693	1.14992	8.44625e-162	7581	5975	1.16916	1.94302e-57	3976	3104	1.15808		1.1508
TF	Factor: E2F-2; motif: GCGCGCGCGYW; match class: 1	TF:M11531_1	12622	19943	4.27557e-08	522	401	1.21377	7.01219e-15	833	642	1.21773	6.90993e-37	2184	1657	1.19876	3.48371e-154	7581	5670	1.18173	2.85972e-67	3976	2989	1.1878		1.19996
TF	Factor: E2F4; motif: YCCCGCCNCNNSSNNSNN	TF:M12599	17467	19943	2.03557e-06	522	498	1.08926	0.00970039	833	770	1.0554	1.50881e-17	2184	2040	1.06647	1.12474e-149	7581	7202	1.08467	9.95618e-50	3976	3747	1.07599		1.07436
TF	Factor: TCF-1; motif: ACATCGRGRCGCTGW; match class: 1	TF:M11603_1	13452	19943	1.87028e-07	522	418	1.18716	3.81184e-07	833	644	1.14616	1.52649e-27	2184	1705	1.15738	1.07496e-145	7581	5935	1.16064	3.15659e-60	3976	3115	1.16149		1.16257
TF	Factor: ZF5; motif: NRNGNGCGCGCWN	TF:M00333	15366	19943	0.000124366	522	451	1.12134	1.7207e-08	833	719	1.12025	7.65754e-30	2184	1894	1.12553	8.48385e-144	7581	6565	1.12393	5.2975e-52	3976	3420	1.11637		1.12148
TF	Factor: ZF5; motif: NRNGNGCGCGCWN; match class: 1	TF:M00333_1	12691	19943	9.73472e-05	522	390	1.17406	7.8441e-12	833	634	1.19602	1.31597e-31	2184	1645	1.18361	1.41341e-140	7581	5656	1.1724	2.68948e-54	3976	2956	1.1683		1.17888
TF	Factor: E2F-3:HES-7; motif: NNNSGCGCSNNNNNCRCGYGNN	TF:M08526	17130	19943	7.46732e-09	522	497	1.10846	9.90119e-05	833	766	1.07057	5.75591e-27	2184	2038	1.08639	7.26152e-140	7581	7091	1.08897	9.68733e-40	3976	3670	1.07461		1.0858
TF	Factor: sp4; motif: NNGNARGRGGCGGRGCNNRR	TF:M10072	10760	19943	1	522	317	1.12556	7.946e-07	833	537	1.19483	2.00661e-23	2184	1412	1.19829	1.54123e-138	7581	4952	1.21069	1.03242e-47	3976	2565	1.19569		1.18501
TF	Factor: Egr-1; motif: GCGCATGCG; match class: 1	TF:M04869_1	10489	19943	0.0134074	522	325	1.18378	7.40917e-10	833	540	1.23255	1.7536e-21	2184	1374	1.19616	1.89973e-138	7581	4851	1.21664	3.11208e-51	3976	2527	1.20841		1.20751
TF	Factor: MAZ; motif: GGGMGGGGSSGGGGGGGGGGGG; match class: 1	TF:M09636_1	14379	19943	0.000726984	522	426	1.13188	3.68589e-10	833	690	1.14886	3.1961e-30	2184	1804	1.14563	1.38326e-137	7581	6227	1.13924	1.90238e-54	3976	3259	1.13684		1.14049
TF	Factor: ETF; motif: GVGGMGG	TF:M00695	10659	19943	0.345213	522	321	1.15056	9.15128e-15	833	566	1.27129	4.72249e-32	2184	1438	1.23191	9.29582e-136	7581	4906	1.21081	9.72433e-56	3976	2578	1.21314		1.21554
TF	Factor: E2F-3; motif: GGCGGGN; match class: 1	TF:M02089_1	9606	19943	0.104775	522	297	1.18123	3.33297e-09	833	501	1.24865	4.48774e-29	2184	1313	1.24813	1.85367e-135	7581	4509	1.23481	6.78819e-59	3976	2384	1.24482		1.23153
TF	Factor: E2F-1; motif: NGGGCGGGARV	TF:M07206	14862	19943	2.01105e-06	522	446	1.14651	0.000377958	833	683	1.10024	6.4043e-17	2184	1799	1.10533	3.23571e-134	7581	6378	1.12894	5.469e-51	3976	3331	1.12419		1.12104
TF	Factor: MAZ; motif: GGGMGGGGSSGGGGGGGGGGGG	TF:M09636	16533	19943	3.39769e-06	522	480	1.1092	8.33383e-05	833	746	1.08027	1.46685e-22	2184	1975	1.09082	6.99342e-133	7581	6902	1.09821	4.23183e-54	3976	3616	1.09704		1.09511
TF	Factor: E2F-2; motif: NWTTTGGCGCCAWWNN	TF:M11530	14878	19943	0.000269909	522	439	1.1273	1.78447e-06	833	694	1.11676	4.10966e-20	2184	1814	1.11335	1.3848e-132	7581	6379	1.1279	1.0696e-48	3976	3326	1.1213		1.12132
TF	Factor: E2F-1; motif: NNNNGGCGGGAARN	TF:M09892	13814	19943	5.12865e-08	522	428	1.18371	4.75526e-05	833	648	1.12306	2.40779e-19	2184	1707	1.12837	5.12406e-132	7581	6021	1.1466	1.38122e-46	3976	3131	1.13686		1.14372
TF	Factor: E2F1; motif: GSGCGGGAAN	TF:M12597	14319	19943	5.7393e-08	522	439	1.17131	4.90018e-05	833	667	1.11522	1.47311e-21	2184	1766	1.1262	1.11115e-131	7581	6191	1.1374	1.52872e-48	3976	3228	1.13075		1.13617
TF	Factor: E2F-1:Elk-1; motif: SGCGCSNNAMCGGAAGT	TF:M08205	14727	19943	1.65592e-05	522	440	1.14145	5.41512e-05	833	682	1.1087	4.46143e-24	2184	1815	1.12538	2.38492e-131	7581	6326	1.13	8.75594e-45	3976	3286	1.11917		1.12494
TF	Factor: E2F; motif: GGCGSG; match class: 1	TF:M00803_1	10447	19943	3.07544e-06	522	341	1.24705	6.8125e-15	833	558	1.27876	3.64028e-26	2184	1391	1.21583	2.94257e-131	7581	4813	1.21196	1.4028e-49	3976	2512	1.20607		1.23193
TF	Factor: TIEG1; motif: NCCCNSNCCCCGCCCCC	TF:M12351	12580	19943	0.0385236	522	375	1.13886	8.46383e-10	833	622	1.18374	1.4147e-17	2184	1574	1.14252	1.94756e-130	7581	5587	1.16832	3.3649e-45	3976	2900	1.15628		1.15794
TF	Factor: Egr-1; motif: GCGCATGCG	TF:M04869	11498	19943	3.2188e-05	522	363	1.20616	8.58675e-10	833	580	1.20768	1.07639e-20	2184	1477	1.17299	2.22342e-130	7581	5198	1.18926	8.24001e-47	3976	2703	1.17915		1.19105
TF	Factor: Sp1; motif: NGGGGCGGGGN	TF:M07395	10901	19943	1	522	323	1.13203	2.92458e-09	833	554	1.21672	2.86732e-20	2184	1412	1.18279	1.89137e-129	7581	4976	1.20082	2.64421e-55	3976	2623	1.20691		1.18785
TF	Factor: Sp1; motif: NGGGGGCGGGGYN	TF:M00196	10479	19943	0.393517	522	316	1.15209	4.90874e-09	833	536	1.22459	6.48268e-22	2184	1375	1.19818	2.24836e-129	7581	4819	1.20977	8.98148e-58	3976	2551	1.22105		1.20114
TF	Factor: Churchill; motif: CGGGNN	TF:M00986	14459	19943	0.00116367	522	427	1.12826	8.16063e-09	833	688	1.13919	1.76142e-27	2184	1802	1.13803	2.97669e-126	7581	6223	1.13221	7.09841e-54	3976	3271	1.13471		1.13448
TF	Factor: ETF; motif: CCCCGCCCCYN; match class: 1	TF:M07039_1	13890	19943	0.44603	522	401	1.10297	8.26343e-07	833	659	1.13587	9.06948e-26	2184	1741	1.14455	1.1333e-124	7581	6026	1.14128	1.18347e-49	3976	3156	1.13967		1.13287
TF	Factor: E2F-1:Elk-1; motif: SGCGCSNNAMCGGAAGT; match class: 1	TF:M08205_1	10672	19943	0.00314657	522	333	1.19212	2.14483e-05	833	526	1.18001	2.79184e-16	2184	1367	1.16966	1.04299e-120	7581	4863	1.19873	1.42254e-39	3976	2512	1.18064		1.18423
TF	Factor: p300; motif: ACNTCCG; match class: 1	TF:M04826_1	15502	19943	0.00905968	522	447	1.10164	0.0989681	833	694	1.07181	2.33299e-16	2184	1858	1.09445	2.64407e-120	7581	6550	1.11152	4.72183e-37	3976	3392	1.09752		1.09539
TF	Factor: TCF-1; motif: ACATCGRGRCGCTGW; match class: 1	TF:M11601_1	11299	19943	3.64159e-06	522	362	1.22402	1.63141e-05	833	552	1.16962	2.95103e-20	2184	1454	1.17507	6.58582e-120	7581	5092	1.18553	1.68782e-41	3976	2642	1.17284		1.18541
TF	Factor: Sp1; motif: GGGGCGGGGC	TF:M00931	10524	19943	1	522	308	1.11812	4.47832e-09	833	538	1.2239	1.54956e-21	2184	1378	1.19566	3.10481e-119	7581	4803	1.20059	7.33935e-49	3976	2524	1.20296		1.18825
TF	Factor: Churchill; motif: CGGGNN; match class: 1	TF:M00986_1	10609	19943	0.217186	522	321	1.15598	3.96984e-10	833	546	1.23215	3.32305e-28	2184	1417	1.21964	1.01678e-118	7581	4833	1.19841	1.23588e-52	3976	2556	1.20846		1.20293
TF	Factor: E2F-2; motif: NWTTTGGCGCCAWWNN; match class: 1	TF:M11530_1	13714	19943	0.00279313	522	408	1.13662	2.02981e-05	833	646	1.12775	4.16018e-19	2184	1696	1.12927	1.09226e-118	7581	5948	1.14096	3.63657e-48	3976	3119	1.14076		1.13507
TF	Factor: IRX-1; motif: NACRYNNNNNNNNRYGNN; match class: 1	TF:M11018_1	16205	19943	0.00675836	522	463	1.09157	0.00102239	833	730	1.0785	4.52046e-21	2184	1941	1.09374	4.52722e-117	7581	6765	1.0982	6.10319e-37	3976	3511	1.08674		1.08975
TF	Factor: Sp1; motif: NNGGGGCGGGGNN	TF:M00932	10669	19943	0.536705	522	320	1.1459	2.88521e-10	833	549	1.23195	8.11755e-21	2184	1390	1.18968	6.59052e-116	7581	4846	1.19488	4.20461e-48	3976	2549	1.19837		1.19215
TF	Factor: E2F-1:HES-7; motif: GGCRCGTGSYNNWNGGCGCSM	TF:M08525	17383	19943	0.0224719	522	486	1.06815	0.0104402	833	767	1.05637	9.49698e-22	2184	2045	1.07425	7.84042e-115	7581	7114	1.0766	2.35846e-31	3976	3685	1.0633		1.06773
TF	Factor: E2F-4; motif: NTTTCSCGCC	TF:M07380	13280	19943	0.0400791	522	392	1.12774	9.58897e-05	833	626	1.12855	2.46343e-14	2184	1629	1.12011	1.20956e-114	7581	5785	1.14596	1.50414e-40	3976	3010	1.13687		1.13185
TF	Factor: Sp1; motif: NGGGGGCGGGGCCNGGGGGGGG	TF:M10071	8705	19943	1	522	257	1.12794	6.97395e-06	833	447	1.22937	3.23179e-18	2184	1163	1.21997	2.24699e-114	7581	4094	1.23721	1.45905e-40	3976	2126	1.22501		1.2079
TF	Factor: SP1; motif: GGCCCCGCCCCCN	TF:M12666	8869	19943	1	522	271	1.16739	0.000121011	833	447	1.20664	4.64091e-17	2184	1175	1.20977	3.3022e-114	7581	4157	1.23302	2.1073e-45	3976	2181	1.23346		1.21005
TF	Factor: BEN; motif: CAGCGRNV	TF:M01240	16775	19943	1.81291e-09	522	492	1.12053	0.00188324	833	749	1.06897	2.75167e-17	2184	1979	1.07726	4.80875e-114	7581	6933	1.08723	6.92889e-39	3976	3611	1.07971		1.08674
TF	Factor: BEN; motif: CAGCGRNV; match class: 1	TF:M01240_1	13501	19943	2.02535e-07	522	419	1.18568	1.59724e-11	833	663	1.17569	4.05911e-22	2184	1688	1.14168	1.14189e-113	7581	5859	1.14162	1.94257e-46	3976	3074	1.14204		1.15734
TF	Factor: E2F-4; motif: NNTTCCCGCCNN	TF:M04823	13024	19943	7.73478e-07	522	406	1.19097	0.00578597	833	606	1.11397	6.78157e-16	2184	1611	1.12951	1.09787e-112	7581	5689	1.14909	1.05978e-43	3976	2976	1.14613		1.14593
TF	Factor: ETF; motif: CCCCGCCCCYN	TF:M07039	16656	19943	0.351541	522	466	1.0689	3.84512e-06	833	755	1.08523	4.03162e-20	2184	1978	1.08441	2.24111e-112	7581	6893	1.08868	3.14408e-43	3976	3605	1.08562		1.08257
TF	Factor: TCF-1; motif: ACATCGRGRCGCTGW	TF:M11601	15080	19943	0.000197561	522	444	1.12487	0.0025013	833	687	1.09069	4.71173e-19	2184	1829	1.10752	4.38238e-112	7581	6390	1.11471	2.79305e-45	3976	3349	1.11393		1.11034
TF	Factor: E2F-1; motif: WWTGGCGCCAAA; match class: 1	TF:M04515_1	12439	19943	0.238814	522	367	1.1272	1.51076e-07	833	607	1.16828	1.74436e-23	2184	1587	1.16501	3.94383e-110	7581	5473	1.15745	3.14141e-49	3976	2890	1.16535		1.15666
TF	Factor: TCF-1; motif: ACATCGRGRCGCTGW	TF:M11603	16602	19943	0.00487153	522	472	1.08618	0.00863322	833	740	1.06713	2.0103e-17	2184	1964	1.08024	1.19225e-109	7581	6870	1.08858	5.92214e-38	3976	3580	1.0816		1.08074
TF	Factor: E2F-1; motif: NGGGCGGGARV; match class: 1	TF:M07206_1	11108	19943	0.000487462	522	348	1.19692	2.18666e-12	833	575	1.2393	6.78982e-18	2184	1422	1.16897	2.55627e-108	7581	4983	1.1801	1.38196e-53	3976	2656	1.19932		1.19692
TF	Factor: E2F-1; motif: WWTGGCGCCAAA	TF:M04515	13612	19943	0.0402608	522	400	1.12269	3.88039e-07	833	650	1.14324	2.29832e-19	2184	1687	1.1317	4.15699e-107	7581	5877	1.13579	2.37727e-43	3976	3082	1.13568		1.13382
TF	Factor: WT1; motif: GNGGGGGCGGGG	TF:M03893	8475	19943	1	522	244	1.09994	2.09825e-06	833	440	1.24296	2.37061e-14	2184	1116	1.20244	4.18385e-104	7581	3969	1.23198	3.09286e-42	3976	2087	1.23517		1.2025
TF	Factor: Sp1; motif: CCCCGCCCCN	TF:M00933	9913	19943	1	522	295	1.13694	9.49862e-07	833	502	1.21239	3.00641e-16	2184	1285	1.18368	1.0718e-103	7581	4520	1.19949	4.96277e-37	3976	2351	1.18957		1.18442
TF	Factor: E2F1; motif: GSGCGGGAAN; match class: 1	TF:M12597_1	10102	19943	5.09129e-05	522	327	1.23669	4.10425e-09	833	521	1.23474	5.55786e-21	2184	1330	1.20221	1.40826e-103	7581	4591	1.19554	1.06083e-49	3976	2445	1.21399		1.21664
TF	Factor: BTEB3; motif: CCNNSCCNSCCCCKCCCCC	TF:M09826	11731	19943	1	522	337	1.09753	4.76313e-09	833	586	1.19594	1.38881e-17	2184	1486	1.1567	5.75323e-103	7581	5193	1.16452	2.91289e-38	3976	2710	1.15872		1.15468
TF	Factor: BTEB1; motif: GGGGGCGGGGCNGSGGGNGS	TF:M09723	10228	19943	1	522	306	1.14301	1.97154e-11	833	536	1.25464	1.8568e-20	2184	1341	1.19723	1.3204e-102	7581	4635	1.19213	3.47196e-40	3976	2428	1.1907		1.19554
TF	Factor: SP2; motif: GNNGGGGGCGGGGSN	TF:M03807	8615	19943	1	522	260	1.15302	6.03914e-05	833	438	1.21721	1.00147e-16	2184	1145	1.21363	1.47109e-102	7581	4018	1.22693	1.06229e-41	3976	2113	1.23024		1.20821
TF	Factor: E2F-1; motif: NNNNGGCGGGAARN; match class: 1	TF:M09892_1	9395	19943	0.0117241	522	297	1.20776	3.22152e-12	833	505	1.28689	1.50075e-19	2184	1246	1.21104	8.75785e-102	7581	4316	1.20851	3.48243e-46	3976	2290	1.2226		1.22736
TF	Factor: pax-6; motif: NYACGCNYSANYGMNCN	TF:M11882	15764	19943	0.000707527	522	457	1.10757	0.0112949	833	709	1.07678	1.17164e-10	2184	1857	1.07568	1.16785e-99	7581	6579	1.09789	2.96347e-36	3976	3434	1.09264		1.09011
TF	Factor: pax-6; motif: NYACGCNYSANYGMNCN; match class: 1	TF:M11882_1	11690	19943	0.0368706	522	353	1.15367	0.0079095	833	552	1.1305	1.44852e-12	2184	1454	1.13576	1.55501e-99	7581	5166	1.16253	8.9809e-33	3976	2676	1.1482		1.14613
TF	Factor: E2F-3:TBR2; motif: ANGTGYKANGGCGCSTTNNCRNNT; match class: 1	TF:M08207_1	15752	19943	0.0220757	522	451	1.09386	0.0341548	833	706	1.07304	2.54545e-14	2184	1873	1.08578	6.54836e-99	7581	6573	1.09772	2.74006e-30	3976	3409	1.08551		1.08718
TF	Factor: AP-2gamma:Elk-1; motif: NGCCKNRGGSGRCGGAAGTG; match class: 1	TF:M08441_1	12977	19943	1	522	369	1.08636	0.260832	833	593	1.09402	2.52838e-11	2184	1581	1.11249	6.82664e-99	7581	5627	1.14069	3.25492e-41	3976	2957	1.14293		1.1153
TF	Factor: WT1; motif: CGCCCCCNCN	TF:M02036	9979	19943	0.0054123	522	314	1.20216	4.91869e-08	833	511	1.22597	1.4751e-23	2184	1329	1.21612	6.94458e-98	7581	4524	1.19261	1.71916e-43	3976	2394	1.20332		1.20804
TF	Factor: E2F-1; motif: NNNSSCGCSAANN	TF:M07250	10961	19943	4.5201e-05	522	349	1.21645	0.000152047	833	533	1.16419	5.72099e-13	2184	1379	1.14882	3.38546e-95	7581	4882	1.17169	1.4861e-30	3976	2524	1.155		1.17123
TF	Factor: SP2; motif: GGGCGGGAC	TF:M01783	9344	19943	1	522	257	1.0508	0.01343	833	454	1.16324	2.44816e-10	2184	1187	1.15999	1.75351e-93	7581	4266	1.20102	1.25809e-34	3976	2226	1.19491		1.15399
TF	Factor: E2F-7; motif: GRGGCGGGAANNN	TF:M09896	10175	19943	0.0197575	522	316	1.18651	6.79102e-09	833	523	1.23059	1.44311e-12	2184	1292	1.15949	9.23866e-93	7581	4579	1.18386	4.14077e-31	3976	2373	1.16979		1.18605
TF	Factor: Sp2; motif: GGGGCGGGG	TF:M10435	7878	19943	1	522	231	1.12025	7.49639e-05	833	406	1.23383	3.67952e-14	2184	1048	1.21474	5.64675e-92	7581	3691	1.23251	9.34127e-31	3976	1909	1.21544		1.20336
TF	Factor: IRX-1; motif: NACRYNNNNNNNNRYGNN	TF:M11018	17232	19943	0.0210109	522	483	1.07086	0.0161421	833	761	1.05729	1.47558e-14	2184	2010	1.06512	1.47988e-90	7581	7016	1.07107	1.84214e-27	3976	3648	1.06185		1.06524
TF	Factor: Sp1; motif: GGGGCGGGGT	TF:M00008	10277	19943	1	522	287	1.06693	0.000104523	833	506	1.17877	1.85572e-15	2184	1320	1.17286	5.21844e-90	7581	4607	1.17928	1.22074e-32	3976	2401	1.17184		1.15394
TF	Factor: KLF3; motif: NNNNNNGGGCGGGGCNNGN	TF:M09970	7907	19943	1	522	232	1.12098	2.43007e-05	833	410	1.24142	4.15864e-09	2184	1019	1.17679	9.88767e-90	7581	3694	1.22899	1.70918e-35	3976	1939	1.23001		1.19964
TF	Factor: Sp2; motif: NYSGCCCCGCCCCCY	TF:M03567	7877	19943	1	522	233	1.1301	0.000519206	833	401	1.21879	2.4595e-13	2184	1043	1.2091	1.11122e-89	7581	3682	1.22967	1.20225e-38	3976	1948	1.24043		1.20562
TF	Factor: sp4; motif: NNNGCYCCGCCCCCY	TF:M10530	8392	19943	1	522	247	1.12448	0.210348	833	405	1.15541	2.98341e-17	2184	1123	1.22195	6.55415e-88	7581	3877	1.21533	2.55688e-31	3976	2017	1.20555		1.18454
TF	Factor: MOVO-B; motif: GNGGGGG	TF:M01104	10486	19943	1	522	303	1.10396	1.83206e-07	833	529	1.20779	9.18384e-18	2184	1355	1.17996	2.83269e-87	7581	4675	1.17283	9.09314e-48	3976	2512	1.20158		1.17322
TF	Factor: ETF; motif: GVGGMGG; match class: 1	TF:M00695_1	7194	19943	1	522	212	1.12586	2.91904e-13	833	415	1.38109	5.85664e-23	2184	1016	1.28962	3.31853e-87	7581	3402	1.24402	1.45548e-47	3976	1846	1.28708		1.26554
TF	Factor: E2F-3:TBR2; motif: ANGTGYKANGGCGCSTTNNCRNNT	TF:M08207	17312	19943	0.0329436	522	484	1.06812	0.000385132	833	770	1.06485	5.20957e-11	2184	2004	1.05703	2.35193e-86	7581	7030	1.06825	7.20687e-27	3976	3659	1.06013		1.06368
TF	Factor: ZXDL; motif: GSGSCNNGGGMRGCNCCGGGS	TF:M12722	10790	19943	1	522	321	1.13659	5.00148e-11	833	557	1.23589	3.71706e-25	2184	1423	1.20426	2.46995e-86	7581	4785	1.16661	4.40598e-38	3976	2528	1.17517		1.1837
TF	Factor: BTEB2; motif: RGGGNGKGGN	TF:M07277	8696	19943	1	522	256	1.12471	3.18791e-05	833	443	1.21963	6.50475e-14	2184	1138	1.19498	1.50009e-85	7581	3986	1.20582	1.63673e-33	3976	2090	1.20551		1.19013
TF	Factor: TIEG1; motif: NCCCNSNCCCCGCCCCC; match class: 1	TF:M12351_1	8412	19943	1	522	250	1.13543	6.57848e-10	833	454	1.29212	2.68667e-21	2184	1146	1.24401	4.01356e-85	7581	3874	1.2115	4.93222e-34	3976	2035	1.21341		1.21929
TF	Factor: E2F-4; motif: NGGCGGGAARN	TF:M07084	11084	19943	2.76795e-05	522	353	1.21674	6.68728e-05	833	540	1.16639	5.74227e-14	2184	1398	1.15172	1.03765e-84	7581	4888	1.16011	2.14528e-36	3976	2577	1.16617		1.17223
TF	Factor: SP1; motif: NRGKGGGCGGGGCN	TF:M09765	7633	19943	1	522	223	1.11617	0.000911729	833	389	1.22011	1.23899e-11	2184	1005	1.20229	9.71336e-84	7581	3563	1.22796	1.6595e-38	3976	1897	1.24657		1.20262
TF	Factor: E2F-1; motif: TTTGGCGCCAAA	TF:M04516	11633	19943	0.103571	522	349	1.14618	2.48107e-08	833	579	1.19161	1.49208e-15	2184	1465	1.14996	1.49972e-83	7581	5086	1.15013	2.37374e-43	3976	2714	1.17021		1.16162
TF	Factor: E2F-4; motif: GCGGGAAANA	TF:M02090	12201	19943	0.513977	522	359	1.12414	0.00149778	833	577	1.13221	3.40324e-14	2184	1517	1.13535	3.18659e-83	7581	5292	1.14101	3.76796e-28	3976	2750	1.13053		1.13264
TF	Factor: KROX; motif: CCCGCCCCCRCCCC	TF:M00982	7997	19943	1	522	242	1.15613	0.000116793	833	410	1.22745	3.92225e-15	2184	1067	1.21836	6.89341e-83	7581	3703	1.21812	1.26304e-36	3976	1963	1.23122		1.21026
TF	Factor: sp4; motif: NNGNARGRGGCGGRGCNNRR; match class: 1	TF:M10072_1	6413	19943	1	522	200	1.19149	0.0108647	833	329	1.22823	3.80703e-17	2184	897	1.27723	1.21574e-82	7581	3071	1.25974	1.56119e-32	3976	1613	1.26159		1.24366
TF	Factor: Sp1; motif: NGGGGGCGGGGYN; match class: 1	TF:M00196_1	6084	19943	1	522	175	1.09893	0.0021306	833	319	1.2553	3.43085e-13	2184	837	1.25624	2.87719e-82	7581	2936	1.26949	1.00801e-33	3976	1549	1.27705		1.2314
TF	Factor: Egr-1; motif: GCGGGGGCGG	TF:M07354	8083	19943	1	522	244	1.15329	1.5209e-07	833	429	1.27066	3.51319e-17	2184	1088	1.22912	3.368e-82	7581	3734	1.21525	3.90183e-31	3976	1953	1.21192		1.21605
TF	Factor: GKLF; motif: NNCCMCRCCCN	TF:M12173	10202	19943	1	522	286	1.07103	0.0169226	833	489	1.14754	8.48974e-09	2184	1270	1.13673	4.04816e-82	7581	4548	1.17273	2.12895e-32	3976	2385	1.17259		1.14012
TF	Factor: Sp1; motif: NGGGGCGGGGN; match class: 1	TF:M07395_1	6529	19943	1	522	194	1.13521	8.18919e-05	833	347	1.27241	4.29074e-12	2184	882	1.23356	4.69476e-80	7581	3108	1.25227	2.24072e-39	3976	1670	1.28296		1.23528
TF	Factor: AP-2alpha; motif: NGCCYSNNGSN	TF:M01857	9361	19943	0.384732	522	287	1.17133	4.73709e-05	833	470	1.20205	2.15593e-17	2184	1231	1.20081	5.30715e-80	7581	4220	1.18592	3.44092e-37	3976	2242	1.20132		1.19228
TF	Factor: Sp3; motif: GGGGCGGGGSNN	TF:M07615	6964	19943	1	522	203	1.11367	0.000618939	833	361	1.24106	6.00127e-12	2184	931	1.22076	4.1367e-79	7581	3279	1.23864	8.40618e-31	3976	1720	1.23884		1.21059
TF	Factor: Sp2; motif: GYCCCGCCYCYNNNN	TF:M07129	6416	19943	1	522	176	1.04802	0.0604116	833	324	1.209	4.93154e-10	2184	856	1.21828	6.39887e-79	7581	3058	1.25383	2.65826e-28	3976	1592	1.24458		1.19474
TF	Factor: CPBP; motif: GNNRGGGHGGGGNNGGGRN	TF:M09973	11087	19943	1	522	320	1.1027	5.43036e-07	833	551	1.18982	6.54767e-12	2184	1386	1.14153	2.25579e-78	7581	4864	1.1541	1.26174e-31	3976	2554	1.15545		1.14872
TF	Factor: E2F-4; motif: NNTTCCCGCCNN; match class: 1	TF:M04823_1	8025	19943	0.0760501	522	256	1.21875	3.26703e-11	833	443	1.32161	6.70857e-14	2184	1063	1.20956	3.93591e-78	7581	3695	1.21125	4.63127e-36	3976	1966	1.2288		1.23799
TF	Factor: Kaiso; motif: GCMGGGRGCRGS	TF:M03876	13891	19943	0.131345	522	404	1.11114	2.85437e-05	833	652	1.12372	1.41811e-20	2184	1720	1.13066	1.97807e-77	7581	5873	1.11222	2.84836e-39	3976	3116	1.12514		1.12058
TF	Factor: p300; motif: ACNTCCG	TF:M04826	18054	19943	0.591095	522	495	1.04749	1	833	773	1.02507	8.2242e-13	2184	2075	1.0495	4.88993e-77	7581	7227	1.05305	4.84151e-25	3976	3771	1.04768		1.04456
TF	Factor: AP-2; motif: MKCCCSCNGGCG	TF:M00189	10847	19943	1	522	315	1.10948	1.02795e-10	833	558	1.2316	7.59964e-14	2184	1372	1.155	3.09181e-76	7581	4766	1.15587	5.20094e-37	3976	2534	1.17177		1.16474
TF	Factor: AP-2gamma:Elk-1; motif: NGCCKNRGGSGRCGGAAGTG	TF:M08441	16609	19943	0.574967	522	464	1.06732	1	833	727	1.04794	5.93454e-11	2184	1939	1.06604	3.45952e-76	7581	6784	1.0745	1.01259e-29	3976	3553	1.07299		1.06576
TF	Factor: E2F-4; motif: NTTTCSCGCC; match class: 1	TF:M07380_1	8181	19943	0.00194402	522	269	1.25622	4.98248e-05	833	420	1.2291	6.54919e-08	2184	1041	1.16194	1.9632e-75	7581	3745	1.20423	2.54641e-31	3976	1974	1.21028		1.21235
TF	Factor: Hey1; motif: NGCRCGYGYN	TF:M11058	13371	19943	0.00427213	522	399	1.14006	4.30525e-08	833	645	1.15489	2.60908e-18	2184	1658	1.13229	2.03061e-75	7581	5682	1.1179	8.74943e-23	3976	2942	1.10363		1.12975
TF	Factor: AP2; motif: GCCYGSGGSN	TF:M08867	10251	19943	0.200337	522	312	1.16281	2.23255e-06	833	514	1.20045	2.52222e-16	2184	1322	1.17761	6.76728e-75	7581	4537	1.1643	4.78652e-34	3976	2403	1.1758		1.17619
TF	Factor: Sp1; motif: GGGGCGGGGC; match class: 1	TF:M00931_1	6075	19943	1	522	173	1.08798	0.00385303	833	317	1.24928	5.00735e-13	2184	835	1.2551	1.34939e-74	7581	2903	1.25709	1.14133e-36	3976	1561	1.28885		1.22766
TF	Factor: SP1; motif: NCCCCKCCCCC	TF:M07226	8460	19943	1	522	242	1.09286	0.000500951	833	426	1.20555	1.81836e-14	2184	1115	1.20349	2.66933e-74	7581	3849	1.19686	3.73411e-22	3976	1979	1.17333		1.17442
TF	Factor: E2F-1; motif: TTTGGCGCCAAA; match class: 1	TF:M04516_1	10457	19943	0.155408	522	318	1.16182	3.68869e-10	833	540	1.23632	1.78468e-16	2184	1345	1.1745	2.68821e-74	7581	4612	1.16024	4.52863e-38	3976	2463	1.18141		1.18286
TF	Factor: Sp1; motif: NNGGGGCGGGGNN; match class: 1	TF:M00932_1	6212	19943	1	522	172	1.05783	0.0615298	833	315	1.21402	4.96711e-12	2184	845	1.24212	3.40122e-74	7581	2957	1.25223	1.90463e-30	3976	1560	1.25961		1.20516
TF	Factor: RNF96; motif: BCCCGCRGCC	TF:M01199	8683	19943	0.00852187	522	279	1.22759	3.40826e-11	833	471	1.29866	1.0076e-15	2184	1147	1.20623	6.09966e-74	7581	3934	1.19187	1.68442e-31	3976	2077	1.19981		1.22483
TF	Factor: E2F-1; motif: NTTTTGGCGCCAWWWN	TF:M11533	13388	19943	0.00192437	522	401	1.14432	0.00933216	833	619	1.10693	2.63633e-09	2184	1611	1.0988	7.9012e-73	7581	5678	1.11569	1.55362e-25	3976	2960	1.10897		1.11494
TF	Factor: CPBP; motif: NGGGCGG	TF:M05444	8750	19943	1	522	268	1.17016	0.000559178	833	438	1.19843	1.74686e-11	2184	1129	1.17821	8.98938e-73	7581	3955	1.18906	4.35364e-26	3976	2061	1.18145		1.18346
TF	Factor: Sp6; motif: WGGGCGG	TF:M05361	8750	19943	1	522	268	1.17016	0.000559178	833	438	1.19843	1.74686e-11	2184	1129	1.17821	8.98938e-73	7581	3955	1.18906	4.35364e-26	3976	2061	1.18145		1.18346
TF	Factor: Sp2; motif: WGGGCGG	TF:M05332	8750	19943	1	522	268	1.17016	0.000559178	833	438	1.19843	1.74686e-11	2184	1129	1.17821	8.98938e-73	7581	3955	1.18906	4.35364e-26	3976	2061	1.18145		1.18346
TF	Factor: BTEB3; motif: CCNNSCCNSCCCCKCCCCC; match class: 1	TF:M09826_1	7694	19943	1	522	217	1.07753	1.05639e-07	833	413	1.28512	7.09831e-16	2184	1037	1.23073	4.57979e-72	7581	3540	1.21036	2.10705e-29	3976	1864	1.21517		1.20378
TF	Factor: Sp1; motif: GGGGCGGGGC	TF:M07063	6402	19943	1	522	185	1.10402	0.00314148	833	332	1.24156	1.36466e-10	2184	858	1.2238	1.68541e-71	7581	3023	1.24219	3.62934e-27	3976	1583	1.24025		1.21036
TF	Factor: E2F3; motif: NNRGMKGGAR	TF:M12598	12681	19943	0.0308287	522	378	1.13883	3.52083e-06	833	610	1.15165	1.88034e-12	2184	1557	1.12117	2.24194e-71	7581	5419	1.12416	2.9192e-34	3976	2871	1.1356		1.13428
TF	Factor: ER71:Pax-5; motif: ACCGGAACYACGCWTSANTG	TF:M08266	14582	19943	0.381457	522	418	1.09516	1	833	641	1.05241	0.000241663	2184	1699	1.06393	9.8813e-70	7581	6085	1.09776	1.97346e-10	3976	3091	1.06323		1.0745
TF	Factor: KLF15; motif: RCCMCRCCCMCN	TF:M12160	12959	19943	1	522	367	1.08197	1.03411e-08	833	632	1.16759	2.02999e-17	2184	1612	1.13588	2.16427e-69	7581	5511	1.11872	2.33977e-32	3976	2914	1.12788		1.12641
TF	Factor: ER81; motif: RCCGGAARYN	TF:M02065	12766	19943	1	522	364	1.08935	1	833	536	1.00521	1	2184	1455	1.04075	5.15111e-69	7581	5440	1.12101	1.1654e-09	3976	2739	1.07617		1.0665
TF	Factor: ctcf; motif: CCRSCAGGGGGCGCN	TF:M10426	9528	19943	0.617128	522	290	1.16283	3.62079e-08	833	493	1.23877	2.56202e-12	2184	1220	1.16922	1.25713e-68	7581	4236	1.16955	5.42432e-24	3976	2205	1.16078		1.18023
TF	Factor: CTCF; motif: NCCRSTAGGGGGCGC	TF:M08911	9315	19943	1	522	270	1.10739	7.32045e-05	833	467	1.20027	1.06784e-12	2184	1199	1.17537	4.8745e-68	7581	4152	1.17257	1.67312e-26	3976	2177	1.17225		1.16557
TF	Factor: Egr-1; motif: GCGGGGGCGG	TF:M01873	6880	19943	1	522	197	1.09395	1.86681e-05	833	366	1.27361	1.76834e-15	2184	942	1.25026	3.10327e-67	7581	3197	1.22241	3.07952e-23	3976	1661	1.21095		1.21024
TF	Factor: ZIC4; motif: NNCCNCCCRYNGYGN	TF:M12227	11290	19943	1	522	324	1.09641	2.25312e-09	833	570	1.20872	6.88486e-17	2184	1436	1.16144	4.37978e-67	7581	4892	1.13987	6.15111e-44	3976	2651	1.17777		1.15684
TF	Factor: CP2; motif: NRRRCCGGCYNRARCCGGNN	TF:M12590	11242	19943	1	522	313	1.0637	1	833	517	1.10101	1.15204e-11	2184	1401	1.13797	8.26303e-67	7581	4873	1.14029	1.88225e-27	3976	2562	1.14309		1.11721
TF	Factor: TEL1; motif: CNCGGAANNN	TF:M02070	11023	19943	1	522	320	1.1091	1	833	468	1.01646	0.0247708	2184	1303	1.0794	1.13553e-66	7581	4791	1.14338	2.18926e-12	3976	2422	1.10209		1.09009
TF	Factor: CP2; motif: NRRRCCGGCYNRARCCGGNN; match class: 1	TF:M12590_1	6889	19943	1	522	203	1.1258	0.0735067	833	344	1.19549	1.56192e-12	2184	926	1.22742	2.16357e-66	7581	3197	1.22082	4.33768e-23	3976	1662	1.21009		1.19592
TF	Factor: E2F-1:TBR2; motif: NGGTGNNANGGCGCNNTNNCRNNN	TF:M08523	12408	19943	1	522	359	1.10538	1	833	565	1.09016	1.99383e-07	2184	1496	1.10095	2.70292e-66	7581	5299	1.12346	9.23976e-27	3976	2782	1.1246		1.10891
TF	Factor: E2F; motif: TTTCGCGC	TF:M00425	11324	19943	0.00950881	522	347	1.17071	1	833	510	1.07824	2.11846e-08	2184	1388	1.11925	2.92953e-66	7581	4901	1.13854	3.05779e-21	3976	2542	1.12595		1.12654
TF	Factor: Hey1; motif: NGCRCGYGYN; match class: 1	TF:M11058_1	11106	19943	0.0118129	522	341	1.17305	9.2246e-09	833	560	1.20719	1.45011e-13	2184	1398	1.14944	5.16047e-66	7581	4819	1.14147	7.09263e-20	3976	2491	1.12502		1.15923
TF	Factor: SP1; motif: GGCCCCGCCCCCN; match class: 1	TF:M12666_1	4489	19943	1	522	128	1.08938	0.000269374	833	252	1.34399	3.01615e-12	2184	643	1.30797	2.40205e-65	7581	2213	1.29687	2.48119e-26	3976	1168	1.30508		1.26866
TF	Factor: Egr-1; motif: NGCGTGCGY	TF:M04950	11166	19943	8.15775e-05	522	353	1.20781	1.40121e-05	833	547	1.17283	1.53846e-14	2184	1410	1.15308	2.8983e-65	7581	4838	1.13981	2.21441e-24	3976	2530	1.13649		1.162
TF	Factor: ER71:Pax-5; motif: ACCGGAACYACGCWTSANTG; match class: 1	TF:M08266_1	9140	19943	1	522	267	1.11605	1	833	429	1.12372	0.403495	2184	1083	1.08198	1.10469e-64	7581	4070	1.17142	4.19355e-12	3976	2046	1.1228		1.12319
TF	Factor: Elk-1; motif: NNCCGGAAGTN	TF:M11435	11904	19943	1	522	335	1.07516	1	833	499	1.00358	1	2184	1376	1.05551	3.12103e-64	7581	5106	1.12837	5.51787e-09	3976	2566	1.0812		1.06877
TF	Factor: E2F-1; motif: NKTSSCGC	TF:M00428	9144	19943	1	522	262	1.09467	0.457688	833	434	1.13632	4.90791e-09	2184	1156	1.15441	4.03964e-64	7581	4069	1.17062	3.90723e-23	3976	2123	1.16455		1.14411
TF	Factor: Sp2; motif: TGGGCGCGCCCA	TF:M06948	9067	19943	0.144542	522	282	1.18824	1.23081e-12	833	493	1.30175	4.49561e-14	2184	1180	1.18838	8.32935e-64	7581	4038	1.17157	2.81397e-30	3976	2148	1.18827		1.20764
TF	Factor: SP1:SP3; motif: CCSCCCCCYCC	TF:M01219	6968	19943	1	522	201	1.10207	0.00593901	833	355	1.21974	1.58421e-12	2184	935	1.2253	9.79819e-64	7581	3217	1.21453	5.54524e-26	3976	1695	1.22013		1.19635
TF	Factor: Sp1; motif: NWRGCCACGCCCMCN	TF:M12152	7480	19943	1	522	218	1.11346	0.0465328	833	371	1.18746	1.20187e-13	2184	1000	1.22078	1.49974e-63	7581	3419	1.20243	3.85925e-26	3976	1802	1.20836		1.1865
TF	Factor: AP-2; motif: SNNNCCNCAGGCN	TF:M00915	9801	19943	1	522	272	1.06027	0.000386539	833	483	1.17984	9.70189e-16	2184	1270	1.18324	1.79369e-63	7581	4317	1.15871	1.12116e-28	3976	2286	1.1699		1.15039
TF	Factor: TR4; motif: ACCCCGS; match class: 1	TF:M04934_1	15690	19943	0.234957	522	445	1.08357	9.77303e-05	833	716	1.09254	6.47962e-10	2184	1846	1.07435	4.8653e-63	7581	6439	1.07959	8.02891e-28	3976	3388	1.08309		1.08263
TF	Factor: EGR; motif: CGCCCCCGCNN	TF:M08878	7658	19943	1	522	220	1.09756	2.05463e-06	833	405	1.26615	4.04886e-13	2184	1017	1.21267	1.24047e-62	7581	3485	1.19716	1.90361e-21	3976	1811	1.18617		1.19194
TF	Factor: GCMa:Erg; motif: ATGCGGGCGGAARKG	TF:M08487	14198	19943	1	522	395	1.06289	0.0109612	833	650	1.09605	3.17006e-14	2184	1721	1.10686	1.70178e-62	7581	5923	1.09743	4.89017e-33	3976	3145	1.11106		1.09486
TF	Factor: E2F-1:DP-1; motif: TTTCSCGC	TF:M00736	10596	19943	2.41166e-05	522	341	1.22951	1	833	491	1.10939	1.32119e-10	2184	1325	1.14186	2.47004e-62	7581	4612	1.14502	1.92781e-17	3976	2375	1.12426		1.15001
TF	Factor: pax-6; motif: NYACGCNTSRNYGCNYN	TF:M11883	13694	19943	1	522	389	1.08527	0.297704	833	621	1.08569	2.68929e-08	2184	1636	1.09091	3.02751e-62	7581	5744	1.10344	1.19508e-23	3976	3007	1.10141		1.09334
TF	Factor: IRX2a; motif: ACRYGNNNNACRYGT	TF:M11022	9662	19943	0.0854337	522	299	1.18229	5.05597e-07	833	493	1.22159	7.36362e-13	2184	1238	1.17002	6.52417e-62	7581	4257	1.15905	1.95053e-16	3976	2183	1.13326		1.17324
TF	Factor: CHD2; motif: TCTCGCGAG; match class: 1	TF:M04710_1	11688	19943	2.7044e-05	522	368	1.20289	0.270355	833	541	1.10816	3.65853e-06	2184	1410	1.10158	7.4373e-62	7581	5016	1.12897	3.14297e-19	3976	2600	1.11578		1.13148
TF	Factor: SP4; motif: NWRGCCACGCCCMCTYN	TF:M03922	6150	19943	1	522	187	1.16168	1	833	300	1.16786	2.39574e-08	2184	814	1.20861	3.90026e-61	7581	2878	1.23106	1.23985e-24	3976	1516	1.23643		1.20113
TF	Factor: Kaiso; motif: GCMGGGRGCRGS; match class: 1	TF:M03876_1	9311	19943	1	522	282	1.1571	1.50369e-07	833	481	1.23679	6.813e-26	2184	1267	1.24256	7.81249e-61	7581	4118	1.16347	7.12179e-42	3976	2254	1.21423		1.20283
TF	Factor: ER81; motif: RCCGGAARYN; match class: 1	TF:M02065_1	6870	19943	1	522	205	1.14003	1	833	278	0.968799	1	2184	781	1.03808	8.66374e-61	7581	3165	1.21194	1.45505e-05	3976	1526	1.11415		1.0946
TF	Factor: CTCF; motif: WGCGCCMYCTAGYGGYN	TF:M03895	9423	19943	1	522	284	1.15146	0.000291377	833	468	1.18906	4.59522e-07	2184	1172	1.13573	1.18814e-60	7581	4160	1.16136	1.10037e-21	3976	2170	1.15509		1.15854
TF	Factor: ZXDL; motif: GSGSCNNGGGMRGCNCCGGGS; match class: 1	TF:M12722_1	6797	19943	1	522	193	1.08483	1.19582e-12	833	395	1.39131	2.111e-20	2184	958	1.28702	1.39193e-60	7581	3135	1.21334	1.45705e-32	3976	1694	1.25009		1.24532
TF	Factor: ZNF383; motif: SSNGGGMGGNGSNGGS	TF:M12703	9284	19943	1	522	267	1.09874	0.00406006	833	455	1.17333	2.92329e-09	2184	1173	1.15372	2.92213e-60	7581	4105	1.16317	4.05094e-31	3976	2196	1.18643		1.15508
TF	Factor: Sp1; motif: NGGGGGCGGGGCCNGGGGGGGG; match class: 1	TF:M10071_1	4734	19943	1	522	143	1.15406	0.000199504	833	264	1.33512	3.54148e-12	2184	672	1.29622	5.8423e-60	7581	2294	1.27476	3.13225e-28	3976	1231	1.30429		1.27289
TF	Factor: KLF15; motif: NCCMCGCCCMCN	TF:M12158	10903	19943	1	522	305	1.06874	0.000430972	833	528	1.1594	2.28956e-14	2184	1381	1.15661	9.78331e-60	7581	4715	1.13763	3.11222e-22	3976	2466	1.13447		1.13137
TF	Factor: Elk-1; motif: NRSCGGAAGNN	TF:M11434	8352	19943	1	522	232	1.06125	1	833	330	0.945952	1	2184	931	1.01788	1.6161e-59	7581	3742	1.17863	6.12403e-05	3976	1820	1.09301		1.05934
TF	Factor: Sp1; motif: NWRGCCMCGCCCMCN	TF:M12151	6966	19943	1	522	209	1.14626	0.151109	833	345	1.18572	1.70379e-10	2184	922	1.20861	5.72933e-59	7581	3195	1.20657	9.54364e-22	3976	1670	1.20248		1.18993
TF	Factor: E2F-1:TBR2; motif: NGGTGNNANGGCGCNNTNNCRNNN; match class: 1	TF:M08523_1	7570	19943	0.303754	522	240	1.21125	0.0612328	833	374	1.18283	8.08625e-10	2184	986	1.18938	8.33923e-59	7581	3433	1.193	2.70117e-27	3976	1827	1.21056		1.1974
TF	Factor: Sp2; motif: GGSNNGGGGGCGGGGCCNGNGS	TF:M09658	5407	19943	1	522	162	1.14467	0.0358342	833	281	1.24422	1.50975e-12	2184	754	1.27336	9.95554e-59	7581	2566	1.24843	4.52586e-31	3976	1391	1.29037		1.24021
TF	Factor: CPBP; motif: SNCCCNN; match class: 1	TF:M01822_1	18898	19943	0.0899825	522	513	1.0371	0.969693	833	810	1.02616	2.39355e-05	2184	2122	1.02534	1.69129e-58	7581	7422	1.03316	3.20017e-17	3976	3876	1.02876		1.0301
TF	Factor: PEA3; motif: NACCGGAAGTN	TF:M11430	11028	19943	1	522	324	1.12245	1	833	459	0.996464	1	2184	1253	1.03751	4.29049e-58	7581	4754	1.13403	7.36724e-05	3976	2353	1.07021		1.07213
TF	Factor: CHD2; motif: TCTCGCGAG	TF:M04710	14323	19943	0.000193981	522	427	1.13897	0.000834286	833	661	1.10487	4.78306e-09	2184	1705	1.087	6.77676e-58	7581	5948	1.09245	3.77943e-16	3976	3081	1.07895		1.10045
TF	Factor: SP1; motif: RCCMCRCCCMC	TF:M03920	7420	19943	1	522	209	1.07612	1	833	353	1.13898	1.07523e-07	2184	954	1.17404	1.60258e-57	7581	3368	1.19408	2.26801e-19	3976	1749	1.18231		1.15311
TF	Factor: E2F-1; motif: TTGGCGCGRAANNGNM	TF:M00938	7479	19943	1	522	234	1.19534	0.00216157	833	380	1.21643	1.69649e-13	2184	999	1.21972	2.9631e-57	7581	3390	1.1924	4.56304e-22	3976	1778	1.19243		1.20326
TF	Factor: Pax-5; motif: RRMSWGANWYCTNRAGCGKRACSRYNSM	TF:M00144	13449	19943	1	522	382	1.08516	1	833	576	1.02536	6.41553e-05	2184	1586	1.07684	3.4644e-57	7581	5635	1.10222	3.37216e-14	3976	2904	1.08306		1.07453
TF	Factor: E2F; motif: TTTSGCGS	TF:M00426	12160	19943	0.112012	522	362	1.13735	0.502003	833	558	1.09862	0.00225437	2184	1436	1.07835	1.02729e-56	7581	5166	1.1176	3.7203e-15	3976	2664	1.09887		1.10616
TF	Factor: SP1; motif: GGGGYGGGGNS	TF:M01303	8089	19943	1	522	240	1.13354	5.11295e-05	833	416	1.23124	7.20702e-14	2184	1070	1.20789	1.29158e-56	7581	3626	1.17923	1.79597e-28	3976	1940	1.20296		1.19097
TF	Factor: E2F-3:FOXI1; motif: NGACACCGCGCCCAC	TF:M08208	12801	19943	1	522	368	1.09831	1	833	572	1.06979	1.15428e-05	2184	1524	1.08712	1.34639e-56	7581	5399	1.10952	2.71017e-19	3976	2814	1.10262		1.09347
TF	Factor: E2F; motif: TTTSGCGS	TF:M00427	9742	19943	0.379846	522	297	1.16474	1	833	433	1.06411	0.00201064	2184	1175	1.10136	1.70314e-56	7581	4262	1.15088	1.82581e-15	3976	2192	1.12859		1.12193
TF	Factor: E2F-4; motif: TTTTGGCGCCAWWN	TF:M11535	11104	19943	1	522	325	1.11821	1	833	508	1.09529	1.77701e-08	2184	1365	1.12251	2.49227e-56	7581	4774	1.13101	1.94018e-25	3976	2524	1.14013		1.12143
TF	Factor: Sp1; motif: GGNDGGRGGCGGGG	TF:M04953	8852	19943	1	522	257	1.1092	0.00763509	833	435	1.1765	5.71795e-08	2184	1116	1.15123	4.94568e-56	7581	3919	1.16466	3.79534e-21	3976	2052	1.16273		1.15286
TF	Factor: Elk-1:Pax-5; motif: ACCGGAACYACGCWTSANYG; match class: 1	TF:M08225_1	8140	19943	1	522	249	1.16868	0.304745	833	393	1.15588	0.0102269	2184	991	1.1117	5.19951e-56	7581	3643	1.17733	3.25202e-11	3976	1837	1.13195		1.14911
TF	Factor: Sp1; motif: CCCCGCCCCN; match class: 1	TF:M00933_1	5316	19943	1	522	151	1.08521	0.462122	833	269	1.21147	1.32127e-08	2184	719	1.23504	9.44889e-56	7581	2516	1.24506	2.97955e-23	3976	1331	1.25585		1.20652
TF	Factor: HES-7; motif: GNCACGYGNN	TF:M11066	11687	19943	0.747838	522	345	1.12781	5.50731e-09	833	584	1.19634	8.59609e-12	2184	1449	1.13215	1.2157e-55	7581	4987	1.12254	2.53646e-13	3976	2559	1.09828		1.13542
TF	Factor: LKLF; motif: NGGGCGG	TF:M05499	8055	19943	0.30923	522	253	1.19998	0.105322	833	393	1.16808	1.18288e-07	2184	1025	1.16197	3.34142e-55	7581	3606	1.17767	2.84088e-15	3976	1851	1.15262		1.17206
TF	Factor: KLF17; motif: NGGGCGG	TF:M05386	8055	19943	0.30923	522	253	1.19998	0.105322	833	393	1.16808	1.18288e-07	2184	1025	1.16197	3.34142e-55	7581	3606	1.17767	2.84088e-15	3976	1851	1.15262		1.17206
TF	Factor: BTEB4; motif: NCCACGCCCM	TF:M12186	9293	19943	1	522	261	1.07301	1	833	437	1.12583	7.97473e-05	2184	1139	1.11919	4.04095e-55	7581	4084	1.1561	9.83405e-19	3976	2125	1.14696		1.12422
TF	Factor: ETS1; motif: ACCGGAARYN	TF:M03977	10703	19943	0.361499	522	322	1.1494	1	833	434	0.9708	1	2184	1199	1.02294	1.20809e-54	7581	4616	1.13455	5.72278e-05	3976	2290	1.07318		1.07018
TF	Factor: GABP-alpha; motif: CTTCCK	TF:M01660	11266	19943	1	522	313	1.06144	1	833	465	0.988163	1	2184	1292	1.0472	1.35154e-54	7581	4826	1.12689	1.14518e-07	3976	2429	1.08144		1.06103
TF	Factor: PATZ; motif: GGGGNGGGGGMKGGRRNGGNRN	TF:M10026	8607	19943	1	522	252	1.11858	0.00337741	833	427	1.18774	1.26385e-15	2184	1138	1.20734	2.6937e-54	7581	3816	1.16633	1.41641e-31	3976	2062	1.20166		1.17633
TF	Factor: Rb:E2F-1:DP-1; motif: TTTSGCGC	TF:M00740	10657	19943	1	522	313	1.12209	1	833	472	1.06036	0.00910066	2184	1268	1.08648	4.42296e-54	7581	4596	1.13451	6.75234e-13	3976	2354	1.10794		1.10228
TF	Factor: Elk-1:Pax-5; motif: ACCGGAACYACGCWTSANYG	TF:M08225	14240	19943	1	522	404	1.08391	1	833	619	1.0407	0.178599	2184	1637	1.04973	1.00375e-53	7581	5901	1.09013	2.437e-14	3976	3054	1.07573		1.06804
TF	Factor: TFAP2A; motif: NGCCCYNNGGGCN; match class: 1	TF:M04148_1	9765	19943	1	522	289	1.1307	0.00205316	833	477	1.16948	1.17224e-12	2184	1248	1.16703	1.14053e-53	7581	4257	1.14682	1.87256e-23	3976	2249	1.15521		1.15385
TF	Factor: PEA3; motif: NACCGGAAGTN	TF:M11427	10749	19943	1	522	315	1.1196	1	833	450	1.00228	1	2184	1221	1.03725	2.30167e-53	7581	4627	1.13239	0.00457636	3976	2276	1.06206		1.07072
TF	Factor: RREB-1; motif: GGGWCSA	TF:M05439	8811	19943	1	522	265	1.14905	0.344536	833	421	1.14394	2.63813e-10	2184	1128	1.16902	2.54002e-53	7581	3890	1.16142	5.9961e-17	3976	2016	1.14765		1.15422
TF	Factor: ELK-1; motif: ACCGGAAGTN	TF:M02059	9581	19943	1	522	283	1.12848	1	833	393	0.982036	1	2184	1069	1.01884	2.81869e-53	7581	4185	1.14908	0.150904	3976	2022	1.05856		1.0674
TF	Factor: BTEB1; motif: GGGGGCGGGGCNGSGGGNGS; match class: 1	TF:M09723_1	6131	19943	1	522	176	1.09673	9.43256e-05	833	329	1.28472	1.94631e-11	2184	832	1.23917	3.14619e-53	7581	2835	1.21643	4.81488e-23	3976	1503	1.22962		1.21333
TF	Factor: GKLF; motif: GCCMCRCCCNNN	TF:M01588	9100	19943	1	522	270	1.13355	1	833	413	1.08656	6.43808e-08	2184	1143	1.14695	7.04522e-53	7581	3999	1.15604	1.21707e-21	3976	2105	1.16026		1.13667
TF	Factor: WT1; motif: CGCCCCCNCN; match class: 1	TF:M02036_1	5439	19943	1	522	158	1.10983	1.84026e-08	833	316	1.39096	1.46858e-14	2184	769	1.29106	9.05195e-53	7581	2553	1.2348	2.65609e-27	3976	1379	1.27171		1.25967
TF	Factor: Hey2; motif: NNCACGYGNN	TF:M11052	12710	19943	0.314763	522	373	1.1212	6.81066e-08	833	619	1.16598	2.32799e-09	2184	1541	1.10712	1.0281e-52	7581	5348	1.1069	7.3394e-11	3976	2738	1.08052		1.11634
TF	Factor: ETV7; motif: NCCGGAANNN	TF:M02071	10298	19943	1	522	299	1.10927	1	833	418	0.971782	1	2184	1154	1.02327	1.11653e-52	7581	4454	1.13779	0.000120683	3976	2206	1.07448		1.06332
TF	Factor: TFAP2A; motif: NGCCCYNNGGGCN	TF:M04148	10210	19943	1	522	306	1.14503	0.0034206	833	494	1.15837	6.2243e-14	2184	1304	1.16624	1.59741e-52	7581	4420	1.13883	8.87002e-25	3976	2345	1.15202		1.1521
TF	Factor: AP-2; motif: MKCCCSCNGGCG; match class: 1	TF:M00189_1	6224	19943	1	522	187	1.14787	1.39227e-11	833	365	1.40401	6.57033e-15	2184	863	1.26613	2.70995e-52	7581	2868	1.2122	9.89657e-32	3976	1569	1.26444		1.25893
TF	Factor: Erg; motif: NACCGGAARTN	TF:M11396	10945	19943	1	522	323	1.12747	1	833	451	0.986521	1	2184	1235	1.03036	4.50206e-52	7581	4694	1.12821	0.000591484	3976	2326	1.06595		1.0677
TF	Factor: pax-6; motif: NYACGCNTSRNYGCNYN; match class: 1	TF:M11883_1	7924	19943	1	522	241	1.16196	0.0179785	833	393	1.18739	4.78729e-11	2184	1034	1.19155	6.12622e-52	7581	3539	1.1749	2.28435e-17	3976	1839	1.16408		1.17598
TF	Factor: GKLF; motif: NNNRGGNGNGGSN	TF:M07289	14918	19943	1	522	412	1.05513	0.000150343	833	687	1.10253	1.73913e-15	2184	1798	1.10057	6.23632e-52	7581	6131	1.08115	2.41637e-23	3976	3230	1.08602		1.08508
TF	Factor: E2F-6; motif: NGGGCGGGARRNN	TF:M09895	7966	19943	0.129826	522	253	1.21339	0.000706429	833	404	1.21419	6.47588e-08	2184	1017	1.16579	1.86954e-51	7581	3553	1.17333	2.08049e-23	3976	1886	1.18753		1.19084
TF	Factor: TF3C-beta; motif: CCNGGAGGGCTTCCTGGAGGAG	TF:M04863	13848	19943	0.0018041	522	412	1.13666	6.10473e-07	833	658	1.13759	2.79693e-13	2184	1681	1.10846	2.88173e-51	7581	5751	1.0925	4.81881e-26	3976	3048	1.10401		1.11584
TF	Factor: ELF1; motif: NNNASCCGGAAGTGGNNNN	TF:M12600	8794	19943	1	522	253	1.09914	1	833	349	0.950133	1	2184	997	1.03525	3.19837e-51	7581	3873	1.15858	1.29398e-06	3976	1927	1.09911		1.06844
TF	Factor: SP2; motif: GGGCGGGAC; match class: 1	TF:M01783_1	4449	19943	1	522	126	1.082	0.265888	833	232	1.24845	7.72706e-06	2184	598	1.22737	3.98465e-51	7581	2139	1.26477	6.30249e-18	3976	1114	1.25593		1.21571
TF	Factor: RUNX2; motif: NRACCGCAAACCGCAN	TF:M04106	14051	19943	0.0122385	522	413	1.12296	0.00571089	833	646	1.1007	1.77576e-09	2184	1680	1.09179	5.34056e-51	7581	5822	1.09001	4.51289e-18	3976	3042	1.08592		1.09827
TF	Factor: AP-2; motif: GSCCSCRGGCNRNRNN	TF:M00800	9305	19943	1	522	272	1.11679	2.13911e-07	833	480	1.23501	2.21573e-14	2184	1208	1.18546	5.80573e-51	7581	4068	1.15008	1.67163e-26	3976	2175	1.17243		1.17196
TF	Factor: Elk-1; motif: NNNNCCGGAARTNN	TF:M00025	10195	19943	1	522	303	1.13547	1	833	409	0.960465	1	2184	1138	1.01928	7.3597e-51	7581	4406	1.1369	0.000134253	3976	2185	1.075		1.06542
TF	Factor: GKLF; motif: NNCCMCRCCCN; match class: 1	TF:M12173_1	5093	19943	1	522	157	1.17773	1	833	254	1.194	0.00012006	2184	664	1.19051	8.18541e-51	7581	2403	1.24121	3.24529e-17	3976	1248	1.22909		1.20651
TF	Factor: AP-2gamma; motif: GCCYNNGGS	TF:M00470	9611	19943	1	522	281	1.11701	2.9099e-06	833	487	1.21313	1.29181e-13	2184	1237	1.17527	2.14165e-50	7581	4182	1.14467	2.98029e-31	3976	2262	1.18051		1.16612
TF	Factor: AP-2rep; motif: NGGGGCGGGGC	TF:M09967	4118	19943	1	522	111	1.02981	1	833	192	1.11625	1.03303e-05	2184	558	1.23733	3.82607e-50	7581	1997	1.27572	4.77636e-15	3976	1025	1.24848		1.18152
TF	Factor: EKLF; motif: NGGGYGKGGCNNGG	TF:M09969	4697	19943	1	522	152	1.23635	0.0526401	833	248	1.26409	1.08401e-09	2184	653	1.26949	4.56145e-50	7581	2237	1.25288	7.42372e-19	3976	1173	1.25263		1.25509
TF	Factor: GCMa:PEA3; motif: ATRCGGGCGGAAGTR; match class: 1	TF:M08313_1	9856	19943	1	522	293	1.13576	1	833	434	1.05423	0.00353213	2184	1185	1.09788	9.14162e-50	7581	4272	1.14024	4.57897e-16	3976	2219	1.12928		1.11148
TF	Factor: E2F-4; motif: GCGGGAAANA; match class: 1	TF:M02090_1	6530	19943	1	522	199	1.16429	1.62008e-07	833	361	1.32355	2.86602e-09	2184	864	1.2082	1.07268e-49	7581	2978	1.19971	3.0928e-20	3976	1570	1.20595		1.22034
TF	Factor: E2F-4:DP-1; motif: TTTSGCGC	TF:M00738	10040	19943	1	522	298	1.13397	1	833	451	1.07545	0.0382751	2184	1194	1.08595	2.04963e-49	7581	4340	1.13716	8.23147e-11	3976	2215	1.10658		1.10782
TF	Factor: SP2; motif: GNNGGGGGCGGGGSN; match class: 1	TF:M03807_1	4319	19943	1	522	131	1.1588	0.198763	833	227	1.25831	6.96373e-07	2184	590	1.2474	2.92753e-49	7581	2077	1.26508	4.28549e-22	3976	1109	1.28793		1.2435
TF	Factor: E2F-7; motif: GRGGCGGGAANNN; match class: 1	TF:M09896_1	4633	19943	1	522	149	1.22869	0.0186274	833	248	1.28155	0.00283285	2184	599	1.1806	8.45784e-49	7581	2205	1.25202	9.44747e-21	3976	1170	1.26668		1.24191
TF	Factor: Sp1; motif: GGGGCGGGGT; match class: 1	TF:M00008_1	5072	19943	1	522	146	1.09975	0.071138	833	264	1.24615	5.86318e-12	2184	711	1.28005	1.62552e-48	7581	2384	1.23649	4.21702e-15	3976	1230	1.21638		1.21577
TF	Factor: E2F3; motif: NNRGMKGGAR; match class: 1	TF:M12598_1	7112	19943	0.0257634	522	234	1.25703	5.81932e-07	833	384	1.29266	6.36506e-09	2184	928	1.1915	1.70546e-48	7581	3203	1.18476	1.92087e-30	3976	1749	1.23351		1.23189
TF	Factor: Sp3; motif: NGCCACGCCCMCN	TF:M12153	6317	19943	1	522	189	1.14306	0.102562	833	318	1.20521	8.14759e-05	2184	806	1.1651	2.88304e-48	7581	2886	1.20185	2.52117e-17	3976	1507	1.19659		1.18236
TF	Factor: E2F-1; motif: NNNSSCGCSAANN; match class: 1	TF:M07250_1	5646	19943	1	522	180	1.21801	0.00175542	833	300	1.27211	1.96509e-06	2184	742	1.20005	3.19179e-48	7581	2616	1.21888	2.74316e-22	3976	1396	1.24019		1.22985
TF	Factor: EGR1; motif: NACGCCCACGCANW	TF:M03896	6258	19943	1	522	170	1.03785	9.24017e-08	833	350	1.33899	5.79043e-17	2184	878	1.28114	3.48193e-48	7581	2862	1.20309	1.4951e-20	3976	1515	1.21429		1.21507
TF	Factor: KLF14; motif: NRCCACRCCCMCN	TF:M12183	6990	19943	1	522	207	1.13139	4.53507e-08	833	384	1.31522	1.77808e-08	2184	911	1.19009	3.87066e-48	7581	3153	1.18662	8.96889e-24	3976	1687	1.21055		1.20677
TF	Factor: AP-2beta; motif: NSCCNNNGGSN	TF:M11478	10141	19943	1	522	304	1.14528	1	833	469	1.10723	1.66561e-13	2184	1294	1.16518	8.07278e-48	7581	4370	1.13361	5.25655e-18	3976	2289	1.13216		1.13669
TF	Factor: Erm; motif: NNSCGGAWGYN	TF:M11424	8284	19943	1	522	240	1.10686	1	833	318	0.919036	1	2184	907	0.999781	1.48753e-47	7581	3657	1.16131	0.0444657	3976	1770	1.07171		1.05174
TF	Factor: Elk-1; motif: NNCCGGAAGTN; match class: 1	TF:M11435_1	5835	19943	1	522	170	1.11308	1	833	220	0.902666	1	2184	644	1.00782	1.5562e-47	7581	2689	1.21231	0.000177211	3976	1302	1.11922		1.07102
TF	Factor: E2F-1; motif: NTTTCGCGCS	TF:M00940	7985	19943	0.073917	522	255	1.22007	1	833	374	1.12135	2.86612e-05	2184	998	1.14128	2.0352e-47	7581	3540	1.16625	4.98133e-13	3976	1820	1.14325		1.15844
TF	Factor: TAFII250; motif: RARRWGGCGGMGGNGR	TF:M10086	9455	19943	1	522	273	1.10312	0.0810386	833	453	1.14705	0.0133528	2184	1135	1.09616	2.15933e-47	7581	4107	1.14269	9.43434e-14	3976	2122	1.12571		1.12294
TF	Factor: AP-2beta; motif: GCNNNGGSCNGVGGGN	TF:M01858	7594	19943	1	522	205	1.03134	0.00616342	833	382	1.20431	5.42201e-09	2184	983	1.18201	2.20195e-47	7581	3387	1.1733	2.07983e-19	3976	1785	1.17899		1.15399
TF	Factor: RNF96; motif: BCCCGCRGCC; match class: 1	TF:M01199_1	4438	19943	1	522	140	1.2052	7.1132e-10	833	275	1.48351	3.54273e-09	2184	619	1.27362	2.38102e-47	7581	2118	1.25546	3.42319e-24	3976	1146	1.29521		1.3026
TF	Factor: BTEB2; motif: RGGGNGKGGN; match class: 1	TF:M07277_1	4282	19943	1	522	126	1.1242	0.221379	833	225	1.258	8.55735e-09	2184	598	1.27524	2.83334e-47	7581	2053	1.26126	6.12752e-17	3976	1072	1.25572		1.23489
TF	Factor: RUNX2; motif: NRACCGCAAACCGCAN; match class: 1	TF:M04106_1	8581	19943	0.0146184	522	275	1.22438	9.58837e-06	833	441	1.2304	1.41807e-07	2184	1083	1.15247	3.66586e-47	7581	3770	1.15576	5.73986e-14	3976	1948	1.13866		1.18033
TF	Factor: TR4; motif: ACCCCGS	TF:M04934	18327	19943	0.0118556	522	505	1.05274	0.0500388	833	796	1.03984	9.50027e-06	2184	2074	1.03337	3.99414e-47	7581	7236	1.03865	5.20646e-10	3976	3762	1.02961		1.03884
TF	Factor: Fli-1; motif: NACCGGAARTN	TF:M11400	10118	19943	1	522	298	1.12523	1	833	401	0.948845	1	2184	1129	1.01891	5.36139e-47	7581	4357	1.13281	0.0277181	3976	2140	1.06087		1.05733
TF	Factor: MOVO-B; motif: GNGGGGG; match class: 1	TF:M01104_1	5798	19943	1	522	171	1.12678	1.86623e-10	833	341	1.40806	1.31029e-13	2184	806	1.26939	1.09275e-46	7581	2670	1.21143	1.14106e-30	3976	1473	1.27429		1.25799
TF	Factor: DP-1; motif: NRNNGGCGGGAANN	TF:M10098	7199	19943	0.206989	522	231	1.22591	0.000212983	833	374	1.24378	2.24877e-09	2184	941	1.19359	1.86847e-46	7581	3227	1.17921	7.246e-22	3976	1719	1.1977		1.20804
TF	Factor: c-Ets-2; motif: NACCGGAAGYRCTTCCGGTN	TF:M11417	14557	19943	0.451332	522	417	1.09442	0.0320375	833	661	1.08711	0.000363729	2184	1695	1.06325	2.23672e-46	7581	5980	1.08067	2.58067e-14	3976	3113	1.07263		1.07962
TF	Factor: meis1:Elf-1; motif: NTGCCGGAAGTN	TF:M08377	11471	19943	1	522	322	1.07244	1	833	487	1.01642	1	2184	1327	1.05635	2.34126e-46	7581	4861	1.11478	4.34745e-10	3976	2491	1.08922		1.06984
TF	Factor: CPBP; motif: GNNRGGGHGGGGNNGGGRN; match class: 1	TF:M09973_1	6788	19943	1	522	198	1.11441	8.19417e-07	833	369	1.30146	2.4314e-09	2184	894	1.20263	2.37466e-46	7581	3064	1.18744	3.0085e-22	3976	1636	1.20889		1.20296
TF	Factor: BTEB2; motif: GCCCCRCCCH	TF:M07409	5315	19943	1	522	153	1.09979	1	833	255	1.14864	1.06134e-09	2184	726	1.2473	3.75632e-46	7581	2472	1.22351	2.55576e-15	3976	1283	1.21079		1.186
TF	Factor: KLF3; motif: NNNNNNGGGCGGGGCNNGN; match class: 1	TF:M09970_1	3879	19943	1	522	115	1.13266	1	833	200	1.2344	2.41359e-05	2184	527	1.24059	3.93918e-46	7581	1880	1.27498	1.64307e-20	3976	1004	1.29825		1.23617
TF	Factor: Egr-1; motif: CCGCCCMCG	TF:M04797	5233	19943	1	522	168	1.22653	0.00207512	833	281	1.28559	1.92218e-10	2184	721	1.25812	1.36437e-45	7581	2436	1.22459	4.59267e-25	3976	1323	1.2681		1.25259
TF	Factor: FLI-1; motif: NAYTTCCGGT	TF:M08913	8474	19943	1	522	254	1.14516	1	833	335	0.946459	1	2184	933	1.00538	1.59779e-45	7581	3720	1.15483	0.433295	3976	1793	1.06129		1.06262
TF	Factor: ELK1; motif: NACTTCCGSCGGAAGYN	TF:M03971	11466	19943	1	522	338	1.12622	0.830245	833	528	1.10247	6.98054e-06	2184	1384	1.1022	5.41929e-45	7581	4852	1.1132	1.52169e-14	3976	2525	1.10457		1.10973
TF	Factor: pax-6; motif: NYACGCWTSANYGMNCN	TF:M11880	13294	19943	1	522	370	1.06333	1	833	588	1.05893	3.40858e-05	2184	1572	1.07978	6.00224e-45	7581	5522	1.09271	1.69271e-11	3976	2855	1.0772		1.07439
TF	Factor: c-Ets-2; motif: NACCGGAAGYRCTTCCGGTN; match class: 1	TF:M11417_1	14254	19943	0.176649	522	412	1.10428	0.0524037	833	648	1.08839	0.000993588	2184	1660	1.06343	1.00706e-44	7581	5865	1.08242	2.40836e-13	3976	3050	1.07327		1.08236
TF	Factor: KLF15; motif: RCCMCRCCCMCN; match class: 1	TF:M12160_1	8212	19943	1	522	224	1.04212	3.10569e-07	833	433	1.26236	2.02856e-12	2184	1075	1.19536	1.09305e-44	7581	3614	1.15772	1.31555e-18	3976	1906	1.16417		1.16435
TF	Factor: ERG; motif: ACCGGAART	TF:M01752	9597	19943	1	522	280	1.11466	1	833	386	0.962936	1	2184	1064	1.01238	1.55683e-44	7581	4146	1.13647	1	3976	2000	1.04529		1.05435
TF	Factor: E2F-1; motif: NTTTTGGCGCCAWWWN; match class: 1	TF:M11533_1	8905	19943	0.130579	522	278	1.1927	1	833	417	1.12111	8.12283e-07	2184	1113	1.1413	2.40218e-44	7581	3880	1.1462	1.20677e-23	3976	2078	1.17046		1.15435
TF	Factor: PEA3; motif: RCCGGAAGYN	TF:M02066	7168	19943	1	522	205	1.09264	1	833	282	0.941882	1	2184	760	0.968174	3.5256e-44	7581	3203	1.1755	1	3976	1518	1.06223		1.04808
TF	Factor: E2F-3:FOXO6; motif: NAATGACACGCGCCCMC	TF:M08209	13898	19943	0.709713	522	400	1.09958	0.000205734	833	648	1.11627	6.65742e-10	2184	1667	1.09527	6.90116e-44	7581	5734	1.08535	1.68472e-18	3976	3016	1.08849		1.09699
TF	Factor: pax-6; motif: NYACGCNTSANYGCNYN	TF:M11881	13412	19943	1	522	374	1.06536	0.526574	833	608	1.08531	1.97773e-07	2184	1601	1.09002	7.95737e-44	7581	5559	1.09035	3.11434e-12	3976	2883	1.07819		1.08185
TF	Factor: Fli-1; motif: NACCGGAARTN	TF:M11404	8892	19943	1	522	265	1.13859	1	833	357	0.961201	1	2184	981	1.00741	2.01224e-43	7581	3870	1.14492	1	3976	1866	1.05258		1.06094
TF	Factor: SP1; motif: CCCCKCCCCC	TF:M02281	6607	19943	1	522	185	1.06976	0.126111	833	330	1.19579	5.24762e-08	2184	864	1.19412	3.37467e-43	7581	2976	1.18493	1.03327e-17	3976	1570	1.1919		1.1673
TF	Factor: AP2; motif: GCCYGSGGSN; match class: 1	TF:M08867_1	5294	19943	1	522	151	1.08972	4.8818e-06	833	298	1.34765	1.41152e-10	2184	729	1.25742	3.73285e-43	7581	2449	1.21694	1.61123e-28	3976	1354	1.28286		1.23892
TF	Factor: ERG; motif: ACCGGAARTN	TF:M03975	10146	19943	1	522	295	1.11083	1	833	421	0.99342	1	2184	1123	1.0107	3.76033e-43	7581	4347	1.12709	1	3976	2107	1.04163		1.05673
TF	Factor: EHF; motif: CSCGGAARTN	TF:M02052	10244	19943	1	522	292	1.08901	1	833	421	0.983916	1	2184	1159	1.03312	3.86271e-43	7581	4384	1.12581	0.00524464	3976	2175	1.06496		1.05936
TF	Factor: GABP-alpha; motif: CTTCCK; match class: 1	TF:M01660_1	5213	19943	1	522	156	1.14329	1	833	196	0.900148	1	2184	562	0.984434	3.95252e-43	7581	2416	1.2192	0.00939132	3976	1154	1.11036		1.07148
TF	Factor: FLI1; motif: ACCGGAARTN	TF:M03988	8461	19943	1	522	250	1.12886	1	833	336	0.950743	1	2184	922	0.995055	4.16754e-43	7581	3702	1.15101	1	3976	1775	1.05225		1.05558
TF	Factor: ZNF37A; motif: CCYYGGCTCCNTSCCMN	TF:M12354	11142	19943	1	522	307	1.05268	1.40564e-09	833	565	1.21403	1.02969e-15	2184	1414	1.15884	4.56921e-43	7581	4721	1.11464	2.65871e-31	3976	2563	1.1538		1.1388
TF	Factor: ER71:E2A; motif: CASSTGNACCGGAWRYN; match class: 1	TF:M08568_1	15332	19943	1	522	425	1.05903	0.122955	833	687	1.07276	8.87974e-05	2184	1779	1.05953	5.56006e-43	7581	6236	1.06997	4.83952e-09	3976	3221	1.05375		1.06301
TF	Factor: Osx; motif: CCNCCCCCNNN	TF:M07329	6972	19943	1	522	185	1.01376	6.6249e-05	833	367	1.26024	8.69563e-10	2184	918	1.20233	6.5979e-43	7581	3119	1.17685	1.45593e-16	3976	1638	1.17842		1.16632
TF	Factor: AP-2alpha; motif: NSCCNCRGGSN	TF:M07348	8229	19943	1	522	232	1.07711	0.00112106	833	414	1.20448	2.83181e-12	2184	1076	1.194	6.65312e-43	7581	3611	1.15437	5.13702e-21	3976	1925	1.17335		1.16066
TF	Factor: Elk-1; motif: NNNNCCGGAARTNN; match class: 1	TF:M00025_1	4510	19943	1	522	122	1.03348	1	833	166	0.881205	1	2184	472	0.95566	8.46043e-43	7581	2127	1.24067	1	3976	980	1.08992		1.04019
TF	Factor: E2F-4; motif: NGGCGGGAARN; match class: 1	TF:M07084_1	5559	19943	0.00629627	522	194	1.33329	8.46054e-09	833	323	1.39108	8.70951e-06	2184	727	1.1942	1.04904e-42	7581	2554	1.20862	6.19863e-28	3976	1408	1.27043		1.27952
TF	Factor: GCMa:Erg; motif: ATGCGGGCGGAARKG; match class: 1	TF:M08487_1	8965	19943	1	522	256	1.09096	0.000268744	833	449	1.19906	2.7452e-14	2184	1170	1.19172	1.11699e-42	7581	3894	1.14264	1.7875e-22	3976	2083	1.16542		1.15796
TF	Factor: IRX2a; motif: ACRYGNNNNACRYGT; match class: 1	TF:M11022_1	6365	19943	1	522	201	1.20647	1.34832e-05	833	344	1.29391	2.18117e-08	2184	839	1.20365	1.1401e-42	7581	2877	1.18906	1.33698e-09	3976	1460	1.15053		1.20873
TF	Factor: Pax-5; motif: RRMSWGANWYCTNRAGCGKRACSRYNSM; match class: 1	TF:M00144_1	7286	19943	1	522	217	1.13786	1	833	338	1.11064	1.03256e-07	2184	939	1.17683	1.38217e-42	7581	3241	1.17018	3.8669e-10	3976	1654	1.13865		1.14683
TF	Factor: E2F1; motif: NNNNNGCGSSAAAN	TF:M08874	7361	19943	0.487896	522	233	1.20931	0.0446761	833	366	1.19039	0.329728	2184	887	1.10033	1.68762e-42	7581	3270	1.16862	2.46139e-10	3976	1671	1.13863		1.16146
TF	Factor: nerf; motif: NRRNSCGGAAGNRNNNN	TF:M09606	6396	19943	1	522	177	1.05727	1	833	259	0.969475	1	2184	704	1.00508	2.0706e-42	7581	2888	1.18783	0.00616946	3976	1399	1.09712		1.06335
TF	Factor: AP-2alpha; motif: NGCCYSNNGSN; match class: 1	TF:M01857_1	4712	19943	1	522	147	1.19188	4.58053e-07	833	276	1.40233	2.21063e-13	2184	676	1.31002	2.20355e-42	7581	2208	1.2327	1.26824e-24	3976	1208	1.2859		1.28457
TF	Factor: Sp2; motif: TGGGCGCGCCCA; match class: 1	TF:M06948_1	6327	19943	0.443247	522	205	1.23787	6.09121e-13	833	375	1.41899	1.18647e-11	2184	856	1.23542	2.59678e-42	7581	2860	1.18914	1.78531e-20	3976	1529	1.21214		1.25871
TF	Factor: CTCF; motif: NNRSYGCCMCCTGSTGGCCN	TF:M12593	8798	19943	0.803787	522	270	1.17246	0.00694145	833	433	1.17828	8.80195e-10	2184	1123	1.16556	3.53235e-42	7581	3827	1.1443	7.92561e-13	3976	1983	1.13053		1.15823
TF	Factor: SP4; motif: SCCCCGCCCCS	TF:M01273	3376	19943	1	522	93	1.05245	1	833	166	1.1772	0.000227143	2184	460	1.24421	4.79273e-42	7581	1651	1.2865	7.00002e-13	3976	850	1.26288		1.20465
TF	Factor: ELF4; motif: NCCACTTCCGGNNNN	TF:M12601	5766	19943	1	522	163	1.08002	1	833	215	0.892708	1	2184	591	0.935946	4.92376e-42	7581	2634	1.20173	1	3976	1225	1.06563		1.03521
TF	Factor: GCMa:PEA3; motif: ATRCGGGCGGAAGTR	TF:M08313	15621	19943	1	522	433	1.05901	1	833	683	1.04678	0.000131969	2184	1807	1.0563	8.15159e-42	7581	6331	1.06617	3.41221e-15	3976	3314	1.06411		1.05848
TF	Factor: SAP-1; motif: NNCCGGAAGTGN	TF:M09905	8431	19943	1	522	242	1.09662	1	833	332	0.942767	1	2184	924	1.00076	9.31527e-42	7581	3683	1.14918	0.257879	3976	1788	1.06373		1.05061
TF	Factor: Erg; motif: ACCGGAAGTN	TF:M02062	8179	19943	1	522	236	1.10238	1	833	324	0.948397	1	2184	884	0.986938	1.06806e-41	7581	3585	1.15306	1	3976	1715	1.05174		1.0485
TF	Factor: GKLF; motif: GCCMCRCCCNNN; match class: 1	TF:M01588_1	4047	19943	1	522	123	1.16116	1	833	199	1.17724	6.18011e-07	2184	558	1.25904	1.36378e-41	7581	1930	1.25455	1.8274e-14	3976	1006	1.24683		1.21976
TF	Factor: sp4; motif: NNNGCYCCGCCCCCY; match class: 1	TF:M10530_1	3886	19943	1	522	125	1.22893	0.596394	833	204	1.25682	1.13946e-06	2184	537	1.26185	1.37292e-41	7581	1863	1.26117	6.0437e-16	3976	980	1.26493		1.25474
TF	Factor: WT1; motif: GNGGGGGCGGGG; match class: 1	TF:M03893_1	4083	19943	1	522	115	1.07606	4.56564e-05	833	237	1.38968	1.33519e-09	2184	579	1.2949	2.19167e-41	7581	1944	1.25251	3.4396e-18	3976	1036	1.2727		1.25717
TF	Factor: Elf-1; motif: ACTTCCGGG	TF:M04714	7953	19943	1	522	230	1.10488	1	833	305	0.918151	1	2184	861	0.988576	2.60566e-41	7581	3495	1.15606	1	3976	1671	1.05388		1.04431
TF	Factor: AP-2; motif: SNNNCCNCAGGCN; match class: 1	TF:M00915_1	4654	19943	1	522	128	1.05076	1.43213e-06	833	271	1.39408	5.81267e-06	2184	623	1.22236	2.72292e-41	7581	2179	1.23167	1.78276e-20	3976	1173	1.2642		1.23261
TF	Factor: Foxn2; motif: NNGCGTCNNNNNGACGCNN; match class: 1	TF:M11541_1	5619	19943	1	522	183	1.24426	0.0103637	833	294	1.25266	5.27375e-09	2184	757	1.2302	2.79033e-41	7581	2571	1.20367	9.10177e-12	3976	1322	1.18009		1.22218
TF	Factor: E2F-1; motif: TTTSGCGS	TF:M00431	7445	19943	0.264923	522	237	1.2162	1	833	352	1.13194	0.00371813	2184	918	1.12594	3.25991e-41	7581	3296	1.16463	6.32283e-16	3976	1731	1.16621		1.16098
TF	Factor: c-ets-2; motif: ACCGGAWRTN	TF:M02064	11081	19943	1	522	314	1.08261	1	833	461	0.996019	1	2184	1230	1.01359	3.33389e-41	7581	4688	1.11294	0.0454561	3976	2328	1.05378		1.05179
TF	Factor: ZBP89; motif: CCCCKCCCCCNN	TF:M07397	7289	19943	1	522	207	1.08498	0.0225581	833	365	1.19887	3.89304e-07	2184	935	1.17134	4.53392e-41	7581	3234	1.16718	9.48687e-19	3976	1718	1.18222		1.16092
TF	Factor: Hey2; motif: NNCACGYGNN; match class: 1	TF:M11052_1	9660	19943	1	522	292	1.15485	4.57862e-06	833	488	1.20945	5.51936e-08	2184	1205	1.13906	6.72131e-41	7581	4150	1.13015	5.80712e-07	3976	2104	1.09248		1.1452
TF	Factor: Erg; motif: NACCGGAARTN; match class: 1	TF:M11396_1	5043	19943	1	522	142	1.07577	1	833	191	0.906755	1	2184	534	0.966919	1.03102e-40	7581	2335	1.21804	1	3976	1071	1.06523		1.04654
TF	Factor: SP1; motif: NRGKGGGCGGGGCN; match class: 1	TF:M09765_1	3413	19943	1	522	93	1.04104	1	833	169	1.18548	1.1839e-06	2184	480	1.28423	1.66436e-40	7581	1660	1.27949	1.56052e-17	3976	885	1.30062		1.21817
TF	Factor: Erg; motif: NACCGGAARYN	TF:M11392	8829	19943	1	522	254	1.09911	1	833	350	0.949078	1	2184	962	0.99495	2.14256e-40	7581	3829	1.14087	0.589812	3976	1862	1.05782		1.04837
TF	Factor: E2F-1; motif: TTTSGCGCGMNR	TF:M00516	7075	19943	1	522	220	1.188	1	833	334	1.13023	0.0198224	2184	869	1.12158	2.27566e-40	7581	3146	1.16976	7.4928e-14	3976	1640	1.16268		1.15445
TF	Factor: Foxn2; motif: NNGCGTCNNNNNGACGCNN	TF:M11541	5885	19943	0.404504	522	193	1.25294	0.0138805	833	305	1.24079	6.20216e-10	2184	794	1.232	2.47893e-40	7581	2673	1.19486	8.13648e-12	3976	1378	1.17448		1.21902
TF	Factor: PEA3; motif: NACCGGAAGTN; match class: 1	TF:M11430_1	4974	19943	1	522	133	1.02156	1	833	192	0.924147	1	2184	565	1.03724	2.51319e-40	7581	2305	1.21907	0.220106	3976	1087	1.09614		1.05963
TF	Factor: Sp2; motif: NYSGCCCCGCCCCCY; match class: 1	TF:M03567_1	3718	19943	1	522	112	1.15088	0.92198	833	195	1.25566	1.64907e-05	2184	509	1.2501	4.64298e-40	7581	1786	1.26368	7.38515e-20	3976	965	1.30185		1.24443
TF	Factor: c-Ets-1; motif: NNNRCCGGAWRYNNNN	TF:M01078	7667	19943	1	522	220	1.09627	1	833	288	0.899316	1	2184	820	0.976621	5.78269e-40	7581	3376	1.15835	1	3976	1621	1.06048		1.03821
TF	Factor: AP-2alpha; motif: GCCNNNRGS	TF:M00469	5272	19943	1	522	149	1.07977	4.48447e-07	833	302	1.37144	4.94038e-08	2184	710	1.22976	6.22442e-40	7581	2424	1.20954	1.47588e-25	3976	1334	1.26918		1.23194
TF	Factor: ZNF692; motif: SYNGGSCCCASCCNC	TF:M09734	11920	19943	0.503887	522	352	1.1282	0.000126785	833	572	1.14886	1.93414e-14	2184	1489	1.14066	1.42224e-39	7581	4991	1.10148	2.29533e-12	3976	2597	1.0928		1.1224
TF	Factor: EGR1; motif: NNMCGCCCACGCNN	TF:M12508	6580	19943	1	522	199	1.15544	9.08004e-05	833	349	1.26983	3.27543e-10	2184	876	1.21567	3.37588e-39	7581	2944	1.177	3.68994e-16	3976	1554	1.18459		1.20051
TF	Factor: E2F-3:FOXI1; motif: NGACACCGCGCCCAC; match class: 1	TF:M08208_1	7278	19943	1	522	222	1.16536	0.00491588	833	369	1.21384	0.000591352	2184	907	1.13798	3.951e-39	7581	3219	1.16352	2.78975e-17	3976	1706	1.17574		1.17129
TF	Factor: ETV7; motif: NCCGGAANNN; match class: 1	TF:M02071_1	4563	19943	1	522	121	1.01311	1	833	165	0.865723	1	2184	490	0.980581	4.35791e-39	7581	2131	1.22856	0.0154626	3976	1017	1.11793		1.04118
TF	Factor: EGR1; motif: NCNCCGCCCCCGCN	TF:M07208	6320	19943	1	522	182	1.10021	2.27163e-06	833	346	1.3107	5.4923e-08	2184	831	1.20066	4.5974e-39	7581	2840	1.18213	4.45387e-17	3976	1506	1.19523		1.19779
TF	Factor: MAZ; motif: GGGMGGGGS	TF:M10432	9496	19943	1	522	255	1.02593	1.30901e-07	833	489	1.23286	2.30388e-09	2184	1197	1.15104	4.69607e-39	7581	4077	1.12944	2.12271e-19	3976	2170	1.14621		1.1371
TF	Factor: c-Ets-2; motif: NCCGGAAGTG	TF:M08759	8450	19943	1	522	239	1.08059	1	833	332	0.940647	1	2184	927	1.00175	5.07548e-39	7581	3675	1.1441	1	3976	1762	1.04591		1.0426
TF	Factor: PHB; motif: NCCCAGCCCCY	TF:M12725	9920	19943	1	522	282	1.08607	0.00485944	833	481	1.16086	1.78573e-08	2184	1237	1.13866	5.48765e-39	7581	4238	1.12386	2.93308e-20	3976	2260	1.14272		1.13044
TF	Factor: pax-6; motif: NYACGCNTSANYGCNYN; match class: 1	TF:M11881_1	7312	19943	0.305215	522	233	1.21742	1	833	343	1.12306	1.93254e-05	2184	924	1.15391	1.03905e-38	7581	3230	1.16206	1.48062e-11	3976	1671	1.14626		1.16054
TF	Factor: WT1; motif: NGCGGGGGGGTSMMCYN	TF:M05327	5670	19943	1	522	156	1.05114	7.17943e-05	833	309	1.30473	1.26519e-09	2184	767	1.23524	1.13185e-38	7581	2578	1.19609	2.0977e-21	3976	1396	1.23494		1.20443
TF	Factor: E2F-3:FOXO6; motif: NAATGACACGCGCCCMC; match class: 1	TF:M08209_1	7950	19943	0.921264	522	247	1.187	0.00115007	833	402	1.21061	1.59218e-11	2184	1040	1.19455	1.16757e-38	7581	3479	1.1512	7.8465e-14	3976	1819	1.14765		1.1782
TF	Factor: E2F; motif: TTTCGCGC; match class: 1	TF:M00425_1	5497	19943	1	522	173	1.20238	1	833	240	1.04528	0.066219	2184	685	1.1379	2.08198e-38	7581	2507	1.19976	3.49581e-11	3976	1292	1.17891		1.15284
TF	Factor: Elf-1; motif: NAMCCGGAAGTN	TF:M11447	7851	19943	1	522	226	1.09977	1	833	301	0.917882	1	2184	847	0.985136	2.10461e-38	7581	3439	1.15231	1	3976	1647	1.05223		1.04147
TF	Factor: Fli-1; motif: NACCGGATATCCGGTN	TF:M11401	12134	19943	1	522	354	1.1146	1	833	544	1.07335	5.24348e-05	2184	1448	1.08969	2.62161e-38	7581	5063	1.09766	1.90594e-08	3976	2606	1.07725		1.09051
TF	Factor: ZIC4; motif: NNCCNCCCRYNGYGN; match class: 1	TF:M12227_1	6037	19943	1	522	156	0.987242	1.55154e-07	833	339	1.34439	3.07448e-15	2184	843	1.2751	4.17351e-38	7581	2722	1.18613	3.87313e-28	3976	1511	1.25542		1.20965
TF	Factor: ZNF614; motif: NCYCWGCCYYNNN	TF:M09862	9534	19943	1	522	260	1.04188	0.0349853	833	459	1.15261	1.54426e-06	2184	1180	1.13017	4.20362e-38	7581	4086	1.12742	1.70315e-25	3976	2215	1.16531		1.12348
TF	Factor: Erm; motif: ACCGGAAGTN	TF:M02069	7001	19943	1	522	210	1.14599	1	833	263	0.899376	1	2184	771	1.00562	1.6459e-37	7581	3101	1.16521	1	3976	1484	1.06321		1.05588
TF	Factor: Elk-1:Pax-9; motif: ACCGGAACYACGCWYSANTG	TF:M08226	12231	19943	1	522	340	1.06203	1	833	543	1.06288	0.107269	2184	1426	1.06462	2.7729e-37	7581	5093	1.09541	2.85315e-07	3976	2614	1.07198		1.07138
TF	Factor: c-ets-1; motif: ACCGGAWGTN	TF:M02063	7702	19943	1	522	219	1.08633	1	833	304	0.944965	1	2184	833	0.987596	3.38553e-37	7581	3374	1.15241	1	3976	1594	1.03808		1.04187
TF	Factor: Kaiso; motif: TCTCGCGAG; match class: 1	TF:M04691_1	10701	19943	0.00437645	522	333	1.18889	1	833	486	1.08732	0.00556863	2184	1275	1.08799	4.46345e-37	7581	4522	1.11166	3.445e-07	3976	2313	1.08416		1.112
TF	Factor: Elf-1; motif: NANGCGGAAGTN	TF:M11448	7727	19943	1	522	215	1.06303	1	833	309	0.957399	1	2184	873	1.03167	4.57252e-37	7581	3383	1.15174	0.00944909	3976	1667	1.0821		1.05719
TF	Factor: nerf; motif: NNNCCGGAAGTGN	TF:M09901	5469	19943	1	522	152	1.06183	1	833	196	0.858013	1	2184	573	0.956719	9.263e-37	7581	2487	1.19628	1	3976	1144	1.04921		1.02441
TF	Factor: ZNF383; motif: SSNGGGMGGNGSNGGS; match class: 1	TF:M12703_1	4453	19943	1	522	126	1.08103	0.00372022	833	244	1.31185	8.49538e-14	2184	647	1.32675	1.10694e-36	7581	2074	1.22524	2.482e-24	3976	1150	1.29536		1.24804
TF	Factor: RUNX3; motif: NRACCGCAAACCGCAN	TF:M04109	9946	19943	0.423228	522	302	1.16005	1	833	459	1.10487	0.0102756	2184	1190	1.09254	1.31054e-36	7581	4234	1.11987	1.30943e-12	3976	2211	1.11502		1.11847
TF	Factor: ER71:SREBP-2; motif: NTSACGTGACGGAARY; match class: 1	TF:M08457_1	5662	19943	1	522	166	1.1201	1	833	272	1.15012	1	2184	683	1.10151	1.81802e-36	7581	2563	1.19081	3.2724e-06	3976	1284	1.13747		1.14
TF	Factor: E2F; motif: NNTTTCGCGCN	TF:M08875	6365	19943	0.0458007	522	212	1.2725	0.836112	833	313	1.17731	0.0248254	2184	788	1.13049	2.34815e-36	7581	2843	1.17501	6.93607e-08	3976	1445	1.13871		1.1788
TF	Factor: PEA3; motif: NACCGGAAGTN; match class: 1	TF:M11427_1	4675	19943	1	522	120	0.980663	1	833	179	0.916678	1	2184	526	1.02741	2.48569e-36	7581	2163	1.21714	1	3976	1011	1.08471		1.04532
TF	Factor: Fli-1; motif: NACCGGATATCCGGTN; match class: 1	TF:M11401_1	11980	19943	1	522	349	1.11298	1	833	536	1.07116	0.000229371	2184	1426	1.08693	7.64038e-36	7581	4992	1.09618	2.45865e-08	3976	2575	1.07811		1.08907
TF	Factor: CNOT3; motif: GGCCGCGSSS	TF:M01253	4038	19943	1	522	123	1.16375	1.02567e-05	833	238	1.41109	2.38962e-08	2184	566	1.27994	8.08593e-36	7581	1899	1.23715	1.07429e-11	3976	986	1.22477		1.26334
TF	Factor: ZNF432; motif: NCAGNRCCNSRGRCAGC	TF:M12704	10219	19943	1	522	275	1.02812	5.97144e-05	833	505	1.18312	2.90067e-13	2184	1301	1.16254	1.07851e-35	7581	4332	1.11518	1.24836e-22	3976	2334	1.14561		1.12691
TF	Factor: NGFI-C; motif: WTGCGTGGGYGG	TF:M00244	6309	19943	1	522	171	1.03551	0.0177754	833	323	1.22571	4.60591e-07	2184	823	1.19118	1.09599e-35	7581	2817	1.1746	5.68896e-17	3976	1503	1.19493		1.16439
TF	Factor: TEL1; motif: CNCGGAANNN; match class: 1	TF:M02070_1	4942	19943	1	522	128	0.989526	1	833	181	0.876842	1	2184	556	1.02733	1.25082e-35	7581	2268	1.20727	0.0243409	3976	1093	1.10933		1.04206
TF	Factor: E2F-1:DP-2; motif: TTTSSCGC	TF:M00737	8914	19943	1	522	271	1.16149	1	833	397	1.06626	0.0119041	2184	1076	1.10224	1.26761e-35	7581	3834	1.13147	5.32013e-10	3976	1983	1.11582		1.11546
TF	Factor: AP-2gamma; motif: GCCYNNGGS; match class: 1	TF:M00470_1	5737	19943	1	522	174	1.15874	0.000110042	833	311	1.29784	1.41455e-11	2184	787	1.25264	1.54192e-35	7581	2588	1.18671	7.80109e-26	3976	1435	1.25462		1.23011
TF	Factor: Pet-1; motif: GCNGGAAGYG	TF:M09918	13830	19943	0.809787	522	398	1.09946	1	833	616	1.06636	1	2184	1584	1.04585	1.84749e-35	7581	5666	1.07775	1.59299e-07	3976	2925	1.06083		1.07005
TF	Factor: Egr-3; motif: NTGCGTGGGCGK	TF:M00245	7464	19943	1	522	217	1.11073	0.00995444	833	375	1.20283	1.44602e-07	2184	958	1.17201	2.66025e-35	7581	3270	1.1525	1.11146e-14	3976	1726	1.15988		1.15959
TF	Factor: Sp2; motif: NTAAGYCCCGCCCMCTN	TF:M12156	4430	19943	1	522	123	1.06077	1	833	201	1.08627	0.00186041	2184	577	1.18935	3.49612e-35	7581	2057	1.2215	9.06739e-10	3976	1056	1.19565		1.15071
TF	Factor: Sp2; motif: GGGGCGGGG; match class: 1	TF:M10435_1	3614	19943	1	522	111	1.17342	1	833	190	1.25867	2.23773e-08	2184	515	1.30124	3.64106e-35	7581	1720	1.252	1.23598e-17	3976	930	1.29074		1.25521
TF	Factor: E2F; motif: TTTSGCGS; match class: 1	TF:M00426_1	5968	19943	0.0193241	522	203	1.29953	1	833	293	1.1754	1.50195e-06	2184	780	1.19345	4.10627e-35	7581	2678	1.18044	8.36361e-09	3976	1371	1.15227		1.20022
TF	Factor: MAZ; motif: GGGGGAGGGGGNGRGRRRGNRG	TF:M09984	9762	19943	1	522	271	1.0606	1.15224e-08	833	505	1.23851	8.79238e-10	2184	1229	1.14961	4.32529e-35	7581	4155	1.11969	4.84151e-18	3976	2214	1.13758		1.1412
TF	Factor: ELK1; motif: NACTTCCGSCGGAAGYN; match class: 1	TF:M03971_1	7266	19943	1	522	221	1.16203	1	833	337	1.1104	0.0501859	2184	886	1.11346	1.03449e-34	7581	3189	1.15458	1.2557e-10	3976	1654	1.14178		1.13645
TF	Factor: SP1; motif: NCCCCKCCCCC; match class: 1	TF:M07226_1	4013	19943	1	522	111	1.05675	1	833	208	1.24091	8.9224e-06	2184	546	1.2424	1.14951e-34	7581	1883	1.23437	1.54154e-17	3976	1017	1.27115		1.20912
TF	Factor: ETS1; motif: GCCGGAWGTACTTCCGGN	TF:M03978	12247	19943	1	522	358	1.11679	1	833	555	1.08495	1.46056e-07	2184	1480	1.10349	3.4342e-34	7581	5081	1.0914	8.62054e-08	3976	2622	1.07386		1.0941
TF	Factor: pax-6; motif: NYACGCWTSANYGMNCN; match class: 1	TF:M11880_1	7190	19943	1	522	218	1.15837	0.00743584	833	364	1.21204	0.00022286	2184	901	1.14428	5.30103e-34	7581	3155	1.15434	1.96599e-11	3976	1645	1.14758		1.16332
TF	Factor: Egr-1; motif: GCGGGGGCGG; match class: 1	TF:M07354_1	3755	19943	1	522	109	1.10901	2.17836e-09	833	240	1.5302	6.64057e-12	2184	552	1.34235	5.31875e-34	7581	1773	1.24212	1.03294e-18	3976	967	1.2917		1.30308
TF	Factor: ETS1; motif: ACCGGAARYN; match class: 1	TF:M03977_1	4770	19943	1	522	140	1.12132	1	833	170	0.853249	1	2184	512	0.980143	6.7196e-34	7581	2189	1.20723	0.308197	3976	1043	1.09676		1.05174
TF	Factor: ZNF148; motif: NNNNNNCCNNCCCCTCCCCCACCCN	TF:M09834	7099	19943	1	522	199	1.07097	0.0012585	833	365	1.23095	2.76969e-08	2184	922	1.18596	1.28414e-33	7581	3117	1.15506	3.43242e-13	3976	1640	1.15875		1.16034
TF	Factor: ER81; motif: NNCCGGAWGYN	TF:M11419	6146	19943	1	522	175	1.08784	1	833	234	0.911525	1	2184	656	0.974651	1.52357e-33	7581	2740	1.17279	1	3976	1284	1.04789		1.03894
TF	Factor: LBP-1; motif: NRCCGGTNNNNACCGGYN	TF:M11490	6919	19943	1	522	198	1.09331	1	833	330	1.14187	1.747e-05	2184	880	1.16139	2.07575e-33	7581	3045	1.15773	8.85457e-09	3976	1567	1.13598		1.13805
TF	Factor: AP-2beta; motif: NSCCNNNGGSN; match class: 1	TF:M11478_1	8200	19943	1	522	237	1.10422	1	833	387	1.12991	9.24751e-08	2184	1042	1.16036	3.16128e-33	7581	3544	1.13696	1.59217e-14	3976	1875	1.14692		1.13567
TF	Factor: Egr-1; motif: ACCGCCC	TF:M04918	5732	19943	0.25214	522	190	1.26639	1	833	267	1.11519	1.41675e-06	2184	753	1.19957	3.25699e-33	7581	2573	1.18086	2.88384e-10	3976	1334	1.16733		1.18587
TF	Factor: Fli-1; motif: NACCGGAWWTCCGGTY	TF:M11399	13158	19943	1	522	380	1.10335	1	833	574	1.0444	0.000634005	2184	1547	1.07359	4.1066e-33	7581	5409	1.08141	3.36115e-07	3976	2793	1.06469		1.07349
TF	Factor: CTCF; motif: WGCGCCMYCTAGYGGYN; match class: 1	TF:M03895_1	3599	19943	1	522	110	1.1677	7.46411e-05	833	213	1.41691	1.58441e-07	2184	508	1.2889	6.28669e-33	7581	1703	1.24479	7.84845e-12	3976	892	1.24316		1.27229
TF	Factor: Sp1; motif: RGGGMGGRGSNGGGG	TF:M10529	7039	19943	1	522	220	1.19408	0.00145269	833	362	1.23124	8.04021e-09	2184	919	1.19218	7.08365e-33	7581	3089	1.15444	1.01838e-15	3976	1646	1.17291		1.18897
TF	Factor: ER71; motif: ACCGGAARYN	TF:M02067	6023	19943	1	522	160	1.01491	1	833	234	0.93014	1	2184	645	0.977878	7.66624e-33	7581	2687	1.1736	1	3976	1269	1.0568		1.03066
TF	Factor: LBP-1; motif: NRCCGGTNNNNACCGGYN; match class: 1	TF:M11490_1	6137	19943	1	522	175	1.08944	1	833	294	1.14693	0.000158205	2184	783	1.16505	8.83426e-33	7581	2732	1.17109	8.7729e-08	3976	1397	1.14179		1.14286
TF	Factor: ctcf; motif: CCNCNAGRKGGCRSTN	TF:M07249	6848	19943	1	522	189	1.05443	3.65531e-05	833	363	1.26908	0.000320628	2184	861	1.14809	9.92269e-33	7581	3013	1.15744	2.24781e-14	3976	1597	1.16973		1.15975
TF	Factor: GKLF; motif: NNNRGGNGNGGSN; match class: 1	TF:M07289_1	10800	19943	1	522	300	1.06125	6.65391e-07	833	539	1.19484	3.90966e-09	2184	1337	1.13043	1.00214e-32	7581	4533	1.10414	9.86553e-15	3976	2396	1.11277		1.12069
TF	Factor: E2F; motif: TTTSGCGSG	TF:M00939	6582	19943	1	522	209	1.21313	1	833	314	1.14213	0.460634	2184	798	1.10709	1.02098e-32	7581	2908	1.16225	7.69284e-12	3976	1523	1.16061		1.15704
TF	Factor: Fli-1; motif: NACCGGAWWTCCGGTY; match class: 1	TF:M11399_1	11708	19943	1	522	344	1.12252	1	833	514	1.05106	0.000289781	2184	1396	1.08878	1.20486e-32	7581	4872	1.09468	2.39306e-08	3976	2522	1.08045		1.0875
TF	Factor: Fli-1; motif: NACCGGAARTN; match class: 1	TF:M11400_1	4277	19943	1	522	125	1.11658	1	833	156	0.873234	1	2184	449	0.958617	1.34848e-32	7581	1981	1.21845	1	3976	918	1.07658		1.04869
TF	Factor: Sp4; motif: SCCCCKCCCCCSN	TF:M07617	3685	19943	1	522	97	1.00567	1	833	182	1.18244	0.0089435	2184	484	1.19935	1.39467e-32	7581	1737	1.24001	6.14347e-16	3976	936	1.27404		1.1803
TF	Factor: ELF1; motif: NNNASCCGGAAGTGGNNNN; match class: 1	TF:M12600_1	3244	19943	1	522	94	1.10705	1	833	109	0.804435	1	2184	323	0.9092	2.5011e-32	7581	1552	1.25856	1	3976	712	1.10089		1.03603
TF	Factor: ER71:SREBP-2; motif: NTSACGTGACGGAARY	TF:M08457	12248	19943	1	522	350	1.09175	1	833	540	1.05554	0.00397007	2184	1443	1.07582	2.71478e-32	7581	5070	1.08895	2.15065e-11	3976	2653	1.08647		1.0797
TF	Factor: Kaiso; motif: TCTCGCGAG	TF:M04691	15360	19943	1	522	433	1.077	1	833	666	1.03807	0.228026	2184	1753	1.04215	3.16776e-32	7581	6194	1.06083	9.60463e-09	3976	3224	1.0528		1.05417
TF	Factor: Elf-1; motif: NANCCGGAAGTN	TF:M11451	7012	19943	1	522	200	1.0897	1	833	260	0.887722	1	2184	747	0.972784	3.78668e-32	7581	3074	1.15326	1	3976	1476	1.05582		1.03186
TF	Factor: ZNF501; motif: NNNCSACGCGAACAC	TF:M12085	8653	19943	1	522	252	1.11264	0.118714	833	418	1.15653	4.47226e-09	2184	1102	1.16293	4.23487e-32	7581	3712	1.12851	1.32871e-12	3976	1952	1.13151		1.13842
TF	Factor: pax-2; motif: NCGTCACGCNYSRNYGCNYN	TF:M11877	11723	19943	1	522	328	1.06894	1	833	516	1.0538	0.000337834	2184	1397	1.08817	4.6019e-32	7581	4874	1.09373	2.68944e-10	3976	2542	1.08763		1.07845
TF	Factor: EHF; motif: CSCGGAARTN; match class: 1	TF:M02052_1	4114	19943	1	522	114	1.05867	1	833	161	0.93693	1	2184	407	0.903375	5.43638e-32	7581	1911	1.22197	1	3976	900	1.09729		1.04365
TF	Factor: Egr-1; motif: NGCGTGCGY; match class: 1	TF:M04950_1	5689	19943	1	522	171	1.14837	1.19697e-06	833	319	1.34246	5.07224e-15	2184	801	1.28568	7.49224e-32	7581	2548	1.17822	2.11651e-09	3976	1318	1.16205		1.22336
TF	Factor: PEA3; motif: NACCGGAAGTN	TF:M11425	7530	19943	1	522	213	1.0807	1	833	293	0.931576	1	2184	806	0.977413	7.54265e-32	7581	3275	1.14414	1	3976	1550	1.03248		1.03326
TF	Factor: Erg; motif: NACCGGAARYN; match class: 1	TF:M11392_1	3286	19943	1	522	90	1.04639	1	833	113	0.823297	1	2184	342	0.950378	8.70465e-32	7581	1567	1.25448	1	3976	716	1.09292		1.0335
TF	Factor: MAZ; motif: NKGGGAGGGGRGGR	TF:M02023	7288	19943	1	522	208	1.09037	0.000299258	833	377	1.23845	0.000609599	2184	908	1.13767	8.78698e-32	7581	3180	1.14784	2.96969e-15	3976	1694	1.16587		1.15604
TF	Factor: AhR,; motif: NRCGTGNGN	TF:M00976	3993	19943	1	522	132	1.26297	1.56698e-07	833	244	1.46297	2.61995e-07	2184	554	1.26692	1.4878e-31	7581	1859	1.22474	7.33782e-09	3976	956	1.20089		1.2837
TF	Factor: ETV4; motif: ACCGGAAGTN	TF:M03982	6946	19943	1	522	191	1.05055	1	833	262	0.90305	1	2184	734	0.964937	1.76208e-31	7581	3044	1.15285	1	3976	1459	1.05357		1.02499
TF	Factor: Erg; motif: NACCGGATATCCGGTN	TF:M11397	12205	19943	1	522	345	1.07994	1	833	545	1.06907	0.00169197	2184	1442	1.07886	1.85762e-31	7581	5049	1.08826	3.89687e-08	3976	2617	1.0755		1.07833
TF	Factor: Elk-1; motif: RCCGGAAGTGN	TF:M09904	8310	19943	1	522	229	1.05282	1	833	321	0.924804	1	2184	914	1.00435	2.292e-31	7581	3575	1.13172	1	3976	1731	1.04482		1.0317
TF	Factor: Erg; motif: NACCGGATATCCGGTN	TF:M11393	14320	19943	1	522	401	1.06985	1	833	641	1.07167	2.91722e-09	2184	1706	1.08786	2.8781e-31	7581	5819	1.06898	1.45169e-11	3976	3050	1.06832		1.07334
TF	Factor: ZFX; motif: SNAGGCCNCR	TF:M10121	4069	19943	1	522	124	1.16427	1	833	193	1.13557	0.0819569	2184	520	1.16695	3.99935e-31	7581	1888	1.22061	9.13956e-10	3976	979	1.20681		1.17884
TF	Factor: TF3C-beta; motif: CCNGGAGGGCTTCCTGGAGGAG; match class: 1	TF:M04863_1	8729	19943	0.0698835	522	275	1.20362	1.0752e-05	833	447	1.22599	9.09229e-11	2184	1122	1.17372	4.14887e-31	7581	3735	1.12562	9.47021e-16	3976	1991	1.14407		1.1746
TF	Factor: ZFP14; motif: SCNNYCCNGNNSCTSCNC	TF:M12694	10869	19943	1	522	311	1.09318	0.00168677	833	523	1.15201	1.2139e-16	2184	1390	1.16779	5.49686e-31	7581	4548	1.10077	9.16716e-17	3976	2424	1.11863		1.12647
TF	Factor: Miz-1; motif: NNRGGWGGGGGAGGGGMRR	TF:M10112	8878	19943	1	522	223	0.959643	1	833	417	1.12452	8.52666e-05	2184	1093	1.1242	6.61207e-31	7581	3791	1.12332	1.89659e-16	3976	2026	1.14464		1.09526
TF	Factor: AP-2gamma; motif: NSCCYNNRGSN	TF:M11482	6818	19943	1	522	204	1.14312	0.00988218	833	347	1.21848	0.000102932	2184	862	1.15448	6.96272e-31	7581	2990	1.15366	1.93164e-19	3976	1625	1.19547		1.17304
TF	Factor: PEA3; motif: NACCGGAAGTN	TF:M11428	7285	19943	1	522	203	1.0646	1	833	274	0.900464	1	2184	782	0.980201	7.68185e-31	7581	3173	1.14579	1	3976	1510	1.03966		1.02614
TF	Factor: KLF15; motif: NCCMCGCCCMCN; match class: 1	TF:M12158_1	5699	19943	1	522	146	0.978755	1.44853e-05	833	314	1.3191	2.92427e-09	2184	768	1.23055	8.01177e-31	7581	2546	1.17523	2.32092e-16	3976	1371	1.20665		1.18206
TF	Factor: CTCF; motif: NCCRSTAGGGGGCGC; match class: 1	TF:M08911_1	4051	19943	1	522	112	1.05627	0.000144029	833	233	1.37702	3.63817e-07	2184	560	1.2623	8.1012e-31	7581	1879	1.22019	1.84731e-15	3976	1013	1.25427		1.23401
TF	Factor: GABP-alpha; motif: NNNRCCGGAAGTGN	TF:M09935	4511	19943	1	522	117	0.990907	1	833	163	0.865088	1	2184	437	0.884599	8.27046e-31	7581	2067	1.2054	1	3976	920	1.02296		0.993791
TF	Factor: ELK-1; motif: ACCGGAAGTN; match class: 1	TF:M02059_1	3810	19943	1	522	95	0.952618	1	833	147	0.923715	1	2184	427	1.02339	1.16124e-30	7581	1779	1.22833	1	3976	812	1.06899		1.03941
TF	Factor: AP-2gamma; motif: GCCYNCRGSN	TF:M03811	9012	19943	1	522	255	1.08103	0.00119563	833	447	1.1875	0.000284551	2184	1103	1.11761	1.58703e-30	7581	3840	1.12092	1.45724e-22	3976	2093	1.16491		1.13439
TF	Factor: ZSCAN18; motif: TRRCGRCGNMCC	TF:M05432	4200	19943	1	522	118	1.07338	1	833	215	1.22556	0.00949068	2184	544	1.18274	1.99441e-30	7581	1938	1.21386	7.98375e-14	3976	1035	1.23605		1.18632
TF	Factor: GKLF; motif: NNRRGRRNGNSNNN	TF:M07040	12934	19943	0.561351	522	377	1.1136	0.00991636	833	601	1.11247	1.4932e-08	2184	1559	1.10065	2.04464e-30	7581	5311	1.08021	3.05407e-20	3976	2845	1.1033		1.10205
TF	Factor: PATZ; motif: GGGGNGGGGGMKGGRRNGGNRN; match class: 1	TF:M10026_1	5053	19943	1	522	132	0.998032	0.00899456	833	269	1.27453	1.09915e-07	2184	682	1.23246	2.3855e-30	7581	2284	1.18908	1.01191e-15	3976	1230	1.22096		1.18301
TF	Factor: PAX5; motif: RNGCGTGACCNN; match class: 1	TF:M09817_1	6273	19943	1	522	186	1.13281	1	833	288	1.09916	0.00177144	2184	789	1.14852	2.90712e-30	7581	2771	1.16205	3.40537e-06	3976	1410	1.12743		1.134
TF	Factor: Erg; motif: NACCGGATATCCGGTN; match class: 1	TF:M11397_1	11928	19943	1	522	339	1.08581	1	833	530	1.06378	0.00376967	2184	1409	1.07865	5.85222e-30	7581	4937	1.08883	1.42637e-08	3976	2567	1.07945		1.0793
TF	Factor: Erg; motif: NACCGGATATCCGGTN; match class: 1	TF:M11393_1	13867	19943	1	522	389	1.07173	1	833	620	1.07042	1.33116e-10	2184	1668	1.09838	6.15483e-30	7581	5648	1.07146	2.3113e-11	3976	2963	1.07175		1.07675
TF	Factor: Elk-1:Pax-9; motif: ACCGGAACYACGCWYSANTG; match class: 1	TF:M08226_1	5715	19943	1	522	174	1.1632	1	833	267	1.11851	1	2184	687	1.09769	6.52369e-30	7581	2547	1.1724	0.000433705	3976	1273	1.11727		1.13381
TF	Factor: Elf-1; motif: NANGCGGAAGTR	TF:M11452	6373	19943	1	522	178	1.06708	1	833	228	0.856518	1	2184	669	0.958562	7.71085e-30	7581	2808	1.15909	1	3976	1356	1.06723		1.0217
TF	Factor: PAX5; motif: RNGCGTGACCNN	TF:M09817	12687	19943	1	522	355	1.06903	1	833	561	1.05864	8.61464e-06	2184	1513	1.08897	1.01613e-29	7581	5216	1.08154	6.26387e-10	3976	2726	1.07773		1.07518
TF	Factor: E2F-1:DP-1; motif: TTTCSCGC; match class: 1	TF:M00736_1	4768	19943	0.00275523	522	173	1.38621	0.752646	833	243	1.22016	0.0148771	2184	608	1.16441	1.13625e-29	7581	2165	1.1945	1.09865e-09	3976	1127	1.18558		1.23017
TF	Factor: ERG; motif: ACCGGAART; match class: 1	TF:M01752_1	3750	19943	1	522	101	1.02899	1	833	133	0.849114	1	2184	403	0.981322	1.19712e-29	7581	1749	1.22694	1	3976	783	1.04731		1.02673
TF	Factor: ctcf; motif: CCRSCAGGGGGCGCN; match class: 1	TF:M10426_1	4490	19943	1	522	140	1.19125	1.3155e-07	833	268	1.42901	1.80355e-10	2184	633	1.28735	1.23079e-29	7581	2052	1.20225	2.72819e-18	3976	1125	1.25675		1.27332
TF	Factor: Sp2; motif: NTWAGTCCCGCCCMCTT	TF:M12155	4702	19943	1	522	133	1.08066	1	833	210	1.06926	0.000248518	2184	616	1.19629	1.90482e-29	7581	2137	1.1956	2.93488e-05	3976	1075	1.14675		1.13771
TF	Factor: ZNF300; motif: SWGGGGGSN	TF:M07486	12948	19943	1	522	356	1.05043	0.000239496	833	611	1.12975	1.68525e-10	2184	1573	1.10934	2.02415e-29	7581	5310	1.07884	1.83281e-16	3976	2824	1.09397		1.09247
TF	Factor: E2F-4; motif: TTTTGGCGCCAWWN; match class: 1	TF:M11535_1	6674	19943	1	522	209	1.19641	1	833	324	1.16226	7.2679e-05	2184	847	1.15887	2.20151e-29	7581	2924	1.15254	4.3958e-16	3976	1573	1.18219		1.17045
TF	Factor: ERG; motif: ACCGGAARTN; match class: 1	TF:M03975_1	4065	19943	1	522	111	1.04324	1	833	141	0.830432	1	2184	451	1.0131	2.31204e-29	7581	1877	1.2147	1	3976	870	1.0735		1.03499
TF	Factor: E2F-1; motif: NTTSGCGG	TF:M00430	8187	19943	1	522	251	1.1713	1	833	347	1.01473	0.103491	2184	985	1.09862	2.84357e-29	7581	3514	1.12912	2.56425e-10	3976	1839	1.12668		1.10809
TF	Factor: pax-2; motif: NCGTCACGCNYSRNYGCNYN; match class: 1	TF:M11877_1	5393	19943	1	522	163	1.15472	1	833	261	1.15866	0.00333542	2184	686	1.16153	3.34546e-29	7581	2414	1.17753	4.34836e-06	3976	1227	1.14119		1.15873
TF	Factor: meis1:Elf-1; motif: NTGCCGGAAGTN; match class: 1	TF:M08377_1	5123	19943	1	522	147	1.09626	1	833	198	0.925308	1	2184	543	0.967862	6.22925e-29	7581	2304	1.1831	0.00843123	3976	1136	1.11224		1.05695
TF	Factor: ELF4; motif: NCCGGAARTN	TF:M02056	5418	19943	1	522	160	1.12824	1	833	209	0.923534	1	2184	588	0.991006	7.30103e-29	7581	2422	1.17598	1	3976	1136	1.05168		1.05409
TF	Factor: ctcf; motif: YGGCCACCAGRKGGCRSYN	TF:M09890	8630	19943	1	522	254	1.12446	0.00940585	833	425	1.17903	3.48756e-08	2184	1093	1.1565	8.23235e-29	7581	3682	1.12237	6.60177e-10	3976	1925	1.11883		1.14024
TF	Factor: Sp1; motif: NWRGCCACGCCCMCN; match class: 1	TF:M12152_1	2936	19943	1	522	85	1.10607	1	833	153	1.24762	0.00063069	2184	404	1.2565	8.33294e-29	7581	1406	1.25978	4.82647e-09	3976	729	1.24542		1.22308
TF	Factor: E2F; motif: TTTSGCGC	TF:M00050	7206	19943	1	522	224	1.18761	1	833	312	1.03659	1	2184	848	1.07458	9.00318e-29	7581	3129	1.14229	0.000299677	3976	1580	1.09978		1.10817
TF	Factor: Zfx; motif: SNSCAGGCCKCGSCSS	TF:M01593	4255	19943	1	522	130	1.16725	1	833	212	1.19284	0.228022	2184	537	1.15242	1.09776e-28	7581	1951	1.20621	1.27274e-10	3976	1025	1.20828		1.1854
TF	Factor: FLI-1; motif: NAYTTCCGGT; match class: 1	TF:M08913_1	3101	19943	1	522	81	0.997937	1	833	113	0.872413	1	2184	326	0.959961	1.44709e-28	7581	1474	1.25043	1	3976	659	1.06593		1.02933
TF	Factor: SP1; motif: RCCMCRCCCMC; match class: 1	TF:M03920_1	3106	19943	1	522	89	1.09473	0.147297	833	172	1.32578	2.68933e-05	2184	434	1.27593	1.50988e-28	7581	1476	1.25011	4.97907e-09	3976	766	1.237		1.23671
TF	Factor: KROX; motif: CCCGCCCCCRCCCC; match class: 1	TF:M00982_1	3614	19943	1	522	104	1.09942	0.00573497	833	204	1.35141	1.47882e-07	2184	510	1.28861	2.46272e-28	7581	1686	1.22725	1.60497e-15	3976	918	1.27409		1.24816
TF	Factor: KLF15; motif: RCCACGCCCCCC	TF:M12157	3683	19943	1	522	112	1.16181	1	833	175	1.13758	0.00487284	2184	486	1.20496	3.03535e-28	7581	1714	1.22426	7.41955e-08	3976	882	1.20119		1.18596
TF	Factor: E2F; motif: NCSCGCSAAAN	TF:M00919	6293	19943	0.913656	522	202	1.22635	1	833	306	1.16415	0.419802	2184	766	1.1115	3.57203e-28	7581	2766	1.15627	3.23706e-12	3976	1466	1.16848		1.16535
TF	Factor: c-Myc:Max; motif: GCCAYGYGSN	TF:M00322	7998	19943	1	522	242	1.15599	0.00242405	833	402	1.20334	2.21974e-08	2184	1024	1.16911	4.37467e-28	7581	3433	1.12916	4.30514e-06	3976	1761	1.10439		1.1524
TF	Factor: E2F; motif: NKCGCGCSAAAN	TF:M00920	5805	19943	0.535485	522	190	1.25046	1	833	281	1.15891	0.73187	2184	708	1.1137	5.90386e-28	7581	2571	1.1651	7.20044e-11	3976	1354	1.16993		1.17162
TF	Factor: NRF-1; motif: SYGCGCMTGCGCRNNGSN	TF:M09641	3287	19943	1	522	101	1.17393	1	833	157	1.14352	1	2184	402	1.11677	7.44583e-28	7581	1548	1.2389	0.198989	3976	738	1.12616		1.15986
TF	Factor: ERM; motif: NNCACTTCCGGNN	TF:M12603	7206	19943	1	522	212	1.12399	1	833	278	0.923626	1	2184	787	0.997283	7.61305e-28	7581	3123	1.1401	1	3976	1500	1.0441		1.04582
TF	Factor: Zbtb37; motif: NYACCGCRNTCACCGCR	TF:M12345	5674	19943	0.606756	522	186	1.2524	0.587512	833	284	1.19832	8.37149e-07	2184	748	1.20379	7.99336e-28	7581	2518	1.16743	3.51292e-14	3976	1351	1.19429		1.20325
TF	Factor: ATF-3; motif: GGCGCSSNSNGRTSACGTSA	TF:M04744	10219	19943	1	522	302	1.12906	1	833	422	0.988666	1	2184	1184	1.05799	8.32738e-28	7581	4282	1.10231	0.557816	3976	2140	1.05039		1.06568
TF	Factor: ER71:E2A; motif: CASSTGNACCGGAWRYN	TF:M08568	18431	19943	1	522	494	1.024	1	833	783	1.01709	0.00907162	2184	2070	1.02556	9.2295e-28	7581	7211	1.02923	2.46557e-08	3976	3772	1.02652		1.02448
TF	Factor: c-ets-2; motif: ACCGGAWRTN; match class: 1	TF:M02064_1	4632	19943	1	522	127	1.0475	1	833	158	0.816646	1	2184	506	0.997516	9.26505e-28	7581	2099	1.19209	1	3976	981	1.06229		1.02321
TF	Factor: ELF1; motif: NCCGGAARTN	TF:M02053	6126	19943	1	522	171	1.06645	1	833	236	0.922318	1	2184	666	0.992739	1.02409e-27	7581	2697	1.15816	1	3976	1276	1.04476		1.03688
TF	Factor: Sp3; motif: GGGGCGGGGSNN; match class: 1	TF:M07615_1	2985	19943	1	522	93	1.19031	0.505486	833	163	1.30734	4.27133e-05	2184	418	1.2787	1.16098e-27	7581	1421	1.25232	2.73329e-14	3976	772	1.29723		1.26518
TF	Factor: Elk-1; motif: NRSCGGAAGNN; match class: 1	TF:M11434_1	2986	19943	1	522	92	1.17711	1	833	102	0.817816	1	2184	296	0.90519	1.41221e-27	7581	1421	1.2519	1	3976	636	1.06834		1.04407
TF	Factor: EGR-1; motif: TGCGTGGGCGK	TF:M01972	5488	19943	1	522	163	1.13473	0.00249272	833	292	1.27384	2.37511e-09	2184	744	1.23793	1.54149e-27	7581	2442	1.17057	1.06594e-17	3976	1335	1.22014		1.20744
TF	Factor: Sp2; motif: GYCCCGCCYCYNNNN; match class: 1	TF:M07129_1	2497	19943	1	522	72	1.10163	1	833	134	1.28479	1.09055e-05	2184	362	1.32382	2.08632e-27	7581	1214	1.27898	8.41e-14	3976	660	1.32577		1.263
TF	Factor: SREBP-1; motif: RTCRCGTGAY	TF:M11081	11216	19943	1	522	323	1.10023	0.139109	833	524	1.11851	0.019515	2184	1325	1.07874	3.85316e-27	7581	4653	1.09134	2.15844e-05	3976	2396	1.0715		1.09206
TF	Factor: Elf-1; motif: AWCCCGGAAGTN	TF:M07415	8098	19943	1	522	233	1.09925	1	833	319	0.943101	1	2184	875	0.986661	4.47962e-27	7581	3465	1.12561	1	3976	1699	1.05235		1.0414
TF	Factor: Egr-1; motif: WTGCGTGGGCGK	TF:M00243	5468	19943	1	522	144	1.00613	0.00176716	833	292	1.2785	1.27429e-07	2184	730	1.21908	4.75769e-27	7581	2431	1.16955	4.88234e-10	3976	1277	1.1714		1.16893
TF	Factor: Fli-1; motif: ACCGGAAGYN	TF:M02073	5936	19943	1	522	170	1.09415	1	833	220	0.887308	1	2184	616	0.947599	7.98608e-27	7581	2616	1.15933	1	3976	1255	1.06046		1.02977
TF	Factor: RUNX3; motif: NRACCGCANWAACCRCAN	TF:M04110	9432	19943	1	522	265	1.0734	0.110899	833	451	1.14477	1.77387e-05	2184	1160	1.12303	8.31748e-27	7581	3976	1.10894	3.23435e-07	3976	2061	1.09602		1.10923
TF	Factor: Erm; motif: NNSCGGAWGYN; match class: 1	TF:M11424_1	2887	19943	1	522	82	1.08514	1	833	97	0.804397	1	2184	298	0.942556	1.16144e-26	7581	1375	1.25291	1	3976	626	1.08761		1.03452
TF	Factor: EGR1; motif: NGNGKGGGYGGNGS	TF:M09761	5295	19943	1	522	167	1.20495	0.00129877	833	285	1.28862	1.80084e-05	2184	694	1.19683	1.35284e-26	7581	2359	1.172	4.78849e-12	3976	1256	1.18978		1.21044
TF	Factor: Fli-1; motif: NACCGGAARTN; match class: 1	TF:M11404_1	3214	19943	1	522	87	1.03417	1	833	118	0.878985	1	2184	340	0.965986	1.47254e-26	7581	1511	1.23675	1	3976	697	1.08775		1.04073
TF	Factor: HES-1; motif: GGCRCGTGNC	TF:M11061	6365	19943	1	522	192	1.15245	1	833	292	1.09832	1.34145e-05	2184	818	1.17353	1.54851e-26	7581	2784	1.15063	1.31043e-05	3976	1423	1.12137		1.13926
TF	Factor: BTEB4; motif: NCCACGCCCM; match class: 1	TF:M12186_1	4053	19943	1	522	128	1.20657	1	833	202	1.19322	1.56631e-05	2184	549	1.2369	1.92187e-26	7581	1856	1.20466	9.43592e-05	3976	934	1.15588		1.19945
TF	Factor: ETS1; motif: GCCGGAWGTACTTCCGGN; match class: 1	TF:M03978_1	6598	19943	0.521851	522	212	1.22756	1	833	305	1.10671	0.0406539	2184	812	1.12378	2.09499e-26	7581	2875	1.14628	2.03966e-06	3976	1479	1.12435		1.14573
TF	Factor: A-Myb:Elf-1; motif: NMCCGGAACCGTTA	TF:M08390	11262	19943	1	522	325	1.10252	1	833	471	1.00127	1	2184	1278	1.03622	2.27365e-26	7581	4665	1.08968	0.00116407	3976	2385	1.06223		1.05838
TF	Factor: ESE-1; motif: NWTRCGGAWGCN	TF:M11382	10491	19943	1	522	290	1.05609	1	833	422	0.963033	1	2184	1176	1.0236	2.31578e-26	7581	4375	1.09705	0.0283733	3976	2214	1.05853		1.03966
TF	Factor: HES-7; motif: GNCACGYGNN; match class: 1	TF:M11066_1	8290	19943	1	522	254	1.17057	0.000458294	833	419	1.21005	2.8607e-05	2184	1032	1.13674	3.71537e-26	7581	3533	1.12112	0.000486324	3976	1797	1.08727		1.14515
TF	Factor: GABPalpha; motif: RCCGGAWRYN	TF:M02074	4666	19943	1	522	135	1.10537	1	833	185	0.949232	1	2184	499	0.976548	4.2473e-26	7581	2103	1.18566	1	3976	956	1.02768		1.0489
TF	Factor: Pax-4; motif: NNNNNYCACCCB; match class: 1	TF:M00378_1	14965	19943	0.0388897	522	432	1.10288	0.00522803	833	681	1.08947	0.0560132	2184	1718	1.0483	4.40272e-26	7581	6020	1.05824	3.01119e-09	3976	3154	1.05713		1.0712
TF	Factor: FLI1; motif: ACCGGAARTN; match class: 1	TF:M03988_1	2981	19943	1	522	79	1.01248	1	833	109	0.875407	1	2184	308	0.943467	5.41932e-26	7581	1411	1.24517	1	3976	650	1.09369		1.03404
TF	Factor: ERG; motif: ACCGGAWATCCGGT	TF:M03976	12993	19943	1	522	375	1.10266	1	833	581	1.07056	1.2182e-05	2184	1544	1.08511	6.76563e-26	7581	5304	1.07389	0.000246429	3976	2732	1.05467		1.07738
TF	Factor: SAP-1; motif: NNCCGGAAGTGN; match class: 1	TF:M09905_1	3047	19943	1	522	78	0.978007	1	833	111	0.87216	1	2184	322	0.964987	6.9493e-26	7581	1438	1.24151	1	3976	664	1.09305		1.02994
TF	Factor: ZNF460; motif: NNACNCCCCCCNN	TF:M12313	5964	19943	1	522	170	1.08901	0.000399557	833	318	1.27654	9.61693e-07	2184	781	1.19578	7.21351e-26	7581	2621	1.15609	7.50644e-11	3976	1387	1.1665		1.17678
TF	Factor: GABPA; motif: ACCGGAAGTN	TF:M03990	5330	19943	1	522	133	0.953333	1	833	197	0.88488	1	2184	558	0.955971	8.67246e-26	7581	2368	1.16874	1	3976	1108	1.04269		1.00112
TF	Factor: E2F-1; motif: TTGGCGCGRAANNGNM; match class: 1	TF:M00938_1	2653	19943	1	522	85	1.22406	0.0839437	833	152	1.37168	7.4025e-05	2184	376	1.29416	1.03144e-25	7581	1272	1.26129	1.1723e-15	3976	705	1.3329		1.29682
TF	Factor: NRF-1; motif: GCGCMTGCGCN	TF:M07052	2152	19943	1	522	67	1.18947	1	833	89	0.990132	1	2184	246	1.04383	1.13091e-25	7581	1059	1.29455	0.0338541	3976	506	1.17938		1.13947
TF	Factor: PLAG1; motif: CCCCCKWNNNGGSCCC	TF:M01973	6282	19943	1	522	178	1.08254	1	833	307	1.17	1.1004e-11	2184	851	1.237	1.39094e-25	7581	2745	1.1495	1.80767e-10	3976	1450	1.15775		1.15936
TF	Factor: KLF16; motif: GMCACGCCCCC	TF:M03914	3436	19943	1	522	89	0.989594	1	833	156	1.08697	0.0675381	2184	447	1.18793	1.99995e-25	7581	1597	1.22269	0.000482764	3976	797	1.16345		1.13013
TF	Factor: ER81; motif: NNCCGGAAGYG	TF:M09913	2934	19943	1	522	72	0.937546	1	833	91	0.742552	1	2184	293	0.911896	2.49232e-25	7581	1388	1.2445	1	3976	623	1.06506		0.980309
TF	Factor: AP-2; motif: GSCCSCRGGCNRNRNN; match class: 1	TF:M00800_1	4364	19943	1	522	123	1.07681	3.80632e-07	833	260	1.42638	8.24818e-10	2184	614	1.28476	2.66034e-25	7581	1976	1.19115	9.43185e-22	3976	1117	1.28384		1.25259
TF	Factor: SP1; motif: GGGGYGGGGNS; match class: 1	TF:M01303_1	3623	19943	1	522	105	1.10724	0.302176	833	194	1.28197	7.45393e-05	2184	493	1.24256	3.12675e-25	7581	1673	1.21476	2.56006e-09	3976	880	1.21831		1.21297
TF	Factor: Elk-1; motif: NRCCGGAAGTN	TF:M11433	7778	19943	1	522	206	1.01186	1	833	309	0.951122	1	2184	810	0.950944	3.49988e-25	7581	3328	1.12559	1	3976	1595	1.02858		1.01362
TF	Factor: Sp1; motif: GGGGCGGGGC; match class: 1	TF:M07063_1	2618	19943	1	522	77	1.12368	1	833	136	1.2437	0.000538359	2184	366	1.27658	4.80791e-25	7581	1254	1.26006	1.87628e-10	3976	668	1.27983		1.23677
TF	Factor: Egr-1; motif: GCGGGGGCGG; match class: 1	TF:M01873_1	2749	19943	1	522	79	1.09792	0.000106549	833	171	1.48925	1.13193e-06	2184	399	1.32537	5.00828e-25	7581	1309	1.25265	1.71016e-16	3976	731	1.33379		1.29979
TF	Factor: AP-2alpha; motif: GCCNNNRGS; match class: 1	TF:M00469_1	3402	19943	1	522	91	1.02194	0.000640084	833	199	1.40044	0.000234844	2184	463	1.24275	7.02984e-25	7581	1580	1.22176	1.16537e-11	3976	848	1.25028		1.22743
TF	Factor: Kaiso; motif: GNTCTCGCGAGRNNNNGGN	TF:M09632	3137	19943	0.0638875	522	118	1.4371	1	833	162	1.23636	0.593228	2184	403	1.17308	7.82157e-25	7581	1470	1.23273	0.000152893	3976	738	1.18001		1.25186
TF	Factor: Sp1; motif: NWRGCCMCGCCCMCN; match class: 1	TF:M12151_1	2611	19943	1	522	79	1.15595	1	833	124	1.137	0.225864	2184	345	1.20656	7.88809e-25	7581	1250	1.25941	6.35032e-06	3976	636	1.22178		1.19614
TF	Factor: Egr-2; motif: NTGCGTRGGCGK	TF:M00246	6354	19943	1	522	192	1.15445	0.0125132	833	326	1.22833	2.89561e-05	2184	814	1.16981	9.12187e-25	7581	2768	1.146	6.47987e-08	3976	1443	1.1391		1.16754
TF	Factor: E2F; motif: TTTSGCGSG	TF:M00918	5718	19943	0.0996433	522	192	1.28285	1	833	271	1.13467	0.909159	2184	697	1.11308	9.72992e-25	7581	2516	1.15753	2.94977e-10	3976	1331	1.16756		1.17114
TF	Factor: ZBTB7C; motif: GKCCCGGGCKG	TF:M03806	3110	19943	1	522	87	1.06876	0.229671	833	171	1.31638	0.0120825	2184	415	1.2185	1.10048e-24	7581	1458	1.23328	2.49425e-11	3976	782	1.26122		1.21963
TF	Factor: AP-2beta; motif: GCNNNGGSCNGVGGGN; match class: 1	TF:M01858_1	3219	19943	1	522	87	1.03257	0.00665656	833	185	1.37593	2.90709e-06	2184	454	1.28787	1.22034e-24	7581	1503	1.22829	3.86236e-14	3976	823	1.2824		1.24141
TF	Factor: BTEB2; motif: WGGGTGKGGCNGGN	TF:M09972	9416	19943	1	522	263	1.06711	1	833	436	1.10858	2.47207e-05	2184	1157	1.12203	1.55066e-24	7581	3954	1.10467	1.00271e-13	3976	2114	1.12611		1.1057
TF	Factor: FLI1; motif: ACCGGAAATCCGGT	TF:M03989	10594	19943	0.773865	522	317	1.14319	1	833	482	1.08926	4.76418e-05	2184	1283	1.10587	1.59424e-24	7581	4401	1.09284	7.62927e-05	3976	2267	1.07334		1.1009
TF	Factor: Erg; motif: ACCGGAAGTN; match class: 1	TF:M02062_1	2746	19943	1	522	70	0.973907	1	833	102	0.889294	1	2184	284	0.944399	1.76728e-24	7581	1305	1.25018	1	3976	568	1.03751		1.01906
TF	Factor: NRF-1; motif: YGCGCMTGCGC	TF:M02102	2060	19943	1	522	67	1.24259	1	833	80	0.929754	1	2184	237	1.05056	2.00865e-24	7581	1014	1.2949	0.195855	3976	479	1.16631		1.13682
TF	Factor: GABP; motif: CACTTCCGGNNN	TF:M01258	2895	19943	1	522	72	0.950176	1	833	85	0.702936	1	2184	288	0.90841	2.07373e-24	7581	1367	1.24218	1	3976	613	1.06208		0.973155
TF	Factor: AhR:Arnt; motif: GRGKATYGCGTGMCWNSCC	TF:M00237	6463	19943	1	522	196	1.15862	0.115629	833	324	1.20021	3.2471e-05	2184	826	1.16703	2.50659e-24	7581	2808	1.14295	0.00230112	3976	1418	1.10049		1.15386
TF	Factor: E2F-1; motif: NKTSSCGC; match class: 1	TF:M00428_1	3699	19943	1	522	125	1.29106	1	833	186	1.20385	0.986946	2184	466	1.15038	3.98825e-24	7581	1698	1.20758	2.87312e-09	3976	896	1.21498		1.21357
TF	Factor: c-Ets-2; motif: NCCGGAAGTG; match class: 1	TF:M08759_1	2973	19943	1	522	75	0.963799	1	833	96	0.773075	1	2184	286	0.878434	9.84896e-24	7581	1396	1.23525	1	3976	630	1.06289		0.98269
TF	Factor: ZNF37A; motif: CCYYGGCTCCNTSCCMN; match class: 1	TF:M12354_1	5738	19943	1	522	169	1.12524	7.22974e-08	833	327	1.36437	5.31097e-08	2184	764	1.21582	1.10701e-23	7581	2517	1.15395	1.8979e-12	3976	1352	1.18184		1.20825
TF	Factor: ER81; motif: NNNGRCMGGAAGYRNNNNNNNS	TF:M09611	2735	19943	1	522	69	0.963855	1	833	100	0.875363	1	2184	296	0.988262	1.29905e-23	7581	1296	1.24656	0.249492	3976	621	1.13888		1.04258
TF	Factor: Erg; motif: NACCGGATATCCGGTN	TF:M11391	10249	19943	1	522	289	1.0773	1	833	450	1.05118	0.01976	2184	1220	1.08697	1.31717e-23	7581	4264	1.09446	4.65271e-05	3976	2201	1.07717		1.07741
TF	Factor: GABP; motif: VCCGGAAGNGCR	TF:M00341	8360	19943	1	522	244	1.11507	1	833	369	1.05673	0.00021309	2184	1032	1.12723	1.35368e-23	7581	3542	1.11457	1	3976	1749	1.04937		1.09259
TF	Factor: CPBP; motif: NGGGCGG; match class: 1	TF:M05444_1	3388	19943	1	522	100	1.12766	1	833	170	1.2013	6.89723e-06	2184	472	1.27214	1.44618e-23	7581	1567	1.21672	1.89337e-17	3976	879	1.30134		1.22383
TF	Factor: Sp2; motif: WGGGCGG; match class: 1	TF:M05332_1	3388	19943	1	522	100	1.12766	1	833	170	1.2013	6.89723e-06	2184	472	1.27214	1.44618e-23	7581	1567	1.21672	1.89337e-17	3976	879	1.30134		1.22383
TF	Factor: Sp6; motif: WGGGCGG; match class: 1	TF:M05361_1	3388	19943	1	522	100	1.12766	1	833	170	1.2013	6.89723e-06	2184	472	1.27214	1.44618e-23	7581	1567	1.21672	1.89337e-17	3976	879	1.30134		1.22383
TF	Factor: ctcf; motif: NNNCCASYAGRKGGCRSYNN	TF:M09602	7576	19943	1	522	225	1.13465	1	833	364	1.15029	0.000113358	2184	947	1.14143	4.02339e-23	7581	3235	1.12331	2.66621e-05	3976	1667	1.10367		1.13067
TF	Factor: Rb:E2F-1:DP-1; motif: TTTSGCGC; match class: 1	TF:M00740_1	4697	19943	1	522	155	1.26076	1	833	205	1.04491	1	2184	572	1.11202	4.39378e-23	7581	2097	1.17447	0.000559778	3976	1061	1.13302		1.14504
TF	Factor: CREB1; motif: NNNNSSGGCGCSSNNNNRTGACGTCAC	TF:M12591	14112	19943	1	522	381	1.03147	1	833	593	1.00603	0.105001	2184	1626	1.05213	4.45507e-23	7581	5694	1.06143	0.000328776	3976	2947	1.04746		1.0397
TF	Factor: RUNX2; motif: WRACCGCANWAACCGCAN	TF:M04107	12600	19943	1	522	353	1.07035	1	833	570	1.08305	0.000101635	2184	1495	1.08345	6.15224e-23	7581	5139	1.07293	7.1752e-06	3976	2672	1.06368		1.07469
TF	Factor: Egr-1; motif: NNCRCCCMCGCNN	TF:M12140	5509	19943	1	522	163	1.13041	0.0603107	833	284	1.23422	4.3034e-07	2184	731	1.21166	6.17118e-23	7581	2421	1.15607	9.10708e-16	3976	1327	1.20821		1.18811
TF	Factor: Elf-1; motif: ACTTCCGGG; match class: 1	TF:M04714_1	2703	19943	1	522	68	0.961132	1	833	95	0.84144	1	2184	256	0.864832	1.02221e-22	7581	1278	1.24379	1	3976	592	1.09855		1.00195
TF	Factor: E2F; motif: TTTSGCGS; match class: 1	TF:M00427_1	3935	19943	0.500942	522	137	1.33014	1	833	175	1.06473	1	2184	482	1.11851	1.11203e-22	7581	1786	1.19399	2.17723e-08	3976	940	1.19819		1.18111
TF	Factor: Elf-1; motif: NAMCCGGAAGTN; match class: 1	TF:M11447_1	2632	19943	1	522	69	1.00157	1	833	88	0.800465	1	2184	256	0.888161	1.14798e-22	7581	1248	1.24736	1	3976	559	1.0653		1.00057
TF	Factor: RREB-1; motif: GGGWCSA; match class: 1	TF:M05439_1	3285	19943	1	522	97	1.12812	0.0539913	833	183	1.33371	0.119735	2184	427	1.18694	1.41007e-22	7581	1519	1.21643	2.31677e-10	3976	814	1.24289		1.22162
TF	Factor: HIC1; motif: NSNNNNTGCCCSSNN	TF:M01072	4264	19943	1	522	121	1.08415	0.00123319	833	238	1.3363	2.11022e-05	2184	573	1.22709	1.41226e-22	7581	1919	1.18392	1.33784e-15	3976	1060	1.2469		1.21567
TF	Factor: ERG; motif: ACCGGAWATCCGGT; match class: 1	TF:M03976_1	7929	19943	0.0275936	522	256	1.23351	1	833	371	1.12021	0.00922055	2184	968	1.11479	1.42196e-22	7581	3368	1.11742	0.00153858	3976	1718	1.0868		1.13455
TF	Factor: Elk-1; motif: NACMGGAAGTN	TF:M11432	6229	19943	1	522	166	1.01815	1	833	234	0.89938	1	2184	638	0.935277	1.8249e-22	7581	2703	1.14154	1	3976	1259	1.0138		1.00163
TF	Factor: MAZ; motif: GGGMGGGGS; match class: 1	TF:M10432_1	4484	19943	1	522	125	1.06504	0.000573283	833	250	1.33481	2.77125e-05	2184	598	1.21779	1.99808e-22	7581	2007	1.17746	3.27851e-15	3976	1105	1.23606		1.20623
TF	Factor: Sp1; motif: GGNDGGRGGCGGGG; match class: 1	TF:M04953_1	4175	19943	1	522	119	1.08896	0.0402455	833	225	1.29024	2.86374e-10	2184	594	1.29918	1.99861e-22	7581	1882	1.18584	3.23528e-12	3976	1019	1.22423		1.21769
TF	Factor: Pax-4; motif: NNNNNYCACCCB	TF:M00378	18111	19943	1	522	490	1.03365	1	833	782	1.03374	0.182469	2184	2032	1.02452	2.17543e-22	7581	7088	1.02954	1.63794e-06	3976	3708	1.02693		1.02968
TF	Factor: Elk-1:Pax-1; motif: ACCGGAACTACGCWTSANTG	TF:M08224	9052	19943	1	522	243	1.02561	1	833	408	1.0791	1	2184	1018	1.02693	3.10334e-22	7581	3798	1.10376	0.00375627	3976	1939	1.07443		1.06197
TF	Factor: EGR; motif: CGCCCCCGCNN; match class: 1	TF:M08878_1	3293	19943	1	522	94	1.09058	1.91737e-05	833	201	1.46134	2.11936e-08	2184	476	1.31994	3.60871e-22	7581	1520	1.21427	3.03181e-13	3976	834	1.27034		1.27129
TF	Factor: LRF; motif: GGGGKYNNB	TF:M01100	7720	19943	1	522	209	1.03431	0.0140362	833	385	1.19396	5.75995e-09	2184	997	1.17928	3.62995e-22	7581	3284	1.11905	1.71939e-14	3976	1777	1.15455		1.13623
TF	Factor: BTEB2; motif: GCCCCRCCCH; match class: 1	TF:M07409_1	1891	19943	1	522	56	1.1314	1	833	99	1.2534	0.154417	2184	260	1.25551	4.36373e-22	7581	931	1.29516	0.000171494	3976	468	1.24136		1.23537
TF	Factor: MAZ; motif: GGGGAGGG	TF:M00649	9507	19943	1	522	279	1.12119	0.00903593	833	462	1.16344	0.000517336	2184	1155	1.10937	5.56662e-22	7581	3970	1.09853	2.60737e-13	3976	2129	1.12325		1.12316
TF	Factor: BTEB2; motif: GNAGGGGGNGGGSSNN	TF:M03814	5244	19943	1	522	155	1.12925	1	833	262	1.19615	0.00196193	2184	671	1.16842	5.60343e-22	7581	2309	1.15831	6.13403e-11	3976	1237	1.18318		1.16706
TF	Factor: THAP7; motif: GNCGCCATSTTGRGNGKGGC	TF:M12728	5881	19943	1	522	171	1.11087	1	833	266	1.08287	0.00151948	2184	745	1.15676	5.84978e-22	7581	2562	1.14602	4.78544e-09	3976	1355	1.15567		1.13044
TF	Factor: Elk-1:TBR2; motif: TNRCACCGGAAGN	TF:M08213	6337	19943	1	522	165	0.994764	1	833	282	1.0654	1	2184	711	1.02453	5.86391e-22	7581	2742	1.13828	1	3976	1311	1.03768		1.05213
TF	Factor: nerf; motif: NRRNSCGGAAGNRNNNN; match class: 1	TF:M09606_1	1737	19943	1	522	43	0.945777	1	833	55	0.758068	1	2184	164	0.862148	6.10582e-22	7581	864	1.30851	1	3976	391	1.12907		1.00072
TF	Factor: SALL2; motif: GGGTGGG	TF:M04595	13257	19943	1	522	378	1.08935	1	833	599	1.08175	1.7905e-06	2184	1578	1.08693	6.20779e-22	7581	5374	1.06639	0.000170704	3976	2785	1.05372		1.07563
TF	Factor: Egr-2; motif: GNGRRNGWGKGGGNGGRG	TF:M09898	6813	19943	1	522	196	1.0991	0.0253083	833	344	1.20883	2.29902e-05	2184	867	1.16203	7.85853e-22	7581	2928	1.13057	7.03804e-05	3976	1507	1.10948		1.142
TF	Factor: BTEB3; motif: BNRNGGGAGGNGT	TF:M01865	10062	19943	1	522	259	0.983412	1	833	464	1.10403	8.39118e-05	2184	1223	1.10989	1.05994e-21	7581	4179	1.09258	1.16649e-17	3976	2271	1.13208		1.0844
TF	Factor: SP4; motif: NWRGCCACGCCCMCTYN; match class: 1	TF:M03922_1	2212	19943	1	522	69	1.19175	1	833	117	1.26633	0.108005	2184	300	1.23844	1.13432e-21	7581	1066	1.26776	1.11492e-06	3976	554	1.25623		1.2441
TF	Factor: ZFP14; motif: SCNNYCCNGNNSCTSCNC; match class: 1	TF:M12694_1	5203	19943	1	522	135	0.991288	0.00036368	833	284	1.3068	1.57349e-10	2184	718	1.26011	1.949e-21	7581	2289	1.15733	1.17781e-12	3976	1241	1.19636		1.18238
TF	Factor: E2F-4:DP-1; motif: TTTSGCGC; match class: 1	TF:M00738_1	4090	19943	0.180043	522	144	1.34511	1	833	182	1.06535	1	2184	508	1.13417	2.26211e-21	7581	1841	1.18412	1.25736e-07	3976	967	1.1859		1.18293
TF	Factor: ZNF148; motif: NNCCCCTCCCCC	TF:M12464	7012	19943	1	522	194	1.05701	0.00404779	833	358	1.22232	2.09347e-06	2184	898	1.16942	2.65141e-21	7581	3002	1.12624	1.09487e-09	3976	1594	1.14022		1.14305
TF	Factor: GKLF; motif: NNRRGRRNGNSNNN; match class: 1	TF:M07040_1	8337	19943	1	522	235	1.07691	0.0304028	833	409	1.17452	3.36116e-07	2184	1053	1.15334	2.83637e-21	7581	3516	1.10944	3.00623e-18	3976	1929	1.16056		1.13495
TF	Factor: PEA3; motif: NACCGGAAGTN; match class: 1	TF:M11425_1	2366	19943	1	522	56	0.90426	1	833	85	0.860101	1	2184	237	0.914685	2.9922e-21	7581	1129	1.25529	1	3976	484	1.02606		0.99208
TF	Factor: Elf-1; motif: NNANCCGGAAGTGS	TF:M09900	5315	19943	1	522	144	1.03509	1	833	186	0.837829	1	2184	555	0.953515	3.40819e-21	7581	2332	1.15422	1	3976	1051	0.991844		0.9945
TF	Factor: GABPalpha_GABPbeta; motif: CTTCCKGY	TF:M03791	3026	19943	1	522	73	0.921667	1	833	96	0.759535	1	2184	287	0.866066	3.74982e-21	7581	1404	1.22057	1	3976	657	1.08903		0.971374
TF	Factor: ZNF142; motif: SNSCGCCCGCCCGCSCSS	TF:M12697	3259	19943	1	522	96	1.1254	0.00637475	833	187	1.37373	1.13294e-05	2184	455	1.27487	4.04649e-21	7581	1500	1.2108	9.61822e-16	3976	841	1.29436		1.25583
TF	Factor: LKLF; motif: NGGGCGG; match class: 1	TF:M05499_1	2557	19943	1	522	90	1.34472	1	833	138	1.29209	0.00177031	2184	355	1.26776	5.19982e-21	7581	1208	1.2428	1.9621e-06	3976	628	1.23189		1.27585
TF	Factor: KLF17; motif: NGGGCGG; match class: 1	TF:M05386_1	2557	19943	1	522	90	1.34472	1	833	138	1.29209	0.00177031	2184	355	1.26776	5.19982e-21	7581	1208	1.2428	1.9621e-06	3976	628	1.23189		1.27585
TF	Factor: ESE-1; motif: NSMGGAARTN	TF:M01214	7660	19943	1	522	215	1.07233	1	833	306	0.956397	1	2184	819	0.976322	7.36968e-21	7581	3251	1.11648	1	3976	1563	1.02347		1.029
TF	Factor: ESE-1; motif: NSMGGAARTN	TF:M02055	7660	19943	1	522	215	1.07233	1	833	306	0.956397	1	2184	819	0.976322	7.36968e-21	7581	3251	1.11648	1	3976	1563	1.02347		1.029
TF	Factor: Erg; motif: NACCGGAWWTCCGGTN	TF:M11395	8841	19943	1	522	268	1.15812	1	833	411	1.11298	8.33579e-05	2184	1089	1.12477	9.09e-21	7581	3706	1.10273	6.65706e-05	3976	1918	1.08816		1.11735
TF	Factor: Pax-3; motif: NNNNNNCGTCACGSTYNNNNN	TF:M00327	13525	19943	0.993021	522	390	1.10166	1	833	581	1.02845	1	2184	1543	1.04176	9.21935e-21	7581	5464	1.06277	7.27306e-06	3976	2851	1.05731		1.05839
TF	Factor: KLF14; motif: NRCCACRCCCMCN; match class: 1	TF:M12183_1	2554	19943	1	522	69	1.03216	1	833	133	1.24674	0.000205585	2184	361	1.2907	1.11696e-20	7581	1205	1.24117	3.69469e-10	3976	652	1.28047		1.21825
TF	Factor: AP-2alphaA; motif: ANMGCCTNAGGCKNT	TF:M01047	8594	19943	1	522	240	1.06693	1	833	377	1.05025	0.000210948	2184	1058	1.12416	1.27016e-20	7581	3610	1.10503	1.53156e-06	3976	1886	1.10075		1.08943
TF	Factor: AP-2alphaA; motif: ANMGCCTNAGGCKNT; match class: 1	TF:M01047_1	8594	19943	1	522	240	1.06693	1	833	377	1.05025	0.000210948	2184	1058	1.12416	1.27016e-20	7581	3610	1.10503	1.53156e-06	3976	1886	1.10075		1.08943
TF	Factor: RUNX2; motif: WRACCGCANWAACCGCAN; match class: 1	TF:M04107_1	6587	19943	1	522	194	1.12521	0.0189606	833	335	1.21759	5.74999e-05	2184	838	1.1617	1.54734e-20	7581	2830	1.13022	4.2722e-10	3976	1510	1.14983		1.15691
TF	Factor: Sp2; motif: GGSNNGGGGGCGGGGCCNGNGS; match class: 1	TF:M09658_1	2118	19943	1	522	65	1.17249	1	833	119	1.34514	0.0287532	2184	293	1.26322	2.06584e-20	7581	1020	1.26689	3.72065e-11	3976	560	1.32619		1.27478
TF	Factor: DEAF1; motif: NCGNNYTCGGGNRTTTCCGDARNNN	TF:M01001	2331	19943	1	522	74	1.21286	1	833	98	1.00654	1	2184	288	1.12821	2.06755e-20	7581	1110	1.25269	8.49114e-06	3976	574	1.23513		1.16708
TF	Factor: Elf-1; motif: NANGCGGAAGTN; match class: 1	TF:M11448_1	2362	19943	1	522	69	1.11606	1	833	73	0.739926	1	2184	227	0.877574	2.11185e-20	7581	1123	1.25073	1	3976	480	1.01931		1.00072
TF	Factor: CREM; motif: NRTGACGYMA	TF:M12592	6521	19943	1	522	198	1.16003	1	833	262	0.961906	1	2184	781	1.09364	2.98754e-20	7581	2802	1.13036	0.120742	3976	1407	1.08224		1.08564
TF	Factor: YY1; motif: NNCGCCATTNN	TF:M03924	10229	19943	1	522	269	1.00471	1	833	396	0.926846	1	2184	1132	1.01053	4.2298e-20	7581	4230	1.08786	1	3976	2073	1.01651		1.00929
TF	Factor: E2F-6; motif: NGGGCGGGARRNN; match class: 1	TF:M09895_1	2788	19943	1	522	94	1.28812	0.00197746	833	167	1.43407	0.0108119	2184	377	1.23477	5.09985e-20	7581	1299	1.22569	5.34515e-12	3976	715	1.28634		1.2938
TF	Factor: SAP-1; motif: NRCCGGAWGYN	TF:M11437	2822	19943	1	522	72	0.974755	1	833	96	0.814441	1	2184	273	0.883372	5.35482e-20	7581	1313	1.22397	1	3976	560	0.995348		0.978378
TF	Factor: Erg; motif: NACCGGATATCCGGTN; match class: 1	TF:M11391_1	9243	19943	1	522	266	1.09948	1	833	413	1.06975	0.0125368	2184	1112	1.09857	7.1266e-20	7581	3853	1.0966	0.000202789	3976	1993	1.08153		1.08919
TF	Factor: Elf-1; motif: NAANCMGGAAGTGN	TF:M09605	5896	19943	1	522	167	1.08213	1	833	210	0.852722	1	2184	617	0.955577	7.47896e-20	7581	2553	1.13909	1	3976	1203	1.02342		1.01059
TF	Factor: RUNX3; motif: NRACCGCAAACCGCAN; match class: 1	TF:M04109_1	3982	19943	1	522	124	1.18971	0.00915893	833	220	1.32272	2.59346e-05	2184	539	1.23602	9.33213e-20	7581	1787	1.18056	4.03995e-11	3976	970	1.22184		1.23017
TF	Factor: E2F-1:DP-2; motif: TTTSSCGC; match class: 1	TF:M00737_1	3010	19943	1	522	103	1.30735	1	833	137	1.08968	1	2184	357	1.08303	1.12595e-19	7581	1389	1.21395	5.21386e-06	3976	723	1.2048		1.17976
TF	Factor: BEN; motif: CWGCGAYA	TF:M01241	7595	19943	1	522	228	1.1469	0.495219	833	368	1.16002	0.00139259	2184	939	1.12895	1.40647e-19	7581	3216	1.11392	0.0034577	3976	1646	1.08704		1.12737
TF	Factor: E2F-4:DP-2; motif: TTTCSCGC	TF:M00739	5717	19943	0.651836	522	187	1.24966	1	833	272	1.13906	0.417554	2184	701	1.11966	1.51589e-19	7581	2480	1.14116	9.17902e-06	3976	1291	1.13267		1.15644
TF	Factor: E2F-2; motif: NTTTTGGCGCCAWWWN	TF:M11528	10596	19943	0.0614047	522	324	1.16822	1	833	471	1.0642	0.0430919	2184	1254	1.08067	1.72904e-19	7581	4364	1.08344	3.33954e-08	3976	2302	1.0897		1.09725
TF	Factor: DPF2; motif: NYCACYTCCYCNYYCY	TF:M09760	8298	19943	1	522	222	1.02211	1	833	379	1.09348	0.407577	2184	990	1.08943	1.83855e-19	7581	3487	1.10546	3.19809e-06	3976	1823	1.10194		1.08248
TF	Factor: CKROX; motif: SCCCTCCCC	TF:M01175	7430	19943	1	522	215	1.10553	0.000993811	833	380	1.22445	0.00502469	2184	915	1.12453	1.84888e-19	7581	3151	1.11564	1.16285e-11	3976	1696	1.14494		1.14302
TF	Factor: WT1; motif: SMCNCCNSC	TF:M01118	6966	19943	1	522	218	1.19562	0.0313799	833	350	1.2029	0.0151302	2184	858	1.12471	1.99239e-19	7581	2970	1.1216	2.68026e-07	3976	1563	1.12543		1.15405
TF	Factor: TAFII250; motif: RARRWGGCGGMGGNGR; match class: 1	TF:M10086_1	4244	19943	1	522	116	1.04425	1	833	215	1.21285	0.941228	2184	529	1.1382	2.64736e-19	7581	1890	1.17152	4.90146e-08	3976	1003	1.18541		1.15045
TF	Factor: GABP-alpha; motif: NRCCGGAAGTN	TF:M11415	3315	19943	1	522	80	0.92199	1	833	108	0.779984	1	2184	317	0.8732	2.97157e-19	7581	1512	1.19986	1	3976	681	1.0304		0.961089
TF	Factor: NRF-1; motif: CNSTGCGCATGCGCNNS	TF:M10018	1847	19943	1	522	62	1.28246	1	833	59	0.76477	1	2184	203	1.00361	3.09551e-19	7581	899	1.28043	1	3976	416	1.12972		1.0922
TF	Factor: MAZ; motif: GGGGGAGGGGGNGRGRRRGNRG; match class: 1	TF:M09984_1	5696	19943	1	522	155	1.03964	5.55772e-06	833	316	1.3282	9.91084e-07	2184	750	1.20235	3.55305e-19	7581	2469	1.14029	1.15043e-13	3976	1352	1.19056		1.18021
TF	Factor: HES-1; motif: GSCACGMGMC	TF:M02011	4331	19943	1	522	128	1.12912	1	833	206	1.13874	0.000531741	2184	570	1.20178	3.83481e-19	7581	1924	1.16864	0.00362106	3976	976	1.13033		1.15372
TF	Factor: GABP-ALPHA; motif: RCCGGAARTNN	TF:M08917	2736	19943	1	522	68	0.949539	1	833	94	0.82254	1	2184	253	0.844388	4.73817e-19	7581	1272	1.22302	1	3976	538	0.986303		0.965159
TF	Factor: ESE-1; motif: NWTRCGGAWGCN; match class: 1	TF:M11382_1	4187	19943	1	522	128	1.16796	1	833	147	0.840543	1	2184	460	1.00321	5.3036e-19	7581	1865	1.17176	1	3976	865	1.03623		1.04394
TF	Factor: GABP-alpha; motif: AACCGGAAR; match class: 1	TF:M04748_1	10534	19943	1	522	298	1.08079	1	833	442	1.00456	1	2184	1221	1.05843	6.49196e-19	7581	4336	1.08283	0.0189796	3976	2225	1.05945		1.05721
TF	Factor: ERM; motif: NNCACTTCCGGNN; match class: 1	TF:M12603_1	1987	19943	1	522	54	1.03828	1	833	63	0.759081	1	2184	194	0.891542	6.68581e-19	7581	957	1.267	1	3976	432	1.09051		1.00928
TF	Factor: Egr-1; motif: NNNNGCGKGGGYGGNRN	TF:M09897	4354	19943	1	522	137	1.20213	0.123241	833	230	1.26469	5.2721e-06	2184	588	1.23318	8.31775e-19	7581	1931	1.1667	3.91323e-09	3976	1035	1.19233		1.21181
TF	Factor: XBP-1; motif: WNNGMCACGTC; match class: 1	TF:M01770_1	4643	19943	1	522	129	1.06148	1	833	205	1.05706	1	2184	562	1.10529	8.53368e-19	7581	2047	1.1598	0.300803	3976	1017	1.09867		1.09646
TF	Factor: ZNF777; motif: GTCCGYCCCGTCSAACAAT	TF:M08993	10775	19943	1	522	299	1.06017	1	833	486	1.07985	0.104471	2184	1269	1.07543	8.57554e-19	7581	4426	1.08058	2.22937e-08	3976	2339	1.08882		1.07697
TF	Factor: GABP-alpha; motif: CACTTCCGG	TF:M04698	3244	19943	1	522	86	1.01283	1	833	113	0.833956	1	2184	306	0.861348	8.89732e-19	7581	1480	1.20018	1	3976	642	0.992655		0.980193
TF	Factor: ATF-3; motif: GGCGCSSNSNGRTSACGTSA; match class: 1	TF:M04744_1	4956	19943	1	522	161	1.24112	1	833	196	0.946826	1	2184	582	1.07233	9.08866e-19	7581	2172	1.1529	1	3976	1068	1.0809		1.09882
TF	Factor: FKLF; motif: BGGGNGGVMD	TF:M01837	5560	19943	1	522	170	1.16814	0.002718	833	295	1.27026	0.00269423	2184	706	1.15949	9.58896e-19	7581	2412	1.14121	3.15997e-06	3976	1263	1.13939		1.1757
TF	Factor: ELK1; motif: ACCGGAAGTN	TF:M03970	4859	19943	1	522	130	1.02215	1	833	177	0.872111	1	2184	504	0.947156	9.89502e-19	7581	2133	1.1548	1	3976	977	1.00854		1.00095
TF	Factor: E2F-3:T-bet; motif: AGGTGTNANGGCGCST	TF:M08529	11633	19943	1	522	329	1.0805	1	833	507	1.04343	0.000133055	2184	1391	1.09188	1.6561e-18	7581	4746	1.07325	9.43548e-09	3976	2511	1.08268		1.07435
TF	Factor: ZNF511; motif: GGRRGRGGCWGNG	TF:M09738	11039	19943	1	522	297	1.02789	0.00975619	833	525	1.13861	6.35018e-05	2184	1330	1.10017	1.71987e-18	7581	4523	1.07786	1.28257e-06	3976	2374	1.07869		1.08464
TF	Factor: E2F6; motif: NNNGGCGGGAANN	TF:M12516	3842	19943	0.0422722	522	140	1.39216	1	833	199	1.24006	4.02431e-05	2184	521	1.23828	1.76093e-18	7581	1722	1.17907	3.88008e-10	3976	933	1.21806		1.25353
TF	Factor: XBP-1; motif: WNNGMCACGTC	TF:M01770	11176	19943	1	522	324	1.10759	1	833	507	1.08609	0.042104	2184	1317	1.07606	1.98917e-18	7581	4574	1.07665	0.0270858	3976	2350	1.05469		1.08022
TF	Factor: Osx; motif: CCNCCCCCNNN; match class: 1	TF:M07329_1	2575	19943	1	522	63	0.934724	0.00675924	833	154	1.43182	0.0066842	2184	353	1.2518	2.52766e-18	7581	1201	1.22696	1.91757e-06	3976	632	1.23107		1.21528
TF	Factor: TFAP2A; motif: YGCCCNNRGGCN	TF:M04146	6633	19943	1	522	184	1.05981	0.240276	833	329	1.18749	0.0135714	2184	821	1.13024	2.78261e-18	7581	2831	1.12278	2.7516e-12	3976	1537	1.16227		1.13252
TF	Factor: ZBTB14; motif: SSCCGCGCACNS	TF:M12461	2933	19943	1	522	103	1.34167	1.33411e-08	833	196	1.59989	0.00198233	2184	400	1.24533	2.89396e-18	7581	1349	1.20994	1.06973e-08	3976	726	1.24156		1.32768
TF	Factor: etv3; motif: ACCGGAAGYN	TF:M02068	3511	19943	1	522	83	0.903165	1	833	117	0.797812	1	2184	350	0.91028	2.91629e-18	7581	1586	1.18833	1	3976	707	1.01003		0.961922
TF	Factor: Net; motif: NRCCGGAAGTN	TF:M11439	2600	19943	1	522	64	0.94043	1	833	79	0.727443	1	2184	246	0.863972	2.98183e-18	7581	1211	1.22528	1	3976	512	0.987736		0.948972
TF	Factor: ZNF300; motif: SWGGGGGSN; match class: 1	TF:M07486_1	7524	19943	1	522	202	1.02571	0.00612785	833	379	1.20597	4.67056e-11	2184	989	1.20029	3.0071e-18	7581	3178	1.11114	2.19095e-11	3976	1713	1.14196		1.13701
TF	Factor: FLI1; motif: ACCGGAAATCCGGT; match class: 1	TF:M03989_1	5721	19943	1	522	182	1.2154	1	833	267	1.11734	0.0156364	2184	717	1.14442	3.04298e-18	7581	2472	1.13669	0.00275359	3976	1265	1.10908		1.14458
TF	Factor: Pet-1; motif: GCNGGAAGYG; match class: 1	TF:M09918_1	7298	19943	1	522	218	1.14123	1	833	332	1.08913	1	2184	850	1.06354	3.18578e-18	7581	3090	1.11383	5.5592e-05	3976	1607	1.10448		1.10244
TF	Factor: HIC1; motif: NNNGGKTGCCCSNNNNNN	TF:M01073	4180	19943	1	522	114	1.04195	1.44556e-05	833	244	1.39752	0.000135649	2184	557	1.21679	4.42327e-18	7581	1856	1.16806	5.51842e-08	3976	989	1.18676		1.20222
TF	Factor: ER-beta; motif: RGGTCASCNTGMCCY	TF:M09910	9662	19943	1	522	280	1.10716	1	833	451	1.11752	9.04637e-05	2184	1179	1.11426	5.00466e-18	7581	3998	1.08853	4.78147e-05	3976	2084	1.08187		1.10187
TF	Factor: SAP-1; motif: ACCGGAAGTNN	TF:M09607	4765	19943	1	522	118	0.946104	1	833	184	0.924486	1	2184	496	0.95051	5.80325e-18	7581	2090	1.15384	1	3976	935	0.984221		0.991833
TF	Factor: GKLF; motif: WGGGYGKGGC	TF:M09971	5628	19943	1	522	171	1.16081	1	833	264	1.12304	0.0215213	2184	705	1.14386	6.03956e-18	7581	2433	1.13724	0.000289625	3976	1257	1.12028		1.13705
TF	Factor: GABP-alpha; motif: AACCGGAAR	TF:M04748	16245	19943	1	522	446	1.0489	1	833	667	0.982996	1	2184	1822	1.02416	6.35605e-18	7581	6425	1.04044	0.0187089	3976	3335	1.02972		1.02524
TF	Factor: HES-1; motif: GNCACGTGNC	TF:M08767	7908	19943	1	522	224	1.08218	1	833	367	1.11108	0.000195848	2184	982	1.13392	6.61104e-18	7581	3324	1.10575	0.0104145	3976	1703	1.08017		1.10262
TF	Factor: CREM; motif: TGACGTCASYN	TF:M01820	6390	19943	1	522	181	1.08218	1	833	260	0.974132	0.0297023	2184	790	1.12892	8.51931e-18	7581	2732	1.12472	0.434216	3976	1372	1.07695		1.07738
TF	Factor: CREB,; motif: NTGACGTNA	TF:M00981	8451	19943	1	522	244	1.10307	1	833	338	0.957534	1	2184	993	1.07295	9.93741e-18	7581	3532	1.09945	0.0416713	3976	1804	1.07071		1.06074
TF	Factor: Miz-1; motif: NNRGGWGGGGGAGGGGMRR; match class: 1	TF:M10112_1	4169	19943	1	522	102	0.934734	1	833	213	1.22319	0.148437	2184	529	1.15867	1.05391e-17	7581	1849	1.16673	2.12973e-10	3976	1005	1.20914		1.13849
TF	Factor: CPBP; motif: SNCCCNN	TF:M01822	19571	19943	1	522	521	1.01706	1	833	824	1.008	0.0804672	2184	2166	1.01061	1.08899e-17	7581	7522	1.01108	0.000185851	3976	3940	1.00978		1.0113
TF	Factor: SP1:SP3; motif: CCSCCCCCYCC; match class: 1	TF:M01219_1	3022	19943	1	522	85	1.07459	0.002288	833	178	1.41017	0.0556031	2184	399	1.20564	1.18577e-17	7581	1382	1.20303	2.79118e-10	3976	756	1.25479		1.22964
TF	Factor: PEA3; motif: NACCGGAAGTN; match class: 1	TF:M11428_1	2180	19943	1	522	57	0.998938	1	833	74	0.812682	1	2184	210	0.879631	1.26324e-17	7581	1032	1.24534	1	3976	443	1.01927		0.991173
TF	Factor: ATF-3; motif: GGTSACGTGAN	TF:M09868	6461	19943	1	522	179	1.05846	1	833	265	0.981955	1	2184	776	1.09673	1.46464e-17	7581	2758	1.12295	1	3976	1373	1.0659		1.0652
TF	Factor: KLF15; motif: RGGGMGGRGNNGGGGGNGG	TF:M09968	3368	19943	1	522	99	1.12301	0.328662	833	182	1.29373	1.53055e-08	2184	486	1.31766	1.58179e-17	7581	1523	1.18957	3.44677e-09	3976	824	1.22715		1.23023
TF	Factor: ETV5; motif: NCCGGAWGYN	TF:M03983	3197	19943	1	522	80	0.956021	1	833	99	0.741375	1	2184	296	0.845448	1.61909e-17	7581	1453	1.1956	1	3976	628	0.985283		0.944746
TF	Factor: NRF-1; motif: YGCGCATGCGCN	TF:M04059	1493	19943	1	522	49	1.25388	1	833	43	0.689532	1	2184	162	0.990816	1.6298e-17	7581	739	1.30211	1	3976	345	1.15905		1.07908
TF	Factor: Elf-1; motif: NANSCGGAAGTR	TF:M11450	5682	19943	1	522	155	1.0422	1	833	202	0.851129	1	2184	588	0.944961	1.67864e-17	7581	2451	1.13477	1	3976	1148	1.01341		0.997293
TF	Factor: E2F-1; motif: NTTSGCGG; match class: 1	TF:M00430_1	2573	19943	1	522	90	1.33636	1	833	110	1.02352	1	2184	327	1.1605	2.08234e-17	7581	1195	1.22178	2.36488e-07	3976	638	1.24373		1.19718
TF	Factor: TFAP2C; motif: NGCCCNNRGGCA	TF:M04152	7860	19943	1	522	214	1.04019	1	833	374	1.13919	0.00987489	2184	960	1.11529	2.31278e-17	7581	3301	1.10481	8.14065e-12	3976	1785	1.13909		1.10771
TF	Factor: Erg; motif: NACCGGAWWTCCGGTN; match class: 1	TF:M11395_1	8086	19943	1	522	244	1.15286	1	833	383	1.13399	0.00266945	2184	991	1.11912	2.52649e-17	7581	3388	1.10223	9.77711e-05	3976	1764	1.09423		1.12049
TF	Factor: Elf-1; motif: AWCCCGGAAGTN; match class: 1	TF:M07415_1	2430	19943	1	522	59	0.927611	1	833	86	0.847301	1	2184	233	0.875563	2.54056e-17	7581	1135	1.22872	1	3976	532	1.09812		0.995463
TF	Factor: Tax/CREB; motif: GGGGGTTGACGYANA	TF:M00114	6670	19943	1	522	194	1.11121	1	833	284	1.01938	1	2184	782	1.07058	3.3229e-17	7581	2837	1.11892	0.0207635	3976	1448	1.0889		1.0818
TF	Factor: ZNF432; motif: NCAGNRCCNSRGRCAGC; match class: 1	TF:M12704_1	4820	19943	1	522	120	0.951161	8.51604e-06	833	275	1.36594	1.95534e-09	2184	666	1.26173	3.91424e-17	7581	2106	1.14941	2.96063e-13	3976	1164	1.2113		1.18791
TF	Factor: PEA3; motif: RCCGGAAGYN; match class: 1	TF:M02066_1	2316	19943	1	522	54	0.89079	1	833	71	0.733948	1	2184	233	0.918661	4.55644e-17	7581	1086	1.23355	1	3976	455	0.98541		0.952471
TF	Factor: ETV4; motif: ACCGGAAGTN; match class: 1	TF:M03982_1	2044	19943	1	522	55	1.02802	1	833	64	0.749626	1	2184	204	0.911354	6.52736e-17	7581	971	1.24969	1	3976	433	1.06255		1.00025
TF	Factor: ERF; motif: ACCGGAARYN	TF:M02061	2610	19943	1	522	65	0.951465	1	833	92	0.843904	1	2184	254	0.888651	7.94415e-17	7581	1207	1.21655	1	3976	513	0.985873		0.977289
TF	Factor: Elk-1:T-bet; motif: TCACACCGGAAGNN	TF:M08231	6706	19943	1	522	175	0.996998	1	833	290	1.03533	1	2184	751	1.02262	8.02113e-17	7581	2848	1.11722	1	3976	1408	1.05313		1.04506
TF	Factor: ZBP89; motif: CCCCKCCCCCNN; match class: 1	TF:M07397_1	3035	19943	1	522	84	1.0574	1	833	159	1.25425	1	2184	388	1.16738	8.81755e-17	7581	1382	1.19788	3.02101e-11	3976	765	1.26429		1.18824
TF	Factor: Egr-1; motif: NNNNNGYGKGGGNGGGNN	TF:M09603	4752	19943	1	522	142	1.14165	0.0876935	833	249	1.25449	2.30177e-05	2184	630	1.2106	9.63504e-17	7581	2076	1.14925	4.96307e-12	3976	1141	1.20435		1.19207
TF	Factor: AP-2alpha; motif: NSCCNCRGGSN; match class: 1	TF:M07348_1	3007	19943	1	522	77	0.978312	1	833	150	1.19427	0.0590422	2184	397	1.20558	3.22139e-16	7581	1367	1.19591	1.09893e-16	3976	790	1.31776		1.17837
TF	Factor: HES-1; motif: GNCACGTGNC; match class: 1	TF:M08767_1	7801	19943	1	522	222	1.08723	1	833	363	1.11404	0.000418933	2184	967	1.13192	1.2876e-16	7581	3272	1.10338	0.015632	3976	1679	1.07955		1.10323
TF	Factor: Pax-3; motif: NNNNNNCGTCACGSTYNNNNN; match class: 1	TF:M00327_1	6978	19943	1	522	220	1.20451	1	833	316	1.08418	1	2184	835	1.09268	1.4704e-16	7581	2952	1.11288	0.000410317	3976	1532	1.10121		1.11909
TF	Factor: NRF-1; motif: CGCATGCGCR	TF:M00652	1392	19943	1	522	33	0.905722	1	833	53	0.911553	1	2184	151	0.990548	1.49934e-16	7581	691	1.30588	1	3976	309	1.11343		1.04543
TF	Factor: GCMa; motif: RTGCGGGTN	TF:M11595	12269	19943	1	522	342	1.06497	0.012251	833	574	1.12008	1.44468e-05	2184	1467	1.09184	1.71864e-16	7581	4967	1.065	3.28125e-06	3976	2611	1.06744		1.08186
TF	Factor: Elk-1; motif: RACCGGAAGTR	TF:M01165	7855	19943	1	522	225	1.09435	1	833	319	0.972277	1	2184	848	0.985797	2.15788e-16	7581	3291	1.10216	1	3976	1599	1.02105		1.03513
TF	Factor: c-ets-1; motif: ACCGGAWGTN; match class: 1	TF:M02063_1	2429	19943	1	522	58	0.912264	1	833	75	0.739229	1	2184	239	0.89848	2.46684e-16	7581	1129	1.22273	1	3976	477	0.984997		0.95154
TF	Factor: AP-2gamma:HES-7; motif: NNCACGYGNNNNNNSCCNNNGGS	TF:M08662	2021	19943	1	522	41	0.775064	0.847168	833	116	1.37416	0.0305698	2184	281	1.26963	2.77131e-16	7581	958	1.24699	0.000915427	3976	491	1.21859		1.17689
TF	Factor: Elf-1; motif: NANCCGGAAGTN; match class: 1	TF:M11451_1	2145	19943	1	522	56	0.997426	1	833	66	0.736652	1	2184	197	0.838642	2.90153e-16	7581	1010	1.23868	1	3976	450	1.05228		0.972734
TF	Factor: E2F-1; motif: NTTTCGCGCS; match class: 1	TF:M00940_1	2701	19943	0.376728	522	101	1.42862	1	833	139	1.23207	1	2184	347	1.17312	3.28881e-16	7581	1241	1.20868	0.0346195	3976	623	1.15693		1.23988
TF	Factor: WT1; motif: NNGGGNGGGSGN	TF:M07436	6637	19943	1	522	179	1.03039	1.38023e-05	833	356	1.28417	4.01687e-05	2184	845	1.16258	3.33819e-16	7581	2816	1.11616	6.13588e-10	3976	1519	1.14797		1.14825
TF	Factor: GABP-alpha; motif: NACCGGAAGTN	TF:M11414	2961	19943	1	522	70	0.903191	1	833	98	0.792379	1	2184	287	0.885078	3.36819e-16	7581	1348	1.19761	1	3976	592	1.00283		0.956218
TF	Factor: Kid3; motif: CCACN; match class: 1	TF:M01160_1	19664	19943	1	522	521	1.01225	1	833	825	1.00445	1	2184	2169	1.00722	3.50184e-16	7581	7543	1.0091	0.000199878	3976	3953	1.00832		1.00827
TF	Factor: ER71; motif: NACCGGAARTN	TF:M11413	2135	19943	1	522	54	0.966309	1	833	64	0.717675	1	2184	191	0.816908	4.07962e-16	7581	1005	1.23832	1	3976	426	1.00082		0.948006
TF	Factor: ER81; motif: NACCGGAAGTN	TF:M11420	3257	19943	1	522	81	0.950139	1	833	111	0.815926	1	2184	316	0.885946	5.10249e-16	7581	1468	1.18569	1	3976	639	0.984073		0.964355
TF	Factor: A-Myb:Elf-1; motif: NMCCGGAACCGTTA; match class: 1	TF:M08390_1	4886	19943	1	522	151	1.18071	1	833	221	1.08289	1	2184	562	1.05032	5.16922e-16	7581	2124	1.14358	0.154916	3976	1071	1.09946		1.11139
TF	Factor: Erm:HES-7; motif: NCGGANGNNNNNCRCGYG	TF:M08700	2106	19943	1	522	80	1.45128	1	833	116	1.3187	1	2184	267	1.15769	5.808e-16	7581	992	1.23913	2.74052e-05	3976	521	1.24086		1.28153
TF	Factor: Sp3; motif: NGCCACGCCCMCN; match class: 1	TF:M12153_1	1981	19943	1	522	49	0.945	1	833	99	1.19645	1	2184	245	1.12933	7.05366e-16	7581	939	1.24694	0.000546734	3976	484	1.22548		1.14864
TF	Factor: YY2; motif: NCCGCCATNTY	TF:M03925	4716	19943	1	522	118	0.955935	1	833	161	0.81733	1	2184	510	0.987493	7.57532e-16	7581	2055	1.14631	1	3976	972	1.0338		0.988174
TF	Factor: PUR1; motif: GGGNCAGNN	TF:M01721	9257	19943	1	522	265	1.09369	0.322335	833	440	1.13796	0.228058	2184	1099	1.08409	7.7418e-16	7581	3825	1.08699	5.92264e-06	3976	2013	1.09073		1.09869
TF	Factor: PHB; motif: NCCCAGCCCCY; match class: 1	TF:M12725_1	4474	19943	1	522	125	1.06742	0.0246487	833	240	1.28428	4.01598e-06	2184	603	1.23072	8.34603e-16	7581	1958	1.15128	6.41528e-15	3976	1101	1.23434		1.19361
TF	Factor: AP-2alpha; motif: NGCCTSAGGCN	TF:M11480	6281	19943	1	522	177	1.07662	1	833	278	1.05965	1	2184	748	1.08745	9.3053e-16	7581	2673	1.11953	2.28085e-08	3976	1432	1.14356		1.09736
TF	Factor: Egr-1; motif: GCGTGGGCGT	TF:M07597	5938	19943	1	522	181	1.16455	1	833	274	1.10473	0.00104485	2184	753	1.15796	1.01216e-15	7581	2538	1.12439	2.08485e-06	3976	1343	1.13444		1.13721
TF	Factor: Erm; motif: NRCMGGAAGTN	TF:M11422	4740	19943	1	522	121	0.975275	1	833	177	0.894006	1	2184	483	0.930479	1.22595e-15	7581	2063	1.14495	1	3976	921	0.974598		0.983861
TF	Factor: CREB; motif: NNGNTGACGTNN	TF:M00113	5049	19943	1	522	139	1.05179	1	833	197	0.934128	0.0257746	2184	638	1.15386	1.63465e-15	7581	2185	1.13844	0.000243276	3976	1138	1.13053		1.08175
TF	Factor: E2F1; motif: NNNNNGCGSSAAAN; match class: 1	TF:M08874_1	2203	19943	1	522	69	1.19662	1	833	104	1.13022	1	2184	276	1.14402	1.71993e-15	7581	1030	1.22995	2.99098e-05	3976	542	1.23404		1.18697
TF	Factor: MECP2; motif: CCGGNNTTWA	TF:M01299	5350	19943	1	522	144	1.02832	0.214972	833	273	1.22167	1	2184	638	1.08894	1.802e-15	7581	2304	1.1329	0.0499882	3976	1173	1.09974		1.11431
TF	Factor: ZNF148; motif: NNCCCCTCCCCC; match class: 1	TF:M12464_1	2591	19943	1	522	67	0.987933	1	833	141	1.30286	1	2184	318	1.12072	1.87346e-15	7581	1191	1.20923	3.03135e-08	3976	648	1.25445		1.17504
TF	Factor: EGR1; motif: NACGCCCACGCANW; match class: 1	TF:M03896_1	2168	19943	1	522	68	1.19831	0.00146287	833	137	1.51289	1.61973e-11	2184	350	1.47417	2.0031e-15	7581	1015	1.2316	5.73535e-13	3976	581	1.34419		1.35223
TF	Factor: AP-2rep; motif: NGGGGCGGGGC; match class: 1	TF:M09967_1	1428	19943	1	522	44	1.17718	1	833	72	1.20712	0.629157	2184	199	1.27251	2.46125e-15	7581	701	1.29138	0.00147367	3976	359	1.26099		1.24184
TF	Factor: HES-1; motif: NNCKYGTGNNN	TF:M07042	4029	19943	1	522	127	1.20428	1	833	198	1.17656	0.00193462	2184	530	1.2012	2.48397e-15	7581	1776	1.1596	1	3976	880	1.09554		1.16744
TF	Factor: ZF5; motif: NGAGCGCGC	TF:M10111	3049	19943	1	522	103	1.29062	5.60416e-05	833	187	1.46835	1.40344e-08	2184	447	1.33871	3.02754e-15	7581	1378	1.18893	1.10062e-09	3976	758	1.24697		1.30672
TF	Factor: ZNF614; motif: NCYCWGCCYYNNN; match class: 1	TF:M09862_1	4273	19943	1	522	103	0.920925	0.515142	833	222	1.24384	0.013846	2184	551	1.17749	3.40055e-15	7581	1873	1.15311	6.6565e-09	3976	1016	1.19263		1.1376
TF	Factor: NRF-1; motif: SYGCGCMTGCGCRNNGSN; match class: 1	TF:M09641_1	1005	19943	1	522	35	1.33052	1	833	40	0.952883	1	2184	122	1.10849	3.45243e-15	7581	516	1.35066	0.0532327	3976	254	1.26769		1.20205
TF	Factor: ZNF692; motif: SYNGGSCCCASCCNC; match class: 1	TF:M09734_1	6414	19943	1	522	183	1.09004	0.0424649	833	325	1.21311	0.000107676	2184	816	1.16171	3.8465e-15	7581	2720	1.11559	2.5638e-08	3976	1459	1.14096		1.14428
TF	Factor: Elk-1; motif: NRCCGGAAGTN; match class: 1	TF:M11433_1	2292	19943	1	522	44	0.733429	1	833	73	0.762524	1	2184	216	0.860552	4.04117e-15	7581	1065	1.22236	1	3976	469	1.02637		0.921046
TF	Factor: Elf-1; motif: NAANCMGGAAGTGN; match class: 1	TF:M09605_1	1326	19943	1	522	25	0.720305	1	833	37	0.668042	1	2184	124	0.853918	4.04598e-15	7581	656	1.30144	1	3976	290	1.09698		0.928137
TF	Factor: AP-2alpha; motif: NGCCTSAGGCN; match class: 1	TF:M11480_1	5937	19943	1	522	172	1.10683	1	833	269	1.08475	1	2184	711	1.09355	4.94207e-15	7581	2532	1.12192	1.65889e-08	3976	1362	1.15068		1.11155
TF	Factor: SREBP-1; motif: RTCRCGTGAY; match class: 1	TF:M11081_1	8002	19943	1	522	237	1.13154	0.724683	833	384	1.14889	0.0275953	2184	971	1.10805	5.0564e-15	7581	3336	1.09671	0.329881	3976	1700	1.0656		1.11016
TF	Factor: Erg; motif: NNACCGGAARTSN	TF:M09608	8273	19943	1	522	222	1.0252	1	833	332	0.960772	1	2184	863	0.952545	5.69959e-15	7581	3440	1.09385	1	3976	1655	1.00341		1.00716
TF	Factor: Pax-3; motif: TCGTCACRCTTHM; match class: 1	TF:M00360_1	5540	19943	1	522	167	1.15167	1	833	222	0.959376	1	2184	628	1.03511	5.87582e-15	7581	2375	1.12776	1	3976	1188	1.0756		1.0699
TF	Factor: SP1; motif: CCCCKCCCCC; match class: 1	TF:M02281_1	2630	19943	1	522	74	1.07497	1	833	139	1.26533	1	2184	341	1.18396	6.05747e-15	7581	1204	1.2043	7.35754e-07	3976	647	1.23394		1.1925
TF	Factor: E2F-2; motif: NTTTTGGCGCCAWWWN; match class: 1	TF:M11528_1	4862	19943	1	522	149	1.17082	1	833	216	1.06361	1	2184	595	1.11748	6.56906e-15	7581	2106	1.13948	1.03919e-06	3976	1122	1.1575		1.12978
TF	Factor: E2F-3; motif: NNGGCGGGAAA	TF:M09893	6173	19943	0.0029639	522	213	1.31827	1	833	294	1.14024	0.00680236	2184	772	1.14198	7.84484e-15	7581	2623	1.1178	9.51149e-09	3976	1413	1.14813		1.17328
TF	Factor: DP-1; motif: NRNNGGCGGGAANN; match class: 1	TF:M10098_1	2218	19943	1	522	70	1.20575	0.0850074	833	131	1.41402	0.0407163	2184	304	1.25155	9.62894e-15	7581	1032	1.224	1.74769e-06	3976	554	1.25283		1.26963
TF	Factor: AP-2beta; motif: NSCCYNRGGSN	TF:M11477	8393	19943	1	522	228	1.03786	1	833	352	1.00409	1	2184	984	1.07057	1.00307e-14	7581	3484	1.09201	3.32353e-06	3976	1842	1.10082		1.06107
TF	Factor: ELF2; motif: CCCGGAARYN	TF:M02054	3097	19943	1	522	77	0.949882	1	833	92	0.711201	1	2184	291	0.858005	1.07777e-14	7581	1394	1.18409	1	3976	621	1.00576		0.941788
TF	Factor: Sp1; motif: RGGGMGGRGSNGGGG; match class: 1	TF:M10529_1	2890	19943	1	522	85	1.12368	1	833	145	1.2012	0.0152636	2184	388	1.22595	1.21231e-14	7581	1309	1.19153	7.23401e-06	3976	696	1.20797		1.19006
TF	Factor: TFAP2C; motif: NGCCCNNRGGCA; match class: 1	TF:M04152_1	5650	19943	1	522	143	0.966958	0.430393	833	284	1.20341	0.0583427	2184	703	1.13617	1.52853e-14	7581	2415	1.12443	3.08796e-12	3976	1332	1.1825		1.12269
TF	Factor: Pax-3; motif: TCGTCACRCTTHM	TF:M00360	12413	19943	1	522	326	1.00337	1	833	499	0.96243	1	2184	1361	1.0012	1.55099e-14	7581	5004	1.06049	0.0414711	3976	2591	1.04697		1.01489
TF	Factor: ZNF501; motif: NNGCGACGCGAACAN	TF:M12086	1851	19943	1	522	58	1.19713	0.0117361	833	117	1.5133	1	2184	237	1.16918	1.59102e-14	7581	877	1.2464	1	3976	426	1.15438		1.25608
TF	Factor: Sp2; motif: AAGGGGCGG	TF:M04932	2673	19943	1	522	90	1.28636	1	833	129	1.15541	1	2184	340	1.1615	1.65894e-14	7581	1219	1.19969	1.14191e-06	3976	655	1.2291		1.20641
TF	Factor: c-Ets-1; motif: NNNRCCGGAWRYNNNN; match class: 1	TF:M01078_1	2480	19943	1	522	60	0.924314	1	833	83	0.801257	1	2184	257	0.946279	1.90487e-14	7581	1139	1.20819	1	3976	510	1.03148		0.982305
TF	Factor: GABP; motif: VCCGGAAGNGCR; match class: 1	TF:M00341_1	2368	19943	1	522	76	1.22617	1	833	107	1.0818	1	2184	296	1.14143	2.41727e-14	7581	1092	1.21312	1	3976	518	1.09722		1.15195
TF	Factor: ETV5; motif: NNACTTCCGNN	TF:M12557	4492	19943	1	522	119	1.01211	1	833	162	0.863417	1	2184	449	0.912734	2.562e-14	7581	1954	1.14432	1	3976	882	0.984856		0.983488
TF	Factor: CREB1; motif: NNNNSSGGCGCSSNNNNRTGACGTCAC; match class: 1	TF:M12591_1	9493	19943	1	522	272	1.09468	1	833	397	1.00123	1	2184	1100	1.0581	2.93522e-14	7581	3901	1.08103	1	3976	1966	1.03878		1.05476
TF	Factor: ATF; motif: CNSTGACGTNNNYC	TF:M00017	7302	19943	1	522	204	1.06735	1	833	274	0.898368	1	2184	851	1.06421	3.26345e-14	7581	3058	1.10169	1	3976	1519	1.04342		1.03501
TF	Factor: Pet-1; motif: ACCGGAWRTN	TF:M02072	2419	19943	1	522	60	0.947623	1	833	82	0.811565	1	2184	226	0.853121	3.71254e-14	7581	1112	1.2093	1	3976	471	0.976628		0.959647
TF	Factor: EKLF; motif: NGGGYGKGGCNNGG; match class: 1	TF:M09969_1	1537	19943	1	522	46	1.14342	1	833	80	1.24612	0.00379865	2184	227	1.34862	3.72302e-14	7581	742	1.26997	0.00112974	3976	384	1.25315		1.25226
TF	Factor: ETV3; motif: ACCGGAAGTN	TF:M03981	2359	19943	1	522	59	0.955529	1	833	80	0.811909	1	2184	212	0.820627	3.93063e-14	7581	1087	1.21218	1	3976	456	0.969574		0.953963
TF	Factor: Elk-1:Pax-1; motif: ACCGGAACTACGCWTSANTG; match class: 1	TF:M08224_1	2797	19943	1	522	82	1.12006	1	833	113	0.967234	1	2184	327	1.06756	4.809e-14	7581	1267	1.19165	0.0119585	3976	648	1.16205		1.10171
TF	Factor: Net; motif: NACCGGAAGTN	TF:M11442	2034	19943	1	522	51	0.957942	1	833	57	0.670918	1	2184	182	0.817068	5.18118e-14	7581	951	1.22997	1	3976	402	0.991332		0.933446
TF	Factor: Erm; motif: ACCGGAAGTN; match class: 1	TF:M02069_1	1992	19943	1	522	48	0.920602	1	833	57	0.685064	1	2184	200	0.916808	6.15663e-14	7581	933	1.23213	1	3976	429	1.08022		0.966965
TF	Factor: Elk-1; motif: RCCGGAAGTGN; match class: 1	TF:M09904_1	2790	19943	1	522	77	1.0544	1	833	94	0.80662	1	2184	268	0.877139	7.17582e-14	7581	1263	1.19087	1	3976	568	1.02115		0.990035
TF	Factor: AP-2gamma; motif: GCCYNCRGSN; match class: 1	TF:M03811_1	3909	19943	1	522	110	1.0751	7.57637e-07	833	237	1.45154	0.0906414	2184	501	1.17033	7.30964e-14	7581	1717	1.1555	4.11094e-12	3976	961	1.23311		1.21711
TF	Factor: ZBP99; motif: GCCCMTCCCCCR	TF:M12057	5333	19943	1	522	146	1.04593	1	833	248	1.11333	1	2184	644	1.10269	7.97838e-14	7581	2284	1.12665	6.73813e-08	3976	1231	1.15779		1.10928
TF	Factor: USF; motif: GYCACGTGNC	TF:M00187	3783	19943	1	522	113	1.1412	1	833	168	1.06321	1	2184	442	1.0669	8.01016e-14	7581	1666	1.15852	0.36765	3976	838	1.1111		1.10818
TF	Factor: ZNF148; motif: NNNNNNCCNNCCCCTCCCCCACCCN; match class: 1	TF:M09834_1	2950	19943	1	522	82	1.06197	0.277746	833	163	1.32285	0.0159262	2184	395	1.22268	8.50118e-14	7581	1328	1.18424	1.45915e-10	3976	742	1.26161		1.21067
TF	Factor: ATF-3; motif: SNTGACGYNATN	TF:M07313	2933	19943	1	522	78	1.01602	1	833	113	0.922384	1	2184	357	1.11146	8.65802e-14	7581	1321	1.18483	0.344764	3976	661	1.1304		1.07302
TF	Factor: WT1; motif: RGGNGGGGGAGGRGGNGGRG	TF:M10108	6678	19943	1	522	188	1.07555	0.000342572	833	350	1.25478	0.000827135	2184	838	1.14587	9.96078e-14	7581	2811	1.10733	1.65217e-12	3976	1548	1.1627		1.14925
TF	Factor: LKLF; motif: GGGGTGGKSN	TF:M07261	9966	19943	1	522	297	1.13856	0.0033123	833	484	1.16271	4.42034e-05	2184	1215	1.11325	1.02674e-13	7581	4076	1.07591	2.00842e-10	3976	2197	1.10574		1.11923
TF	Factor: DB1; motif: GGRRRRGRRGGAGGGGGNGRRR	TF:M10107	5964	19943	1	522	169	1.0826	1	833	287	1.1521	0.0180792	2184	744	1.13913	1.19088e-13	7581	2531	1.1164	7.40933e-10	3976	1379	1.15977		1.13
TF	Factor: nerf; motif: NNNCCGGAAGTGN; match class: 1	TF:M09901_1	1384	19943	1	522	31	0.855747	1	833	37	0.640046	1	2184	122	0.804936	1.24791e-13	7581	674	1.28111	1	3976	283	1.02564		0.921497
TF	Factor: CREB1; motif: NRRTGACGTMA	TF:M09887	6008	19943	1	522	177	1.12555	1	833	239	0.952387	1	2184	713	1.08367	1.27887e-13	7581	2548	1.11566	1	3976	1274	1.06361		1.06818
TF	Factor: CP2; motif: AACCGGTTNNAACCGGTT	TF:M11485	7108	19943	1	522	195	1.04811	1	833	294	0.990251	1	2184	832	1.06884	1.41632e-13	7581	2977	1.10178	1	3976	1494	1.05426		1.05265
TF	Factor: c-Myc:Max; motif: GCCAYGYGSN; match class: 1	TF:M00322_1	2922	19943	0.00604642	522	116	1.51669	0.0024849	833	173	1.41746	0.128074	2184	384	1.20002	2.04892e-13	7581	1314	1.18298	0.00157525	3976	683	1.17242		1.29792
TF	Factor: ELF1; motif: NCCGGAARTN; match class: 1	TF:M02053_1	1577	19943	1	522	41	0.993281	1	833	50	0.759073	1	2184	157	0.909088	2.29831e-13	7581	755	1.25945	1	3976	345	1.09732		1.00364
TF	Factor: TEF-3:ER81; motif: ACCGGAAATRCC	TF:M08423	3921	19943	1	522	102	0.993856	1	833	152	0.928095	1	2184	407	0.947841	2.36607e-13	7581	1718	1.15263	1	3976	806	1.03106		1.0107
TF	Factor: MAZ; motif: NKGGGAGGGGRGGR; match class: 1	TF:M02023_1	3191	19943	1	522	95	1.13741	1	833	169	1.26796	0.315871	2184	412	1.17898	2.49077e-13	7581	1423	1.17312	8.99076e-06	3976	760	1.19462		1.19042
TF	Factor: LRF; motif: NRGGGKCKY	TF:M10115	7723	19943	1	522	213	1.05369	0.0389812	833	382	1.18419	1	2184	911	1.07714	2.52606e-13	7581	3213	1.09443	0.0057934	3976	1669	1.08396		1.09868
TF	Factor: Egr-1; motif: CCGCCCMCG; match class: 1	TF:M04797_1	1623	19943	1	522	48	1.12991	1	833	87	1.28335	0.000735463	2184	242	1.36155	2.8709e-13	7581	774	1.25455	0.000219903	3976	408	1.26091		1.25805
TF	Factor: Elf-1; motif: NANGCGGAAGTR; match class: 1	TF:M11452_1	1718	19943	1	522	47	1.04519	1	833	53	0.738581	1	2184	163	0.866368	3.0699e-13	7581	814	1.24642	1	3976	332	0.969302		0.973172
TF	Factor: ATF-1; motif: TNACGTCAN	TF:M01861	6367	19943	1	522	190	1.14009	1	833	248	0.932529	1	2184	754	1.08137	3.28725e-13	7581	2685	1.10936	1	3976	1327	1.04539		1.06175
TF	Factor: FEV; motif: ACCGGAAGTN	TF:M03987	1333	19943	1	522	32	0.917149	1	833	34	0.610653	1	2184	119	0.815182	3.42951e-13	7581	650	1.28277	1	3976	278	1.04607		0.934363
TF	Factor: LRF; motif: NCGACCACCGN	TF:M12231	11654	19943	1	522	320	1.04905	1	833	503	1.03333	1	2184	1347	1.05543	3.65363e-13	7581	4708	1.06274	0.00740359	3976	2452	1.05533		1.05118
TF	Factor: ELF4; motif: NCCACTTCCGGNNNN; match class: 1	TF:M12601_1	1542	19943	1	522	36	0.891945	1	833	52	0.807355	1	2184	137	0.811286	3.81522e-13	7581	739	1.26074	1	3976	332	1.07994		0.970251
TF	Factor: NRF-1; motif: CNCTGCGCATGCGC	TF:M04694	1574	19943	1	522	57	1.38353	1	833	48	0.730099	1	2184	170	0.986239	4.93783e-13	7581	752	1.25683	1	3976	346	1.10259		1.09186
TF	Factor: Elf-1; motif: NNANCCGGAAGTGS; match class: 1	TF:M09900_1	1174	19943	1	522	22	0.715937	1	833	26	0.530213	1	2184	94	0.731135	7.09534e-13	7581	580	1.29964	1	3976	246	1.05102		0.86559
TF	Factor: CREB; motif: NSTGACGTAANN	TF:M00177	5295	19943	1	522	164	1.18331	1	833	193	0.872643	1	2184	632	1.08991	7.17253e-13	7581	2261	1.12331	1	3976	1128	1.06853		1.06754
TF	Factor: CTCF; motif: NNRSYGCCMCCTGSTGGCCN; match class: 1	TF:M12593_1	3409	19943	1	522	100	1.12071	2.6273e-05	833	206	1.44672	2.05232e-09	2184	496	1.32859	1.38406e-12	7581	1506	1.16215	7.61904e-13	3976	857	1.26095		1.26383
TF	Factor: E2F-1; motif: TTTSGCGS; match class: 1	TF:M00431_1	2318	19943	0.259215	522	90	1.48337	1	833	108	1.11546	1	2184	293	1.15423	8.02628e-13	7581	1062	1.20524	6.4773e-06	3976	572	1.23773		1.23921
TF	Factor: AP-2gamma; motif: NSCCYNNRGSN; match class: 1	TF:M11482_1	2111	19943	1	522	66	1.19447	1	833	108	1.22484	1	2184	273	1.1809	8.58054e-13	7581	976	1.21626	3.5172e-10	3976	553	1.31396		1.22609
TF	Factor: ZNF586; motif: CAGGCCYRGAGG	TF:M10491	14039	19943	1	522	387	1.05316	1	833	610	1.04025	1	2184	1596	1.03809	9.19799e-13	7581	5590	1.04747	0.000325531	3976	2933	1.0479		1.04537
TF	Factor: LBP9; motif: ACYRGTNNNNACYRGT	TF:M11492	7748	19943	1	522	213	1.05029	1	833	321	0.991884	1	2184	902	1.06305	1.02725e-12	7581	3217	1.09226	1	3976	1628	1.05392		1.05028
TF	Factor: AHR; motif: CACGCN	TF:M01855	8660	19943	1	522	253	1.11615	1	833	402	1.11136	0.0222253	2184	1045	1.10188	1.03575e-12	7581	3568	1.08385	7.54476e-05	3976	1881	1.08947		1.10054
TF	Factor: TFAP2A; motif: YGCCCNNRGGCN; match class: 1	TF:M04146_1	3852	19943	1	522	102	1.01166	0.254699	833	205	1.27413	0.920637	2184	484	1.14735	1.17059e-12	7581	1685	1.15074	2.88711e-11	3976	943	1.22792		1.16236
TF	Factor: ELF1; motif: AACCCGGAAGTR; match class: 1	TF:M03966_1	1591	19943	1	522	33	0.792435	1	833	44	0.662107	1	2184	149	0.855173	1.29061e-12	7581	757	1.25167	1	3976	322	1.01515		0.915307
TF	Factor: E2F; motif: NNTTTCGCGCN; match class: 1	TF:M08875_1	1769	19943	1	522	65	1.4038	1	833	85	1.15037	1	2184	218	1.1253	1.31704e-12	7581	832	1.23726	0.0288957	3976	424	1.20221		1.22379
TF	Factor: ER81; motif: NACCGGAAGTN	TF:M11421	2549	19943	1	522	60	0.899293	1	833	81	0.760783	1	2184	234	0.83827	1.76694e-12	7581	1155	1.192	1	3976	504	0.991756		0.93642
TF	Factor: ESE-1; motif: NSMGGAARTN; match class: 1	TF:M01214_1	2212	19943	1	522	60	1.0363	1	833	76	0.822572	1	2184	196	0.809112	1.77042e-12	7581	1016	1.20829	1	3976	466	1.05668		0.986593
TF	Factor: ESE-1; motif: NSMGGAARTN; match class: 1	TF:M02055_1	2212	19943	1	522	60	1.0363	1	833	76	0.822572	1	2184	196	0.809112	1.77042e-12	7581	1016	1.20829	1	3976	466	1.05668		0.986593
TF	Factor: BTEB3; motif: BNRNGGGAGGNGT; match class: 1	TF:M01865_1	4313	19943	1	522	104	0.921242	1	833	208	1.15459	0.0544533	2184	550	1.16445	1.81598e-12	7581	1868	1.13936	9.36689e-10	3976	1031	1.19901		1.11573
TF	Factor: ZGPAT; motif: GRGGCWGNGGNG	TF:M09739	8385	19943	1	522	216	0.984171	1	833	384	1.09641	0.000423418	2184	1032	1.12387	2.35496e-12	7581	3459	1.0852	0.012646	3976	1798	1.07555		1.07304
TF	Factor: Elk-1:OC-2; motif: RCCGGAASCGATCGATNN	TF:M08223	12897	19943	1	522	363	1.07532	1	833	561	1.0414	1	2184	1447	1.02451	2.61965e-12	7581	5164	1.05332	0.106613	3976	2680	1.04229		1.04737
TF	Factor: ELF4; motif: NCCGGAARTN; match class: 1	TF:M02056_1	1311	19943	1	522	34	0.990823	1	833	47	0.858303	1	2184	131	0.912445	2.96241e-12	7581	636	1.2762	1	3976	284	1.08658		1.02487
TF	Factor: NRF-1; motif: YGCGCATGCGCN; match class: 1	TF:M04059_1	1045	19943	1	522	35	1.27959	1	833	32	0.733127	1	2184	120	1.04858	3.31124e-12	7581	521	1.31155	1	3976	241	1.15676		1.10592
TF	Factor: E2F-1; motif: TTTSGCGCGMNR; match class: 1	TF:M00516_1	2111	19943	0.912515	522	81	1.46594	1	833	94	1.06607	1	2184	264	1.14197	3.92136e-12	7581	972	1.21127	0.00576888	3976	504	1.19753		1.21656
TF	Factor: c-Ets-1(p54); motif: NCMGGAWGYN	TF:M00032	7914	19943	1	522	232	1.11998	1	833	313	0.946877	1	2184	859	0.99114	4.46713e-12	7581	3275	1.08863	1	3976	1613	1.02231		1.03379
TF	Factor: KLF; motif: GGGNGGGG	TF:M07461	8943	19943	1	522	241	1.02957	0.403458	833	426	1.14044	8.92435e-05	2184	1100	1.12317	6.07274e-12	7581	3669	1.07927	0.00131308	3976	1923	1.07855		1.0902
TF	Factor: NF-KAPPAB1; motif: NGGKRNTTYCCCN	TF:M08952	7876	19943	1	522	226	1.09628	1	833	362	1.10039	0.00604994	2184	964	1.11766	6.15719e-12	7581	3259	1.08854	0.00019832	3976	1718	1.09411		1.0994
TF	Factor: NRF-1; motif: CNSTGCGCATGCGCNNS; match class: 1	TF:M10018_1	856	19943	1	522	31	1.38359	1	833	32	0.894997	1	2184	92	0.981413	6.28816e-12	7581	437	1.34299	1	3976	200	1.17193		1.15498
TF	Factor: CP2; motif: AACCGGTTNNAACCGGTT; match class: 1	TF:M11485_1	6318	19943	1	522	163	0.985662	1	833	260	0.985234	1	2184	751	1.08542	6.7272e-12	7581	2654	1.10506	1	3976	1343	1.0662		1.04552
TF	Factor: Elk-1:HOXA1; motif: ACCGGAAGTAATTA; match class: 1	TF:M08451_1	2610	19943	1	522	55	0.805086	1	833	83	0.761348	1	2184	243	0.850166	7.08818e-12	7581	1176	1.18531	1	3976	514	0.987795		0.91794
TF	Factor: Elk-1:SREBP-2; motif: RTCACGTGACCGGAAGN	TF:M08229	9662	19943	1	522	264	1.0439	1	833	422	1.04566	1	2184	1085	1.02542	8.52186e-12	7581	3942	1.07328	1	3976	2020	1.04864		1.04738
TF	Factor: ER71; motif: ACCGGAARYN; match class: 1	TF:M02067_1	1647	19943	1	522	37	0.858278	1	833	52	0.755884	1	2184	160	0.887083	9.15331e-12	7581	776	1.23946	1	3976	330	1.005		0.94914
TF	Factor: YY2; motif: NNATGGCGGCN	TF:M12554	2695	19943	1	522	60	0.850575	1	833	83	0.737335	1	2184	291	0.985989	9.21087e-12	7581	1210	1.18111	1	3976	540	1.00503		0.952008
TF	Factor: CTCF; motif: NNNGCCASCAGRKGGCRSNN	TF:M01200	4032	19943	1	522	124	1.17495	1	833	200	1.18756	0.0967798	2184	515	1.16634	9.42773e-12	7581	1750	1.14178	0.0259073	3976	904	1.12458		1.15904
TF	Factor: RUNX3; motif: NRACCGCANWAACCRCAN; match class: 1	TF:M04110_1	3848	19943	1	522	111	1.10207	1	833	188	1.16968	1	2184	477	1.13193	1.03743e-11	7581	1676	1.14578	0.000606484	3976	883	1.15099		1.14009
TF	Factor: KLF15; motif: GCCACGCCCMCN	TF:M12159	1443	19943	1	522	32	0.847235	1	833	71	1.17798	1	2184	191	1.20866	1.28663e-11	7581	689	1.25608	0.155042	3976	347	1.20617		1.13922
TF	Factor: LRF; motif: NGNAGNGGGTYN	TF:M04617	6259	19943	1	522	184	1.12314	1	833	301	1.15135	2.73479e-09	2184	833	1.21528	1.40026e-11	7581	2628	1.10455	1.37519e-05	3976	1401	1.12274		1.14341
TF	Factor: KLF15; motif: NCCCCGCCCCN	TF:M12404	1158	19943	1	522	32	1.05575	1	833	54	1.11643	1	2184	157	1.23802	1.41823e-11	7581	567	1.28807	3.70771e-05	3976	308	1.33409		1.20647
TF	Factor: SALL2; motif: GGGTGGG; match class: 1	TF:M04595_1	7541	19943	1	522	207	1.04872	0.25648	833	368	1.16833	0.00552769	2184	927	1.12251	1.4588e-11	7581	3126	1.0905	0.00291959	3976	1636	1.08817		1.10365
TF	Factor: Elk-1; motif: AACCGGAAGTR	TF:M01163	5324	19943	1	522	138	0.990287	1	833	198	0.890374	1	2184	534	0.915885	1.47951e-11	7581	2261	1.11719	1	3976	1025	0.965673		0.975882
TF	Factor: CTCF; motif: YNRCCASYAGRKGGCRSYN	TF:M02242	5962	19943	1	522	181	1.15986	1	833	270	1.08422	0.394395	2184	729	1.11654	1.72252e-11	7581	2511	1.10795	0.575237	3976	1283	1.07939		1.10959
TF	Factor: LBP9; motif: ACYRGTNNNNACYRGT; match class: 1	TF:M11492_1	6141	19943	1	522	166	1.03274	1	833	252	0.982442	1	2184	709	1.05425	1.74181e-11	7581	2581	1.10564	1	3976	1311	1.0708		1.04917
TF	Factor: AP-2alpha; motif: NNNGSCCTGRGGSN	TF:M04896	5878	19943	1	522	174	1.13094	1	833	256	1.04269	0.242113	2184	722	1.12162	1.76237e-11	7581	2478	1.10901	0.00423023	3976	1295	1.10506		1.10186
TF	Factor: CP2; motif: AACCGGTTNNAACCGGTT	TF:M11486	3719	19943	1	522	102	1.04784	1	833	148	0.952755	1	2184	454	1.11472	1.99979e-11	7581	1622	1.14733	1	3976	812	1.09515		1.07156
TF	Factor: LUMAN; motif: CYCAGCYYCY	TF:M09729	10843	19943	1	522	304	1.07113	1	833	492	1.08633	0.000170954	2184	1305	1.099	2.03638e-11	7581	4386	1.0641	1.00434e-05	3976	2326	1.07598		1.07931
TF	Factor: Fli-1; motif: ACCGGAAGYN; match class: 1	TF:M02073_1	1498	19943	1	522	33	0.841632	1	833	51	0.815087	1	2184	147	0.896073	2.2495e-11	7581	711	1.2486	1	3976	299	1.00116		0.960509
TF	Factor: Elk-1; motif: RACCGGAAGTR; match class: 1	TF:M01165_1	2203	19943	1	522	56	0.971166	1	833	66	0.717257	1	2184	213	0.882883	2.53044e-11	7581	1005	1.20009	1	3976	422	0.96082		0.946444
TF	Factor: ZNF777; motif: GTCCGYCCCGTCSAACAAT; match class: 1	TF:M08993_1	4194	19943	1	522	121	1.10224	1	833	187	1.06748	1	2184	503	1.09516	2.66283e-11	7581	1811	1.13594	1	3976	912	1.09071		1.09831
TF	Factor: CREB,; motif: NTGACGTNA; match class: 1	TF:M00981_1	2946	19943	1	522	82	1.06341	1	833	99	0.804541	1	2184	351	1.08796	2.67101e-11	7581	1309	1.16888	1	3976	629	1.07093		1.03914
TF	Factor: Egr; motif: GTGGGSGCRRS	TF:M00807	4480	19943	1	522	123	1.04893	0.00888499	833	243	1.2986	0.0287892	2184	572	1.16589	3.34765e-11	7581	1924	1.12977	1.48477e-07	3976	1049	1.17447		1.16353
TF	Factor: HIF-1alpha; motif: NCACGT	TF:M02012	6732	19943	1	522	187	1.06125	1	833	292	1.03845	0.00570638	2184	836	1.13397	4.04086e-11	7581	2808	1.09728	1	3976	1422	1.0595		1.07809
TF	Factor: WT1; motif: NGCGGGGGGGTSMMCYN; match class: 1	TF:M05327_1	1823	19943	1	522	49	1.0269	0.111385	833	111	1.45775	1	2184	243	1.21719	4.09677e-11	7581	846	1.22081	4.35666e-08	3976	476	1.30968		1.24646
TF	Factor: GABPalpha; motif: RCCGGAWRYN; match class: 1	TF:M02074_1	1015	19943	1	522	21	0.790448	1	833	28	0.660446	1	2184	107	0.962622	4.17285e-11	7581	503	1.30366	1	3976	228	1.12671		0.968778
TF	Factor: PLAG1; motif: GRGGCNNHNNNRRGGG	TF:M01778	2807	19943	1	522	75	1.0208	1	833	143	1.21966	0.00478641	2184	382	1.24268	4.27485e-11	7581	1251	1.17241	0.00227595	3976	657	1.174		1.16591
TF	Factor: ctcf; motif: YGGCCACCAGRKGGCRSYN; match class: 1	TF:M09890_1	2975	19943	1	522	82	1.05304	0.0633416	833	168	1.35197	1.38056e-05	2184	420	1.28914	4.67228e-11	7581	1319	1.16633	3.2988e-05	3976	709	1.19537		1.21117
TF	Factor: ATF2; motif: VGTGACGTMACN	TF:M00179	6129	19943	1	522	183	1.14073	1	833	230	0.898429	1	2184	719	1.07122	5.01406e-11	7581	2572	1.10394	1	3976	1271	1.04016		1.05089
TF	Factor: ctcf; motif: CCNCNAGRKGGCRSTN; match class: 1	TF:M07249_1	2128	19943	1	522	57	1.02335	0.400103	833	123	1.38382	0.00107869	2184	304	1.30449	5.21659e-11	7581	972	1.2016	1.67136e-08	3976	547	1.28932		1.24051
TF	Factor: CREB; motif: NNTKACGTCANNNS	TF:M00916	5946	19943	1	522	169	1.08588	1	833	218	0.877763	1	2184	702	1.07808	5.55313e-11	7581	2500	1.10606	1	3976	1230	1.03759		1.03707
TF	Factor: AP-2gamma; motif: NTGSCCTGRGGSNN	TF:M09591	8503	19943	1	522	244	1.09632	1	833	373	1.05022	0.385013	2184	1013	1.08787	6.64614e-11	7581	3490	1.07974	0.177933	3976	1805	1.06475		1.07578
TF	Factor: CREB; motif: CNNTGACGTMA	TF:M00917	5624	19943	1	522	157	1.06653	1	833	212	0.902477	1	2184	672	1.09109	6.7232e-11	7581	2373	1.10998	1	3976	1157	1.03189		1.04039
TF	Factor: TFAP2A; motif: NGCCYSAGGCN	TF:M04147	5173	19943	1	522	145	1.07089	1	833	229	1.05984	0.787554	2184	636	1.12267	7.80045e-11	7581	2195	1.11624	0.0157398	3976	1143	1.10828		1.09558
TF	Factor: Erg; motif: NNACCGGAARTSN; match class: 1	TF:M09608_1	2413	19943	1	522	57	0.90248	1	833	73	0.724288	1	2184	272	1.02932	8.31022e-11	7581	1088	1.18614	1	3976	465	0.966584		0.961762
TF	Factor: NFYA; motif: NNRGCCAATSRGMRSSNNSN; match class: 1	TF:M12642_1	555	19943	0.526058	522	30	2.06513	1	833	28	1.20784	0.00236605	2184	99	1.62885	8.51005e-11	7581	298	1.4125	1	3976	139	1.25622		1.51411
TF	Factor: Sohlh2; motif: NNCACGTGNN	TF:M11075	12060	19943	1	522	343	1.08659	1	833	510	1.01244	1	2184	1376	1.04186	9.16292e-11	7581	4837	1.0551	1	3976	2486	1.03395		1.04599
TF	Factor: ELF1; motif: AACCCGGAAGTR	TF:M03966	6709	19943	1	522	176	1.00225	1	833	239	0.852875	1	2184	703	0.956831	1.05551e-10	7581	2795	1.09594	1	3976	1346	1.00631		0.982841
TF	Factor: GABP-alpha; motif: NRCCGGAAGTN; match class: 1	TF:M11415_1	556	19943	1	522	11	0.755854	1	833	10	0.430597	1	2184	46	0.755476	1.1498e-10	7581	298	1.40996	1	3976	125	1.12766		0.895909
TF	Factor: ELF3; motif: WACCCGGAAGTAN; match class: 1	TF:M03967_1	1989	19943	1	522	40	0.768325	1	833	60	0.722207	1	2184	207	0.950328	1.27606e-10	7581	912	1.20621	1	3976	427	1.07681		0.944776
TF	Factor: CREB1; motif: NRTGAYGCGTN	TF:M11218	8597	19943	1	522	224	0.995454	1	833	345	0.960766	1	2184	944	1.00268	1.32603e-10	7581	3523	1.07803	1	3976	1802	1.05136		1.01766
TF	Factor: TFDP1; motif: NSGCGGGAANN	TF:M09789	2077	19943	0.88822	522	80	1.47154	1	833	107	1.23337	3.15127e-05	2184	307	1.34971	1.48532e-10	7581	948	1.2007	0.00524297	3976	497	1.20023		1.29111
TF	Factor: Kaiso; motif: SARNYCTCGCGAGAN	TF:M09966	2403	19943	0.0154013	522	98	1.55809	1	833	112	1.11586	0.316458	2184	319	1.2122	1.57532e-10	7581	1082	1.18451	1	3976	544	1.13551		1.24123
TF	Factor: AP-2beta; motif: NSCCYNRGGSN; match class: 1	TF:M11477_1	7060	19943	1	522	193	1.04441	1	833	290	0.983419	1	2184	822	1.06318	1.80012e-10	7581	2929	1.09139	0.0498305	3976	1522	1.08132		1.05274
TF	Factor: ELK3; motif: ACCGGAAGTN	TF:M03972	1227	19943	1	522	29	0.90297	1	833	31	0.604871	1	2184	109	0.811185	1.90946e-10	7581	591	1.26709	1	3976	255	1.04241		0.925705
TF	Factor: DEC1; motif: NGCACGTGAS	TF:M09876	8826	19943	1	522	255	1.10381	1	833	382	1.0362	0.0802933	2184	1057	1.09358	1.95919e-10	7581	3609	1.07569	1	3976	1854	1.05363		1.07258
TF	Factor: CP2; motif: AACCGGTTNNAACCGGTT; match class: 1	TF:M11486_1	3004	19943	1	522	84	1.06832	1	833	107	0.852765	1	2184	366	1.11255	2.0285e-10	7581	1326	1.1612	1	3976	651	1.08699		1.05636
TF	Factor: PATZ1; motif: SCNCCNCNSCCCCCASCCN	TF:M12648	4216	19943	1	522	120	1.08743	0.428178	833	220	1.2493	0.0018773	2184	552	1.19557	2.20348e-10	7581	1812	1.13063	2.797e-08	3976	999	1.18853		1.17029
TF	Factor: ELK1; motif: ACCGGAAGTN; match class: 1	TF:M03970_1	1125	19943	1	522	22	0.74712	1	833	38	0.80868	1	2184	105	0.852265	2.23741e-10	7581	547	1.27908	1	3976	218	0.971959		0.931821
TF	Factor: Elf-1; motif: NANCCGGAAGTN	TF:M11449	4350	19943	1	522	107	0.939755	1	833	144	0.792535	1	2184	436	0.91524	2.37794e-10	7581	1865	1.12786	1	3976	848	0.977802		0.950638
TF	Factor: GCMa; motif: RTGCGGGTN; match class: 1	TF:M11595_1	5921	19943	1	522	169	1.09046	0.00283229	833	311	1.25751	0.000493382	2184	754	1.16282	3.174e-10	7581	2483	1.10318	7.55245e-06	3976	1334	1.13007		1.14881
TF	Factor: TEF-3:Elk-1; motif: RMATWCCGGAWGT; match class: 1	TF:M08418_1	5322	19943	1	522	138	0.990659	1	833	202	0.908703	1	2184	578	0.991724	3.21248e-10	7581	2248	1.11118	1	3976	1141	1.07536		1.01553
TF	Factor: Sp3; motif: ASMCTTGGGSRGGG	TF:M00665	7882	19943	1	522	223	1.08091	0.404428	833	381	1.15727	0.397115	2184	944	1.09364	3.34106e-10	7581	3244	1.0827	2.18033e-05	3976	1730	1.10091		1.10309
TF	Factor: MAZ; motif: GGGGAGGG; match class: 1	TF:M00649_1	4241	19943	1	522	130	1.1711	0.23199	833	223	1.25887	1	2184	526	1.13254	3.6957e-10	7581	1820	1.12893	9.17261e-06	3976	983	1.1626		1.17081
TF	Factor: ZIC4; motif: GRCCCCCCGCNGNGN	TF:M03932	2776	19943	1	522	73	1.00467	1	833	147	1.26778	4.05748e-06	2184	399	1.31248	1.55619e-07	7581	1211	1.1476	3.87536e-10	3976	701	1.26661		1.19983
TF	Factor: GABPA; motif: ACCGGAAGTN; match class: 1	TF:M03990_1	1229	19943	1	522	23	0.714983	1	833	37	0.720768	1	2184	109	0.809865	4.36841e-10	7581	590	1.26289	1	3976	244	0.995823		0.900865
TF	Factor: ESE-1; motif: SATKGCGGATGCN	TF:M11381	15936	19943	1	522	426	1.02129	1	833	658	0.988535	1	2184	1776	1.01766	4.70426e-10	7581	6258	1.03305	1	3976	3207	1.0094		1.01399
TF	Factor: BTEB2; motif: WGGGTGKGGCNGGN; match class: 1	TF:M09972_1	4035	19943	1	522	112	1.06046	1	833	207	1.22821	0.00308296	2184	529	1.19715	4.7974e-10	7581	1737	1.13245	1.37323e-07	3976	955	1.18715		1.16108
TF	Factor: TFEA; motif: YRCACGTGACN	TF:M11090	6243	19943	1	522	185	1.13214	1	833	284	1.08911	0.372341	2184	761	1.11309	4.83372e-10	7581	2607	1.09853	1	3976	1327	1.06616		1.0998
TF	Factor: PSF; motif: KWATCCGN	TF:M07612	5696	19943	1	522	167	1.12012	1	833	256	1.07601	0.570315	2184	697	1.11738	4.99756e-10	7581	2393	1.10519	0.999791	3976	1225	1.07872		1.09949
TF	Factor: CREB1; motif: TKACGTCAYNN	TF:M09600	5369	19943	1	522	164	1.167	1	833	205	0.914126	1	2184	626	1.06468	5.88065e-10	7581	2264	1.10929	1	3976	1120	1.04633		1.06029
TF	Factor: MLLT10; motif: CYNNCCNNGGNGCTG	TF:M12636	9581	19943	0.500615	522	292	1.16437	1	833	434	1.08449	0.00538639	2184	1153	1.0989	3.46052e-07	7581	3861	1.06011	6.28499e-10	3976	2116	1.10777		1.10313
TF	Factor: Elk-1:HOXA1; motif: ACCGGAAGTAATTA	TF:M08451	8517	19943	1	522	225	1.00929	1	833	332	0.933248	1	2184	904	0.969214	6.6826e-10	7581	3485	1.07642	1	3976	1689	0.994689		0.996571
TF	Factor: NFYA; motif: NNRGCCAATSRGMRSSNNSN	TF:M12642	2837	19943	2.94146e-07	522	129	1.7372	1	833	151	1.27427	0.00772869	2184	384	1.23598	7.56915e-10	7581	1254	1.16279	0.000709705	3976	668	1.18103		1.31826
TF	Factor: AhR:Arnt; motif: KNNKNNTYGCGTGCMS	TF:M00235	3196	19943	1	522	95	1.13563	0.472961	833	173	1.29594	1	2184	389	1.11143	7.8751e-10	7581	1399	1.15153	0.0106327	3976	733	1.15038		1.16898
TF	Factor: Sohlh2; motif: NNCACGTGNN; match class: 1	TF:M11075_1	8108	19943	1	522	233	1.0979	1	833	350	1.03347	1	2184	956	1.07667	8.10726e-10	7581	3327	1.07945	1	3976	1685	1.04239		1.06598
TF	Factor: CREB1; motif: RTGACGYGTCAN	TF:M11221	9805	19943	1	522	268	1.04426	1	833	418	1.02064	1	2184	1132	1.05423	8.25585e-10	7581	3976	1.06675	5.31528e-05	3976	2112	1.08041		1.05326
TF	Factor: DP2; motif: NNGGCGGGARN	TF:M12596	2472	19943	0.953314	522	92	1.42187	1	833	125	1.21062	0.0199934	2184	337	1.24486	8.77466e-10	7581	1105	1.17592	0.000210709	3976	594	1.20526		1.25171
TF	Factor: ELK4; motif: NCRCTTCCGGN	TF:M07209	1132	19943	1	522	26	0.8775	1	833	31	0.655633	1	2184	105	0.846995	8.91456e-10	7581	547	1.27117	1	3976	235	1.04128		0.938515
TF	Factor: BTEB2; motif: NCCACRCCCN	TF:M12165	4966	19943	1	522	140	1.07706	1	833	226	1.08955	1	2184	594	1.09224	1.04476e-09	7581	2103	1.11403	0.041685	3976	1095	1.10599		1.09577
TF	Factor: p53; motif: RGRCWWGYCYNGRCWWGYYY	TF:M01652	8193	19943	1	522	218	1.01656	1	833	360	1.05197	1	2184	952	1.06104	1.17064e-09	7581	3358	1.07821	0.00162306	3976	1771	1.08423		1.0584
TF	Factor: HSF4; motif: CTGCMRN; match class: 1	TF:M07322_1	11933	19943	1	522	321	1.02772	0.47542	833	549	1.10146	0.410183	2184	1387	1.06136	1.1887e-09	7581	4778	1.05332	0.294197	3976	2484	1.04411		1.05759
TF	Factor: ETV7; motif: NNSCGGAAGTR	TF:M08760	2389	19943	1	522	50	0.799602	1	833	81	0.811735	1	2184	218	0.833256	1.24367e-09	7581	1070	1.17823	1	3976	460	0.965797		0.917725
TF	Factor: ZNF501; motif: NNNCSACGCGAACAC; match class: 1	TF:M12085_1	3052	19943	1	522	84	1.05151	0.527867	833	166	1.30217	0.294069	2184	396	1.18481	1.37308e-09	7581	1339	1.15414	0.281421	3976	687	1.12906		1.16434
TF	Factor: EGR1; motif: NCNCCGCCCCCGCN; match class: 1	TF:M07208_1	2242	19943	1	522	63	1.07356	0.03756	833	134	1.43092	0.392262	2184	299	1.21779	4.01285e-08	7581	999	1.17218	1.38101e-09	3976	579	1.29535		1.23796
TF	Factor: EGR4; motif: NNMCGCCCACGCANNN	TF:M03899	2082	19943	1	522	64	1.17441	1	833	108	1.24191	0.000844452	2184	299	1.31138	1.75139e-09	7581	943	1.1915	0.00132598	3976	503	1.2118		1.2262
TF	Factor: ESE-1; motif: SATKGCGGATGCN; match class: 1	TF:M11381_1	9938	19943	1	522	268	1.03028	1	833	409	0.985303	1	2184	1142	1.04931	1.76966e-09	7581	4023	1.06492	1	3976	2030	1.02457		1.03088
TF	Factor: CREM; motif: NRTGACGYMA; match class: 1	TF:M12592_1	2095	19943	1	522	61	1.11241	1	833	78	0.891366	1	2184	258	1.12454	1.97453e-09	7581	948	1.19039	1	3976	462	1.10612		1.08496
TF	Factor: ATF; motif: CNSTGACGTNNNYC; match class: 1	TF:M00017_1	2273	19943	1	522	66	1.10934	1	833	65	0.684635	1	2184	290	1.16503	2.03864e-09	7581	1021	1.18165	1	3976	504	1.11218		1.05057
TF	Factor: ELF3; motif: WACCCGGAAGTAN	TF:M03967	7704	19943	1	522	199	0.986863	1	833	297	0.922966	1	2184	816	0.96719	2.10936e-09	7581	3167	1.08142	1	3976	1555	1.01241		0.994171
TF	Factor: ER81; motif: NNCCGGAWGYN; match class: 1	TF:M11419_1	1618	19943	1	522	32	0.755599	1	833	49	0.725042	1	2184	157	0.886052	2.22543e-09	7581	750	1.2194	1	3976	322	0.998209		0.916861
TF	Factor: GABP-alpha; motif: NNNRCCGGAAGTGN; match class: 1	TF:M09935_1	1069	19943	1	522	26	0.929214	1	833	25	0.559897	1	2184	83	0.708987	2.24736e-09	7581	518	1.27472	1	3976	205	0.961879		0.88694
TF	Factor: EGR1; motif: NNMCGCCCACGCNN; match class: 1	TF:M12508_1	2301	19943	1	522	68	1.12905	0.0356207	833	137	1.42544	1.25084e-06	2184	343	1.36118	2.37558e-09	7581	1032	1.17985	6.76986e-09	3976	588	1.28175		1.27545
TF	Factor: SP4; motif: SCCCCGCCCCS; match class: 1	TF:M01273_1	1046	19943	1	522	34	1.24184	1	833	52	1.19019	1	2184	150	1.30948	2.39255e-09	7581	508	1.2776	0.899194	3976	254	1.218		1.24742
TF	Factor: CREM; motif: TGACGTCASYN; match class: 1	TF:M01820_1	1917	19943	1	522	60	1.19577	1	833	71	0.88671	0.910508	2184	257	1.22419	2.40781e-09	7581	874	1.19937	1	3976	428	1.11987		1.12518
TF	Factor: KLF17; motif: NGMCMCRCCCTN	TF:M12188	3732	19943	1	522	113	1.1568	1	833	164	1.05208	1	2184	449	1.09861	2.44332e-09	7581	1610	1.13488	0.931443	3976	822	1.10478		1.10943
TF	Factor: E2F; motif: TTTSGCGC; match class: 1	TF:M00050_1	1927	19943	1	522	69	1.368	1	833	75	0.931805	1	2184	224	1.06146	2.52392e-09	7581	878	1.19861	0.35631	3976	448	1.16611		1.1452
TF	Factor: ZNF511; motif: GGRRGRGGCWGNG; match class: 1	TF:M09738_1	4844	19943	1	522	131	1.03321	0.0228621	833	257	1.27021	0.0286075	2184	614	1.15745	2.69806e-09	7581	2051	1.11385	0.00017025	3976	1097	1.13592		1.14213
TF	Factor: E2F; motif: TTTSGCGSG; match class: 1	TF:M00939_1	1721	19943	0.473791	522	70	1.55395	1	833	86	1.19636	1	2184	216	1.14607	3.13559e-09	7581	792	1.21062	7.3455e-05	3976	433	1.26198		1.2738
TF	Factor: HDAC1; motif: KGCARGGTC	TF:M07041	12713	19943	1	522	342	1.02777	1	833	572	1.07719	0.0142292	2184	1487	1.06807	3.33228e-09	7581	5065	1.04808	0.0770589	3976	2646	1.04396		1.05302
TF	Factor: P73; motif: GNNNRRRCNTGCMNNTSASN	TF:M03558	4783	19943	1	522	142	1.13425	1	833	220	1.1012	1	2184	577	1.10157	3.38117e-09	7581	2026	1.1143	0.344136	3976	1045	1.09587		1.10944
TF	Factor: USF2; motif: NNCACGTGACN	TF:M11096	1580	19943	1	522	52	1.25738	1	833	66	1.00007	1	2184	184	1.0634	3.41817e-09	7581	733	1.22042	1	3976	362	1.1492		1.1381
TF	Factor: CP2; motif: NNNNCCAGNCNN	TF:M07602	11202	19943	1	522	309	1.05386	1	833	493	1.05365	0.0329356	2184	1321	1.07682	4.47571e-09	7581	4497	1.05607	0.00208177	3976	2370	1.0612		1.06032
TF	Factor: ZNF76; motif: RNNGCMTKCTGGGARNTGTAGT	TF:M10169	1398	19943	1	522	38	1.03848	1	833	43	0.736388	1	2184	126	0.823003	4.49866e-09	7581	656	1.23441	1	3976	328	1.17682		1.00182
TF	Factor: CREB1; motif: NRTGACGYN	TF:M11217	2800	19943	1	522	86	1.17344	1	833	96	0.82084	1	2184	331	1.07946	4.59569e-09	7581	1233	1.15843	1	3976	585	1.04795		1.05602
TF	Factor: E2F-3:Prrxl1; motif: SGCGCTAATTNN; match class: 1	TF:M08206_1	5134	19943	1	522	150	1.11623	1	833	228	1.06322	1	2184	600	1.06717	4.62134e-09	7581	2163	1.10832	0.884336	3976	1111	1.08543		1.08808
TF	Factor: NRF-1; motif: GCGCMTGCGCN; match class: 1	TF:M07052_1	745	19943	1	522	24	1.23076	1	833	26	0.835531	1	2184	88	1.07861	4.93715e-09	7581	376	1.32769	1	3976	175	1.17822		1.13016
TF	Factor: LRF; motif: RCGACCACCNN; match class: 1	TF:M12230_1	2702	19943	1	522	77	1.08874	1	833	135	1.19617	1	2184	337	1.13889	5e-09	7581	1193	1.1615	1	3976	604	1.12123		1.14131
TF	Factor: AhR; motif: NTNGCGTGNNN	TF:M00778	3594	19943	1	522	99	1.05239	1	833	162	1.07915	1	2184	426	1.08235	5.21506e-09	7581	1552	1.136	1	3976	771	1.07602		1.08518
TF	Factor: Kaiso; motif: GNTCTCGCGAGRNNNNGGN; match class: 1	TF:M09632_1	730	19943	1	522	33	1.72707	1	833	28	0.918292	1	2184	100	1.25088	6.16022e-09	7581	369	1.32974	1	3976	172	1.18182		1.28156
TF	Factor: Egr-1; motif: ACCGCCC; match class: 1	TF:M04918_1	1331	19943	1	522	41	1.17686	1	833	66	1.18717	0.00548613	2184	200	1.37211	6.16752e-09	7581	627	1.23923	0.137188	3976	323	1.21722		1.23852
TF	Factor: E2F-3:T-bet; motif: AGGTGTNANGGCGCST; match class: 1	TF:M08529_1	4896	19943	1	522	147	1.14709	1	833	242	1.18337	0.317909	2184	609	1.13583	6.28535e-09	7581	2068	1.11115	0.00261204	3976	1095	1.1218		1.13985
TF	Factor: FKLF; motif: BGGGNGGVMD; match class: 1	TF:M01837_1	1474	19943	1	522	44	1.14045	0.0300048	833	96	1.55926	0.15198	2184	209	1.29475	6.43906e-09	7581	687	1.22609	1	3976	344	1.17059		1.27823
TF	Factor: THAP7; motif: GNCGCCATSTTGRGNGKGGC; match class: 1	TF:M12728_1	1370	19943	1	522	36	1.00393	1	833	78	1.36307	1	2184	177	1.17975	7.33188e-09	7581	643	1.23468	0.0148993	3976	339	1.24115		1.20452
TF	Factor: Elf-1; motif: NANSCGGAAGTR; match class: 1	TF:M11450_1	1326	19943	1	522	35	1.00843	1	833	39	0.704152	1	2184	115	0.79194	8.86057e-09	7581	624	1.23796	1	3976	253	0.95702		0.939899
TF	Factor: CREB; motif: NSTGACGTMANN	TF:M00178	5312	19943	1	522	155	1.11479	1	833	207	0.932949	1	2184	636	1.09329	9.19043e-09	7581	2230	1.10436	1	3976	1113	1.05095		1.05927
TF	Factor: DATF1; motif: SNGGRRGCWGNGGG	TF:M09724	8544	19943	1	522	224	1.00163	1	833	370	1.03678	1	2184	993	1.06127	9.26222e-09	7581	3483	1.0724	0.000605923	3976	1847	1.0843		1.05128
TF	Factor: CSX; motif: NKRAGWGS	TF:M10008	10336	19943	1	522	293	1.08302	1	833	460	1.06549	0.00930435	2184	1233	1.0893	9.54778e-09	7581	4166	1.0603	0.000915135	3976	2203	1.06907		1.07344
TF	Factor: LIM-1; motif: NNCGTTAN	TF:M10999	5970	19943	1	522	165	1.05592	1	833	242	0.97048	1	2184	698	1.06763	1.04119e-08	7581	2487	1.09589	1	3976	1257	1.0561		1.0492
TF	Factor: Sp2; motif: NTWAGTCCCGCCCMCTT; match class: 1	TF:M12155_1	1028	19943	1	522	32	1.18926	1	833	40	0.931563	1	2184	129	1.14587	1.07825e-08	7581	497	1.27182	0.0557793	3976	259	1.26372		1.16045
TF	Factor: ATF-1; motif: NNNTGACGTNNN	TF:M07034	4287	19943	1	522	122	1.08724	1	833	154	0.860028	1	2184	512	1.09057	1.09849e-08	7581	1825	1.11988	1	3976	875	1.02376		1.0363
TF	Factor: FXR; motif: NRGGKCANTGRCCNNNNGG	TF:M10014	5743	19943	1	522	155	1.03113	1	833	268	1.11723	1	2184	697	1.10823	1.11666e-08	7581	2398	1.09843	4.41612e-07	3976	1309	1.14326		1.09966
TF	Factor: CREB; motif: TGACGTMA	TF:M00039	5284	19943	1	522	146	1.05563	1	833	195	0.883522	1	2184	630	1.08872	1.15988e-08	7581	2218	1.10424	1	3976	1066	1.0119		1.0288
TF	Factor: LRF; motif: RCGACCACCNN	TF:M12230	8696	19943	1	522	257	1.1291	1	833	380	1.04619	1	2184	1019	1.07002	1.19825e-08	7581	3540	1.0709	0.0266627	3976	1856	1.07054		1.07735
TF	Factor: NF-kappaB; motif: GGGGATYCCC	TF:M00051	6529	19943	1	522	176	1.02988	0.494446	833	322	1.18074	0.146222	2184	798	1.11608	1.22037e-08	7581	2704	1.08949	0.000159399	3976	1445	1.11011		1.10526
TF	Factor: NGFI-C; motif: WTGCGTGGGYGG; match class: 1	TF:M00244_1	1817	19943	1	522	48	1.00927	1	833	100	1.31762	1	2184	233	1.17095	1.22819e-08	7581	828	1.19878	2.49283e-06	3976	464	1.28088		1.1955
TF	Factor: ER-beta; motif: RGGTCASCNTGMCCY; match class: 1	TF:M09910_1	4126	19943	1	522	110	1.01855	1	833	205	1.18952	0.448809	2184	519	1.14862	1.45444e-08	7581	1760	1.12214	0.616757	3976	906	1.10139		1.11604
TF	Factor: SP8; motif: NCCACGCCCMCN	TF:M12148	2961	19943	1	522	83	1.07093	1	833	137	1.10771	0.052402	2184	392	1.20889	1.48718e-08	7581	1294	1.14963	0.0348524	3976	678	1.14851		1.13713
TF	Factor: Erm; motif: NRCMGGAAGTN; match class: 1	TF:M11422_1	939	19943	1	522	18	0.732364	1	833	28	0.713901	1	2184	78	0.75852	1.55459e-08	7581	458	1.28311	1	3976	186	0.993554		0.89629
TF	Factor: TCFL5; motif: KCACGCGCNC	TF:M11078	1506	19943	1	522	46	1.16695	0.00828345	833	100	1.58972	0.00393846	2184	223	1.35213	1.60859e-08	7581	698	1.21925	1	3976	340	1.1324		1.29209
TF	Factor: Elk-1:TBR2; motif: TNRCACCGGAAGN; match class: 1	TF:M08213_1	1432	19943	1	522	45	1.20058	1	833	54	0.90281	1	2184	158	1.00752	1.632e-08	7581	667	1.22531	1	3976	296	1.03679		1.0746
TF	Factor: HNRPUL1; motif: NCNCAGN	TF:M09746	13888	19943	1	522	388	1.06736	1	833	574	0.989504	1	2184	1568	1.03097	1.7381e-08	7581	5494	1.04067	1	3976	2858	1.03221		1.03214
TF	Factor: REX-1; motif: GGCMGCCATTTT	TF:M10119	1963	19943	1	522	36	0.700652	1	833	57	0.695184	1	2184	212	0.986174	1.87479e-08	7581	887	1.18869	1	3976	391	0.999081		0.913955
TF	Factor: Elk-1; motif: NACMGGAAGTN; match class: 1	TF:M11432_1	1546	19943	1	522	33	0.815501	1	833	47	0.727837	1	2184	137	0.809187	2.08735e-08	7581	714	1.21493	1	3976	305	0.989543		0.9114
TF	Factor: CREB1; motif: RTGACGYGTCAN; match class: 1	TF:M11221_1	5761	19943	1	522	149	0.988117	1	833	241	1.00153	1	2184	684	1.08417	2.19975e-08	7581	2402	1.09683	1	3976	1230	1.07091		1.04831
TF	Factor: ZFX; motif: SNAGGCCNCR; match class: 1	TF:M10121_1	819	19943	1	522	30	1.39945	1	833	45	1.31545	1	2184	105	1.17069	2.69723e-08	7581	405	1.30087	0.00100855	3976	222	1.35961		1.30921
TF	Factor: HIF1; motif: NGTACGTGCNGB	TF:M00466	3037	19943	1	522	89	1.11961	1	833	132	1.04058	1	2184	374	1.12451	3.08821e-08	7581	1322	1.14512	1	3976	665	1.0983		1.10562
TF	Factor: ZNF557; motif: NCCGCKTCCTGC	TF:M06444	1362	19943	1	522	38	1.06592	1	833	68	1.1953	0.0779597	2184	197	1.32077	3.08999e-08	7581	636	1.22841	0.0401286	3976	334	1.23002		1.20809
TF	Factor: AP-2alphaA; motif: ANNGCCTNAGGSNNT	TF:M01045	6355	19943	1	522	186	1.11819	1	833	268	1.00964	1	2184	755	1.08485	3.11477e-08	7581	2632	1.08952	0.124986	3976	1373	1.08368		1.07717
TF	Factor: Elf5; motif: CSMGGAARNN; match class: 1	TF:M02057_1	3596	19943	1	522	97	1.03056	1	833	151	1.00532	1	2184	412	1.0462	3.11638e-08	7581	1546	1.13098	1	3976	788	1.09913		1.06244
TF	Factor: ER81; motif: NACCGGAAGTN; match class: 1	TF:M11420_1	498	19943	1	522	10	0.767168	1	833	12	0.576896	1	2184	44	0.806791	3.17374e-08	7581	263	1.38928	1	3976	98	0.987054		0.905438
[truncated: 671 more rows]
