# Supplementary material for: Hypothesis-generating analysis of the impact of non-damaging metabolic acidosis on the transcriptome of different cell types: Integrated stress response (ISR) modulation as general transcriptomic reaction to non-respiratory acidic stress?
Source: PLoS One. 2023 Aug 25;18(8):e0290373. doi: 10.1371/journal.pone.0290373 (PMC10456223; doi:10.1371/journal.pone.0290373)
Supplement: S3 Table — (XLSX) [file pone.0290373.s006.xlsx]

## Sheet: URA (all)
	HK2		CCDSK		HAoSMC		NRKE		NRKF
Upstream Regulators	Z-score	-log(BHpvalue)	Z-score	-log(BHpvalue)	Z-score	-log(BHpvalue)	Z-score	-log(BHpvalue)	Z-score	-log(BHpvalue)
26s Proteasome	-2.821	4.19302	N/A	0	-1.342	0.799909	-1.984	4.37834	-0.205	2.66669
48s	N/A	0	N/A	1.25227	-2.39	2.03237	0.923	1.06711	N/A	0
A2M	-1.963	1.20731	1.073	1.18503	-1.66	3.01752	2.686	0.710333	N/A	0
ACACB	2.425	4.81753	N/A	1.19578	N/A	0	-1.937	0.353205	N/A	0
ACSS2	-2.236	2.9856	1	1.4968	0.447	0.908219	2.714	0.802961	N/A	0
ACTB	-2.236	2.91577	N/A	0.971954	N/A	0	N/A	0	2.897	3.07574
ACTL6A	-1	1.72353	N/A	0	N/A	0	-2	2.44257	N/A	0
ACVRL1	N/A	0	0.784	2.67981	-0.651	0.965927	-0.521	2.90311	-2.108	5.87711
ADAM17	N/A	0	1.108	1.50468	-0.336	1.05267	-2.997	1.63159	-1.411	2.08381
ADCYAP1	2.121	0.655627	1.712	2.10906	1.813	3.46259	1.452	1.49621	0.743	2.60824
ADRB	0.905	2.69685	-1.413	3.99361	-0.1	3.07655	-2.092	9.78826	-2.428	4.98661
AGT	-2.196	10.105	0.448	11.2188	2.209	8.89148	-5.883	10.735	-1.414	15.4536
Akt	1.386	1.6226	-2.736	4.45389	-0.234	5.66306	-1.029	8.92156	1.638	6.99363
ALDH2	N/A	0	N/A	0	2.514	4.1659	N/A	0	-1.508	1.07129
Alpha catenin	-1.067	1.23472	1.824	2.64165	-0.184	2.97919	5.283	4.51732	1.193	2.73979
ANXA2	N/A	0	-0.536	3.62433	0.657	1.05267	-2.793	0.684997	N/A	0
APC	0	1.02668	0.759	2.98014	0.314	2.99221	1.31	2.76779	2.308	5.14539
APOE	-0.478	1.58514	1.43	2.84184	-1.47	3.49124	0.723	3.76603	-2.033	6.96975
AR	-2.94	2.26227	-0.029	2.21979	0.192	6.11683	-1.11	7.85829	0.749	11.2733
AREG	-3.729	6.69711	-1.859	1.01253	1.59	0.864801	-1.35	1.73458	2.984	4.64403
ARHGAP31	N/A	1.00655	N/A	0	0.378	1.08406	2.117	2.09488	1.807	3.11216
ARID2	-2.4	2.20587	N/A	0	1.508	1.60698	2.967	2.98493	1.604	0.915177
ARNT	N/A	0	-1.954	2.38068	2.147	1.88651	0.21	0.687598	2.993	3.51934
ATF2	N/A	0	-1.025	1.63894	-0.355	0.802392	N/A	0	2.159	2.09644
ATF4	N/A	0	-2.464	5.46769	-4.121	18.6494	4.072	9.09266	2.636	9.02001
ATF6	-0.025	1.09311	1.526	2.01003	-2.273	1.17426	2.038	1.13497	1.508	1.84604
ATP7B	-0.905	7.70741	1.667	3.93785	N/A	0	1.633	4.07975	-2.53	1.06639
BACH1	N/A	0	N/A	0	-1.807	0.721411	-3.102	1.16054	-3.453	2.15984
BCL6	0.44	1.06381	2.246	2.40808	0.905	2.8117	-1.812	3.99434	-0.337	1.23267
BCR (complex)	N/A	0	-2.486	0.348345	-0.777	5.20195	2.421	2.00582	2.3	1.07106
BHLHE40	N/A	0	-1.117	2.35079	1.717	6.23294	0.245	4.9292	2.403	4.06387
BMP15	N/A	0	N/A	0	-0.257	1.26589	N/A	0	-2.775	3.07574
BNIP3L	2.828	3.31291	N/A	0	N/A	0	0	2.88313	-1.985	1.89833
BRCA1	-0.323	2.85796	0.289	2.79154	-0.016	4.03727	2.369	8.35591	0.853	4.2135
BRD4	-0.859	3.57914	-1.028	5.56582	0.089	5.77274	-2.898	6.42862	1.162	4.93527
Bvht	2.236	1.11155	-0.478	1.29213	1.383	2.32704	N/A	0	N/A	0
C4BP	-2	3.62493	2	2.88893	N/A	0	2.646	1.88084	N/A	0
CALCA	-0.378	1.27552	0.632	1.4968	2.005	2.91151	-0.774	1.17694	0.688	1.83889
CASR	-1.437	4.02321	2.646	0.615021	0.092	1.49334	-0.176	2.57693	2.059	8.22192
CBX5	-0.378	1.14462	0	1.05894	-2.524	1.47084	3.833	0.959957	1.061	2.30183
CCL5	N/A	0	N/A	0	N/A	0	-3.02	0.275953	-0.107	2.16132
CCN1	N/A	0	-2.297	3.85824	0.811	2.3707	-1.199	1.90665	0.796	0.884604
CCN5	N/A	0	N/A	0	-0.106	1.93546	-0.383	2.42778	-2.278	4.52998
CCND1	-3.413	7.70741	-2.058	0.796854	0	1.43084	-0.542	7.42117	2	6.38487
CD24	-2	0.552832	N/A	0	-1.623	1.88121	-0.683	3.64536	1.285	2.73829
CD3E	-2.449	2.07079	-2.219	1.50731	1.409	2.20833	-0.433	1.08537	3.354	0.875446
CD40	N/A	0	-2.434	1.00393	-0.677	2.93486	1.354	1.15795	N/A	0
CD40LG	-1.461	0.955377	-2.215	1.10032	0.276	4.5904	0.812	3.63125	1.867	4.32356
CDH1	N/A	0	1.364	3.28928	-0.32	2.05326	2.022	2.27661	-2.91	1.11193
CDKN1A	3.127	13.234	0.033	1.44765	-3.137	2.42174	0.467	13.5303	-2.19	15.2246
CDKN2A	3.183	8.15957	1.69	1.39803	0.108	5.92724	1.225	7.65417	-4.824	8.94917
CEBPA	-0.613	2.30535	2.096	2.52604	0.582	2.93486	-1.149	1.19962	-0.745	2.17674
CEBPB	-4.682	18.5021	-0.97	1.66687	0.494	4.33324	-3.544	9.38604	3.895	10.0965
CG	-0.154	7.16191	0.706	14.281	2.213	14.8619	-2.438	10.3925	-0.443	13.2753
CHUK	1.264	3.2449	-1.313	3.80979	1.589	2.82147	-3.246	6.0381	-0.713	5.73936
CIC	N/A	0	2.414	5.76864	1	1.75659	1.526	1.80812	-0.277	0.865433
CITED2	N/A	0	2.271	1.43926	0.588	2.2181	0.406	2.54179	-1.763	1.86223
CKAP2L	-4.899	23.2702	N/A	0	-0.333	0.932112	-1.616	3.68886	4.914	7.76072
CLEC4G	N/A	0	N/A	0	0.18	2.13542	-1.876	0.275953	-3.357	0.913477
CLOCK	-0.378	1.75467	-0.632	1.09762	-1.213	1.64726	3.968	8.80645	0.898	6.25428
CLPP	N/A	0	N/A	0	-1.474	1.55896	-1.074	3.4818	-5.514	5.55448
CNR1	-2.885	2.99747	N/A	0	N/A	0	-0.87	1.1235	-0.958	1.07073
Col17a1	N/A	0	N/A	0	0.447	2.52668	-2.449	0.465491	N/A	0
COL18A1	N/A	0	2.424	2.17022	0.854	1.13088	0.974	1.23256	-0.232	3.16341
COL5A1	N/A	0	-1	1.00393	N/A	0	3	2.42773	1.897	0.74665
COLQ	N/A	0	-1.432	1.84882	N/A	0	-0.524	3.41552	-2.283	4.40693
COPS5	-2.695	10.105	1.604	1.05785	0.31	3.7093	-0.37	11.4235	0.567	10.0133
CREB3	N/A	0.848121	N/A	1.09814	-1.982	0.739708	2.553	2.49659	N/A	0
CREBZF	0.933	2.27738	N/A	1.06542	2.778	2.87718	-2.938	1.64897	N/A	0
CREM	0.933	2.85796	0.164	1.79799	-2.015	1.36333	N/A	0	N/A	0
CRNDE	N/A	0	-0.447	1.45279	N/A	0	-0.758	2.42773	-2.309	1.34293
CSF1	-3.212	2.66535	0.104	8.00763	0.41	2.69153	0.234	4.40322	2.503	1.41039
CSF2	-4.726	12.2761	-1.639	2.70396	-0.269	4.57485	-2.889	5.03551	3.585	9.40878
CSNK2A1	N/A	0	0	1.00393	N/A	0	-0.714	2.42773	2.111	1.01911
CTBP1	1.709	2.928	-1.067	1.01971	-2.213	0.716657	-2.605	1.26634	0.231	1.82404
CTBP2	2.219	2.55993	-1.067	1.24471	N/A	0.981618	-2.157	0.529555	N/A	0
CTNNB1	0.11	0.9168	-1.201	7.46391	-0.852	5.34996	-2.21	4.33513	-0.462	10.2005
CTNNBIP1	N/A	1.01484	N/A	0	N/A	0	-0.616	2.96081	2.189	0.759828
CX3CL1	-2.169	1.1935	-0.378	1.54779	0.5	4.80482	-1.606	2.25353	1.059	2.7776
CXCL12	N/A	0	-1.001	1.90918	2.345	4.23956	-1.197	2.91876	-0.269	0.85924
CYP19A1	0.742	1.46226	-0.978	2.60992	2.766	1.12146	-0.985	0.737359	-0.203	0.98594
CYP27A1	2.183	3.84147	N/A	1.4073	N/A	0	-1.353	0.863501	N/A	0
CYP46A1	2	3.08411	N/A	0.89277	N/A	0	N/A	0	N/A	0
CYP51A1	2	2.61625	-2	1.96367	N/A	0	-3	1.06711	N/A	0
CYP7A1	-2.646	4.93176	2.236	2.0271	-0.555	0.81701	2.55	0.397207	N/A	0
cytokine	-2.219	0.695176	-2.389	1.54779	1.37	2.89849	-2.045	1.16712	0.597	1.75839
DBI	-2	2.52192	2	1.88057	N/A	0	1	0.890758	N/A	0
DDB1	N/A	0	N/A	0	-0.194	3.30515	-0.961	0.942236	-2.121	1.05635
DDIT3	-1.941	1.53156	-2.335	2.00583	-1.897	6.01281	2.416	2.2112	1.29	1.98736
DNMT3B	N/A	0	-2.954	1.00393	-2.502	2.91151	1.697	1.31538	0.797	2.81431
DSCAML1	1.342	0.935796	2.111	2.65596	2.309	0.69652	-3.888	0.843417	0.426	1.04132
DTX1	N/A	0	-0.152	1.28023	-2	0.491503	2.115	1.48383	-0.247	3.59777
DUSP1	N/A	0	N/A	0	0.429	0.969636	-0.654	1.49243	-2.521	2.38711
DYRK1A	1.987	1.96255	N/A	0	N/A	0	1.711	2.04259	-2.643	0.607881
E2f	-2.595	6.60128	N/A	0	N/A	0	-1.785	6.20511	3.526	2.18656
E2F1	-3.112	7.8135	0.208	0.86179	3.041	2.36112	-0.981	12.5561	2.512	6.56987
E2F3	-3.592	7.39066	N/A	0	2.802	1.7934	-0.279	1.98834	2.171	2.06606
E2F4	2.236	21.1183	N/A	0	0.625	1.10379	1.67	9.44841	-0.765	6.26204
EDN1	N/A	0	-0.762	5.91049	2.478	6.69322	-2.182	2.8563	-0.125	3.27783
EDNRA	N/A	0	N/A	0	0.896	2.03237	-2.138	0.699518	N/A	0
EGF	-0.278	5.66823	-3.289	4.64531	2.246	6.56446	-2.009	7.24925	2.661	6.9321
EGFR	-1.803	3.888	-1.379	5.34057	0.734	8.13701	0.564	12.7314	3.189	16.5156
EGLN	N/A	0	-0.062	2.91889	-3.098	2.04329	1.07	1.77389	-1.798	2.38577
EGR3	N/A	0	-2.68	4.40432	-0.998	3.28705	1.481	5.39506	0.244	4.19056
EHMT1	N/A	0	0	1.00393	2.711	3.28909	-3.539	1.76463	-3.157	1.94176
EIF2A	N/A	0	N/A	1.4073	-0.447	3.59857	2.156	0.863501	0.128	1.28557
EIF2AK3	N/A	0	-2.492	4.73363	-2.971	14.5744	5.282	17.5919	3.193	4.59872
EIF4E	-1.502	1.21261	-2.377	0.742397	-0.793	1.02412	2.221	4.39549	2.189	1.60534
EIF4EBP1	N/A	0	N/A	0	-2.617	2.37494	1.575	1.84011	N/A	0
EIF6	-1.929	2.89339	2.891	2.45177	1.213	1.23466	1.886	0.906177	-0.469	0.840494
Eldr	-5.62	35.4689	N/A	0	N/A	0	-1.106	3.38605	5.637	14.1896
ELK1	N/A	0	-2.596	2.06975	N/A	0	-0.223	1.50832	1.946	1.40196
ELOVL3	1.463	2.89235	-2.138	1.79647	N/A	0	-2.626	0.355578	N/A	0
ELOVL5	2.232	2.44863	-0.752	2.35079	0.069	1.25549	0.585	0.806191	0.637	1.50101
EP400	-3.302	8.58893	N/A	0	N/A	0	-0.205	2.63588	3.058	1.55987
EPAS1	3.052	3.94572	-1.213	4.49626	1.768	3.73335	-2.737	4.07789	0.163	7.43534
EPO	-1.408	0.866625	-1.836	0.814556	-2.195	1.97507	-2.215	1.26863	-1.386	2.34474
ERBB2	-4.253	10.288	-2.172	10.298	0.937	12.5199	-1.166	25.0666	1.648	25.0892
ERG	0.633	1.42223	-0.333	6.33673	0.694	3.8589	-2.459	2.93804	-1.83	6.40048
ERK	0.794	1.21435	-1.375	4.23457	1.492	5.01613	-2.961	3.29126	0.86	4.09141
ERK1/2	0.284	1.26591	-2.182	2.56439	1.777	1.37245	-1.878	1.90916	0.526	4.7707
ERN1	-0.128	0.94806	-0.736	2.73352	-2.868	4.16495	4.333	5.01633	0.738	2.13018
ESR1	-3.083	4.65108	1.739	9.12246	2.333	17.6478	-0.898	31.2742	0.884	26.8538
ESRRA	-0.209	1.56279	1.78	2.90074	1.965	3.30903	-2.139	2.20222	-0.927	3.51194
EZH2	-1.245	1.11972	0.773	1.17798	1.355	2.16894	-0.708	1.31398	2.051	4.18062
F2	N/A	0	-0.067	2.12873	3.638	5.52469	-1.38	6.24124	-0.158	5.62468
F2R	N/A	0	-1.411	2.23955	1.853	1.47615	-3.805	2.13703	-0.053	2.4309
F3	N/A	0	-2.586	1.42534	N/A	0	-3.407	0.529555	-0.291	3.03319
FADD	0.816	1.80505	N/A	0	-3.051	1.15778	-0.079	2.57627	1.342	1.11193
FANCC	N/A	0	-0.128	1.76331	-0.239	1.40272	-2.164	3.33347	-1.373	3.58969
FANCD2	-1	2.43235	N/A	1.14897	N/A	0	N/A	0	2	0.459099
FAS	-1.287	1.10298	0.661	4.64531	0.727	3.24261	2.541	7.65792	0.718	4.09245
FBXO32	N/A	0	-1.698	0.862752	-0.316	2.2403	3.976	3.41929	1.2	2.8439
FBXW7	1.94	0.720588	-0.493	1.90487	-0.106	2.68522	-2.042	4.75273	-1.123	0.894863
FGF1	N/A	0	-0.794	2.88123	0.286	1.97678	2.425	2.97518	2.966	5.81934
FGF10	-1	2.11004	-0.788	2.34089	1.912	0.519239	-2.337	0.834296	-1.895	3.7119
FGF2	-0.53	1.626	-2.96	8.43802	1.886	5.32233	-1.607	6.61741	1.806	8.0702
FGF21	-2.023	2.01759	2.423	2.01003	1.597	2.92306	0.877	2.0916	0.145	0.67121
FGFR1	N/A	0	-0.686	2.0967	1.081	4.39762	-3.201	3.39823	-1.659	1.46862
Firre	N/A	0	N/A	0	2.121	0.318423	-1.947	2.06141	-0.218	1.1554
FKBP10	-2	0.943058	1.89	1.6293	-0.943	4.36376	4.439	4.93683	0.697	3.9453
FLT1	N/A	0	-2.339	1.88057	N/A	0	0.679	2.42778	1.46	1.541
FN1	N/A	0	-2.294	1.86697	0.167	1.05267	-1.914	5.41491	1.902	3.84102
FOS	0.657	0.857707	-2.119	6.22136	1.798	8.01908	-1.745	12.1169	2.548	13.143
FOXA2	N/A	0	-0.817	1.91165	0.737	4.30014	-2.386	0.163861	N/A	0
FOXC2	N/A	0	N/A	0	1.333	2.26916	-4.541	0.914327	-0.034	0.818618
FOXF2	N/A	0	N/A	0	N/A	0	1.462	2.63203	2.207	0.24746
FOXM1	-3.775	17.6587	-0.746	1.35219	N/A	0	-1.465	5.50601	4.16	8.27798
FOXO1	-1.615	6.62341	-1.036	3.08232	-0.276	4.98139	0.467	5.02087	2.056	5.46309
FSH	-1.528	1.10298	-0.473	5.89697	2.874	7.36139	-0.162	11.7156	1.983	16.5275
G protein alpha	N/A	0	N/A	0	N/A	0	2.546	4.40322	N/A	0
G protein alpha i	-0.447	1.11155	0	1.29213	2.168	1.60479	-0.952	1.68287	0.504	4.63674
GAS2L3	N/A	0	0	1.88057	-0.447	1.32299	-2.891	2.49659	N/A	0
GATA1	2.853	2.05735	0.845	1.19578	-0.036	3.02495	-1.664	1.84872	-1.49	1.04126
GATA6	N/A	0	0.654	1.90918	-2.151	1.0908	N/A	0	-0.342	2.92012
Gcg	N/A	0	-2.333	2.38068	N/A	0	N/A	0	-2.673	0.451192
GDF2	2.406	0.785803	-1.131	3.51474	-1.065	2.777	-2.238	1.9451	-2.059	3.97327
GDF9	N/A	0.9168	-0.341	1.92561	1.021	1.5899	N/A	0	-2.823	3.47297
Gm35986	1.98	4.19302	-2.216	4.97714	N/A	0	-2.213	1.15104	N/A	0
GNA12	N/A	0	-0.333	2.47251	0.971	1.40636	-2.089	3.26164	-1.513	3.19559
GPAT4	N/A	0	N/A	0	-2	1.36187	2.333	2.69492	N/A	0
GPR174	-2	0.58328	0	1.14715	2.126	2.1316	-0.909	4.47054	0	0.975204
GRIN3A	N/A	0	-1.604	3.41307	-1.706	2.62189	3.042	0.395716	0.661	1.53274
growth factor	N/A	0	N/A	0	2	2.18107	N/A	0	N/A	0
GSR	N/A	0.929739	-1.342	1.45279	-1.414	1.31249	-1	1.26898	-3.207	2.15984
H1-2	N/A	0	N/A	1.19578	-0.254	0.857392	2.368	3.25933	0.933	0.86674
H2AZ1	-2.828	4.50263	N/A	0	N/A	0	-0.718	0.938413	3.606	2.11042
HAND2	N/A	0	N/A	0	2.373	2.37494	N/A	0	2.01	0.559684
HAS1	N/A	2.67545	N/A	0	N/A	0	0.651	1.15104	2.383	3.49686
HDAC1	-0.536	4.19302	0.363	0.872345	2.473	0.911945	0.593	3.00189	0.756	4.34809
HDAC3	N/A	1.41656	N/A	1.67465	N/A	0	N/A	0	2.241	2.60041
HDAC6	-1.091	1.13669	-2.236	1.54743	-1.212	2.26916	-1.367	0.890758	N/A	0
HDL-cholesterol	2	1.3703	-1.897	4.85018	0.841	1.15441	-1.701	3.24603	-0.535	1.8367
hemoglobin	N/A	0	1.969	1.73205	2.236	1.15089	N/A	0	2.319	2.7729
HEXIM1	N/A	0	N/A	0	-2.2	2.01654	1.349	2.09576	0.479	1.96658
HGF	-3.27	11.6902	-0.971	5.41133	1.629	6.1537	-1.129	8.92156	3.062	12.3987
HIF1A	1.435	2.52165	-1.862	3.37899	3.614	8.79512	-2.351	6.26961	0.181	5.9894
HMG20A	-1.36	3.51358	2.6	11.4528	3.402	5.44079	0.383	13.922	0.788	8.06655
HNF1A-AS1	-2	2.27738	N/A	0	N/A	0	N/A	0	N/A	0
HNF1B	-0.128	1.20731	0.194	2.12882	N/A	0	2.454	0.384394	1	2.04105
HNF4A	1.087	1.71601	N/A	0	0.534	9.20005	1.421	61.4336	2.887	16.1372
HNF4G	N/A	0	N/A	0	N/A	0	2.025	1.52014	1.308	3.23504
HRAS	-1.093	7.16191	-2.145	22.1057	-1.143	6.69758	1.737	20.0275	4.027	22.4655
HSPA5	-0.506	2.89136	1.621	2.41925	1.447	1.22897	-2.197	2.06407	N/A	0
HSPA9	N/A	0	-1.134	2.38875	0.707	1.06946	-2.102	0.582881	N/A	0
HSPB1	-2.224	2.62606	N/A	0	N/A	0	-0.739	1.48383	1.603	1.39189
HYAL1	1.342	1.59431	2.714	4.59489	0.905	1.60698	0	1.26634	-2.065	2.63728
ID2	0.505	1.12961	0.529	2.33505	-0.889	4.66808	1.241	4.07857	-2.157	1.86223
IFNB1	2.051	1.96973	-1.053	3.44988	N/A	0	-0.307	1.77285	1.291	0.779954
IFNG	0.831	3.08411	-4.352	7.39298	0.301	9.7843	-1.364	7.05867	1.537	8.21577
IFT88	2.187	2.01707	-1.756	2.49737	N/A	0	-2.537	0.255597	N/A	0
Ige	N/A	0	1.472	5.18773	2.293	3.15636	-1.953	4.44576	-0.571	4.12051
IGF1	-0.986	4.19302	-2.693	4.70024	0.778	6.34065	-0.167	7.19	0.803	7.89759
IGF1R	N/A	0	-0.819	1.40473	2.399	3.1037	-0.411	0.863501	1.024	2.18087
IGFBP2	N/A	0	-0.391	1.00393	N/A	0	-2.877	1.41737	-0.705	2.22567
IgG	N/A	0	-4	4.1738	-1.519	6.15551	-0.005	2.26752	1.772	1.60211
IKBKB	-0.093	3.54896	-1.035	2.69476	1.726	6.15551	-3.383	7.83946	-0.684	6.10439
IKBKG	N/A	0	0.532	1.7978	2.22	4.36641	-3.753	3.51785	-0.506	1.93914
IKZF1	N/A	0	N/A	0	-0.672	2.10197	1.963	3.0984	2.997	5.14646
IL1	-0.412	1.02668	-0.611	2.87909	1.265	3.12528	-2.788	0.184922	N/A	0
IL10	-2.697	1.63808	1.555	1.4824	0.442	2.14081	-1.85	1.64231	0.503	1.5064
IL10RA	N/A	0	1.147	1.44098	-0.371	4.11371	-3.311	1.31765	-4.004	0.884604
IL13	1.738	1.62959	0.094	2.38068	2.885	4.80212	-0.672	1.04702	0.414	4.59812
IL15	N/A	0	-0.827	2.15507	1.866	4.15025	-1.015	3.34885	2.319	3.51104
IL1A	-1.106	0.958604	-2.141	2.17798	0.396	1.21326	-2.754	0	N/A	0
IL1B	0.219	4.51043	-0.928	5.93081	1.694	14.2609	-1.971	5.70049	2.209	10.8502
IL3	N/A	0	-2.889	2.07449	-2.685	2.86353	0.231	2.03234	0.717	1.16923
IL33	-1.29	2.00153	-0.254	2.40099	1.475	4.33324	-3.247	0.991319	0.059	2.35628
IL4	-1.244	3.60314	1.438	4.0455	2.063	8.17954	-0.592	11.7039	-0.401	8.55753
IL6	0.118	3.87903	-2.025	3.74619	0.814	6.16799	-2.335	4.76841	0.609	6.23924
IL9	N/A	0	-1.534	2.10207	N/A	0	1.803	0.36812	3.058	0.573073
ILF3	1.342	0.9168	-2.062	5.66772	-1.546	1.5672	-1.412	0.727808	N/A	0
INS	-2.564	1.72893	-1.222	3.59191	0.406	4.68033	1.186	2.26661	-0.469	3.50984
INSIG1	3.374	4.19302	-3.991	8.19752	-2.466	3.57342	-2.009	2.7005	0.918	1.04132
INSIG2	2.934	8.63471	-2.768	5.62553	-1.3	1.66889	-1.843	3.21456	N/A	0
INSR	-2.826	1.92586	2.414	6.43771	2.655	2.96209	1.087	5.56079	1.954	5.2494
Insulin	-2.748	2.80839	0.757	3.88129	0.991	8.72783	1.308	7.90177	2.97	5.18576
IRF4	0.853	1.12961	N/A	0	-1.81	2.16205	-2.25	2.21344	-1.902	1.17706
Irgm1	2.688	6.32975	N/A	0	N/A	0	1.356	1.20896	-4.084	1.85091
IRS1	-2.128	3.72972	1.212	5.53696	0.017	4.03477	0.017	1.26034	-1.41	2.38847
ISG15	N/A	0	-1.709	2.10207	-0.589	1.88326	-2.391	1.52014	-2.448	1.88508
ISLR	N/A	0	N/A	0	N/A	0	-2.437	1.058	-1.984	2.39256
ITGA11	N/A	1.2643	N/A	1.44098	1.134	1.7416	-2.357	2.87245	-0.822	1.38752
ITGAV	-0.555	1.49205	-1.413	1.00393	0.015	2.18832	N/A	0	2.732	0.451192
JAG1	N/A	0	-2.011	3.94462	-0.695	3.25959	-0.814	1.27994	0.04	2.96616
Jnk	N/A	0	-2.257	3.22854	0.944	2.6532	-1.846	1.38632	0.843	1.51348
JUN	N/A	0	-1.903	1.3719	0.98	4.49002	-2.447	7.60803	2.184	6.16627
KAT2A	-1.414	2.56235	0.896	0.89277	2.324	3.20474	0.17	3.21456	2.937	3.51934
KAT5	N/A	0	0.093	1.01971	-2.182	4.52374	1.985	1.7386	2.368	3.11929
KAT6A	-1.342	1.10298	-1.195	1.23148	N/A	0	-2.132	2.8481	-0.712	2.60514
KCNJ2	N/A	0	1.606	5.93707	N/A	0	-2.909	2.01656	-3.43	1.53853
KDM3A	N/A	0	0.117	2.34081	2.138	1.36187	-3.083	3.09481	-1.933	2.88556
KDM3B	0.632	6.92211	-2.333	4.66803	-1.604	4.36924	2.043	3.18393	0.784	5.97274
KDM5B	2.684	4.99303	-1.667	0.899968	-0.273	2.26509	1.398	6.42324	-1.478	7.55241
KL	N/A	0	2.189	1.17078	-1.864	2.18922	1.072	2.44425	N/A	0
KLF15	0.438	1.02977	2.345	1.32085	N/A	0	0.522	0.928842	1.696	2.64956
KLF2	N/A	0	0.308	1.97081	-2.014	2.88166	1.151	3.0086	0.62	3.71143
KLF3	N/A	0	N/A	0	N/A	0	-0.58	11.7748	2.265	2.20166
KLF4	N/A	0	1.048	2.21362	1.645	2.23083	-2.572	1.47748	-1.43	1.54879
KLF6	N/A	0	-1.184	3.65187	2.248	8.01178	-0.655	12.7706	1.624	4.61538
KMT2D	N/A	0	1.004	1.21216	2.384	2.68522	-3.421	3.25063	-0.696	0.697222
KPNB1	N/A	0	N/A	0	-0.342	2.77954	-2.425	0.275953	N/A	0
KRAS	-2.235	7.18993	-2.751	11.8598	0.567	16.0304	4.61	25.7467	7.065	33.1871
LAMA4	N/A	0	0.093	2.45177	-0.632	1.23466	2.928	5.23969	0.446	2.15984
LAMTOR1	-2	3.08411	N/A	1.51306	N/A	0	N/A	0	N/A	0
LCN2	-2.343	2.72941	1.709	0.996118	1.281	0.965927	1.716	1.15104	1.936	0.661336
LDL	-0.979	2.60663	-2.803	3.09848	0.905	8.02228	-0.073	4.57074	0.388	3.00828
LEF1	N/A	0	-0.598	2.30594	0.889	2.43261	-2.308	1.20401	0.479	3.01414
LEP	2.433	0.81581	-1.668	1.92593	0.365	1.44763	-2.586	4.74088	0.976	1.80147
let-7	4.418	5.43138	0.314	1.27447	-0.966	1.43084	2.394	5.00093	-1.986	7.99027
let-7a-5p (and other miRNAs w/seed GAGGUAG)	0.565	0.865223	0.091	2.11586	-0.084	1.3406	3.092	7.78458	1.451	4.86639
LGALS3	N/A	0	-0.219	1.00393	-0.173	0.971077	-2.133	0.845717	0.282	2.33172
LILRB3	-2	3.23802	N/A	1.61487	N/A	0	2	0.255597	N/A	0
LIN9	-2.19	3.0741	N/A	0	N/A	0	N/A	0	2.95	1.61713
LLGL2	N/A	1.082	N/A	0	2.111	3.43599	-2.524	2.73678	-2.673	3.0302
LMNB1	1.2	7.39066	-2.63	3.01235	N/A	0	-1.589	4.99898	0.492	1.6649
LONP1	N/A	0	N/A	0	2.345	1.14279	-2.944	2.91816	-2.164	1.50101
MAC	N/A	0	-1.491	2.28197	1.081	3.30515	-2.852	0.942236	0	0.759326
MACROH2A1	0.555	2.52686	-0.378	2.95273	2.111	1.96807	1.344	2.35308	0	1.1554
MAP2K1/2	-0.293	2.01759	-2.203	3.70942	-0.168	3.38017	-1.526	1.56757	1.165	3.28871
MAP2K5	-2.927	7.56407	2.856	9.12463	1.085	0.969762	3.098	4.40376	-0.008	0.692024
Map3k7	N/A	0	-1.739	3.94462	-0.48	1.64726	-2.138	1.27994	-0.148	1.29644
MAPK14	2.428	1.18009	-1.453	3.65187	2.438	4.54403	-1.255	1.63159	1.405	3.22349
MAPK3	N/A	0	-1.854	2.15446	0.215	1.14764	-2.421	0	1.301	0.685689
MAPK7	-2.259	7.07367	2.796	12.1258	1.712	2.19124	0.856	3.63716	-0.528	2.07319
MAPK8	N/A	0	-0.937	2.40422	0.843	2.7267	N/A	0	2.523	0.607881
MAPT	N/A	0	-0.601	3.02671	-0.396	1.88754	-0.618	6.02052	2.052	3.06537
MASTL	N/A	0	2.03	2.67055	0.371	1.43084	1.189	2.0547	0.92	0.884604
MBOAT7	1.982	3.08411	-2.236	3.47975	N/A	0	-1.912	0.936218	N/A	0
MED1	-2.627	5.41708	2.399	2.10906	0.62	1.70207	-0.959	2.06129	1.764	1.72909
Mek	-1.084	1.55734	-2.267	8.83663	0.133	6.07459	-1.228	8.59936	1.606	6.48767
MET	-1.185	1.41656	-1.831	1.20853	1.088	1.26072	-2.265	4.46651	1.03	6.28377
METTL3	N/A	0	-0.64	1.67465	2.139	3.63441	-0.485	2.01288	0.091	0.734597
MEX3A	-2.236	2.01707	N/A	0	N/A	0	N/A	0	N/A	0
MFSD2A	3.264	10.689	-3.273	8.52004	-2.207	0.908219	-4.304	5.69859	0.513	1.50101
MGA	-2.236	1.37214	N/A	0	-0.535	2.31146	3.448	3.52759	N/A	0
MIEF2	-2.428	5.89971	1.984	2.38248	N/A	0	1.056	0.936218	N/A	0
mir-1	N/A	0	0.426	1.20471	N/A	0	2.062	3.70243	1.051	3.02296
miR-1-3p (and other miRNAs w/seed GGAAUGU)	N/A	0	N/A	0	-0.524	1.89514	2.672	12.1169	1.867	5.67405
miR-124-3p (and other miRNAs w/seed AAGGCAC)	N/A	0	-0.747	2.4812	-2.207	2.40988	0.757	14.7085	-0.737	7.97111
mir-140	N/A	0	N/A	0	-0.991	1.4959	1.429	0.912841	2.068	2.51566
mir-142	N/A	0	N/A	0	-2.344	2.9987	N/A	0	N/A	0
miR-17-5p (and other miRNAs w/seed AAAGUGC)	0.221	1.06381	1.01	1.02517	-1.383	1.5194	2.283	2.5207	-0.065	1.49384
miR-199a-5p (and other miRNAs w/seed CCAGUGU)	N/A	0	-1.039	0.971954	-1.409	3.52637	2.036	1.75536	2.885	1.67359
mir-21	2.533	6.13593	0.331	1.48283	0.083	1.17615	0.481	8.38762	-1.186	4.5811
mir-223	1.123	1.6427	-1.563	2.79154	-1.374	2.777	-2.472	1.26034	N/A	0
mir-29	-1.52	1.1238	N/A	0	0.034	1.03987	4.052	1.98335	2.81	2.508
miR-29b-3p (and other miRNAs w/seed AGCACCA)	-0.833	2.04532	1.038	1.87774	0.015	2.16894	4.029	5.42804	3.857	3.65793
miR-30c-5p (and other miRNAs w/seed GUAAACA)	-2	0.874972	0.983	2.46464	0.315	1.7493	2.056	7.48202	2.547	4.80437
miR-335-3p (miRNAs w/seed UUUUCAU)	N/A	1.10298	N/A	0	-0.816	0.981618	2.828	2.68334	2.714	1.7087
miR-338-3p (miRNAs w/seed CCAGCAU)	N/A	0.9168	0	1.00393	N/A	0	2.893	2.69492	2.359	1.6192
miR-34a-5p (and other miRNAs w/seed GGCAGUG)	N/A	0	-0.209	1.3101	-0.397	4.62391	3.203	3.60347	1.262	2.7261
mir-3622	N/A	1.59915	N/A	0	N/A	0	-2.892	2.49659	N/A	0
miR-3648 (miRNAs w/seed GCCGCGG)	N/A	0	0.216	1.02517	-2.208	2.45735	2.106	8.35554	2.532	1.49384
miR-450a-5p (and other miRNAs w/seed UUUGCGA)	N/A	0	N/A	0	0.378	0.965927	3.128	3.42747	2.324	2.66334
mir-8	0.063	1.10298	-0.3	2.06576	-0.35	2.40988	2.494	3.25063	1.923	1.0753
mir-802	N/A	0	-0.277	2.00938	-1.313	2.22622	3.068	10.2103	2.096	4.55933
miR-92a-3p (and other miRNAs w/seed AUUGCAC)	N/A	0	N/A	0	-2.095	2.08644	-0.173	0.999621	N/A	0
MIR17HG	N/A	0	1.463	0.884848	-0.519	2.78705	3.185	3.39823	2.868	4.1696
MITF	-3.839	6.68209	0.988	2.05389	1.489	1.75288	-1.655	6.67797	4.548	5.66648
MMP1	N/A	0	-2.382	1.4073	1.282	2.86928	-0.621	1.18236	N/A	0
MMP3	N/A	0	N/A	0	-1.444	1.65892	-3.095	2.11574	-1.68	1.02799
MRTFA	N/A	0	0.709	8.19752	1.57	1.84488	-3.367	2.84908	-4.158	8.94917
MRTFB	-0.563	1.12104	1.455	8.3804	1.088	3.24975	-5.03	7.25891	-5.727	13.0158
MTOR	-1.739	1.63955	-0.436	2.0453	1.026	4.25563	0.135	5.05824	2.392	1.398
MXD1	2.449	1.44741	-0.816	0.89277	-0.215	1.35655	-1.417	4.50276	-1.367	1.96253
MYBL2	-1.863	7.75359	N/A	0	0.248	1.04233	-1.77	1.78966	3.267	0.78511
MYC	-3.957	6.1653	-1.579	3.75297	-1.511	8.19344	1.03	23.5541	1.166	18.9785
MYCL	N/A	0	N/A	0	N/A	0	2.468	2.82455	N/A	0
MYCN	N/A	0	-1.959	1.0632	-1.589	1.63931	3.087	2.69492	3.068	1.39473
MYOCD	N/A	0	1.363	2.06975	3.793	2.93486	-0.748	1.56653	N/A	0
N-cor	1.98	1.83832	-1.432	1.01929	-1.664	1.76558	-1.683	1.92718	-2.375	3.94524
NCOA3	-2.229	0.887644	-1.687	1.98711	1.805	1.71693	-1.239	2.57615	0.497	2.96357
NEDD9	N/A	0	-1.195	1.03824	1.414	2.3707	N/A	0	3.714	1.07073
NEK10	N/A	0	N/A	0	-1.067	2.14081	2.425	2.06983	N/A	0
NFAT5	-2.236	0.496209	1.649	4.01181	3.666	4.63942	-0.83	2.69831	0.56	2.60673
NFE2L2	N/A	0	2.098	2.91889	1.962	4.43719	3.927	12.4588	3.492	4.467
NFkB (complex)	N/A	0	-2.503	3.81061	-0.124	6.44066	-3.366	4.61843	0.566	3.69098
NFKB1	N/A	0	-1.553	1.71826	-1.461	2.14948	-2.388	1.55553	-0.026	0.848391
NFKBIA	-0.162	2.66313	-0.818	2.27579	2.965	6.74003	-1.147	10.8956	-0.318	7.83378
NFYA	-1.96	5.208	0	2.23955	-2.164	2.86992	0.61	1.83902	0.533	3.76632
NKX2-3	-2.714	1.50281	-0.828	2.07644	0	2.90266	0.607	4.52384	-1.454	4.35697
NLRP3	1.667	2.08493	N/A	0	N/A	0	-0.086	1.16678	-2.073	1.38241
NORAD	N/A	0.853386	-0.896	1.8062	0.845	4.06654	-1.622	1.29986	-2.231	3.56714
NOTCH3	N/A	0	-1.305	5.87196	0.037	4.56765	-2.004	2.63918	-0.553	2.31643
NPC1	-0.497	2.12018	-0.631	1.3719	0.314	2.89897	-2.088	3.73304	-2.278	0.55041
NPM1	-0.492	1.83878	-0.957	7.28263	1.234	8.90455	-4.305	3.66387	-0.964	9.3151
NPPB	2.621	4.06946	-2.8	3.70942	-1.793	1.08406	-1.261	1.69227	N/A	0
NR1H2	-2.692	2.49665	1.91	2.17678	N/A	0	1.038	0.961713	N/A	0
NR1H3	-2.294	13.6416	1.556	2.16152	0.248	1.05267	1.631	2.34308	1.088	4.67597
NRG1	-0.91	2.70489	-3.024	4.92266	1.81	5.66691	-2.008	6.26075	-0.896	4.3489
NRIP1	0	2.98876	N/A	0	N/A	0	2.045	1.56742	-0.05	0.684596
NSUN6	-1	1.3703	0	0.978755	1.732	3.02165	-2.6	3.76975	-2.065	4.51333
NTRK2	-1.715	1.44741	-0.555	0.89277	N/A	0	-2.049	2.98707	0.939	1.96253
NUPR1	5.814	14.151	-2.698	5.27333	0.286	8.03364	3.741	24.6659	-2.778	19.0114
OGA	2.673	0.860163	-1.894	6.01006	-0.749	4.68141	0.377	6.76826	-0.183	1.30093
OMA1	N/A	0.874304	-1.633	1.84078	-2.534	3.52919	2.919	1.76563	2.897	2.64087
OSBPL8	-1	2.52192	N/A	0	-0.453	0.857392	2.603	1.31765	N/A	0
OSM	1.853	2.30535	-0.106	6.3833	0.091	4.18275	-1.202	11.0672	2.015	7.77559
PACS1	N/A	0.925882	N/A	1.25227	1	0.911945	-2.164	2.14192	N/A	0
PAK1	N/A	0	-0.156	3.53494	N/A	0	-2.097	0.853884	1.9	1.82574
PBRM1	1.98	3.24946	N/A	0	N/A	0	1.294	0.858121	-2.213	0.619326
PCBP2	N/A	0	N/A	0	-0.391	1.08187	-1.383	2.8481	2.433	0.967192
PCGEM1	-0.152	1.28625	N/A	0	N/A	0	2.969	2.20619	1.463	5.25502
PCLAF	-3.533	11.4639	N/A	0	1.947	1.13589	-1.369	2.28667	3.361	5.36231
Pdgf (complex)	-1.963	0.83316	-1.516	4.52993	0.782	3.30629	-0.469	3.5462	2.713	0.840494
PDGF BB	-1.352	5.66941	-1.792	11.4528	1.846	9.82431	-0.731	18.1901	2.051	12.3588
PDK1	2.646	2.35899	N/A	0	-0.302	1.03143	-1.229	3.33895	-1.254	1.1554
PDLIM2	-1.89	1.68896	-1.897	2.03894	-2.559	2.87868	0.715	0.785424	2.294	1.07106
PEX5	1.342	1.49205	N/A	0	-0.632	1.10761	1.95	4.02806	2.626	5.22053
PEX5L	2.425	5.41708	-2.219	3.11659	N/A	0	-2.621	0.625593	N/A	0
PGR	2.056	7.14806	-0.831	6.73618	0.91	8.01178	3.015	17.1296	0.675	21.8366
PI3K (complex)	-1.622	0.9168	-1.242	1.3719	2.299	3.17535	-1.744	2.25435	1.57	3.63469
PI3K (family)	-2.177	0.747864	-1.159	4.59489	0.77	6.32772	0.113	3.05996	1.662	4.151
PIK3R1	N/A	0	-0.99	1.77856	-1.646	3.7093	3.743	2.89222	2.431	2.88108
Pkc(s)	N/A	0	0.309	1.01971	2.213	5.28001	-2.744	2.11255	0.229	2.98053
PKD1	N/A	0	-0.964	3.48135	0.599	2.70124	2.284	0.275953	3.098	0.568543
PLIN5	-2.219	1.94258	1.109	1.29449	N/A	0	1.277	1.29986	0.072	3.02296
PML	2.51	6.42703	-3.55	1.67465	-3.224	5.37893	-1.233	8.02911	-1.649	4.49729
PNPT1	N/A	0	N/A	0	N/A	0	1.232	3.35878	-2.21	1.30108
POLR2M	N/A	0	0.447	1.97081	0	2.12321	-2.585	5.05824	N/A	0
POR	3.065	5.91199	-3.434	3.81061	-2.449	0.69652	-3.901	4.42796	-0.811	1.38333
POU2F2	N/A	0	-0.302	2.4155	0.607	0.935243	0.434	0.63458	2.308	1.16839
PPARA	1.926	10.105	0.576	2.34497	2.111	3.95488	-0.796	3.94331	2.566	6.1174
PPARG	-0.53	3.05625	1.01	4.8735	1.975	7.68361	2.243	4.79989	2.034	4.29697
PPARGC1A	-0.333	3.43626	0.862	3.89861	0.587	6.62506	2.517	7.37426	4.275	4.51129
PRKCE	N/A	0	-1.725	1.20749	-0.395	2.49442	-2.221	1.32966	0.667	1.07073
PRL	-1.183	2.46891	-0.41	1.3719	-0.56	3.8392	-2.627	7.65792	-0.916	5.89618
PROM1	2	2.27738	-2.236	2.40836	N/A	0	-3.162	0.858121	N/A	0
PRRX1	N/A	0	0.221	2.71434	2.416	1.12841	N/A	0	N/A	0
PSEN1	N/A	0	-0.317	2.80506	-1.088	2.06892	-1.152	1.49029	-2.415	2.58127
PSMC1	N/A	0	N/A	1.18465	N/A	0	2	0.573766	1.342	2.18087
PTEN	1.807	7.49519	0.184	8.49304	0.657	9.37082	0.001	20.4516	-2.463	9.93286
PTGER2	-4.359	9.96175	N/A	0	N/A	0	N/A	0	3.778	4.33739
PTGS2	N/A	0	-2.51	0.946197	0.876	1.52752	N/A	0	-1.226	2.99235
PTH	1.263	1.01484	0.581	1.24332	0.913	7.40939	-2.227	3.6387	0.037	2.10494
PTPRR	-2	0.58328	1.414	1.14715	N/A	0	0.807	4.47054	0.547	2.84216
PTTG1	2.219	1.46226	N/A	0	1.66	0.881619	0.191	3.85993	-2.142	3.51714
QKI	-2.417	2.94101	2.578	2.17022	N/A	0	1.602	3.09462	N/A	0
RAB1B	N/A	0	1.408	1.53095	0.392	1.4076	4.105	2.8482	N/A	0
RABL6	-3.5	10.5043	-1.463	1.48783	0.785	2.02133	-0.59	2.06141	4.9	5.37336
RAC1	N/A	0	-2.798	2.00583	N/A	0	-2.004	0.671627	-0.504	2.23929
RAF1	N/A	0	-1.257	5.59329	1.13	4.23849	-2.093	3.86273	0.299	7.11601
RARA	-2.714	0.777667	-0.397	0.887893	0.299	1.41002	-0.68	1.25572	2.212	2.33599
RASSF3	N/A	0	N/A	0	0.18	2.14081	2.215	1.15104	N/A	0
Rb	2.54	3.84842	2.213	0.667423	N/A	0	-0.501	1.70537	-2.961	1.34433
RB1	2.5	3.8617	1.041	1.35219	-0.986	3.44823	0.111	5.84702	-0.846	6.02109
RBL1	2.414	2.68286	N/A	0	N/A	0	-0.068	2.97397	-1.919	1.15513
RBL2	2.917	6.84567	0.766	0.883738	N/A	0	-0.567	3.49425	-1.926	2.36239
RELA	N/A	0	-1.498	2.01425	-0.318	3.29778	-2.727	3.88423	1.017	1.77029
RNASEH2B	2.138	1.74088	N/A	0	-0.813	1.36187	1.408	5.01652	-1.098	2.51439
RNF187	0	1.06381	N/A	0	-0.087	3.24666	-3.165	2.16155	-1.633	2.72394
ROR1	N/A	0	N/A	0	2.121	1.23926	-0.746	2.12229	-2.111	0.574604
RPL22	N/A	0	N/A	0	1.254	3.19779	-3.582	5.26783	N/A	0
RPTOR	-1.632	3.18668	2.082	4.46543	1.967	0.672101	2.174	5.60078	N/A	0
RRAS2	N/A	0	-2.138	2.65721	1.528	1.4647	-4	3.54731	-1.298	2.63382
RUNX2	N/A	0	-2.135	1.0835	0.403	1.08187	-2.251	1.22879	0.611	2.13697
RUNX3	N/A	0	-1.449	1.97081	0.408	1.90694	3.885	2.79226	2.673	3.02296
RXRA	-2.557	1.08958	N/A	0	-1.06	3.12176	3.791	2.09817	0.928	2.18148
RXRB	N/A	0	N/A	0	N/A	0	3.884	2.38037	-0.336	1.17724
S100A8	N/A	0	-2.068	3.277	1.242	1.27941	-0.969	0.999621	0.89	1.89705
S100A9	N/A	0	-2.244	3.10647	0.494	1.11507	-1.167	1.69934	1.057	2.38711
S1PR2	N/A	0	N/A	1.06542	0.178	1.08187	-2.441	2.8481	-1.248	1.398
SALL4	-2.121	1.05786	-0.194	1.03758	0.131	1.69254	1.495	3.24603	2.142	3.37968
SCAP	-3.65	7.50686	4.253	11.4528	2.703	3.43237	4.265	5.29977	0.601	0.779954
SCARB1	2.201	1.6763	-0.599	2.62584	N/A	0	-0.698	1.29904	N/A	0
SCD	-2.43	2.77781	1.679	1.11045	2.515	3.15931	0.125	4.72474	-1.725	3.35118
SEMA7A	1.732	3.38683	N/A	0	1.89	1.31113	-2.376	1.18771	-0.194	1.59733
SETD2	N/A	0	N/A	0	N/A	0	3.302	2.12229	N/A	0
SFTPA1	N/A	0	2.121	1.58799	0	2.12546	N/A	0	-1.828	1.07073
SH3TC2	-2	1.72353	2.121	4.08139	N/A	0	2.982	2.97725	N/A	0
SHH	-0.179	2.6326	-2.262	3.82947	-0.174	1.36333	-3	0.736802	-1.456	2.16897
SIM1	2	0	N/A	0	1.514	2.00549	-2.462	0.255597	N/A	0
SIRT1	2.037	2.37095	-0.15	2.62584	-0.028	1.91987	0.762	4.00822	-2.49	2.90225
SIRT2	-2.236	2.69252	2.236	1.91165	N/A	0	2.515	1.24776	N/A	0
SIX1	N/A	0	-2.673	3.16189	-2.538	2.65835	N/A	0	-0.126	1.93914
SIX2	1	0.9168	0.447	0.871263	2.84	2.6146	-1.257	2.10164	0	2.01794
SKIC2	N/A	0	0.447	1.18503	1	4.89969	-0.853	1.45706	-2.324	1.67452
SLC22A5	1	1.6427	-2.236	1.65959	N/A	0	-1.807	0.942236	-3.053	2.30681
SLC29A1	N/A	0	N/A	0	N/A	0	2.168	2.8481	N/A	0
SMAD3	-0.356	2.69668	-0.517	3.97528	0.49	4.9052	-2.38	3.89611	-1.622	4.1696
SMAD4	0.879	0.897327	0.053	1.11697	1.323	1.69126	-1.355	1.47769	-2.087	2.73979
SMAD7	0.429	2.95629	-0.777	1.88057	0.413	2.57009	2.705	4.63224	2.125	5.49347
SMARCA4	N/A	0	0.934	9.85722	1.343	8.86813	-4.594	9.29004	-1.77	8.34468
SMARCB1	1.963	2.2898	0.208	1.05546	-0.058	1.51027	0.061	4.82137	-2.553	3.95275
SOD1	N/A	1.51723	2	1.09257	1.471	1.51987	0.143	3.74654	-0.218	3.13207
SORL1	2	0.27521	-1.069	1.85176	-0.577	1.88164	-3.558	5.61821	-0.504	3.87334
SOX2	N/A	0	-0.821	0.971954	1.785	1.41963	-2.497	2.92904	-1.067	5.82736
SOX9	N/A	0	-2.465	3.85824	-1.686	2.86992	-4.033	2.05487	-2.255	2.13332
SP1	-1.981	3.8617	-1.205	5.80404	0.862	9.01833	-2.337	5.9255	0.632	7.97812
SPDEF	N/A	0	2	0.742397	N/A	0	2.203	2.90054	N/A	0
SPHK1	N/A	0	1.04	1.88057	1.672	2.38632	-2.304	2.82932	N/A	0
SPP1	0.308	1.10298	-2.781	3.69818	-0.049	0.944838	-1.125	2.81979	1.292	0.947025
SRC	-0.41	1.15823	-2.164	4.55022	0.313	1.05716	-0.89	0.76083	0.631	4.37396
SREBF1	-3.197	4.46536	3.216	10.1798	2.668	4.08492	4.07	1.94195	1.417	1.2151
SREBF2	-3.232	6.48756	2.928	9.38625	2.003	1.7537	2.541	3.65846	N/A	0
Srebp	-1.954	3.0741	1.954	1.54743	N/A	0	3.06	0.61261	N/A	0
SRF	N/A	0	2.588	7.59828	2.918	5.20333	-1.979	3.775	-2.109	6.0774
SS18	N/A	0	-1	1.00393	2.121	1.2632	-0.816	3.72361	0.535	2.05531
STAR	N/A	0	N/A	0	N/A	0	2	4.29695	-1	0.842334
STAT3	0.928	1.66671	-0.93	4.66803	2.115	6.3919	-2.515	5.05824	1.722	6.7351
STAT4	2.224	0.264667	0.744	3.8834	1.519	5.26485	2.13	7.58602	2.818	3.07597
STAT5B	N/A	0	-2.049	3.01235	1.154	2.58084	-1.532	1.25097	1.394	2.43417
STEAP3	N/A	0	0.816	1.32085	-2.168	2.63546	2.72	3.13412	1.143	3.09547
STIM1	N/A	0	-2.236	0.798963	-1.941	1.47998	N/A	0	-0.598	3.81404
STK11	-0.98	1.61329	N/A	0	-0.983	4.39375	3.09	3.24208	2.759	3.08894
SUZ12	N/A	0	N/A	0	N/A	0	1.134	2.42362	2.236	1.68924
T3-TR-RXR	-1.673	3.48502	1.941	3.08354	2.569	5.46017	1.994	0.294047	N/A	0
TAF4	N/A	0	N/A	0	-1.757	1.18254	2.239	1.33481	1.065	3.32071
TAFAZZIN	-0.664	1.13569	1.479	3.24084	2.184	3.62139	0.018	5.48781	-0.116	5.54009
TARDBP	-2.704	4.44131	3.376	4.18874	N/A	0	3.048	2.09488	N/A	0
TBX2	-4.243	11.7497	1.134	1.26914	2.673	1.55896	-1.812	5.18112	2.191	5.55448
TCF3	3.761	7.92068	-1.024	0.872291	-0.838	6.91384	1.189	3.6753	-2.341	4.81244
Tcf7	1.807	1.87943	-2.36	4.18874	-1.48	4.29371	0.64	2.03092	1.612	3.08351
TCF7L2	-1.765	0.337921	0.467	3.52172	1.543	3.30881	-3.53	6.46934	-1.231	7.73946
TCOF1	N/A	0	N/A	0.923001	-1	0.856164	-2.673	3.22286	1.134	1.68269
TCR	N/A	0	-2.636	1.28023	-0.472	3.93838	-0.907	1.7691	-0.286	1.43222
TEAD1	N/A	0	N/A	0	N/A	0	-2.161	2.09488	0.045	5.82431
TEAD2	N/A	2.96814	1.134	2.51991	0	1.65892	-4.6	5.19465	-3.266	7.49217
TEAD3	N/A	0	1.134	1.91117	-0.333	1.26589	-4.426	3.42896	-3.402	8.71511
TEAD4	N/A	0	0.05	1.88057	N/A	0	-3.072	4.72111	-2.372	6.21083
TERT	N/A	1.7302	-1.015	2.08238	1.243	1.69392	1.455	3.10499	2.273	2.70912
TFEB	-4.04	7.37475	-1.872	1.31013	-0.911	2.49807	-1.372	23.2834	4.487	12.6667
Tgf beta	2.35	1.5675	-0.992	2.53971	1.031	4.79982	-2.208	2.31017	-1.113	4.03401
TGFB1	1.807	9.52876	-0.417	21.1813	2.764	25.6029	-4.617	30.6341	-2.69	28.1444
TGFB2	N/A	0	-0.287	4.35377	0.459	1.77679	-2.642	2.98656	-1.217	4.39358
TGFB3	N/A	0	-1.158	2.72223	0.61	3.12528	-3.024	1.34692	-0.705	3.27783
TGS1	N/A	0	1.633	1.88057	3.357	5.02779	-2.352	6.38865	N/A	0
THEM6	N/A	0.977291	0.784	4.4665	-2.182	5.04973	3.931	6.07486	1.585	1.15513
TLX1	-2	2.55993	N/A	0	N/A	0	-0.905	0.72638	N/A	0
TNFSF11	-1.362	1.77331	-2.62	2.9608	0.034	3.79256	-1.768	5.97741	1.738	4.39613
TNFSF13B	N/A	0	-2.588	3.80979	-1.08	1.21294	-0.867	1.16678	1.792	1.38241
TP53	3.773	18.6081	0.512	10.3914	1.142	15.4831	-0.829	59.6143	-4.857	48.811
TP63	-1.548	5.89405	0.677	5.04241	-0.316	6.85075	0.535	12.1169	3.532	10.5689
TRAF2	-2.594	3.80587	-2	0.454153	-0.994	1.28608	N/A	0	1.758	1.07073
TRIB3	N/A	0	0.84	2.67981	3.367	5.49081	-1.545	1.99145	-1.305	3.20708
TRIM24	N/A	0	N/A	0	0.372	0.78096	0.45	2.67579	-2.207	2.64446
TRIM31	2	2.52192	N/A	0	N/A	0	1.082	0.890758	N/A	0
TRPS1	3.302	6.63225	N/A	0	N/A	0	1.272	1.66514	-1.857	3.73703
TSC1	0.113	2.01826	0	2.76418	-0.106	2.47126	-2.99	2.80902	-1.648	1.39622
Ttc39aos1	N/A	0	N/A	0	N/A	0	2.741	2.30622	-1.873	0.645186
TWIST1	2.819	1.26591	-1.114	2.90276	-2.025	3.90521	-3.326	3.45621	-2.327	1.59733
TXNRD1	N/A	0	-0.896	2.23351	-1.463	1.64939	-0.942	1.56757	-3.359	1.76454
UCP1	N/A	0	-2.421	3.82947	-2.62	6.01973	2.41	5.47738	2.416	4.72773
USP8	N/A	0	N/A	0	N/A	0	-1.429	2.41047	-3.156	0.771037
Vegf	-3.679	8.33665	-1.081	8.89031	0.91	9.58464	-4.083	6.16021	2.287	13.5589
VEGFA	-0.573	1.05786	-1.327	3.64571	1.004	3.56096	-2.167	5.28846	0.971	5.56603
VEGFB	N/A	0	1.995	0.711805	1.361	1.76971	0.427	1.69829	2.855	3.09547
VGLL3	N/A	0	N/A	0	-0.963	1.66889	-2.145	1.38298	-0.99	4.40069
VHL	-0.126	1.66854	-0.455	1.08815	-0.695	4.37496	2.037	4.22362	0.086	5.72932
WNT1	N/A	0	-0.913	4.1813	0.277	2.29403	-4.213	5.14334	-2.77	2.08381
WNT3A	N/A	0	-1.419	4.66803	0.186	8.81084	-4.314	3.92041	-2.471	6.6974
WWTR1	1.342	1.02977	-2.2	0.937131	0.314	0.933323	-2	0.361965	-1.674	2.03898
XBP1	0.926	1.04657	N/A	0	-1.854	3.02165	6.621	16.431	1.099	1.6472
YAP1	-2.123	4.30881	1.907	4.18874	4.09	5.49053	-2.44	7.2106	-1.196	10.4092
ZBED6	N/A	0	-0.816	2.11135	-1	1.85711	1.508	0.91063	2.469	4.18808
ZFP36	2.236	0.901631	N/A	0	N/A	0	1.667	1.86286	0.093	3.03884
ZNF768	-2.646	5.89405	N/A	0	N/A	0	-0.718	1.24776	2.309	3.12525

## Sheet: URA (transcription regulators)
	HK2		CCDSK		HAoSMC		NRKE		NRKF
Upstream Regulators	Z-score	-log(BHpvalue)	Z-score	-log(BHpvalue)	Z-score	-log(BHpvalue)	Z-score	-log(BHpvalue)	Z-score	-log(BHpvalue)
26s Proteasome	-2.821	4.19302	N/A	0	-1.342	0.799909	-0.205	4.37834	-0.205	2.66669
ARID2	-2.4	2.20587	N/A	0	1.508	1.60698	1.604	2.98493	1.604	0.915177
ARNT	N/A	0	-1.954	2.38068	2.147	1.88651	2.993	0.687598	2.993	3.51934
ATF2	N/A	0	-1.025	1.63894	-0.355	0.802392	2.159	0	2.159	2.09644
ATF4	N/A	0	-2.464	5.46769	-4.121	18.6494	2.636	9.09266	2.636	9.02001
ATF6	-0.025	1.09311	1.526	2.01003	-2.273	1.17426	1.508	1.13497	1.508	1.84604
BACH1	N/A	0	N/A	0	-1.807	0.721411	-3.453	1.16054	-3.453	2.15984
BCL6	0.44	1.06381	2.246	2.40808	0.905	2.8117	-0.337	3.99434	-0.337	1.23267
BHLHE40	N/A	0	-1.117	2.35079	1.717	6.23294	2.403	4.9292	2.403	4.06387
BRCA1	-0.323	2.85796	0.289	2.79154	-0.016	4.03727	0.853	8.35591	0.853	4.2135
CBX5	-0.378	1.14462	0	1.05894	-2.524	1.47084	1.061	0.959957	1.061	2.30183
CCND1	-3.413	7.70741	-2.058	0.796854	0	1.43084	2	7.42117	2	6.38487
CDKN2A	3.183	8.15957	1.69	1.39803	0.108	5.92724	-4.824	7.65417	-4.824	8.94917
CEBPA	-0.613	2.30535	2.096	2.52604	0.582	2.93486	-0.745	1.19962	-0.745	2.17674
CEBPB	-4.682	18.5021	-0.97	1.66687	0.494	4.33324	3.895	9.38604	3.895	10.0965
CIC	N/A	0	2.414	5.76864	1	1.75659	-0.277	1.80812	-0.277	0.865433
CITED2	N/A	0	2.271	1.43926	0.588	2.2181	-1.763	2.54179	-1.763	1.86223
CLOCK	-0.378	1.75467	-0.632	1.09762	-1.213	1.64726	0.898	8.80645	0.898	6.25428
COPS5	-2.695	10.105	1.604	1.05785	0.31	3.7093	0.567	11.4235	0.567	10.0133
CREB3	N/A	0.848121	N/A	1.09814	-1.982	0.739708	N/A	2.49659	N/A	0
CREBZF	0.933	2.27738	N/A	1.06542	2.778	2.87718	N/A	1.64897	N/A	0
CREM	0.933	2.85796	0.164	1.79799	-2.015	1.36333	N/A	0	N/A	0
CTBP2	2.219	2.55993	-1.067	1.24471	N/A	0.981618	N/A	0.529555	N/A	0
CTNNB1	0.11	0.9168	-1.201	7.46391	-0.852	5.34996	-0.462	4.33513	-0.462	10.2005
DDIT3	-1.941	1.53156	-2.335	2.00583	-1.897	6.01281	1.29	2.2112	1.29	1.98736
DTX1	N/A	0	-0.152	1.28023	-2	0.491503	-0.247	1.48383	-0.247	3.59777
E2f	-2.595	6.60128	N/A	0	N/A	0	3.526	6.20511	3.526	2.18656
E2F1	-3.112	7.8135	0.208	0.86179	3.041	2.36112	2.512	12.5561	2.512	6.56987
E2F3	-3.592	7.39066	N/A	0	2.802	1.7934	2.171	1.98834	2.171	2.06606
E2F4	2.236	21.1183	N/A	0	0.625	1.10379	-0.765	9.44841	-0.765	6.26204
EGR3	N/A	0	-2.68	4.40432	-0.998	3.28705	0.244	5.39506	0.244	4.19056
EHMT1	N/A	0	0	1.00393	2.711	3.28909	-3.157	1.76463	-3.157	1.94176
ELK1	N/A	0	-2.596	2.06975	N/A	0	1.946	1.50832	1.946	1.40196
EPAS1	3.052	3.94572	-1.213	4.49626	1.768	3.73335	0.163	4.07789	0.163	7.43534
ERG	0.633	1.42223	-0.333	6.33673	0.694	3.8589	-1.83	2.93804	-1.83	6.40048
ESRRA	-0.209	1.56279	1.78	2.90074	1.965	3.30903	-0.927	2.20222	-0.927	3.51194
EZH2	-1.245	1.11972	0.773	1.17798	1.355	2.16894	2.051	1.31398	2.051	4.18062
FOS	0.657	0.857707	-2.119	6.22136	1.798	8.01908	2.548	12.1169	2.548	13.143
FOXA2	N/A	0	-0.817	1.91165	0.737	4.30014	N/A	0.163861	N/A	0
FOXC2	N/A	0	N/A	0	1.333	2.26916	-0.034	0.914327	-0.034	0.818618
FOXF2	N/A	0	N/A	0	N/A	0	2.207	2.63203	2.207	0.24746
FOXM1	-3.775	17.6587	-0.746	1.35219	N/A	0	4.16	5.50601	4.16	8.27798
FOXO1	-1.615	6.62341	-1.036	3.08232	-0.276	4.98139	2.056	5.02087	2.056	5.46309
GATA1	2.853	2.05735	0.845	1.19578	-0.036	3.02495	-1.49	1.84872	-1.49	1.04126
GATA6	N/A	0	0.654	1.90918	-2.151	1.0908	-0.342	0	-0.342	2.92012
HAND2	N/A	0	N/A	0	2.373	2.37494	2.01	0	2.01	0.559684
HDAC1	-0.536	4.19302	0.363	0.872345	2.473	0.911945	0.756	3.00189	0.756	4.34809
HDAC3	N/A	1.41656	N/A	1.67465	N/A	0	2.241	0	2.241	2.60041
HDAC6	-1.091	1.13669	-2.236	1.54743	-1.212	2.26916	N/A	0.890758	N/A	0
HEXIM1	N/A	0	N/A	0	-2.2	2.01654	0.479	2.09576	0.479	1.96658
HIF1A	1.435	2.52165	-1.862	3.37899	3.614	8.79512	0.181	6.26961	0.181	5.9894
HMG20A	-1.36	3.51358	2.6	11.4528	3.402	5.44079	0.788	13.922	0.788	8.06655
HNF1B	-0.128	1.20731	0.194	2.12882	N/A	0	1	0.384394	1	2.04105
HNF4A	1.087	1.71601	N/A	0	0.534	9.20005	2.887	61.4336	2.887	16.1372
HNF4G	N/A	0	N/A	0	N/A	0	1.308	1.52014	1.308	3.23504
ID2	0.505	1.12961	0.529	2.33505	-0.889	4.66808	-2.157	4.07857	-2.157	1.86223
IKZF1	N/A	0	N/A	0	-0.672	2.10197	2.997	3.0984	2.997	5.14646
ILF3	1.342	0.9168	-2.062	5.66772	-1.546	1.5672	N/A	0.727808	N/A	0
IRF4	0.853	1.12961	N/A	0	-1.81	2.16205	-1.902	2.21344	-1.902	1.17706
JUN	N/A	0	-1.903	1.3719	0.98	4.49002	2.184	7.60803	2.184	6.16627
KAT5	N/A	0	0.093	1.01971	-2.182	4.52374	2.368	1.7386	2.368	3.11929
KDM3A	N/A	0	0.117	2.34081	2.138	1.36187	-1.933	3.09481	-1.933	2.88556
KDM5B	2.684	4.99303	-1.667	0.899968	-0.273	2.26509	-1.478	6.42324	-1.478	7.55241
KLF15	0.438	1.02977	2.345	1.32085	N/A	0	1.696	0.928842	1.696	2.64956
KLF2	N/A	0	0.308	1.97081	-2.014	2.88166	0.62	3.0086	0.62	3.71143
KLF3	N/A	0	N/A	0	N/A	0	2.265	11.7748	2.265	2.20166
KLF4	N/A	0	1.048	2.21362	1.645	2.23083	-1.43	1.47748	-1.43	1.54879
KLF6	N/A	0	-1.184	3.65187	2.248	8.01178	1.624	12.7706	1.624	4.61538
KMT2D	N/A	0	1.004	1.21216	2.384	2.68522	-0.696	3.25063	-0.696	0.697222
LEF1	N/A	0	-0.598	2.30594	0.889	2.43261	0.479	1.20401	0.479	3.01414
MED1	-2.627	5.41708	2.399	2.10906	0.62	1.70207	1.764	2.06129	1.764	1.72909
MGA	-2.236	1.37214	N/A	0	-0.535	2.31146	N/A	3.52759	N/A	0
MITF	-3.839	6.68209	0.988	2.05389	1.489	1.75288	4.548	6.67797	4.548	5.66648
MRTFA	N/A	0	0.709	8.19752	1.57	1.84488	-4.158	2.84908	-4.158	8.94917
MRTFB	-0.563	1.12104	1.455	8.3804	1.088	3.24975	-5.727	7.25891	-5.727	13.0158
MXD1	2.449	1.44741	-0.816	0.89277	-0.215	1.35655	-1.367	4.50276	-1.367	1.96253
MYBL2	-1.863	7.75359	N/A	0	0.248	1.04233	3.267	1.78966	3.267	0.78511
MYC	-3.957	6.1653	-1.579	3.75297	-1.511	8.19344	1.166	23.5541	1.166	18.9785
MYCL	N/A	0	N/A	0	N/A	0	N/A	2.82455	N/A	0
MYCN	N/A	0	-1.959	1.0632	-1.589	1.63931	3.068	2.69492	3.068	1.39473
MYOCD	N/A	0	1.363	2.06975	3.793	2.93486	N/A	1.56653	N/A	0
N-cor	1.98	1.83832	-1.432	1.01929	-1.664	1.76558	-2.375	1.92718	-2.375	3.94524
NCOA3	-2.229	0.887644	-1.687	1.98711	1.805	1.71693	0.497	2.57615	0.497	2.96357
NFAT5	-2.236	0.496209	1.649	4.01181	3.666	4.63942	0.56	2.69831	0.56	2.60673
NFE2L2	N/A	0	2.098	2.91889	1.962	4.43719	3.492	12.4588	3.492	4.467
NFkB (complex)	N/A	0	-2.503	3.81061	-0.124	6.44066	0.566	4.61843	0.566	3.69098
NFKB1	N/A	0	-1.553	1.71826	-1.461	2.14948	-0.026	1.55553	-0.026	0.848391
NFKBIA	-0.162	2.66313	-0.818	2.27579	2.965	6.74003	-0.318	10.8956	-0.318	7.83378
NFYA	-1.96	5.208	0	2.23955	-2.164	2.86992	0.533	1.83902	0.533	3.76632
NKX2-3	-2.714	1.50281	-0.828	2.07644	0	2.90266	-1.454	4.52384	-1.454	4.35697
NOTCH3	N/A	0	-1.305	5.87196	0.037	4.56765	-0.553	2.63918	-0.553	2.31643
NPM1	-0.492	1.83878	-0.957	7.28263	1.234	8.90455	-0.964	3.66387	-0.964	9.3151
NRIP1	0	2.98876	N/A	0	N/A	0	-0.05	1.56742	-0.05	0.684596
NUPR1	5.814	14.151	-2.698	5.27333	0.286	8.03364	-2.778	24.6659	-2.778	19.0114
PML	2.51	6.42703	-3.55	1.67465	-3.224	5.37893	-1.649	8.02911	-1.649	4.49729
POU2F2	N/A	0	-0.302	2.4155	0.607	0.935243	2.308	0.63458	2.308	1.16839
PPARGC1A	-0.333	3.43626	0.862	3.89861	0.587	6.62506	4.275	7.37426	4.275	4.51129
PRRX1	N/A	0	0.221	2.71434	2.416	1.12841	N/A	0	N/A	0
PTTG1	2.219	1.46226	N/A	0	1.66	0.881619	-2.142	3.85993	-2.142	3.51714
Rb	2.54	3.84842	2.213	0.667423	N/A	0	-2.961	1.70537	-2.961	1.34433
RB1	2.5	3.8617	1.041	1.35219	-0.986	3.44823	-0.846	5.84702	-0.846	6.02109
RBL1	2.414	2.68286	N/A	0	N/A	0	-1.919	2.97397	-1.919	1.15513
RELA	N/A	0	-1.498	2.01425	-0.318	3.29778	1.017	3.88423	1.017	1.77029
RUNX2	N/A	0	-2.135	1.0835	0.403	1.08187	0.611	1.22879	0.611	2.13697
RUNX3	N/A	0	-1.449	1.97081	0.408	1.90694	2.673	2.79226	2.673	3.02296
SALL4	-2.121	1.05786	-0.194	1.03758	0.131	1.69254	2.142	3.24603	2.142	3.37968
SIM1	2	0	N/A	0	1.514	2.00549	N/A	0.255597	N/A	0
SIRT1	2.037	2.37095	-0.15	2.62584	-0.028	1.91987	-2.49	4.00822	-2.49	2.90225
SIRT2	-2.236	2.69252	2.236	1.91165	N/A	0	N/A	1.24776	N/A	0
SIX1	N/A	0	-2.673	3.16189	-2.538	2.65835	-0.126	0	-0.126	1.93914
SIX2	1	0.9168	0.447	0.871263	2.84	2.6146	0	2.10164	0	2.01794
SMAD3	-0.356	2.69668	-0.517	3.97528	0.49	4.9052	-1.622	3.89611	-1.622	4.1696
SMAD4	0.879	0.897327	0.053	1.11697	1.323	1.69126	-2.087	1.47769	-2.087	2.73979
SMAD7	0.429	2.95629	-0.777	1.88057	0.413	2.57009	2.125	4.63224	2.125	5.49347
SMARCA4	N/A	0	0.934	9.85722	1.343	8.86813	-1.77	9.29004	-1.77	8.34468
SMARCB1	1.963	2.2898	0.208	1.05546	-0.058	1.51027	-2.553	4.82137	-2.553	3.95275
SOX2	N/A	0	-0.821	0.971954	1.785	1.41963	-1.067	2.92904	-1.067	5.82736
SOX9	N/A	0	-2.465	3.85824	-1.686	2.86992	-2.255	2.05487	-2.255	2.13332
SP1	-1.981	3.8617	-1.205	5.80404	0.862	9.01833	0.632	5.9255	0.632	7.97812
SPDEF	N/A	0	2	0.742397	N/A	0	N/A	2.90054	N/A	0
SREBF1	-3.197	4.46536	3.216	10.1798	2.668	4.08492	1.417	1.94195	1.417	1.2151
SREBF2	-3.232	6.48756	2.928	9.38625	2.003	1.7537	N/A	3.65846	N/A	0
Srebp	-1.954	3.0741	1.954	1.54743	N/A	0	N/A	0.61261	N/A	0
SRF	N/A	0	2.588	7.59828	2.918	5.20333	-2.109	3.775	-2.109	6.0774
SS18	N/A	0	-1	1.00393	2.121	1.2632	0.535	3.72361	0.535	2.05531
STAT3	0.928	1.66671	-0.93	4.66803	2.115	6.3919	1.722	5.05824	1.722	6.7351
STAT4	2.224	0.264667	0.744	3.8834	1.519	5.26485	2.818	7.58602	2.818	3.07597
STAT5B	N/A	0	-2.049	3.01235	1.154	2.58084	1.394	1.25097	1.394	2.43417
TAF4	N/A	0	N/A	0	-1.757	1.18254	1.065	1.33481	1.065	3.32071
TARDBP	-2.704	4.44131	3.376	4.18874	N/A	0	N/A	2.09488	N/A	0
TBX2	-4.243	11.7497	1.134	1.26914	2.673	1.55896	2.191	5.18112	2.191	5.55448
TCF3	3.761	7.92068	-1.024	0.872291	-0.838	6.91384	-2.341	3.6753	-2.341	4.81244
Tcf7	1.807	1.87943	-2.36	4.18874	-1.48	4.29371	1.612	2.03092	1.612	3.08351
TCF7L2	-1.765	0.337921	0.467	3.52172	1.543	3.30881	-1.231	6.46934	-1.231	7.73946
TCOF1	N/A	0	N/A	0.923001	-1	0.856164	1.134	3.22286	1.134	1.68269
TEAD1	N/A	0	N/A	0	N/A	0	0.045	2.09488	0.045	5.82431
TEAD2	N/A	2.96814	1.134	2.51991	0	1.65892	-3.266	5.19465	-3.266	7.49217
TEAD3	N/A	0	1.134	1.91117	-0.333	1.26589	-3.402	3.42896	-3.402	8.71511
TEAD4	N/A	0	0.05	1.88057	N/A	0	-2.372	4.72111	-2.372	6.21083
TFEB	-4.04	7.37475	-1.872	1.31013	-0.911	2.49807	4.487	23.2834	4.487	12.6667
TLX1	-2	2.55993	N/A	0	N/A	0	N/A	0.72638	N/A	0
TP53	3.773	18.6081	0.512	10.3914	1.142	15.4831	-4.857	59.6143	-4.857	48.811
TP63	-1.548	5.89405	0.677	5.04241	-0.316	6.85075	3.532	12.1169	3.532	10.5689
TRIM24	N/A	0	N/A	0	0.372	0.78096	-2.207	2.67579	-2.207	2.64446
TRPS1	3.302	6.63225	N/A	0	N/A	0	-1.857	1.66514	-1.857	3.73703
TWIST1	2.819	1.26591	-1.114	2.90276	-2.025	3.90521	-2.327	3.45621	-2.327	1.59733
VHL	-0.126	1.66854	-0.455	1.08815	-0.695	4.37496	0.086	4.22362	0.086	5.72932
WWTR1	1.342	1.02977	-2.2	0.937131	0.314	0.933323	-1.674	0.361965	-1.674	2.03898
XBP1	0.926	1.04657	N/A	0	-1.854	3.02165	1.099	16.431	1.099	1.6472
YAP1	-2.123	4.30881	1.907	4.18874	4.09	5.49053	-1.196	7.2106	-1.196	10.4092
ZBED6	N/A	0	-0.816	2.11135	-1	1.85711	2.469	0.91063	2.469	4.18808
ZFP36	2.236	0.901631	N/A	0	N/A	0	0.093	1.86286	0.093	3.03884

## Sheet: Canonical Pathways
	HK2		CCDSK		HAoSMC		NRKE		NRKF
Canonical Pathways	Z-score	-log(BHpvalue)	Z-score	-log(BHpvalue)	Z-score	-log(BHpvalue)	Z-score	-log(BHpvalue)	Z-score	-log(BHpvalue)
Actin Cytoskeleton Signaling	N/A	0	1.414	5.04864	1.213	0.869541	-1.238	4.2044	-2.335	5.38977
Adrenomedullin signaling pathway	-1	0	1.897	0.968855	2.041	1.77235	-1.481	2.60872	-0.333	0.584677
Basal Cell Carcinoma Signaling	N/A	0.132907	-1.342	2.15197	0.632	1.89587	-2.353	1.69143	-0.302	0.387064
cAMP-mediated signaling	-1.633	0.0671315	2.357	2.64845	0.928	1.58035	-1.033	0.203305	1.219	0.301192
Cancer Drug Resistance By Drug Efflux	N/A	0	2.236	0.920719	0.333	1.07069	0.756	2.34009	-0.258	1.22763
Cardiac Hypertrophy Signaling	0.447	0	1.698	2.20694	1.528	0.489658	-3.584	2.66286	-1.938	1.54042
Cardiac Hypertrophy Signaling (Enhanced)	0	0	1.622	4.70892	2.151	3.68295	-3.77	4.11573	-0.734	1.4769
Cell Cycle Control of Chromosomal Replication	-2.53	4.6046	-2	0.637197	-1.134	0.46494	-1.859	5.03919	3.357	1.10139
Cell Cycle: G2/M DNA Damage Checkpoint Regulation	3	5.919	N/A	0.447083	-0.378	0.820048	0.756	4.43921	-1.606	3.17224
Cholecystokinin/Gastrin-mediated Signaling	N/A	0	1.134	1.1835	-0.577	0.570729	-3.266	3.90972	-1.225	1.02804
Cholesterol Biosynthesis I	-2	2.22089	2.449	4.08165	N/A	0.359578	3.317	3.32198	N/A	0.295232
Cholesterol Biosynthesis II (via 24,25-dihydrolanosterol)	-2	2.22089	2.449	4.08165	N/A	0.359578	3.317	3.32198	N/A	0.295232
Cholesterol Biosynthesis III (via Desmosterol)	-2	2.22089	2.449	4.08165	N/A	0.359578	3.317	3.32198	N/A	0.295232
Chronic Myeloid Leukemia Signaling	-2.121	0.103452	-1.528	2.22703	0.577	3.56816	-1.673	6.75832	-0.246	2.50575
Colorectal Cancer Metastasis Signaling	0.447	0	-1.147	3.81693	0.707	2.05747	-4.412	4.43921	-1.54	2.21332
CXCR4 Signaling	N/A	0	0.632	1.93279	0	0.592388	-2.517	2.05657	-2.475	1.47099
Cyclins and Cell Cycle Regulation	-2.236	0.456089	N/A	0.358392	0.577	1.72596	-0.845	4.42884	2.138	1.32797
Dilated Cardiomyopathy Signaling Pathway	-2	0.063599	-1.265	2.20694	0.229	1.54991	-0.333	0.387742	2.524	0.542618
DNA damage-induced 14-3-3Ïƒ Signaling	2	0.557605	-2	0.800203	-0.302	1.82249	0.577	3.42892	0	2.03273
Endoplasmic Reticulum Stress Pathway	N/A	0	N/A	0.209906	-2.646	1.84352	1.941	2.58584	N/A	0.231408
Ephrin Receptor Signaling	N/A	0	1.414	2.604	1.291	1.05981	-1.723	7.54703	-2.271	5.20042
ERB2-ERBB3 Signaling	N/A	0	0	1.13277	2.53	1.62092	-1.061	3.09454	-0.832	0.920993
ERK5 Signaling	N/A	0	0.447	0.955665	-1.633	0.491507	-1.543	5.43438	-2.041	3.16313
Estrogen Receptor Signaling	0.302	0.103452	-0.218	1.33945	2.667	0.502604	-1.183	3.30885	0	1.4432
Estrogen-Dependent Breast Cancer Signaling	N/A	0	1	0.865366	-0.378	0.906055	-0.365	3.94419	-2	1.50899
Factors Promoting Cardiogenesis in Vertebrates	N/A	0	-1.155	1.54567	0.784	2.30281	-3.515	2.1065	-1.976	0.979852
FAT10 Cancer Signaling Pathway	0	0.520083	0	0.72468	0.905	1.95804	-2.132	2.0685	-2.324	1.70782
Fatty Acid Î²-oxidation I	N/A	0	N/A	0.349456	1	0.308758	0.728	2.07492	3	0.680403
G Beta Gamma Signaling	N/A	0	1.414	1.03791	2.496	0.570729	-1.82	2.21809	-1.177	1.21041
G-Protein Coupled Receptor Signaling	0.535	0	0.714	4.18963	1.812	1.45721	-3.237	0	-1.782	0.871052
Glioblastoma Multiforme Signaling	N/A	0.038815	0.302	1.5639	1.964	1.11118	-2.73	4.95876	-1.859	1.21841
GNRH Signaling	1	0.0671315	0.277	2.15197	0.229	1.25607	-2.708	2.39826	-0.784	0.629893
GP6 Signaling Pathway	1	0.103452	-0.632	1.69339	2.065	1.49036	-2.496	2.59367	-1.732	1.11906
GÎ±q Signaling	-1	0.038815	1.667	0.837262	0.277	0	-2.405	2.10889	-1.671	0.962516
Hepatic Fibrosis Signaling Pathway	0.707	0	-1	3.04148	0.566	2.45048	-3.32	7.62029	-1.823	4.82186
HER-2 Signaling in Breast Cancer	N/A	0.0811019	0.302	0.933899	0.192	0.972853	-2.041	8.37207	-0.632	1.04851
Human Embryonic Stem Cell Pluripotency	1.414	0.375968	0	1.4177	0.18	1.89113	-2.251	3.46846	-2.941	2.53634
ID1 Signaling Pathway	0	0.103452	-0.5	1.99921	0	1.72596	-2.178	4.83484	-2.177	3.15182
IL-2 Signaling	N/A	0	N/A	0.855568	2.121	1.49082	0	3.15813	-1.387	0.835781
IL-7 Signaling Pathway	N/A	0	-0.378	1.22486	2.138	1.95804	-0.87	2.40991	0	0
IL-8 Signaling	N/A	0	-1.069	2.44008	-0.943	0.472662	-2.294	2.82868	-1.769	2.38568
ILK Signaling	0.447	0.061908	0.688	4.54539	0	1.57688	-2.593	3.28008	-1.938	2.90836
Induction of Apoptosis by HIV1	N/A	0.061908	-2.236	0.801264	-0.243	3.15376	1.134	1.85908	0.577	0.309639
Insulin Receptor Signaling	N/A	0	1	0.351436	0.471	1.37478	1.305	6.56458	-2	2.18974
Insulin Secretion Signaling Pathway	0	0	0	0.622131	2.191	1.45721	1.925	4.54162	2.111	0.486167
Integrin Signaling	N/A	0	2	2.75196	2.4	1.05089	-3.074	6.07807	-3.221	3.74963
Kinetochore Metaphase Signaling Pathway	-2.524	14.5275	N/A	0	0.707	0.30798	-0.816	5.86501	2.874	7.30884
Leukocyte Extravasation Signaling	N/A	0	0.832	2.13947	2.236	0.778998	-2.75	1.46503	-1.677	2.45537
Melanoma Signaling	N/A	0	2	1.08228	0.447	0.820048	-0.392	2.75407	-0.832	1.15394
Mevalonate Pathway I	N/A	1.1152	2	2.08135	N/A	0	1.414	1.12722	2	0.486167
MicroRNA Biogenesis Signaling Pathway	0	0.456089	-0.277	1.35006	-2.132	0.733625	2.319	5.43438	1.155	2.50575
Mouse Embryonic Stem Cell Pluripotency	N/A	0	0	2.15197	-0.5	2.08901	-0.429	3.00122	-2.191	2.58903
MSP-RON Signaling In Cancer Cells Pathway	1.342	0.158643	0.632	1.16805	0.277	0.343762	-2.25	4.42884	-1.414	1.35856
Myelination Signaling Pathway	-1.069	0.711237	0.784	3.02441	2.263	2.8971	-1.909	9.22825	-1.153	5.59935
NER (Nucleotide Excision Repair, Enhanced Pathway)	-2	1.2956	N/A	0	1	0	1.581	2.22912	2.558	1.00466
Neuregulin Signaling	N/A	0	1	0.930238	2.138	1.72596	-0.7	7.62029	-0.816	2.6096
Non-Small Cell Lung Cancer Signaling	N/A	0	2	0.486822	1.633	0.661444	0.169	4.48753	-0.471	2.08958
Oleate Biosynthesis II (Animals)	N/A	0.456089	2	2.15197	1	1.13227	1.342	0.312972	N/A	0.295232
Oxytocin In Brain Signaling Pathway	N/A	0	1.508	0.786021	2.2	1.11118	-1.606	2.25987	0.309	1.32797
PAK Signaling	N/A	0.0503587	0.447	1.51633	-0.333	0.909896	-1.677	3.53954	-2.268	3.41769
Paxillin Signaling	N/A	0	2.111	4.03968	1.265	1.34629	-1.206	4.12528	-2.268	3.50925
Phagosome Formation	1	0	1.265	2.16097	3.5	0.351642	-5.456	0	-2.762	0.489315
Protein Kinase A Signaling	1.134	0.038815	0.426	2.15197	1.98	3.17242	-2.833	6.49868	1.222	4.43723
Pulmonary Fibrosis Idiopathic Signaling Pathway	1.897	0.180081	-1.732	4.08165	-0.535	4.65402	-4.833	7.62029	-3.538	5.43927
Pulmonary Healing Signaling Pathway	-1.134	0.225833	-1.213	2.27192	1.333	3.2348	-3.411	3.87758	-1.26	2.58903
Pyridoxal 5'-phosphate Salvage Pathway	N/A	0.061908	2	0.537462	0.707	0.479359	-0.354	3.09454	0.775	1.13646
Regulation of Cellular Mechanics by Calpain Protease	N/A	0	N/A	2.1329	-1.342	1.34635	-0.577	3.39484	-2.138	2.60693
Regulation Of The Epithelial Mesenchymal Transition By Growth Factors Pathway	0.378	0.254104	0	1.28302	0.392	1.57688	-2.018	2.16081	-1.333	1.22763
Regulation Of The Epithelial Mesenchymal Transition In Development Pathway	N/A	0.103452	-1.414	1.38321	0.258	1.89142	-2.401	2.3044	-3	0.551987
RHOA Signaling	N/A	0.038815	1	1.75748	1.807	0.95592	-1.664	3.11337	-2.082	4.14666
RHOGDI Signaling	N/A	0	-1.508	2.97678	0.577	0.24143	2.661	1.18453	2.402	2.38568
Ribonucleotide Reductase Signaling Pathway	-0.707	0.460598	0	2.16097	-1.061	3.38326	-2.236	5.07004	1.206	2.58903
Role of CHK Proteins in Cell Cycle Checkpoint Control	2.236	1.33211	N/A	0.164816	0.632	1.61633	1.225	3.0339	-0.302	1.7695
Role Of Chondrocytes In Rheumatoid Arthritis Signaling Pathway	0	0.0811019	-1	0.900409	0.688	0.972853	-2.429	0.636479	-0.48	2.58903
Role of NFAT in Cardiac Hypertrophy	-1	0	1	2.52931	2.191	2.39165	-2.712	3.39866	-0.577	2.02996
Role Of Osteoclasts In Rheumatoid Arthritis Signaling Pathway	-0.707	0.0876769	0.218	2.15179	0	1.72596	-2.753	2.58729	-1.778	1.56236
Semaphorin Neuronal Repulsive Signaling Pathway	2.236	0.108763	0.243	4.33277	1.043	1.89587	-2.077	4.44248	-2	2.41301
Senescence Pathway	1.387	0.691457	0	0.617586	-0.87	0.820707	-0.359	7.04939	-2.683	6.16158
Signaling by Rho Family GTPases	N/A	0	1.291	2.75196	0.426	0.733625	-1.913	2.64965	-2.1	2.66957
Sonic Hedgehog Signaling	N/A	0.460598	N/A	0.393674	0	0.623404	-0.535	2.34802	-2.236	0.62393
Sperm Motility	N/A	0	1	0.326465	1.508	0.297536	-2.359	2.57396	0.655	1.63767
Sphingosine-1-phosphate Signaling	N/A	0.0437082	1.342	0.895727	1.508	0.440412	-1.342	2.26532	-2.558	0.57158
Superpathway of Cholesterol Biosynthesis	-2.646	3.79297	3.162	5.32941	N/A	0.224285	3.578	3.84088	1.134	0.495021
Superpathway of Inositol Phosphate Compounds	-0.816	0.0671315	2.121	0.565214	1.061	3.17242	0.1	6.49868	-0.405	3.17224
Synaptogenesis Signaling Pathway	0.378	0.038815	2.668	1.3561	1.915	0.972853	-2.534	5.66473	-2.668	2.74759
TCA Cycle II (Eukaryotic)	N/A	0	N/A	0	N/A	0.137421	0	2.11716	2.121	1.14651
Thrombin Signaling	-0.447	0.267482	1.155	3.22862	-0.229	1.14108	-0.97	3.15507	-2.058	1.8044
Triacylglycerol Biosynthesis	N/A	0	N/A	0.653853	2.673	3.32801	-0.73	3.91752	0	3.06163
tRNA Charging	N/A	0	-2.236	1.37153	-3.207	3.60006	2.353	4.46834	1	0.510253
Unfolded protein response	N/A	0.456089	0	0.521902	-2.065	4.65402	2.694	5.85324	0.302	0.949586
Î±-Adrenergic Signaling	N/A	0.129566	2	1.69339	1	1.29807	-1.061	2.7534	0	1.18566
