# Supplementary material for: Hypothesis-generating analysis of the impact of non-damaging metabolic acidosis on the transcriptome of different cell types: Integrated stress response (ISR) modulation as general transcriptomic reaction to non-respiratory acidic stress?
Source: PLoS One. 2023 Aug 25;18(8):e0290373. doi: 10.1371/journal.pone.0290373 (PMC10456223; doi:10.1371/journal.pone.0290373)
Supplement: S4 Table — (XLSX) [file pone.0290373.s007.xlsx]

## Sheet: Transcription regulators
# version: e107_eg54_p17_bf42210
# date: 17.2.2023	11:10:59
# numeric ns: ENTREZGENE_ACC
# user threshold: 0.01
source	term_name	term_id	negative_log10_of_adjusted_p_value	term_size	query_size	intersection_size	effective_domain_size	enrichment	intersections
GO:MF	DNA binding	GO:0003677	24.1151	2507	32	31	20166	7.79251	BRCA1,CDKN2A,CEBPB,DDIT3,EPAS1,ERG,ESRRA,FOXO1,HIF1A,HMG20A,MED1,MITF,MYC,NFYA,NKX2-3,NPM1,NUPR1,PML,PPARGC1A,RB1,SIRT1,SMAD3,SMAD7,SP1,STAT3,TCF7,TEAD2,TFEB,TP53,TP63,YAP1
GO:MF	transcription regulator activity	GO:0140110	21.6775	1925	32	28	20166	9.16636	BRCA1,CEBPB,DDIT3,EPAS1,ERG,ESRRA,FOXO1,HIF1A,MED1,MITF,MYC,NFYA,NKX2-3,NPM1,NUPR1,PML,PPARGC1A,RB1,SIRT1,SMAD3,SP1,STAT3,TCF7,TEAD2,TFEB,TP53,TP63,YAP1
GO:MF	sequence-specific DNA binding	GO:0043565	18.3171	1662	32	25	20166	9.47935	BRCA1,CEBPB,DDIT3,EPAS1,ERG,ESRRA,FOXO1,HIF1A,MITF,MYC,NFYA,NKX2-3,NPM1,PPARGC1A,RB1,SIRT1,SMAD3,SP1,STAT3,TCF7,TEAD2,TFEB,TP53,TP63,YAP1
GO:MF	transcription cis-regulatory region binding	GO:0000976	17.8154	1500	32	24	20166	10.083	BRCA1,CEBPB,DDIT3,EPAS1,ERG,ESRRA,FOXO1,HIF1A,MITF,MYC,NFYA,NKX2-3,NPM1,RB1,SIRT1,SMAD3,SP1,STAT3,TCF7,TEAD2,TFEB,TP53,TP63,YAP1
GO:MF	transcription regulatory region nucleic acid binding	GO:0001067	17.8017	1502	32	24	20166	10.0696	BRCA1,CEBPB,DDIT3,EPAS1,ERG,ESRRA,FOXO1,HIF1A,MITF,MYC,NFYA,NKX2-3,NPM1,RB1,SIRT1,SMAD3,SP1,STAT3,TCF7,TEAD2,TFEB,TP53,TP63,YAP1
GO:MF	sequence-specific double-stranded DNA binding	GO:1990837	17.4273	1558	32	24	20166	9.70764	BRCA1,CEBPB,DDIT3,EPAS1,ERG,ESRRA,FOXO1,HIF1A,MITF,MYC,NFYA,NKX2-3,NPM1,RB1,SIRT1,SMAD3,SP1,STAT3,TCF7,TEAD2,TFEB,TP53,TP63,YAP1
GO:MF	double-stranded DNA binding	GO:0003690	16.7921	1658	32	24	20166	9.12214	BRCA1,CEBPB,DDIT3,EPAS1,ERG,ESRRA,FOXO1,HIF1A,MITF,MYC,NFYA,NKX2-3,NPM1,RB1,SIRT1,SMAD3,SP1,STAT3,TCF7,TEAD2,TFEB,TP53,TP63,YAP1
GO:MF	transcription factor binding	GO:0008134	16.6223	591	32	18	20166	19.1935	CDKN2A,CEBPB,DDIT3,EPAS1,HIF1A,MED1,MYC,NFKBIA,NPM1,PPARGC1A,RB1,SIRT1,SMAD3,SP1,STAT3,TEAD2,TP53,YAP1
GO:MF	DNA-binding transcription factor binding	GO:0140297	16.5189	481	32	17	20166	22.2727	CDKN2A,CEBPB,DDIT3,EPAS1,HIF1A,MED1,MYC,NFKBIA,NPM1,PPARGC1A,RB1,SIRT1,SMAD3,SP1,STAT3,TP53,YAP1
GO:MF	RNA polymerase II cis-regulatory region sequence-specific DNA binding	GO:0000978	15.4769	1189	32	21	20166	11.1303	CEBPB,DDIT3,EPAS1,ERG,ESRRA,FOXO1,HIF1A,MITF,MYC,NFYA,NKX2-3,SIRT1,SMAD3,SP1,STAT3,TCF7,TEAD2,TFEB,TP53,TP63,YAP1
GO:MF	RNA polymerase II transcription regulatory region sequence-specific DNA binding	GO:0000977	15.4297	1405	32	22	20166	9.8677	CEBPB,DDIT3,EPAS1,ERG,ESRRA,FOXO1,HIF1A,MITF,MYC,NFYA,NKX2-3,RB1,SIRT1,SMAD3,SP1,STAT3,TCF7,TEAD2,TFEB,TP53,TP63,YAP1
GO:MF	cis-regulatory region sequence-specific DNA binding	GO:0000987	15.3283	1209	32	21	20166	10.9462	CEBPB,DDIT3,EPAS1,ERG,ESRRA,FOXO1,HIF1A,MITF,MYC,NFYA,NKX2-3,SIRT1,SMAD3,SP1,STAT3,TCF7,TEAD2,TFEB,TP53,TP63,YAP1
GO:MF	RNA polymerase II-specific DNA-binding transcription factor binding	GO:0061629	15.2522	354	32	15	20166	26.7029	CDKN2A,CEBPB,DDIT3,EPAS1,HIF1A,MED1,NFKBIA,NPM1,PPARGC1A,RB1,SIRT1,SMAD3,SP1,STAT3,TP53
GO:MF	nucleic acid binding	GO:0003676	13.6612	5463	32	31	20166	3.57602	BRCA1,CDKN2A,CEBPB,DDIT3,EPAS1,ERG,ESRRA,FOXO1,HIF1A,HMG20A,MED1,MITF,MYC,NFYA,NKX2-3,NPM1,NUPR1,PML,PPARGC1A,RB1,SIRT1,SMAD3,SMAD7,SP1,STAT3,TCF7,TEAD2,TFEB,TP53,TP63,YAP1
GO:MF	DNA-binding transcription factor activity, RNA polymerase II-specific	GO:0000981	11.5601	1359	32	19	20166	8.81057	CEBPB,DDIT3,EPAS1,ERG,ESRRA,FOXO1,HIF1A,MITF,MYC,NFYA,NKX2-3,SMAD3,SP1,STAT3,TCF7,TEAD2,TFEB,TP53,TP63
GO:MF	DNA-binding transcription factor activity	GO:0003700	11.2518	1413	32	19	20166	8.47386	CEBPB,DDIT3,EPAS1,ERG,ESRRA,FOXO1,HIF1A,MITF,MYC,NFYA,NKX2-3,SMAD3,SP1,STAT3,TCF7,TEAD2,TFEB,TP53,TP63
GO:MF	chromatin binding	GO:0003682	10.4809	592	32	14	20166	14.9031	CEBPB,ERG,FOXO1,MED1,MITF,NPM1,NUPR1,PPARGC1A,SIRT1,SMAD3,STAT3,TP53,TP63,YAP1
GO:MF	DNA-binding transcription activator activity, RNA polymerase II-specific	GO:0001228	10.4365	463	32	13	20166	17.6942	CEBPB,DDIT3,EPAS1,ERG,FOXO1,HIF1A,MITF,MYC,SMAD3,SP1,STAT3,TP53,TP63
GO:MF	DNA-binding transcription activator activity	GO:0001216	10.3889	467	32	13	20166	17.5427	CEBPB,DDIT3,EPAS1,ERG,FOXO1,HIF1A,MITF,MYC,SMAD3,SP1,STAT3,TP53,TP63
GO:MF	heterocyclic compound binding	GO:1901363	9.54743	7443	32	31	20166	2.62472	BRCA1,CDKN2A,CEBPB,DDIT3,EPAS1,ERG,ESRRA,FOXO1,HIF1A,HMG20A,MED1,MITF,MYC,NFYA,NKX2-3,NPM1,NUPR1,PML,PPARGC1A,RB1,SIRT1,SMAD3,SMAD7,SP1,STAT3,TCF7,TEAD2,TFEB,TP53,TP63,YAP1
GO:MF	organic cyclic compound binding	GO:0097159	9.41814	7516	32	31	20166	2.59923	BRCA1,CDKN2A,CEBPB,DDIT3,EPAS1,ERG,ESRRA,FOXO1,HIF1A,HMG20A,MED1,MITF,MYC,NFYA,NKX2-3,NPM1,NUPR1,PML,PPARGC1A,RB1,SIRT1,SMAD3,SMAD7,SP1,STAT3,TCF7,TEAD2,TFEB,TP53,TP63,YAP1
GO:MF	ubiquitin-like protein ligase binding	GO:0044389	9.38602	315	32	11	20166	22.0065	BRCA1,CEBPB,FOXO1,HIF1A,NFKBIA,PML,PPARGC1A,RB1,SMAD3,SMAD7,TP53
GO:MF	ubiquitin protein ligase binding	GO:0031625	8.12382	297	32	10	20166	21.2184	BRCA1,FOXO1,HIF1A,NFKBIA,PML,PPARGC1A,RB1,SMAD3,SMAD7,TP53
GO:MF	transcription coregulator binding	GO:0001221	6.79048	113	32	7	20166	39.0382	EPAS1,HIF1A,MED1,MYC,SMAD3,SP1,TEAD2
GO:MF	enzyme binding	GO:0019899	6.1562	2072	32	17	20166	5.17046	BRCA1,CDKN2A,CEBPB,FOXO1,HIF1A,NFKBIA,NPM1,PML,PPARGC1A,RB1,SIRT1,SMAD3,SMAD7,SP1,STAT3,TFEB,TP53
GO:MF	protein dimerization activity	GO:0046983	5.81583	1088	32	13	20166	7.52981	CEBPB,DDIT3,EPAS1,HIF1A,MITF,MYC,NPM1,PML,SMAD3,SP1,STAT3,TFEB,TP53
GO:MF	protein domain specific binding	GO:0019904	5.73074	694	32	11	20166	9.98856	CDKN2A,DDIT3,ESRRA,HIF1A,MED1,RB1,SIRT1,SP1,TEAD2,TP53,TP63
GO:MF	transcription coactivator binding	GO:0001223	5.65276	42	32	5	20166	75.0223	EPAS1,HIF1A,MED1,SMAD3,TEAD2
GO:MF	transcription coactivator activity	GO:0003713	5.32434	289	32	8	20166	17.4446	BRCA1,MED1,NPM1,NUPR1,PML,PPARGC1A,SIRT1,YAP1
GO:MF	promoter-specific chromatin binding	GO:1990841	4.74583	63	32	5	20166	50.0149	FOXO1,MED1,SIRT1,SMAD3,TP53
GO:MF	transcription coregulator activity	GO:0003712	4.53401	520	32	9	20166	10.9071	BRCA1,MED1,NPM1,NUPR1,PML,PPARGC1A,RB1,SIRT1,YAP1
GO:MF	p53 binding	GO:0002039	4.51321	70	32	5	20166	45.0134	CDKN2A,HIF1A,SIRT1,TP53,TP63
GO:MF	nuclear receptor binding	GO:0016922	4.49322	142	32	6	20166	26.6276	CEBPB,HIF1A,MED1,PPARGC1A,SIRT1,SMAD3
GO:MF	disordered domain specific binding	GO:0097718	4.10926	33	32	4	20166	76.3864	CDKN2A,RB1,TEAD2,TP53
GO:MF	core promoter sequence-specific DNA binding	GO:0001046	3.63468	43	32	4	20166	58.6221	CEBPB,MYC,NPM1,TP53
GO:MF	DNA-binding transcription repressor activity	GO:0001217	3.62531	325	32	7	20166	13.5733	CEBPB,FOXO1,MITF,MYC,SMAD3,TCF7,TP53
GO:MF	MDM2/MDM4 family protein binding	GO:0097371	3.52684	12	32	3	20166	157.547	CDKN2A,TP53,TP63
GO:MF	chromatin DNA binding	GO:0031490	3.39478	117	32	5	20166	26.9311	CEBPB,FOXO1,PPARGC1A,SMAD3,STAT3
GO:MF	kinase binding	GO:0019900	3.03485	785	32	9	20166	7.22508	CDKN2A,CEBPB,HIF1A,NPM1,RB1,SIRT1,SMAD3,STAT3,TP53
GO:MF	histone acetyltransferase binding	GO:0035035	2.6262	23	32	3	20166	82.1984	CEBPB,SP1,TP53
GO:MF	identical protein binding	GO:0042802	2.45217	2121	32	13	20166	3.86254	CEBPB,DDIT3,HMG20A,NFKBIA,NPM1,PML,RB1,SIRT1,SMAD3,SP1,STAT3,TP53,TP63
GO:MF	beta-catenin binding	GO:0008013	2.34129	90	32	4	20166	28.0083	FOXO1,SMAD3,SMAD7,TCF7
GO:MF	bHLH transcription factor binding	GO:0043425	2.22543	31	32	3	20166	60.9859	SIRT1,SMAD3,SP1
GO:MF	NF-kappaB binding	GO:0051059	2.18315	32	32	3	20166	59.0801	CDKN2A,NFKBIA,NPM1
GO:BP	positive regulation of nucleic acid-templated transcription	GO:1903508	24.9468	1703	32	29	21092	11.2241	BRCA1,CDKN2A,CEBPB,DDIT3,EPAS1,ERG,ESRRA,FOXO1,HIF1A,MED1,MITF,MYC,NFKBIA,NFYA,NKX2-3,NPM1,NUPR1,PML,PPARGC1A,RB1,SIRT1,SMAD3,SP1,STAT3,TEAD2,TFEB,TP53,TP63,YAP1
GO:BP	positive regulation of DNA-templated transcription	GO:0045893	24.9468	1703	32	29	21092	11.2241	BRCA1,CDKN2A,CEBPB,DDIT3,EPAS1,ERG,ESRRA,FOXO1,HIF1A,MED1,MITF,MYC,NFKBIA,NFYA,NKX2-3,NPM1,NUPR1,PML,PPARGC1A,RB1,SIRT1,SMAD3,SP1,STAT3,TEAD2,TFEB,TP53,TP63,YAP1
GO:BP	positive regulation of RNA biosynthetic process	GO:1902680	24.9025	1709	32	29	21092	11.1847	BRCA1,CDKN2A,CEBPB,DDIT3,EPAS1,ERG,ESRRA,FOXO1,HIF1A,MED1,MITF,MYC,NFKBIA,NFYA,NKX2-3,NPM1,NUPR1,PML,PPARGC1A,RB1,SIRT1,SMAD3,SP1,STAT3,TEAD2,TFEB,TP53,TP63,YAP1
GO:BP	positive regulation of transcription by RNA polymerase II	GO:0045944	24.8853	1243	32	27	21092	14.3173	BRCA1,CDKN2A,CEBPB,DDIT3,EPAS1,ERG,ESRRA,FOXO1,HIF1A,MED1,MITF,MYC,NFKBIA,NFYA,NKX2-3,NPM1,PPARGC1A,RB1,SIRT1,SMAD3,SP1,STAT3,TEAD2,TFEB,TP53,TP63,YAP1
GO:BP	positive regulation of RNA metabolic process	GO:0051254	23.9598	1842	32	29	21092	10.3771	BRCA1,CDKN2A,CEBPB,DDIT3,EPAS1,ERG,ESRRA,FOXO1,HIF1A,MED1,MITF,MYC,NFKBIA,NFYA,NKX2-3,NPM1,NUPR1,PML,PPARGC1A,RB1,SIRT1,SMAD3,SP1,STAT3,TEAD2,TFEB,TP53,TP63,YAP1
GO:BP	positive regulation of macromolecule biosynthetic process	GO:0010557	23.4059	1925	32	29	21092	9.92968	BRCA1,CDKN2A,CEBPB,DDIT3,EPAS1,ERG,ESRRA,FOXO1,HIF1A,MED1,MITF,MYC,NFKBIA,NFYA,NKX2-3,NPM1,NUPR1,PML,PPARGC1A,RB1,SIRT1,SMAD3,SP1,STAT3,TEAD2,TFEB,TP53,TP63,YAP1
GO:BP	positive regulation of cellular biosynthetic process	GO:0031328	22.7206	2033	32	29	21092	9.40218	BRCA1,CDKN2A,CEBPB,DDIT3,EPAS1,ERG,ESRRA,FOXO1,HIF1A,MED1,MITF,MYC,NFKBIA,NFYA,NKX2-3,NPM1,NUPR1,PML,PPARGC1A,RB1,SIRT1,SMAD3,SP1,STAT3,TEAD2,TFEB,TP53,TP63,YAP1
GO:BP	positive regulation of nucleobase-containing compound metabolic process	GO:0045935	22.6284	2048	32	29	21092	9.33331	BRCA1,CDKN2A,CEBPB,DDIT3,EPAS1,ERG,ESRRA,FOXO1,HIF1A,MED1,MITF,MYC,NFKBIA,NFYA,NKX2-3,NPM1,NUPR1,PML,PPARGC1A,RB1,SIRT1,SMAD3,SP1,STAT3,TEAD2,TFEB,TP53,TP63,YAP1
GO:BP	positive regulation of biosynthetic process	GO:0009891	22.5004	2069	32	29	21092	9.23858	BRCA1,CDKN2A,CEBPB,DDIT3,EPAS1,ERG,ESRRA,FOXO1,HIF1A,MED1,MITF,MYC,NFKBIA,NFYA,NKX2-3,NPM1,NUPR1,PML,PPARGC1A,RB1,SIRT1,SMAD3,SP1,STAT3,TEAD2,TFEB,TP53,TP63,YAP1
GO:BP	regulation of DNA-templated transcription	GO:0006355	21.8654	3474	32	32	21092	6.07139	BRCA1,CDKN2A,CEBPB,DDIT3,EPAS1,ERG,ESRRA,FOXO1,HIF1A,HMG20A,MED1,MITF,MYC,NFKBIA,NFYA,NKX2-3,NPM1,NUPR1,PML,PPARGC1A,RB1,SIRT1,SMAD3,SMAD7,SP1,STAT3,TCF7,TEAD2,TFEB,TP53,TP63,YAP1
GO:BP	regulation of nucleic acid-templated transcription	GO:1903506	21.8614	3475	32	32	21092	6.06964	BRCA1,CDKN2A,CEBPB,DDIT3,EPAS1,ERG,ESRRA,FOXO1,HIF1A,HMG20A,MED1,MITF,MYC,NFKBIA,NFYA,NKX2-3,NPM1,NUPR1,PML,PPARGC1A,RB1,SIRT1,SMAD3,SMAD7,SP1,STAT3,TCF7,TEAD2,TFEB,TP53,TP63,YAP1
GO:BP	regulation of RNA biosynthetic process	GO:2001141	21.8253	3484	32	32	21092	6.05396	BRCA1,CDKN2A,CEBPB,DDIT3,EPAS1,ERG,ESRRA,FOXO1,HIF1A,HMG20A,MED1,MITF,MYC,NFKBIA,NFYA,NKX2-3,NPM1,NUPR1,PML,PPARGC1A,RB1,SIRT1,SMAD3,SMAD7,SP1,STAT3,TCF7,TEAD2,TFEB,TP53,TP63,YAP1
GO:BP	regulation of transcription by RNA polymerase II	GO:0006357	21.6307	2574	32	30	21092	7.68211	BRCA1,CDKN2A,CEBPB,DDIT3,EPAS1,ERG,ESRRA,FOXO1,HIF1A,HMG20A,MED1,MITF,MYC,NFKBIA,NFYA,NKX2-3,NPM1,PPARGC1A,RB1,SIRT1,SMAD3,SMAD7,SP1,STAT3,TCF7,TEAD2,TFEB,TP53,TP63,YAP1
GO:BP	DNA-templated transcription	GO:0006351	21.3875	3595	32	32	21092	5.86704	BRCA1,CDKN2A,CEBPB,DDIT3,EPAS1,ERG,ESRRA,FOXO1,HIF1A,HMG20A,MED1,MITF,MYC,NFKBIA,NFYA,NKX2-3,NPM1,NUPR1,PML,PPARGC1A,RB1,SIRT1,SMAD3,SMAD7,SP1,STAT3,TCF7,TEAD2,TFEB,TP53,TP63,YAP1
GO:BP	nucleic acid-templated transcription	GO:0097659	21.3836	3596	32	32	21092	5.86541	BRCA1,CDKN2A,CEBPB,DDIT3,EPAS1,ERG,ESRRA,FOXO1,HIF1A,HMG20A,MED1,MITF,MYC,NFKBIA,NFYA,NKX2-3,NPM1,NUPR1,PML,PPARGC1A,RB1,SIRT1,SMAD3,SMAD7,SP1,STAT3,TCF7,TEAD2,TFEB,TP53,TP63,YAP1
GO:BP	RNA biosynthetic process	GO:0032774	21.31	3615	32	32	21092	5.83458	BRCA1,CDKN2A,CEBPB,DDIT3,EPAS1,ERG,ESRRA,FOXO1,HIF1A,HMG20A,MED1,MITF,MYC,NFKBIA,NFYA,NKX2-3,NPM1,NUPR1,PML,PPARGC1A,RB1,SIRT1,SMAD3,SMAD7,SP1,STAT3,TCF7,TEAD2,TFEB,TP53,TP63,YAP1
GO:BP	transcription by RNA polymerase II	GO:0006366	21.1261	2676	32	30	21092	7.38929	BRCA1,CDKN2A,CEBPB,DDIT3,EPAS1,ERG,ESRRA,FOXO1,HIF1A,HMG20A,MED1,MITF,MYC,NFKBIA,NFYA,NKX2-3,NPM1,PPARGC1A,RB1,SIRT1,SMAD3,SMAD7,SP1,STAT3,TCF7,TEAD2,TFEB,TP53,TP63,YAP1
GO:BP	regulation of RNA metabolic process	GO:0051252	20.7056	3775	32	32	21092	5.58728	BRCA1,CDKN2A,CEBPB,DDIT3,EPAS1,ERG,ESRRA,FOXO1,HIF1A,HMG20A,MED1,MITF,MYC,NFKBIA,NFYA,NKX2-3,NPM1,NUPR1,PML,PPARGC1A,RB1,SIRT1,SMAD3,SMAD7,SP1,STAT3,TCF7,TEAD2,TFEB,TP53,TP63,YAP1
GO:BP	regulation of macromolecule biosynthetic process	GO:0010556	20.0698	3951	32	32	21092	5.3384	BRCA1,CDKN2A,CEBPB,DDIT3,EPAS1,ERG,ESRRA,FOXO1,HIF1A,HMG20A,MED1,MITF,MYC,NFKBIA,NFYA,NKX2-3,NPM1,NUPR1,PML,PPARGC1A,RB1,SIRT1,SMAD3,SMAD7,SP1,STAT3,TCF7,TEAD2,TFEB,TP53,TP63,YAP1
GO:BP	nucleobase-containing compound biosynthetic process	GO:0034654	19.7279	4049	32	32	21092	5.20919	BRCA1,CDKN2A,CEBPB,DDIT3,EPAS1,ERG,ESRRA,FOXO1,HIF1A,HMG20A,MED1,MITF,MYC,NFKBIA,NFYA,NKX2-3,NPM1,NUPR1,PML,PPARGC1A,RB1,SIRT1,SMAD3,SMAD7,SP1,STAT3,TCF7,TEAD2,TFEB,TP53,TP63,YAP1
GO:BP	regulation of nucleobase-containing compound metabolic process	GO:0019219	19.5942	4088	32	32	21092	5.15949	BRCA1,CDKN2A,CEBPB,DDIT3,EPAS1,ERG,ESRRA,FOXO1,HIF1A,HMG20A,MED1,MITF,MYC,NFKBIA,NFYA,NKX2-3,NPM1,NUPR1,PML,PPARGC1A,RB1,SIRT1,SMAD3,SMAD7,SP1,STAT3,TCF7,TEAD2,TFEB,TP53,TP63,YAP1
GO:BP	regulation of cellular biosynthetic process	GO:0031326	19.5058	4114	32	32	21092	5.12688	BRCA1,CDKN2A,CEBPB,DDIT3,EPAS1,ERG,ESRRA,FOXO1,HIF1A,HMG20A,MED1,MITF,MYC,NFKBIA,NFYA,NKX2-3,NPM1,NUPR1,PML,PPARGC1A,RB1,SIRT1,SMAD3,SMAD7,SP1,STAT3,TCF7,TEAD2,TFEB,TP53,TP63,YAP1
GO:BP	heterocycle biosynthetic process	GO:0018130	19.4787	4122	32	32	21092	5.11693	BRCA1,CDKN2A,CEBPB,DDIT3,EPAS1,ERG,ESRRA,FOXO1,HIF1A,HMG20A,MED1,MITF,MYC,NFKBIA,NFYA,NKX2-3,NPM1,NUPR1,PML,PPARGC1A,RB1,SIRT1,SMAD3,SMAD7,SP1,STAT3,TCF7,TEAD2,TFEB,TP53,TP63,YAP1
GO:BP	aromatic compound biosynthetic process	GO:0019438	19.4415	4133	32	32	21092	5.10331	BRCA1,CDKN2A,CEBPB,DDIT3,EPAS1,ERG,ESRRA,FOXO1,HIF1A,HMG20A,MED1,MITF,MYC,NFKBIA,NFYA,NKX2-3,NPM1,NUPR1,PML,PPARGC1A,RB1,SIRT1,SMAD3,SMAD7,SP1,STAT3,TCF7,TEAD2,TFEB,TP53,TP63,YAP1
GO:BP	regulation of biosynthetic process	GO:0009889	19.3005	4175	32	32	21092	5.05198	BRCA1,CDKN2A,CEBPB,DDIT3,EPAS1,ERG,ESRRA,FOXO1,HIF1A,HMG20A,MED1,MITF,MYC,NFKBIA,NFYA,NKX2-3,NPM1,NUPR1,PML,PPARGC1A,RB1,SIRT1,SMAD3,SMAD7,SP1,STAT3,TCF7,TEAD2,TFEB,TP53,TP63,YAP1
GO:BP	positive regulation of cellular metabolic process	GO:0031325	19.2447	3094	32	30	21092	6.391	BRCA1,CDKN2A,CEBPB,DDIT3,EPAS1,ERG,ESRRA,FOXO1,HIF1A,MED1,MITF,MYC,NFKBIA,NFYA,NKX2-3,NPM1,NUPR1,PML,PPARGC1A,RB1,SIRT1,SMAD3,SMAD7,SP1,STAT3,TEAD2,TFEB,TP53,TP63,YAP1
GO:BP	positive regulation of nitrogen compound metabolic process	GO:0051173	19.0043	3152	32	30	21092	6.2734	BRCA1,CDKN2A,CEBPB,DDIT3,EPAS1,ERG,ESRRA,FOXO1,HIF1A,MED1,MITF,MYC,NFKBIA,NFYA,NKX2-3,NPM1,NUPR1,PML,PPARGC1A,RB1,SIRT1,SMAD3,SMAD7,SP1,STAT3,TEAD2,TFEB,TP53,TP63,YAP1
GO:BP	organic cyclic compound biosynthetic process	GO:1901362	18.954	4280	32	32	21092	4.92804	BRCA1,CDKN2A,CEBPB,DDIT3,EPAS1,ERG,ESRRA,FOXO1,HIF1A,HMG20A,MED1,MITF,MYC,NFKBIA,NFYA,NKX2-3,NPM1,NUPR1,PML,PPARGC1A,RB1,SIRT1,SMAD3,SMAD7,SP1,STAT3,TCF7,TEAD2,TFEB,TP53,TP63,YAP1
GO:BP	positive regulation of macromolecule metabolic process	GO:0010604	17.5217	3535	32	30	21092	5.59371	BRCA1,CDKN2A,CEBPB,DDIT3,EPAS1,ERG,ESRRA,FOXO1,HIF1A,MED1,MITF,MYC,NFKBIA,NFYA,NKX2-3,NPM1,NUPR1,PML,PPARGC1A,RB1,SIRT1,SMAD3,SMAD7,SP1,STAT3,TEAD2,TFEB,TP53,TP63,YAP1
GO:BP	macromolecule biosynthetic process	GO:0009059	17.3521	4801	32	32	21092	4.39325	BRCA1,CDKN2A,CEBPB,DDIT3,EPAS1,ERG,ESRRA,FOXO1,HIF1A,HMG20A,MED1,MITF,MYC,NFKBIA,NFYA,NKX2-3,NPM1,NUPR1,PML,PPARGC1A,RB1,SIRT1,SMAD3,SMAD7,SP1,STAT3,TCF7,TEAD2,TFEB,TP53,TP63,YAP1
GO:BP	cellular nitrogen compound biosynthetic process	GO:0044271	17.2019	4853	32	32	21092	4.34618	BRCA1,CDKN2A,CEBPB,DDIT3,EPAS1,ERG,ESRRA,FOXO1,HIF1A,HMG20A,MED1,MITF,MYC,NFKBIA,NFYA,NKX2-3,NPM1,NUPR1,PML,PPARGC1A,RB1,SIRT1,SMAD3,SMAD7,SP1,STAT3,TCF7,TEAD2,TFEB,TP53,TP63,YAP1
GO:BP	positive regulation of metabolic process	GO:0009893	16.4236	3849	32	30	21092	5.13737	BRCA1,CDKN2A,CEBPB,DDIT3,EPAS1,ERG,ESRRA,FOXO1,HIF1A,MED1,MITF,MYC,NFKBIA,NFYA,NKX2-3,NPM1,NUPR1,PML,PPARGC1A,RB1,SIRT1,SMAD3,SMAD7,SP1,STAT3,TEAD2,TFEB,TP53,TP63,YAP1
GO:BP	regulation of gene expression	GO:0010468	15.4726	5494	32	32	21092	3.8391	BRCA1,CDKN2A,CEBPB,DDIT3,EPAS1,ERG,ESRRA,FOXO1,HIF1A,HMG20A,MED1,MITF,MYC,NFKBIA,NFYA,NKX2-3,NPM1,NUPR1,PML,PPARGC1A,RB1,SIRT1,SMAD3,SMAD7,SP1,STAT3,TCF7,TEAD2,TFEB,TP53,TP63,YAP1
GO:BP	regulation of developmental process	GO:0050793	15.2386	2499	32	26	21092	6.85764	BRCA1,CDKN2A,CEBPB,DDIT3,ESRRA,FOXO1,HIF1A,HMG20A,MED1,MITF,MYC,NFKBIA,NUPR1,PML,PPARGC1A,RB1,SIRT1,SMAD3,SMAD7,SP1,STAT3,TCF7,TEAD2,TP53,TP63,YAP1
GO:BP	regulation of cellular metabolic process	GO:0031323	15.0849	5649	32	32	21092	3.73376	BRCA1,CDKN2A,CEBPB,DDIT3,EPAS1,ERG,ESRRA,FOXO1,HIF1A,HMG20A,MED1,MITF,MYC,NFKBIA,NFYA,NKX2-3,NPM1,NUPR1,PML,PPARGC1A,RB1,SIRT1,SMAD3,SMAD7,SP1,STAT3,TCF7,TEAD2,TFEB,TP53,TP63,YAP1
GO:BP	regulation of nitrogen compound metabolic process	GO:0051171	14.9449	5706	32	32	21092	3.69646	BRCA1,CDKN2A,CEBPB,DDIT3,EPAS1,ERG,ESRRA,FOXO1,HIF1A,HMG20A,MED1,MITF,MYC,NFKBIA,NFYA,NKX2-3,NPM1,NUPR1,PML,PPARGC1A,RB1,SIRT1,SMAD3,SMAD7,SP1,STAT3,TCF7,TEAD2,TFEB,TP53,TP63,YAP1
GO:BP	regulation of cell population proliferation	GO:0042127	14.9222	1683	32	23	21092	9.00765	CDKN2A,CEBPB,ESRRA,FOXO1,HIF1A,MED1,MITF,MYC,NFKBIA,NKX2-3,NPM1,NUPR1,PML,PPARGC1A,RB1,SIRT1,SMAD3,SMAD7,SP1,STAT3,TP53,TP63,YAP1
GO:BP	cellular biosynthetic process	GO:0044249	14.7606	5782	32	32	21092	3.64787	BRCA1,CDKN2A,CEBPB,DDIT3,EPAS1,ERG,ESRRA,FOXO1,HIF1A,HMG20A,MED1,MITF,MYC,NFKBIA,NFYA,NKX2-3,NPM1,NUPR1,PML,PPARGC1A,RB1,SIRT1,SMAD3,SMAD7,SP1,STAT3,TCF7,TEAD2,TFEB,TP53,TP63,YAP1
GO:BP	cell population proliferation	GO:0008283	14.7235	1988	32	24	21092	7.95724	CDKN2A,CEBPB,DDIT3,ESRRA,FOXO1,HIF1A,MED1,MITF,MYC,NFKBIA,NKX2-3,NPM1,NUPR1,PML,PPARGC1A,RB1,SIRT1,SMAD3,SMAD7,SP1,STAT3,TP53,TP63,YAP1
GO:BP	organic substance biosynthetic process	GO:1901576	14.5881	5854	32	32	21092	3.60301	BRCA1,CDKN2A,CEBPB,DDIT3,EPAS1,ERG,ESRRA,FOXO1,HIF1A,HMG20A,MED1,MITF,MYC,NFKBIA,NFYA,NKX2-3,NPM1,NUPR1,PML,PPARGC1A,RB1,SIRT1,SMAD3,SMAD7,SP1,STAT3,TCF7,TEAD2,TFEB,TP53,TP63,YAP1
GO:BP	regulation of primary metabolic process	GO:0080090	14.5525	5869	32	32	21092	3.5938	BRCA1,CDKN2A,CEBPB,DDIT3,EPAS1,ERG,ESRRA,FOXO1,HIF1A,HMG20A,MED1,MITF,MYC,NFKBIA,NFYA,NKX2-3,NPM1,NUPR1,PML,PPARGC1A,RB1,SIRT1,SMAD3,SMAD7,SP1,STAT3,TCF7,TEAD2,TFEB,TP53,TP63,YAP1
GO:BP	biosynthetic process	GO:0009058	14.3826	5941	32	32	21092	3.55024	BRCA1,CDKN2A,CEBPB,DDIT3,EPAS1,ERG,ESRRA,FOXO1,HIF1A,HMG20A,MED1,MITF,MYC,NFKBIA,NFYA,NKX2-3,NPM1,NUPR1,PML,PPARGC1A,RB1,SIRT1,SMAD3,SMAD7,SP1,STAT3,TCF7,TEAD2,TFEB,TP53,TP63,YAP1
GO:BP	regulation of multicellular organismal development	GO:2000026	13.7825	1394	32	21	21092	9.92943	BRCA1,CDKN2A,CEBPB,ESRRA,HIF1A,MED1,MITF,MYC,NFKBIA,NUPR1,PML,RB1,SIRT1,SMAD3,SMAD7,SP1,STAT3,TCF7,TP53,TP63,YAP1
GO:BP	negative regulation of nucleobase-containing compound metabolic process	GO:0045934	12.8218	1554	32	21	21092	8.90709	BRCA1,CDKN2A,CEBPB,DDIT3,FOXO1,HMG20A,MED1,MITF,MYC,NPM1,NUPR1,PML,RB1,SIRT1,SMAD3,SMAD7,STAT3,TCF7,TP53,TP63,YAP1
GO:BP	regulation of multicellular organismal process	GO:0051239	12.7742	2753	32	25	21092	5.98552	BRCA1,CDKN2A,CEBPB,DDIT3,EPAS1,ESRRA,FOXO1,HIF1A,MED1,MITF,MYC,NFKBIA,NUPR1,PML,PPARGC1A,RB1,SIRT1,SMAD3,SMAD7,SP1,STAT3,TCF7,TP53,TP63,YAP1
GO:BP	regulation of cell differentiation	GO:0045595	12.6366	1587	32	21	21092	8.72188	CDKN2A,CEBPB,DDIT3,ESRRA,FOXO1,HIF1A,HMG20A,MED1,MITF,MYC,NFKBIA,RB1,SIRT1,SMAD3,SMAD7,STAT3,TCF7,TEAD2,TP53,TP63,YAP1
GO:BP	regulation of macromolecule metabolic process	GO:0060255	12.4154	6842	32	32	21092	3.08272	BRCA1,CDKN2A,CEBPB,DDIT3,EPAS1,ERG,ESRRA,FOXO1,HIF1A,HMG20A,MED1,MITF,MYC,NFKBIA,NFYA,NKX2-3,NPM1,NUPR1,PML,PPARGC1A,RB1,SIRT1,SMAD3,SMAD7,SP1,STAT3,TCF7,TEAD2,TFEB,TP53,TP63,YAP1
GO:BP	negative regulation of RNA metabolic process	GO:0051253	12.1847	1427	32	20	21092	9.23791	BRCA1,CDKN2A,CEBPB,DDIT3,FOXO1,HMG20A,MED1,MITF,MYC,NPM1,PML,RB1,SIRT1,SMAD3,SMAD7,STAT3,TCF7,TP53,TP63,YAP1
GO:BP	RNA metabolic process	GO:0016070	12.1293	6984	32	32	21092	3.02005	BRCA1,CDKN2A,CEBPB,DDIT3,EPAS1,ERG,ESRRA,FOXO1,HIF1A,HMG20A,MED1,MITF,MYC,NFKBIA,NFYA,NKX2-3,NPM1,NUPR1,PML,PPARGC1A,RB1,SIRT1,SMAD3,SMAD7,SP1,STAT3,TCF7,TEAD2,TFEB,TP53,TP63,YAP1
GO:BP	immune system development	GO:0002520	12.0742	1023	32	18	21092	11.5975	CDKN2A,CEBPB,EPAS1,ESRRA,HIF1A,MED1,MITF,MYC,NFKBIA,NKX2-3,PML,RB1,SIRT1,SMAD3,SMAD7,STAT3,TCF7,TP53
GO:BP	positive regulation of cellular process	GO:0048522	11.5191	5641	32	30	21092	3.50536	BRCA1,CDKN2A,CEBPB,DDIT3,EPAS1,ERG,ESRRA,FOXO1,HIF1A,MED1,MITF,MYC,NFKBIA,NFYA,NKX2-3,NPM1,NUPR1,PML,PPARGC1A,RB1,SIRT1,SMAD3,SMAD7,SP1,STAT3,TEAD2,TFEB,TP53,TP63,YAP1
GO:BP	negative regulation of DNA-templated transcription	GO:0045892	11.505	1314	32	19	21092	9.53073	BRCA1,CDKN2A,CEBPB,DDIT3,FOXO1,HMG20A,MED1,MITF,MYC,PML,RB1,SIRT1,SMAD3,SMAD7,STAT3,TCF7,TP53,TP63,YAP1
GO:BP	negative regulation of nucleic acid-templated transcription	GO:1903507	11.4929	1316	32	19	21092	9.51624	BRCA1,CDKN2A,CEBPB,DDIT3,FOXO1,HMG20A,MED1,MITF,MYC,PML,RB1,SIRT1,SMAD3,SMAD7,STAT3,TCF7,TP53,TP63,YAP1
GO:BP	negative regulation of RNA biosynthetic process	GO:1902679	11.4808	1318	32	19	21092	9.5018	BRCA1,CDKN2A,CEBPB,DDIT3,FOXO1,HMG20A,MED1,MITF,MYC,PML,RB1,SIRT1,SMAD3,SMAD7,STAT3,TCF7,TP53,TP63,YAP1
GO:BP	hemopoiesis	GO:0030097	11.4286	923	32	17	21092	12.1399	CDKN2A,CEBPB,EPAS1,ESRRA,HIF1A,MED1,MITF,MYC,NFKBIA,NKX2-3,PML,RB1,SIRT1,SMAD7,STAT3,TCF7,TP53
GO:BP	negative regulation of developmental process	GO:0051093	11.3821	929	32	17	21092	12.0615	CDKN2A,DDIT3,FOXO1,HIF1A,HMG20A,MED1,MYC,NFKBIA,PML,RB1,SIRT1,SMAD3,SMAD7,STAT3,TP53,TP63,YAP1
GO:BP	regulation of metabolic process	GO:0019222	11.3668	7377	32	32	21092	2.85916	BRCA1,CDKN2A,CEBPB,DDIT3,EPAS1,ERG,ESRRA,FOXO1,HIF1A,HMG20A,MED1,MITF,MYC,NFKBIA,NFYA,NKX2-3,NPM1,NUPR1,PML,PPARGC1A,RB1,SIRT1,SMAD3,SMAD7,SP1,STAT3,TCF7,TEAD2,TFEB,TP53,TP63,YAP1
GO:BP	hematopoietic or lymphoid organ development	GO:0048534	11.1174	964	32	17	21092	11.6236	CDKN2A,CEBPB,EPAS1,ESRRA,HIF1A,MED1,MITF,MYC,NFKBIA,NKX2-3,PML,RB1,SIRT1,SMAD7,STAT3,TCF7,TP53
GO:BP	nucleic acid metabolic process	GO:0090304	11.0699	7536	32	32	21092	2.79883	BRCA1,CDKN2A,CEBPB,DDIT3,EPAS1,ERG,ESRRA,FOXO1,HIF1A,HMG20A,MED1,MITF,MYC,NFKBIA,NFYA,NKX2-3,NPM1,NUPR1,PML,PPARGC1A,RB1,SIRT1,SMAD3,SMAD7,SP1,STAT3,TCF7,TEAD2,TFEB,TP53,TP63,YAP1
GO:BP	regulation of cell death	GO:0010941	11.0378	1637	32	20	21092	8.05284	BRCA1,CDKN2A,CEBPB,DDIT3,FOXO1,HIF1A,MED1,MITF,MYC,NPM1,NUPR1,PML,PPARGC1A,RB1,SIRT1,SMAD3,TEAD2,TP53,TP63,YAP1
GO:BP	negative regulation of cellular metabolic process	GO:0031324	10.8319	2248	32	22	21092	6.45051	BRCA1,CDKN2A,CEBPB,DDIT3,FOXO1,HIF1A,HMG20A,MED1,MITF,MYC,NPM1,NUPR1,PML,RB1,SIRT1,SMAD3,SMAD7,STAT3,TCF7,TP53,TP63,YAP1
GO:BP	myeloid cell differentiation	GO:0030099	10.7368	406	32	13	21092	21.105	CEBPB,EPAS1,ESRRA,HIF1A,MED1,MITF,MYC,NFKBIA,NKX2-3,PML,RB1,SIRT1,STAT3
GO:BP	cell differentiation	GO:0030154	10.7079	4256	32	27	21092	4.18148	CDKN2A,CEBPB,DDIT3,EPAS1,ERG,ESRRA,FOXO1,HIF1A,HMG20A,MED1,MITF,MYC,NFKBIA,NKX2-3,NUPR1,PML,PPARGC1A,RB1,SIRT1,SMAD3,SMAD7,STAT3,TCF7,TEAD2,TP53,TP63,YAP1
GO:BP	regulation of apoptotic process	GO:0042981	10.7074	1453	32	19	21092	8.61898	BRCA1,CDKN2A,CEBPB,DDIT3,FOXO1,HIF1A,MED1,MITF,MYC,NPM1,NUPR1,PML,PPARGC1A,RB1,SIRT1,SMAD3,TP53,TP63,YAP1
GO:BP	cellular developmental process	GO:0048869	10.6447	4280	32	27	21092	4.15803	CDKN2A,CEBPB,DDIT3,EPAS1,ERG,ESRRA,FOXO1,HIF1A,HMG20A,MED1,MITF,MYC,NFKBIA,NKX2-3,NUPR1,PML,PPARGC1A,RB1,SIRT1,SMAD3,SMAD7,STAT3,TCF7,TEAD2,TP53,TP63,YAP1
GO:BP	negative regulation of cell differentiation	GO:0045596	10.638	682	32	15	21092	14.4969	CDKN2A,DDIT3,FOXO1,HMG20A,MED1,MYC,NFKBIA,RB1,SIRT1,SMAD3,SMAD7,STAT3,TP53,TP63,YAP1
GO:BP	multicellular organism development	GO:0007275	10.592	4823	32	28	21092	3.82656	BRCA1,CDKN2A,CEBPB,DDIT3,EPAS1,ESRRA,FOXO1,HIF1A,HMG20A,MED1,MITF,MYC,NFKBIA,NKX2-3,NUPR1,PML,RB1,SIRT1,SMAD3,SMAD7,SP1,STAT3,TCF7,TEAD2,TFEB,TP53,TP63,YAP1
GO:BP	regulation of programmed cell death	GO:0043067	10.5512	1482	32	19	21092	8.45032	BRCA1,CDKN2A,CEBPB,DDIT3,FOXO1,HIF1A,MED1,MITF,MYC,NPM1,NUPR1,PML,PPARGC1A,RB1,SIRT1,SMAD3,TP53,TP63,YAP1
GO:BP	cellular response to chemical stimulus	GO:0070887	10.4339	3049	32	24	21092	5.18826	BRCA1,CEBPB,DDIT3,EPAS1,ESRRA,FOXO1,HIF1A,MED1,MYC,NFKBIA,NPM1,PML,PPARGC1A,RB1,SIRT1,SMAD3,SMAD7,SP1,STAT3,TCF7,TEAD2,TP53,TP63,YAP1
GO:BP	system development	GO:0048731	10.4137	4369	32	27	21092	4.07333	BRCA1,CDKN2A,CEBPB,DDIT3,EPAS1,ESRRA,FOXO1,HIF1A,HMG20A,MED1,MITF,MYC,NFKBIA,NKX2-3,NUPR1,PML,RB1,SIRT1,SMAD3,SMAD7,SP1,STAT3,TCF7,TEAD2,TP53,TP63,YAP1
GO:BP	negative regulation of macromolecule biosynthetic process	GO:0010558	10.2997	1530	32	19	21092	8.18521	BRCA1,CDKN2A,CEBPB,DDIT3,FOXO1,HMG20A,MED1,MITF,MYC,PML,RB1,SIRT1,SMAD3,SMAD7,STAT3,TCF7,TP53,TP63,YAP1
GO:BP	epithelial cell proliferation	GO:0050673	10.2761	441	32	13	21092	19.43	CEBPB,HIF1A,MED1,MYC,NKX2-3,NUPR1,RB1,SIRT1,SMAD3,SP1,STAT3,TP63,YAP1
GO:BP	cell death	GO:0008219	10.1599	2107	32	21	21092	6.56935	BRCA1,CDKN2A,CEBPB,DDIT3,FOXO1,HIF1A,MED1,MITF,MYC,NFKBIA,NPM1,NUPR1,PML,PPARGC1A,RB1,SIRT1,SMAD3,TEAD2,TP53,TP63,YAP1
GO:BP	positive regulation of biological process	GO:0048518	10.094	6309	32	30	21092	3.13421	BRCA1,CDKN2A,CEBPB,DDIT3,EPAS1,ERG,ESRRA,FOXO1,HIF1A,MED1,MITF,MYC,NFKBIA,NFYA,NKX2-3,NPM1,NUPR1,PML,PPARGC1A,RB1,SIRT1,SMAD3,SMAD7,SP1,STAT3,TEAD2,TFEB,TP53,TP63,YAP1
GO:BP	nucleobase-containing compound metabolic process	GO:0006139	10.0752	8094	32	32	21092	2.60588	BRCA1,CDKN2A,CEBPB,DDIT3,EPAS1,ERG,ESRRA,FOXO1,HIF1A,HMG20A,MED1,MITF,MYC,NFKBIA,NFYA,NKX2-3,NPM1,NUPR1,PML,PPARGC1A,RB1,SIRT1,SMAD3,SMAD7,SP1,STAT3,TCF7,TEAD2,TFEB,TP53,TP63,YAP1
GO:BP	negative regulation of cellular biosynthetic process	GO:0031327	10.0017	1589	32	19	21092	7.88129	BRCA1,CDKN2A,CEBPB,DDIT3,FOXO1,HMG20A,MED1,MITF,MYC,PML,RB1,SIRT1,SMAD3,SMAD7,STAT3,TCF7,TP53,TP63,YAP1
GO:BP	developmental process	GO:0032502	9.86462	6424	32	30	21092	3.07811	BRCA1,CDKN2A,CEBPB,DDIT3,EPAS1,ERG,ESRRA,FOXO1,HIF1A,HMG20A,MED1,MITF,MYC,NFKBIA,NKX2-3,NUPR1,PML,PPARGC1A,RB1,SIRT1,SMAD3,SMAD7,SP1,STAT3,TCF7,TEAD2,TFEB,TP53,TP63,YAP1
GO:BP	negative regulation of biosynthetic process	GO:0009890	9.85472	1619	32	19	21092	7.73525	BRCA1,CDKN2A,CEBPB,DDIT3,FOXO1,HMG20A,MED1,MITF,MYC,PML,RB1,SIRT1,SMAD3,SMAD7,STAT3,TCF7,TP53,TP63,YAP1
GO:BP	apoptotic process	GO:0006915	9.85161	1889	32	20	21092	6.97856	BRCA1,CDKN2A,CEBPB,DDIT3,FOXO1,HIF1A,MED1,MITF,MYC,NFKBIA,NPM1,NUPR1,PML,PPARGC1A,RB1,SIRT1,SMAD3,TP53,TP63,YAP1
GO:BP	heterocycle metabolic process	GO:0046483	9.78406	8265	32	32	21092	2.55197	BRCA1,CDKN2A,CEBPB,DDIT3,EPAS1,ERG,ESRRA,FOXO1,HIF1A,HMG20A,MED1,MITF,MYC,NFKBIA,NFYA,NKX2-3,NPM1,NUPR1,PML,PPARGC1A,RB1,SIRT1,SMAD3,SMAD7,SP1,STAT3,TCF7,TEAD2,TFEB,TP53,TP63,YAP1
GO:BP	cellular aromatic compound metabolic process	GO:0006725	9.68837	8322	32	32	21092	2.53449	BRCA1,CDKN2A,CEBPB,DDIT3,EPAS1,ERG,ESRRA,FOXO1,HIF1A,HMG20A,MED1,MITF,MYC,NFKBIA,NFYA,NKX2-3,NPM1,NUPR1,PML,PPARGC1A,RB1,SIRT1,SMAD3,SMAD7,SP1,STAT3,TCF7,TEAD2,TFEB,TP53,TP63,YAP1
GO:BP	anatomical structure development	GO:0048856	9.66032	5836	32	29	21092	3.2753	BRCA1,CDKN2A,CEBPB,DDIT3,EPAS1,ESRRA,FOXO1,HIF1A,HMG20A,MED1,MITF,MYC,NFKBIA,NKX2-3,NUPR1,PML,PPARGC1A,RB1,SIRT1,SMAD3,SMAD7,SP1,STAT3,TCF7,TEAD2,TFEB,TP53,TP63,YAP1
GO:BP	regulation of epithelial cell proliferation	GO:0050678	9.65182	372	32	12	21092	21.2621	HIF1A,MED1,MYC,NKX2-3,NUPR1,RB1,SIRT1,SMAD3,SP1,STAT3,TP63,YAP1
GO:BP	programmed cell death	GO:0012501	9.62368	1942	32	20	21092	6.78811	BRCA1,CDKN2A,CEBPB,DDIT3,FOXO1,HIF1A,MED1,MITF,MYC,NFKBIA,NPM1,NUPR1,PML,PPARGC1A,RB1,SIRT1,SMAD3,TP53,TP63,YAP1
GO:BP	negative regulation of cell death	GO:0060548	9.51035	1001	32	16	21092	10.5355	BRCA1,CEBPB,FOXO1,HIF1A,MED1,MITF,MYC,NPM1,NUPR1,PPARGC1A,RB1,SIRT1,SMAD3,TEAD2,TP53,YAP1
GO:BP	organic cyclic compound metabolic process	GO:1901360	9.30716	8553	32	32	21092	2.46604	BRCA1,CDKN2A,CEBPB,DDIT3,EPAS1,ERG,ESRRA,FOXO1,HIF1A,HMG20A,MED1,MITF,MYC,NFKBIA,NFYA,NKX2-3,NPM1,NUPR1,PML,PPARGC1A,RB1,SIRT1,SMAD3,SMAD7,SP1,STAT3,TCF7,TEAD2,TFEB,TP53,TP63,YAP1
GO:BP	regulation of hemopoiesis	GO:1903706	9.16483	409	32	12	21092	19.3386	CDKN2A,CEBPB,ESRRA,HIF1A,MED1,MITF,MYC,NFKBIA,RB1,SMAD7,STAT3,TCF7
GO:BP	tube morphogenesis	GO:0035239	9.15177	863	32	15	21092	11.4564	BRCA1,EPAS1,HIF1A,MED1,MYC,NKX2-3,PML,SIRT1,SMAD3,SMAD7,SP1,STAT3,TEAD2,TP63,YAP1
GO:BP	negative regulation of nitrogen compound metabolic process	GO:0051172	9.06613	2392	32	21	21092	5.78663	BRCA1,CDKN2A,CEBPB,DDIT3,FOXO1,HMG20A,MED1,MITF,MYC,NPM1,NUPR1,PML,RB1,SIRT1,SMAD3,SMAD7,STAT3,TCF7,TP53,TP63,YAP1
GO:BP	tube development	GO:0035295	9.02896	1076	32	16	21092	9.80112	BRCA1,EPAS1,HIF1A,MED1,MYC,NKX2-3,PML,RB1,SIRT1,SMAD3,SMAD7,SP1,STAT3,TEAD2,TP63,YAP1
GO:BP	negative regulation of apoptotic process	GO:0043066	9.02233	881	32	15	21092	11.2223	BRCA1,CEBPB,FOXO1,HIF1A,MED1,MITF,MYC,NPM1,NUPR1,PPARGC1A,RB1,SIRT1,SMAD3,TP53,YAP1
GO:BP	cellular response to organic substance	GO:0071310	9.01964	2405	32	21	21092	5.75535	BRCA1,CEBPB,DDIT3,ESRRA,FOXO1,HIF1A,MED1,NFKBIA,NPM1,PML,RB1,SIRT1,SMAD3,SMAD7,SP1,STAT3,TCF7,TEAD2,TP53,TP63,YAP1
GO:BP	negative regulation of programmed cell death	GO:0043069	8.88871	900	32	15	21092	10.9854	BRCA1,CEBPB,FOXO1,HIF1A,MED1,MITF,MYC,NPM1,NUPR1,PPARGC1A,RB1,SIRT1,SMAD3,TP53,YAP1
GO:BP	circulatory system development	GO:0072359	8.82833	1109	32	16	21092	9.50947	BRCA1,DDIT3,EPAS1,FOXO1,HIF1A,MED1,PML,RB1,SIRT1,SMAD3,SMAD7,SP1,STAT3,TEAD2,TP53,YAP1
GO:BP	animal organ development	GO:0048513	8.82329	3591	32	24	21092	4.40518	CDKN2A,CEBPB,EPAS1,ESRRA,HIF1A,MED1,MITF,MYC,NFKBIA,NKX2-3,NUPR1,PML,PPARGC1A,RB1,SIRT1,SMAD3,SMAD7,STAT3,TCF7,TEAD2,TFEB,TP53,TP63,YAP1
GO:BP	cellular nitrogen compound metabolic process	GO:0034641	8.69573	8937	32	32	21092	2.36008	BRCA1,CDKN2A,CEBPB,DDIT3,EPAS1,ERG,ESRRA,FOXO1,HIF1A,HMG20A,MED1,MITF,MYC,NFKBIA,NFYA,NKX2-3,NPM1,NUPR1,PML,PPARGC1A,RB1,SIRT1,SMAD3,SMAD7,SP1,STAT3,TCF7,TEAD2,TFEB,TP53,TP63,YAP1
GO:BP	leukocyte differentiation	GO:0002521	8.62206	595	32	13	21092	14.4011	CDKN2A,CEBPB,ESRRA,MED1,MITF,MYC,NKX2-3,RB1,SIRT1,SMAD7,STAT3,TCF7,TP53
GO:BP	apoptotic signaling pathway	GO:0097190	8.61286	596	32	13	21092	14.3769	BRCA1,CEBPB,DDIT3,HIF1A,MYC,NUPR1,PML,RB1,SIRT1,SMAD3,TP53,TP63,YAP1
GO:BP	gene expression	GO:0010467	8.58557	9008	32	32	21092	2.34147	BRCA1,CDKN2A,CEBPB,DDIT3,EPAS1,ERG,ESRRA,FOXO1,HIF1A,HMG20A,MED1,MITF,MYC,NFKBIA,NFYA,NKX2-3,NPM1,NUPR1,PML,PPARGC1A,RB1,SIRT1,SMAD3,SMAD7,SP1,STAT3,TCF7,TEAD2,TFEB,TP53,TP63,YAP1
GO:BP	positive regulation of gene expression	GO:0010628	8.54185	1158	32	16	21092	9.10708	BRCA1,CDKN2A,CEBPB,DDIT3,HIF1A,MED1,MITF,MYC,NPM1,PPARGC1A,SIRT1,SMAD3,SP1,STAT3,TP53,YAP1
GO:BP	cellular response to stress	GO:0033554	8.46706	1934	32	19	21092	6.47537	BRCA1,CDKN2A,CEBPB,DDIT3,EPAS1,FOXO1,HIF1A,MYC,NFKBIA,NPM1,NUPR1,PML,PPARGC1A,SIRT1,SMAD3,TFEB,TP53,TP63,YAP1
GO:BP	negative regulation of transcription by RNA polymerase II	GO:0000122	8.46611	963	32	15	21092	10.2667	CEBPB,DDIT3,FOXO1,HMG20A,MED1,MITF,MYC,RB1,SIRT1,SMAD3,SMAD7,STAT3,TP53,TP63,YAP1
GO:BP	regulation of protein metabolic process	GO:0051246	8.46206	2567	32	21	21092	5.39214	BRCA1,CDKN2A,EPAS1,FOXO1,HIF1A,HMG20A,MYC,NFKBIA,NFYA,NPM1,NUPR1,PML,PPARGC1A,RB1,SIRT1,SMAD3,SMAD7,SP1,STAT3,TP53,TP63
GO:BP	regulation of apoptotic signaling pathway	GO:2001233	8.21107	366	32	11	21092	19.8098	BRCA1,DDIT3,HIF1A,MYC,NUPR1,PML,RB1,SIRT1,TP53,TP63,YAP1
GO:BP	response to organic substance	GO:0010033	8.13093	3034	32	22	21092	4.77942	BRCA1,CEBPB,DDIT3,ESRRA,FOXO1,HIF1A,MED1,MYC,NFKBIA,NPM1,PML,RB1,SIRT1,SMAD3,SMAD7,SP1,STAT3,TCF7,TEAD2,TP53,TP63,YAP1
GO:BP	response to chemical	GO:0042221	7.97682	4383	32	25	21092	3.75955	BRCA1,CEBPB,DDIT3,EPAS1,ESRRA,FOXO1,HIF1A,MED1,MYC,NFKBIA,NPM1,NUPR1,PML,PPARGC1A,RB1,SIRT1,SMAD3,SMAD7,SP1,STAT3,TCF7,TEAD2,TP53,TP63,YAP1
GO:BP	response to stress	GO:0006950	7.92494	3938	32	24	21092	4.01701	BRCA1,CDKN2A,CEBPB,DDIT3,EPAS1,FOXO1,HIF1A,MED1,MYC,NFKBIA,NPM1,NUPR1,PML,PPARGC1A,RB1,SIRT1,SMAD3,SMAD7,SP1,STAT3,TFEB,TP53,TP63,YAP1
GO:BP	blood vessel development	GO:0001568	7.7118	703	32	13	21092	12.1887	BRCA1,DDIT3,EPAS1,FOXO1,HIF1A,MED1,PML,SIRT1,SMAD7,SP1,STAT3,TEAD2,YAP1
GO:BP	negative regulation of cell population proliferation	GO:0008285	7.65035	711	32	13	21092	12.0515	CDKN2A,CEBPB,MED1,MYC,NPM1,NUPR1,PML,PPARGC1A,RB1,SMAD3,SMAD7,STAT3,TP53
GO:BP	intrinsic apoptotic signaling pathway	GO:0097193	7.62225	298	32	10	21092	22.1183	BRCA1,CEBPB,DDIT3,HIF1A,MYC,NUPR1,PML,SIRT1,TP53,TP63
GO:BP	regulation of response to stress	GO:0080134	7.50325	1356	32	16	21092	7.77729	BRCA1,CDKN2A,CEBPB,DDIT3,FOXO1,HIF1A,MED1,MYC,NFKBIA,NPM1,NUPR1,PML,RB1,SIRT1,SMAD3,TP53
GO:BP	regulation of myeloid cell differentiation	GO:0045637	7.47813	210	32	9	21092	28.2482	CEBPB,ESRRA,HIF1A,MED1,MITF,MYC,NFKBIA,RB1,STAT3
GO:BP	vasculature development	GO:0001944	7.47771	734	32	13	21092	11.6739	BRCA1,DDIT3,EPAS1,FOXO1,HIF1A,MED1,PML,SIRT1,SMAD7,SP1,STAT3,TEAD2,YAP1
GO:BP	regulation of DNA-binding transcription factor activity	GO:0051090	7.38185	437	32	11	21092	16.5912	CDKN2A,DDIT3,NFKBIA,NPM1,NUPR1,PPARGC1A,RB1,SIRT1,SMAD3,SMAD7,STAT3
GO:BP	tissue development	GO:0009888	7.18565	1973	32	18	21092	6.0133	CEBPB,EPAS1,ESRRA,HIF1A,MED1,MYC,NKX2-3,NUPR1,PML,PPARGC1A,RB1,SIRT1,SMAD3,SMAD7,TEAD2,TP53,TP63,YAP1
GO:BP	negative regulation of cellular process	GO:0048523	7.16763	4749	32	25	21092	3.46981	BRCA1,CDKN2A,CEBPB,DDIT3,FOXO1,HIF1A,HMG20A,MED1,MITF,MYC,NFKBIA,NPM1,NUPR1,PML,PPARGC1A,RB1,SIRT1,SMAD3,SMAD7,STAT3,TCF7,TEAD2,TP53,TP63,YAP1
GO:BP	positive regulation of multicellular organismal process	GO:0051240	6.81556	1507	32	16	21092	6.99801	BRCA1,CEBPB,DDIT3,EPAS1,HIF1A,MED1,MYC,PPARGC1A,RB1,SIRT1,SMAD3,SMAD7,SP1,STAT3,TP63,YAP1
GO:BP	multicellular organismal process	GO:0032501	6.69626	7463	32	29	21092	2.56125	BRCA1,CDKN2A,CEBPB,DDIT3,EPAS1,ESRRA,FOXO1,HIF1A,HMG20A,MED1,MITF,MYC,NFKBIA,NKX2-3,NUPR1,PML,PPARGC1A,RB1,SIRT1,SMAD3,SMAD7,SP1,STAT3,TCF7,TEAD2,TFEB,TP53,TP63,YAP1
GO:BP	negative regulation of metabolic process	GO:0009892	6.68309	3575	32	22	21092	4.05615	BRCA1,CDKN2A,CEBPB,DDIT3,FOXO1,HIF1A,HMG20A,MED1,MITF,MYC,NPM1,NUPR1,PML,RB1,SIRT1,SMAD3,SMAD7,STAT3,TCF7,TP53,TP63,YAP1
GO:BP	cellular response to stimulus	GO:0051716	6.64676	7494	32	29	21092	2.55066	BRCA1,CDKN2A,CEBPB,DDIT3,EPAS1,ERG,ESRRA,FOXO1,HIF1A,MED1,MITF,MYC,NFKBIA,NPM1,NUPR1,PML,PPARGC1A,RB1,SIRT1,SMAD3,SMAD7,SP1,STAT3,TCF7,TEAD2,TFEB,TP53,TP63,YAP1
GO:BP	intracellular receptor signaling pathway	GO:0030522	6.56218	266	32	9	21092	22.3012	BRCA1,ESRRA,MED1,NFKBIA,PML,SIRT1,STAT3,TP63,YAP1
GO:BP	signal transduction by p53 class mediator	GO:0072331	6.49865	176	32	8	21092	29.9602	CDKN2A,MYC,NPM1,NUPR1,PML,SIRT1,TP53,TP63
GO:BP	response to endogenous stimulus	GO:0009719	6.46062	1592	32	16	21092	6.62437	BRCA1,CEBPB,DDIT3,ESRRA,FOXO1,MED1,PML,RB1,SIRT1,SMAD3,SMAD7,SP1,STAT3,TP53,TP63,YAP1
GO:BP	positive regulation of developmental process	GO:0051094	6.4441	1337	32	15	21092	7.39482	BRCA1,CEBPB,HIF1A,MED1,MYC,PML,PPARGC1A,RB1,SIRT1,SMAD3,SMAD7,SP1,STAT3,TP63,YAP1
GO:BP	cellular response to endogenous stimulus	GO:0071495	6.39427	1348	32	15	21092	7.33448	BRCA1,CEBPB,ESRRA,FOXO1,MED1,PML,RB1,SIRT1,SMAD3,SMAD7,SP1,STAT3,TP53,TP63,YAP1
GO:BP	negative regulation of macromolecule metabolic process	GO:0010605	6.20318	3357	32	21	21092	4.12321	BRCA1,CDKN2A,CEBPB,DDIT3,FOXO1,HIF1A,HMG20A,MED1,MITF,MYC,NPM1,PML,RB1,SIRT1,SMAD3,SMAD7,STAT3,TCF7,TP53,TP63,YAP1
GO:BP	homeostatic process	GO:0042592	6.09908	1684	32	16	21092	6.26247	CEBPB,DDIT3,EPAS1,FOXO1,HIF1A,MED1,MYC,NKX2-3,NPM1,PML,PPARGC1A,RB1,SIRT1,STAT3,TP63,YAP1
GO:BP	cellular response to oxygen-containing compound	GO:1901701	6.02264	1186	32	14	21092	7.78056	BRCA1,CEBPB,ESRRA,FOXO1,HIF1A,MED1,NFKBIA,RB1,SIRT1,SP1,STAT3,TEAD2,TP53,YAP1
GO:BP	protein localization to nucleus	GO:0034504	5.96197	311	32	9	21092	19.0744	CDKN2A,MED1,NFKBIA,NPM1,PML,SMAD3,STAT3,TP53,YAP1
GO:BP	cell communication	GO:0007154	5.94049	6551	32	27	21092	2.71659	BRCA1,CDKN2A,CEBPB,DDIT3,EPAS1,ERG,ESRRA,FOXO1,HIF1A,MED1,MITF,MYC,NFKBIA,NPM1,NUPR1,PML,RB1,SIRT1,SMAD3,SMAD7,STAT3,TCF7,TEAD2,TFEB,TP53,TP63,YAP1
GO:BP	positive regulation of epithelial cell proliferation	GO:0050679	5.88854	210	32	8	21092	25.1095	HIF1A,MED1,MYC,SIRT1,SP1,STAT3,TP63,YAP1
GO:BP	regulation of cellular catabolic process	GO:0031329	5.86683	787	32	12	21092	10.0502	CDKN2A,DDIT3,FOXO1,HIF1A,NPM1,NUPR1,PML,SIRT1,SMAD7,STAT3,TFEB,TP53
GO:BP	signal transduction	GO:0007165	5.84492	5993	32	26	21092	2.85954	BRCA1,CDKN2A,CEBPB,DDIT3,EPAS1,ERG,ESRRA,FOXO1,HIF1A,MED1,MITF,MYC,NFKBIA,NPM1,NUPR1,PML,RB1,SIRT1,SMAD3,SMAD7,STAT3,TCF7,TEAD2,TP53,TP63,YAP1
GO:BP	regulation of catabolic process	GO:0009894	5.84073	996	32	13	21092	8.60304	CDKN2A,DDIT3,FOXO1,HIF1A,NPM1,NUPR1,PML,SIRT1,SMAD3,SMAD7,STAT3,TFEB,TP53
GO:BP	positive regulation of apoptotic signaling pathway	GO:2001235	5.81877	130	32	7	21092	35.4913	DDIT3,MYC,NUPR1,PML,SIRT1,TP53,TP63
GO:BP	blood vessel morphogenesis	GO:0048514	5.79806	616	32	11	21092	11.7701	BRCA1,EPAS1,HIF1A,MED1,PML,SIRT1,SMAD7,SP1,STAT3,TEAD2,YAP1
GO:BP	myeloid leukocyte differentiation	GO:0002573	5.76	218	32	8	21092	24.1881	CEBPB,ESRRA,MED1,MITF,MYC,NKX2-3,RB1,SIRT1
GO:BP	positive regulation of protein metabolic process	GO:0051247	5.73179	1504	32	15	21092	6.57372	BRCA1,CDKN2A,FOXO1,MYC,NFKBIA,NPM1,NUPR1,PML,PPARGC1A,SIRT1,SMAD3,SMAD7,SP1,STAT3,TP53
GO:BP	cellular response to cytokine stimulus	GO:0071345	5.68228	817	32	12	21092	9.68115	BRCA1,CEBPB,HIF1A,MED1,NFKBIA,PML,SIRT1,SMAD7,STAT3,TCF7,TP53,YAP1
GO:BP	regulation of cellular process	GO:0050794	5.64127	11130	32	32	21092	1.89506	BRCA1,CDKN2A,CEBPB,DDIT3,EPAS1,ERG,ESRRA,FOXO1,HIF1A,HMG20A,MED1,MITF,MYC,NFKBIA,NFYA,NKX2-3,NPM1,NUPR1,PML,PPARGC1A,RB1,SIRT1,SMAD3,SMAD7,SP1,STAT3,TCF7,TEAD2,TFEB,TP53,TP63,YAP1
GO:BP	response to stimulus	GO:0050896	5.62227	9000	32	30	21092	2.19708	BRCA1,CDKN2A,CEBPB,DDIT3,EPAS1,ERG,ESRRA,FOXO1,HIF1A,MED1,MITF,MYC,NFKBIA,NKX2-3,NPM1,NUPR1,PML,PPARGC1A,RB1,SIRT1,SMAD3,SMAD7,SP1,STAT3,TCF7,TEAD2,TFEB,TP53,TP63,YAP1
GO:BP	immune system process	GO:0002376	5.53629	2842	32	19	21092	4.40654	CDKN2A,CEBPB,EPAS1,ESRRA,HIF1A,MED1,MITF,MYC,NFKBIA,NKX2-3,PML,RB1,SIRT1,SMAD3,SMAD7,STAT3,TCF7,TFEB,TP53
GO:BP	fat cell differentiation	GO:0045444	5.50251	235	32	8	21092	22.4383	CEBPB,DDIT3,FOXO1,MED1,PPARGC1A,SIRT1,SMAD3,YAP1
GO:BP	animal organ morphogenesis	GO:0009887	5.48153	1066	32	13	21092	8.03811	CEBPB,HIF1A,MED1,MYC,NKX2-3,PML,SMAD3,SMAD7,STAT3,TEAD2,TP53,TP63,YAP1
GO:BP	regulation of growth	GO:0040008	5.40863	671	32	11	21092	10.8053	CDKN2A,HIF1A,NPM1,PML,RB1,SIRT1,SMAD3,SMAD7,STAT3,TP53,YAP1
GO:BP	intrinsic apoptotic signaling pathway by p53 class mediator	GO:0072332	5.36869	82	32	6	21092	48.2287	MYC,NUPR1,PML,SIRT1,TP53,TP63
GO:BP	neuron death	GO:0070997	5.36231	364	32	9	21092	16.297	CEBPB,DDIT3,HIF1A,NUPR1,PPARGC1A,RB1,SIRT1,TP53,TP63
GO:BP	positive regulation of response to stimulus	GO:0048584	5.33516	2214	32	17	21092	5.06103	BRCA1,CDKN2A,CEBPB,DDIT3,ESRRA,HIF1A,MED1,MYC,NFKBIA,NUPR1,PML,SIRT1,SMAD3,STAT3,TP53,TP63,YAP1
GO:BP	cellular response to DNA damage stimulus	GO:0006974	5.30627	882	32	12	21092	8.96769	BRCA1,CDKN2A,DDIT3,FOXO1,MYC,NPM1,NUPR1,PML,SIRT1,TP53,TP63,YAP1
GO:BP	neuron apoptotic process	GO:0051402	5.26381	252	32	8	21092	20.9246	CEBPB,DDIT3,HIF1A,NUPR1,PPARGC1A,RB1,TP53,TP63
GO:BP	regulation of signal transduction	GO:0009966	5.2139	2968	32	19	21092	4.21947	BRCA1,CDKN2A,DDIT3,FOXO1,HIF1A,MED1,MYC,NFKBIA,NPM1,NUPR1,PML,RB1,SIRT1,SMAD3,SMAD7,STAT3,TP53,TP63,YAP1
GO:BP	response to cytokine	GO:0034097	5.17494	906	32	12	21092	8.73013	BRCA1,CEBPB,HIF1A,MED1,NFKBIA,PML,SIRT1,SMAD7,STAT3,TCF7,TP53,YAP1
GO:BP	regulation of cellular response to stress	GO:0080135	5.13991	712	32	11	21092	10.1831	BRCA1,CDKN2A,DDIT3,FOXO1,HIF1A,MYC,NPM1,NUPR1,PML,SIRT1,TP53
GO:BP	intracellular signal transduction	GO:0035556	5.13752	2627	32	18	21092	4.51627	BRCA1,CDKN2A,CEBPB,DDIT3,FOXO1,HIF1A,MYC,NFKBIA,NPM1,NUPR1,PML,RB1,SIRT1,SMAD3,TEAD2,TP53,TP63,YAP1
GO:BP	multicellular organismal homeostasis	GO:0048871	5.09644	542	32	10	21092	12.161	CEBPB,DDIT3,EPAS1,FOXO1,PPARGC1A,RB1,SIRT1,STAT3,TP63,YAP1
GO:BP	anatomical structure formation involved in morphogenesis	GO:0048646	5.05111	1157	32	13	21092	7.4059	BRCA1,EPAS1,HIF1A,MED1,PML,SIRT1,SMAD3,SP1,STAT3,TEAD2,TP53,TP63,YAP1
GO:BP	signaling	GO:0023052	5.02273	6492	32	26	21092	2.63975	BRCA1,CDKN2A,CEBPB,DDIT3,EPAS1,ERG,ESRRA,FOXO1,HIF1A,MED1,MITF,MYC,NFKBIA,NPM1,NUPR1,PML,RB1,SIRT1,SMAD3,SMAD7,STAT3,TCF7,TEAD2,TP53,TP63,YAP1
GO:BP	negative regulation of biological process	GO:0048519	4.98622	5918	32	25	21092	2.78441	BRCA1,CDKN2A,CEBPB,DDIT3,FOXO1,HIF1A,HMG20A,MED1,MITF,MYC,NFKBIA,NPM1,NUPR1,PML,PPARGC1A,RB1,SIRT1,SMAD3,SMAD7,STAT3,TCF7,TEAD2,TP53,TP63,YAP1
GO:BP	negative regulation of DNA-binding transcription factor activity	GO:0043433	4.95154	173	32	7	21092	26.6698	CDKN2A,DDIT3,NFKBIA,NUPR1,RB1,SIRT1,SMAD7
GO:BP	anatomical structure morphogenesis	GO:0009653	4.88825	2722	32	18	21092	4.35865	BRCA1,CEBPB,EPAS1,HIF1A,MED1,MYC,NKX2-3,PML,RB1,SIRT1,SMAD3,SMAD7,SP1,STAT3,TEAD2,TP53,TP63,YAP1
GO:BP	cellular senescence	GO:0090398	4.87136	99	32	6	21092	39.947	CDKN2A,NPM1,PML,SIRT1,TP53,TP63
GO:BP	positive regulation of miRNA transcription	GO:1902895	4.86744	46	32	5	21092	71.644	HIF1A,MYC,SMAD3,STAT3,TP53
GO:BP	temperature homeostasis	GO:0001659	4.86567	178	32	7	21092	25.9206	CEBPB,DDIT3,EPAS1,FOXO1,PPARGC1A,RB1,STAT3
GO:BP	growth	GO:0040007	4.83235	972	32	12	21092	8.13735	CDKN2A,HIF1A,MED1,NPM1,PML,RB1,SIRT1,SMAD3,SMAD7,STAT3,TP53,YAP1
GO:BP	regulation of response to stimulus	GO:0048583	4.82745	3970	32	21	21092	3.48656	BRCA1,CDKN2A,CEBPB,DDIT3,ESRRA,FOXO1,HIF1A,MED1,MYC,NFKBIA,NPM1,NUPR1,PML,RB1,SIRT1,SMAD3,SMAD7,STAT3,TP53,TP63,YAP1
GO:BP	intrinsic apoptotic signaling pathway in response to DNA damage by p53 class mediator	GO:0042771	4.81905	47	32	5	21092	70.1197	NUPR1,PML,SIRT1,TP53,TP63
GO:BP	regulation of carbohydrate metabolic process	GO:0006109	4.79877	182	32	7	21092	25.351	FOXO1,HIF1A,NUPR1,PPARGC1A,SIRT1,STAT3,TP53
GO:BP	regulation of transcription from RNA polymerase II promoter in response to stress	GO:0043618	4.77174	48	32	5	21092	68.6589	CEBPB,DDIT3,EPAS1,HIF1A,TP53
GO:BP	regulation of immune system process	GO:0002682	4.74707	1488	32	14	21092	6.20144	CDKN2A,CEBPB,ESRRA,HIF1A,MED1,MITF,MYC,NFKBIA,RB1,SIRT1,SMAD3,SMAD7,STAT3,TCF7
GO:BP	regulation of cell growth	GO:0001558	4.74159	429	32	9	21092	13.8278	CDKN2A,NPM1,PML,RB1,SIRT1,SMAD3,SMAD7,TP53,YAP1
GO:BP	regulation of signal transduction by p53 class mediator	GO:1901796	4.71689	105	32	6	21092	37.6643	CDKN2A,MYC,NPM1,PML,SIRT1,TP53
GO:BP	cellular response to hormone stimulus	GO:0032870	4.7103	595	32	10	21092	11.0777	BRCA1,ESRRA,FOXO1,MED1,RB1,SIRT1,SP1,STAT3,TP63,YAP1
GO:BP	intrinsic apoptotic signaling pathway in response to DNA damage	GO:0008630	4.66744	107	32	6	21092	36.9603	BRCA1,NUPR1,PML,SIRT1,TP53,TP63
GO:BP	positive regulation of miRNA metabolic process	GO:2000630	4.59238	52	32	5	21092	63.3774	HIF1A,MYC,SMAD3,STAT3,TP53
GO:BP	negative regulation of fat cell differentiation	GO:0045599	4.59238	52	32	5	21092	63.3774	DDIT3,FOXO1,SIRT1,SMAD3,YAP1
GO:BP	regulation of protein modification process	GO:0031399	4.53854	1545	32	14	21092	5.97265	BRCA1,CDKN2A,EPAS1,HIF1A,HMG20A,NFYA,NPM1,NUPR1,PML,PPARGC1A,RB1,SIRT1,SMAD7,TP53
GO:BP	regulation of DNA-templated transcription in response to stress	GO:0043620	4.50807	54	32	5	21092	61.0301	CEBPB,DDIT3,EPAS1,HIF1A,TP53
GO:BP	regulation of leukocyte differentiation	GO:1902105	4.50663	315	32	8	21092	16.7397	CDKN2A,CEBPB,ESRRA,MITF,MYC,RB1,SMAD7,TCF7
GO:BP	embryonic organ development	GO:0048568	4.49613	458	32	9	21092	12.9522	CEBPB,EPAS1,HIF1A,MED1,SMAD3,TEAD2,TFEB,TP53,YAP1
GO:BP	regulation of biological quality	GO:0065008	4.42309	3726	32	20	21092	3.53798	CDKN2A,CEBPB,DDIT3,EPAS1,FOXO1,HIF1A,MED1,MYC,NKX2-3,NPM1,PML,PPARGC1A,RB1,SIRT1,SMAD3,SMAD7,STAT3,TP53,TP63,YAP1
GO:BP	regulation of protein stability	GO:0031647	4.41166	324	32	8	21092	16.2747	CDKN2A,NPM1,PML,PPARGC1A,SIRT1,SMAD3,SMAD7,TP53
GO:BP	regulation of small molecule metabolic process	GO:0062012	4.40128	325	32	8	21092	16.2246	BRCA1,FOXO1,HIF1A,NUPR1,PPARGC1A,SIRT1,STAT3,TP53
GO:BP	mononuclear cell differentiation	GO:1903131	4.39935	470	32	9	21092	12.6215	CDKN2A,CEBPB,MED1,MYC,NKX2-3,SMAD7,STAT3,TCF7,TP53
GO:BP	cellular metabolic process	GO:0044237	4.3993	12169	32	32	21092	1.73326	BRCA1,CDKN2A,CEBPB,DDIT3,EPAS1,ERG,ESRRA,FOXO1,HIF1A,HMG20A,MED1,MITF,MYC,NFKBIA,NFYA,NKX2-3,NPM1,NUPR1,PML,PPARGC1A,RB1,SIRT1,SMAD3,SMAD7,SP1,STAT3,TCF7,TEAD2,TFEB,TP53,TP63,YAP1
GO:BP	nitrogen compound metabolic process	GO:0006807	4.35363	12209	32	32	21092	1.72758	BRCA1,CDKN2A,CEBPB,DDIT3,EPAS1,ERG,ESRRA,FOXO1,HIF1A,HMG20A,MED1,MITF,MYC,NFKBIA,NFYA,NKX2-3,NPM1,NUPR1,PML,PPARGC1A,RB1,SIRT1,SMAD3,SMAD7,SP1,STAT3,TCF7,TEAD2,TFEB,TP53,TP63,YAP1
GO:BP	response to oxygen levels	GO:0070482	4.33969	331	32	8	21092	15.9305	EPAS1,FOXO1,HIF1A,MYC,PML,SIRT1,SMAD3,TP53
GO:BP	cellular response to chemical stress	GO:0062197	4.33969	331	32	8	21092	15.9305	DDIT3,EPAS1,FOXO1,HIF1A,PML,PPARGC1A,SIRT1,TP53
GO:BP	nuclear transport	GO:0051169	4.33969	331	32	8	21092	15.9305	CDKN2A,MED1,NFKBIA,NPM1,PML,SMAD3,STAT3,TP53
GO:BP	nucleocytoplasmic transport	GO:0006913	4.33969	331	32	8	21092	15.9305	CDKN2A,MED1,NFKBIA,NPM1,PML,SMAD3,STAT3,TP53
GO:BP	protein stabilization	GO:0050821	4.32719	213	32	7	21092	21.6614	CDKN2A,NPM1,PML,PPARGC1A,SMAD3,SMAD7,TP53
GO:BP	regulation of cell communication	GO:0010646	4.29641	3363	32	19	21092	3.72387	BRCA1,CDKN2A,DDIT3,FOXO1,HIF1A,MED1,MYC,NFKBIA,NPM1,NUPR1,PML,RB1,SIRT1,SMAD3,SMAD7,STAT3,TP53,TP63,YAP1
GO:BP	positive regulation of intrinsic apoptotic signaling pathway	GO:2001244	4.27358	60	32	5	21092	54.9271	DDIT3,MYC,NUPR1,SIRT1,TP53
GO:BP	regulation of miRNA transcription	GO:1902893	4.27358	60	32	5	21092	54.9271	HIF1A,MYC,SMAD3,STAT3,TP53
GO:BP	regulation of signaling	GO:0023051	4.27267	3374	32	19	21092	3.71173	BRCA1,CDKN2A,DDIT3,FOXO1,HIF1A,MED1,MYC,NFKBIA,NPM1,NUPR1,PML,RB1,SIRT1,SMAD3,SMAD7,STAT3,TP53,TP63,YAP1
GO:BP	miRNA transcription	GO:0061614	4.2369	61	32	5	21092	54.0266	HIF1A,MYC,SMAD3,STAT3,TP53
GO:BP	chordate embryonic development	GO:0043009	4.22261	670	32	10	21092	9.83769	BRCA1,CEBPB,EPAS1,HIF1A,MED1,SMAD3,TEAD2,TFEB,TP53,YAP1
GO:BP	macromolecule metabolic process	GO:0043170	4.21641	12330	32	32	21092	1.71062	BRCA1,CDKN2A,CEBPB,DDIT3,EPAS1,ERG,ESRRA,FOXO1,HIF1A,HMG20A,MED1,MITF,MYC,NFKBIA,NFYA,NKX2-3,NPM1,NUPR1,PML,PPARGC1A,RB1,SIRT1,SMAD3,SMAD7,SP1,STAT3,TCF7,TEAD2,TFEB,TP53,TP63,YAP1
GO:BP	cell growth	GO:0016049	4.19089	497	32	9	21092	11.9359	CDKN2A,NPM1,PML,RB1,SIRT1,SMAD3,SMAD7,TP53,YAP1
GO:BP	regulation of autophagy	GO:0010506	4.19075	346	32	8	21092	15.2399	DDIT3,FOXO1,HIF1A,NUPR1,SIRT1,STAT3,TFEB,TP53
GO:BP	regulation of cell cycle	GO:0051726	4.18713	1111	32	12	21092	7.11926	BRCA1,CDKN2A,MED1,MYC,NPM1,NUPR1,PML,RB1,SIRT1,STAT3,TP53,TP63
GO:BP	regulation of biological process	GO:0050789	4.18146	12361	32	32	21092	1.70633	BRCA1,CDKN2A,CEBPB,DDIT3,EPAS1,ERG,ESRRA,FOXO1,HIF1A,HMG20A,MED1,MITF,MYC,NFKBIA,NFYA,NKX2-3,NPM1,NUPR1,PML,PPARGC1A,RB1,SIRT1,SMAD3,SMAD7,SP1,STAT3,TCF7,TEAD2,TFEB,TP53,TP63,YAP1
GO:BP	intrinsic apoptotic signaling pathway in response to endoplasmic reticulum stress	GO:0070059	4.1654	63	32	5	21092	52.3115	CEBPB,DDIT3,PML,SIRT1,TP53
GO:BP	response to oxygen-containing compound	GO:1901700	4.15936	1655	32	14	21092	5.57568	BRCA1,CEBPB,ESRRA,FOXO1,HIF1A,MED1,NFKBIA,RB1,SIRT1,SP1,STAT3,TEAD2,TP53,YAP1
GO:BP	positive regulation of apoptotic process	GO:0043065	4.13144	505	32	9	21092	11.7468	CDKN2A,DDIT3,FOXO1,MYC,NUPR1,PML,SIRT1,TP53,TP63
GO:BP	digestive tract development	GO:0048565	4.10032	133	32	6	21092	29.735	HIF1A,NKX2-3,RB1,SMAD3,TP63,YAP1
GO:BP	embryo development ending in birth or egg hatching	GO:0009792	4.09065	692	32	10	21092	9.52493	BRCA1,CEBPB,EPAS1,HIF1A,MED1,SMAD3,TEAD2,TFEB,TP53,YAP1
GO:BP	regulation of fat cell differentiation	GO:0045598	4.08089	134	32	6	21092	29.5131	CEBPB,DDIT3,FOXO1,SIRT1,SMAD3,YAP1
GO:BP	cellular response to nitrogen compound	GO:1901699	4.07888	694	32	10	21092	9.49748	BRCA1,CEBPB,ESRRA,FOXO1,NPM1,RB1,SIRT1,SP1,STAT3,TP53
GO:BP	response to abiotic stimulus	GO:0009628	4.0721	1138	32	12	21092	6.95035	BRCA1,EPAS1,FOXO1,HIF1A,MYC,NFKBIA,NPM1,PML,SIRT1,SMAD3,TP53,YAP1
GO:BP	protein acetylation	GO:0006473	4.05968	233	32	7	21092	19.802	BRCA1,FOXO1,NFYA,NUPR1,PML,PPARGC1A,SIRT1
GO:BP	response to lipid	GO:0033993	4.04619	909	32	11	21092	7.97621	BRCA1,CEBPB,ESRRA,FOXO1,MED1,NFKBIA,SIRT1,STAT3,TEAD2,TP63,YAP1
GO:BP	positive regulation of programmed cell death	GO:0043068	4.04413	517	32	9	21092	11.4741	CDKN2A,DDIT3,FOXO1,MYC,NUPR1,PML,SIRT1,TP53,TP63
GO:BP	response to growth factor	GO:0070848	4.03216	702	32	10	21092	9.38925	DDIT3,HIF1A,MED1,MYC,PML,SIRT1,SMAD3,SMAD7,STAT3,TP53
GO:BP	fibroblast apoptotic process	GO:0044346	4.01611	25	32	4	21092	105.46	MYC,NUPR1,TP53,TP63
GO:BP	positive regulation of transcription from RNA polymerase II promoter in response to stress	GO:0036003	4.01611	25	32	4	21092	105.46	CEBPB,DDIT3,HIF1A,TP53
GO:BP	positive regulation of proteolysis	GO:0045862	4.0116	365	32	8	21092	14.4466	CDKN2A,MYC,NUPR1,PML,SIRT1,SMAD3,SMAD7,STAT3
GO:BP	steroid hormone mediated signaling pathway	GO:0043401	4.00463	138	32	6	21092	28.6576	BRCA1,ESRRA,MED1,SIRT1,TP63,YAP1
GO:BP	regulation of cell cycle process	GO:0010564	3.97456	712	32	10	21092	9.25737	BRCA1,CDKN2A,MED1,MYC,NPM1,PML,RB1,SIRT1,TP53,TP63
GO:BP	protein metabolic process	GO:0019538	3.91885	5462	32	23	21092	2.77552	BRCA1,CDKN2A,DDIT3,EPAS1,ERG,FOXO1,HIF1A,HMG20A,MYC,NFKBIA,NFYA,NPM1,NUPR1,PML,PPARGC1A,RB1,SIRT1,SMAD3,SMAD7,SP1,STAT3,TP53,TP63
GO:BP	response to ionizing radiation	GO:0010212	3.9125	143	32	6	21092	27.6556	BRCA1,MYC,PML,SIRT1,TP53,YAP1
GO:BP	regulation of miRNA metabolic process	GO:2000628	3.90138	71	32	5	21092	46.4173	HIF1A,MYC,SMAD3,STAT3,TP53
GO:BP	digestive system development	GO:0055123	3.89448	144	32	6	21092	27.4635	HIF1A,NKX2-3,RB1,SMAD3,TP63,YAP1
GO:BP	stem cell differentiation	GO:0048863	3.88638	247	32	7	21092	18.6797	HIF1A,MED1,STAT3,TEAD2,TP53,TP63,YAP1
GO:BP	negative regulation of growth	GO:0045926	3.88638	247	32	7	21092	18.6797	CDKN2A,HIF1A,PML,RB1,SIRT1,SMAD3,TP53
GO:BP	regulation of proteolysis	GO:0030162	3.8564	733	32	10	21092	8.99216	CDKN2A,MYC,NUPR1,PML,SIRT1,SMAD3,SMAD7,STAT3,TP53,TP63
GO:BP	negative regulation of cell cycle	GO:0045786	3.84207	384	32	8	21092	13.7318	BRCA1,CDKN2A,NPM1,NUPR1,PML,RB1,SIRT1,TP53
GO:BP	regulation of intracellular steroid hormone receptor signaling pathway	GO:0033143	3.84024	73	32	5	21092	45.1455	BRCA1,MED1,SIRT1,TP63,YAP1
GO:BP	regulation of protein modification by small protein conjugation or removal	GO:1903320	3.81524	253	32	7	21092	18.2367	BRCA1,CDKN2A,EPAS1,HIF1A,HMG20A,NPM1,SMAD7
GO:BP	heart morphogenesis	GO:0003007	3.79193	255	32	7	21092	18.0936	HIF1A,MED1,SMAD3,SMAD7,TEAD2,TP53,YAP1
GO:BP	epithelium development	GO:0060429	3.78741	1208	32	12	21092	6.5476	CEBPB,EPAS1,HIF1A,MED1,MYC,PML,SMAD3,SMAD7,TEAD2,TP53,TP63,YAP1
GO:BP	primary metabolic process	GO:0044238	3.78529	12718	32	32	21092	1.65844	BRCA1,CDKN2A,CEBPB,DDIT3,EPAS1,ERG,ESRRA,FOXO1,HIF1A,HMG20A,MED1,MITF,MYC,NFKBIA,NFYA,NKX2-3,NPM1,NUPR1,PML,PPARGC1A,RB1,SIRT1,SMAD3,SMAD7,SP1,STAT3,TCF7,TEAD2,TFEB,TP53,TP63,YAP1
GO:BP	regulation of cellular carbohydrate metabolic process	GO:0010675	3.75483	152	32	6	21092	26.0181	FOXO1,NUPR1,PPARGC1A,SIRT1,STAT3,TP53
GO:BP	cell surface receptor signaling pathway	GO:0007166	3.75036	2816	32	17	21092	3.97909	BRCA1,DDIT3,FOXO1,HIF1A,MED1,MITF,NFKBIA,PML,RB1,SIRT1,SMAD3,SMAD7,STAT3,TCF7,TP53,TP63,YAP1
GO:BP	DNA damage response, signal transduction by p53 class mediator	GO:0030330	3.72304	77	32	5	21092	42.8003	CDKN2A,NPM1,PML,SIRT1,TP53
GO:BP	regulation of peptidyl-lysine acetylation	GO:2000756	3.6668	79	32	5	21092	41.7168	BRCA1,NFYA,PML,PPARGC1A,SIRT1
GO:BP	in utero embryonic development	GO:0001701	3.66475	405	32	8	21092	13.0198	CEBPB,EPAS1,HIF1A,MED1,SMAD3,TFEB,TP53,YAP1
GO:BP	negative regulation of transferase activity	GO:0051348	3.65594	267	32	7	21092	17.2804	CDKN2A,NPM1,PML,RB1,SIRT1,SMAD7,TP53
GO:BP	negative regulation of signal transduction	GO:0009968	3.65185	1243	32	12	21092	6.36323	BRCA1,DDIT3,FOXO1,HIF1A,MYC,NFKBIA,RB1,SIRT1,SMAD7,TP53,TP63,YAP1
GO:BP	positive regulation of signal transduction	GO:0009967	3.63271	1523	32	13	21092	5.62615	CDKN2A,DDIT3,HIF1A,MED1,MYC,NUPR1,PML,SIRT1,SMAD3,STAT3,TP53,TP63,YAP1
GO:BP	positive regulation of cell death	GO:0010942	3.59342	584	32	9	21092	10.1577	CDKN2A,DDIT3,FOXO1,MYC,NUPR1,PML,SIRT1,TP53,TP63
GO:BP	connective tissue development	GO:0061448	3.57955	274	32	7	21092	16.839	ESRRA,HIF1A,PPARGC1A,RB1,SIRT1,SMAD3,SMAD7
GO:BP	protein acylation	GO:0043543	3.56881	275	32	7	21092	16.7777	BRCA1,FOXO1,NFYA,NUPR1,PML,PPARGC1A,SIRT1
GO:BP	negative regulation of phosphate metabolic process	GO:0045936	3.56777	417	32	8	21092	12.6451	CDKN2A,NPM1,NUPR1,RB1,SIRT1,SMAD7,STAT3,TP53
GO:BP	negative regulation of phosphorus metabolic process	GO:0010563	3.55982	418	32	8	21092	12.6148	CDKN2A,NPM1,NUPR1,RB1,SIRT1,SMAD7,STAT3,TP53
GO:BP	cellular response to oxidative stress	GO:0034599	3.54744	277	32	7	21092	16.6566	EPAS1,FOXO1,HIF1A,PML,PPARGC1A,SIRT1,TP53
GO:BP	embryonic heart tube development	GO:0035050	3.53246	84	32	5	21092	39.2336	HIF1A,MED1,SMAD3,TEAD2,YAP1
GO:BP	cellular response to lipid	GO:0071396	3.52476	595	32	9	21092	9.96996	BRCA1,CEBPB,ESRRA,MED1,NFKBIA,SIRT1,TEAD2,TP63,YAP1
GO:BP	response to oxidative stress	GO:0006979	3.52039	423	32	8	21092	12.4657	EPAS1,FOXO1,HIF1A,PML,PPARGC1A,SIRT1,SP1,TP53
GO:BP	cellular response to oxygen levels	GO:0071453	3.51256	167	32	6	21092	23.6811	EPAS1,FOXO1,HIF1A,MYC,SIRT1,TP53
GO:BP	protein import into nucleus	GO:0006606	3.49723	168	32	6	21092	23.5402	MED1,NFKBIA,PML,SMAD3,STAT3,TP53
GO:BP	regulation of intrinsic apoptotic signaling pathway	GO:2001242	3.49723	168	32	6	21092	23.5402	DDIT3,HIF1A,MYC,NUPR1,SIRT1,TP53
GO:BP	positive regulation of endopeptidase activity	GO:0010950	3.48199	169	32	6	21092	23.4009	CDKN2A,MYC,PML,SIRT1,SMAD3,STAT3
GO:BP	miRNA metabolic process	GO:0010586	3.48104	86	32	5	21092	38.3212	HIF1A,MYC,SMAD3,STAT3,TP53
GO:BP	negative regulation of multicellular organismal process	GO:0051241	3.47465	1035	32	11	21092	7.00519	CDKN2A,DDIT3,FOXO1,HIF1A,MYC,PML,RB1,SMAD3,SMAD7,TP53,TP63
GO:BP	import into nucleus	GO:0051170	3.43683	172	32	6	21092	22.9927	MED1,NFKBIA,PML,SMAD3,STAT3,TP53
GO:BP	response to hypoxia	GO:0001666	3.42258	289	32	7	21092	15.965	EPAS1,HIF1A,MYC,PML,SIRT1,SMAD3,TP53
GO:BP	embryonic placenta development	GO:0001892	3.40622	89	32	5	21092	37.0295	CEBPB,EPAS1,HIF1A,MED1,TFEB
GO:BP	biological regulation	GO:0065007	3.37776	13096	32	32	21092	1.61057	BRCA1,CDKN2A,CEBPB,DDIT3,EPAS1,ERG,ESRRA,FOXO1,HIF1A,HMG20A,MED1,MITF,MYC,NFKBIA,NFYA,NKX2-3,NPM1,NUPR1,PML,PPARGC1A,RB1,SIRT1,SMAD3,SMAD7,SP1,STAT3,TCF7,TEAD2,TFEB,TP53,TP63,YAP1
GO:BP	negative regulation of response to stimulus	GO:0048585	3.3704	1604	32	13	21092	5.34204	BRCA1,DDIT3,FOXO1,HIF1A,MYC,NFKBIA,RB1,SIRT1,SMAD3,SMAD7,TP53,TP63,YAP1
GO:BP	regulation of intracellular estrogen receptor signaling pathway	GO:0033146	3.35312	36	32	4	21092	73.2361	BRCA1,MED1,TP63,YAP1
GO:BP	regulation of protein acetylation	GO:1901983	3.33397	92	32	5	21092	35.822	BRCA1,NFYA,PML,PPARGC1A,SIRT1
GO:BP	tissue morphogenesis	GO:0048729	3.3093	631	32	9	21092	9.40115	HIF1A,MED1,MYC,PML,SMAD3,SMAD7,TEAD2,TP63,YAP1
GO:BP	response to radiation	GO:0009314	3.30836	451	32	8	21092	11.6918	BRCA1,HIF1A,MYC,NPM1,PML,SIRT1,TP53,YAP1
GO:BP	response to decreased oxygen levels	GO:0036293	3.29334	302	32	7	21092	15.2777	EPAS1,HIF1A,MYC,PML,SIRT1,SMAD3,TP53
GO:BP	regulation of histone modification	GO:0031056	3.27804	183	32	6	21092	21.6107	BRCA1,NFYA,PML,PPARGC1A,SIRT1,TP53
GO:BP	cellular response to organonitrogen compound	GO:0071417	3.26896	638	32	9	21092	9.298	BRCA1,CEBPB,ESRRA,FOXO1,RB1,SIRT1,SP1,STAT3,TP53
GO:BP	negative regulation of cell communication	GO:0010648	3.25553	1352	32	12	21092	5.85022	BRCA1,DDIT3,FOXO1,HIF1A,MYC,NFKBIA,RB1,SIRT1,SMAD7,TP53,TP63,YAP1
GO:BP	signal transduction in response to DNA damage	GO:0042770	3.25025	185	32	6	21092	21.377	BRCA1,CDKN2A,NPM1,PML,SIRT1,TP53
GO:BP	negative regulation of signaling	GO:0023057	3.23822	1357	32	12	21092	5.82867	BRCA1,DDIT3,FOXO1,HIF1A,MYC,NFKBIA,RB1,SIRT1,SMAD7,TP53,TP63,YAP1
GO:BP	response to hormone	GO:0009725	3.2263	857	32	10	21092	7.69107	BRCA1,ESRRA,FOXO1,MED1,RB1,SIRT1,SP1,STAT3,TP63,YAP1
GO:BP	positive regulation of peptidase activity	GO:0010952	3.22277	187	32	6	21092	21.1484	CDKN2A,MYC,PML,SIRT1,SMAD3,STAT3
GO:BP	regulation of nucleotide metabolic process	GO:0006140	3.21886	97	32	5	21092	33.9755	HIF1A,NUPR1,PPARGC1A,STAT3,TP53
GO:BP	regulation of DNA damage response, signal transduction by p53 class mediator	GO:0043516	3.20952	39	32	4	21092	67.6026	CDKN2A,NPM1,SIRT1,TP53
GO:BP	negative regulation of cell growth	GO:0030308	3.19559	189	32	6	21092	20.9246	CDKN2A,PML,RB1,SIRT1,SMAD3,TP53
GO:BP	organonitrogen compound metabolic process	GO:1901564	3.18909	6522	32	24	21092	2.42548	BRCA1,CDKN2A,DDIT3,EPAS1,ERG,FOXO1,HIF1A,HMG20A,MED1,MYC,NFKBIA,NFYA,NPM1,NUPR1,PML,PPARGC1A,RB1,SIRT1,SMAD3,SMAD7,SP1,STAT3,TP53,TP63
GO:BP	cellular response to radiation	GO:0071478	3.18212	190	32	6	21092	20.8145	BRCA1,MYC,NPM1,SIRT1,TP53,YAP1
GO:BP	regulation of response to DNA damage stimulus	GO:2001020	3.17916	314	32	7	21092	14.6939	BRCA1,CDKN2A,MYC,NPM1,PML,SIRT1,TP53
GO:BP	negative regulation of small molecule metabolic process	GO:0062014	3.17454	99	32	5	21092	33.2891	BRCA1,NUPR1,SIRT1,STAT3,TP53
GO:BP	response to nitrogen compound	GO:1901698	3.14255	1117	32	11	21092	6.49094	BRCA1,CEBPB,ESRRA,FOXO1,NFKBIA,NPM1,RB1,SIRT1,SP1,STAT3,TP53
GO:BP	positive regulation of cell differentiation	GO:0045597	3.13408	877	32	10	21092	7.51568	CEBPB,HIF1A,MED1,RB1,SIRT1,SMAD3,SMAD7,STAT3,TP63,YAP1
GO:BP	regulation of neuron death	GO:1901214	3.10558	322	32	7	21092	14.3288	CEBPB,DDIT3,HIF1A,NUPR1,PPARGC1A,SIRT1,TP53
GO:BP	hormone-mediated signaling pathway	GO:0009755	3.08982	197	32	6	21092	20.0749	BRCA1,ESRRA,MED1,SIRT1,TP63,YAP1
GO:BP	embryo development	GO:0009790	3.07329	1135	32	11	21092	6.388	BRCA1,CEBPB,EPAS1,HIF1A,MED1,SMAD3,TEAD2,TFEB,TP53,TP63,YAP1
GO:BP	response to peptide	GO:1901652	3.04212	489	32	8	21092	10.7832	ESRRA,FOXO1,NFKBIA,RB1,SIRT1,SP1,STAT3,TP53
GO:BP	protein localization to organelle	GO:0033365	3.03912	1144	32	11	21092	6.33774	CDKN2A,DDIT3,MED1,NFKBIA,NPM1,PML,RB1,SMAD3,STAT3,TP53,YAP1
GO:BP	energy homeostasis	GO:0097009	3.03515	43	32	4	21092	61.314	FOXO1,PPARGC1A,SIRT1,STAT3
GO:BP	positive regulation of cell communication	GO:0010647	3.02567	1718	32	13	21092	4.98756	CDKN2A,DDIT3,HIF1A,MED1,MYC,NUPR1,PML,SIRT1,SMAD3,STAT3,TP53,TP63,YAP1
GO:BP	positive regulation of signaling	GO:0023056	3.01405	1722	32	13	21092	4.97597	CDKN2A,DDIT3,HIF1A,MED1,MYC,NUPR1,PML,SIRT1,SMAD3,STAT3,TP53,TP63,YAP1
GO:BP	regulation of cysteine-type endopeptidase activity involved in apoptotic process	GO:0043281	3.01341	203	32	6	21092	19.4815	CDKN2A,MYC,PML,SIRT1,SMAD3,TP63
GO:BP	response to starvation	GO:0042594	3.00091	204	32	6	21092	19.386	DDIT3,FOXO1,PPARGC1A,SIRT1,TFEB,TP53
GO:BP	transforming growth factor beta receptor signaling pathway	GO:0007179	2.98847	205	32	6	21092	19.2915	PML,SIRT1,SMAD3,SMAD7,STAT3,TP53
GO:BP	positive regulation of histone modification	GO:0031058	2.96608	109	32	5	21092	30.2351	BRCA1,PML,PPARGC1A,SIRT1,TP53
GO:BP	epithelial tube morphogenesis	GO:0060562	2.96406	338	32	7	21092	13.6505	HIF1A,MED1,MYC,PML,SMAD3,TEAD2,YAP1
GO:BP	response to organic cyclic compound	GO:0014070	2.95209	918	32	10	21092	7.18001	BRCA1,CEBPB,ESRRA,MED1,NFKBIA,NPM1,SIRT1,STAT3,TP63,YAP1
GO:BP	positive regulation of transcription from RNA polymerase II promoter in response to endoplasmic reticulum stress	GO:1990440	2.90846	12	32	3	21092	164.781	CEBPB,DDIT3,TP53
GO:BP	regulation of organelle organization	GO:0033043	2.90537	1180	32	11	21092	6.14439	BRCA1,HIF1A,MYC,NPM1,NUPR1,PML,PPARGC1A,RB1,SMAD3,TP53,YAP1
GO:BP	cellular response to steroid hormone stimulus	GO:0071383	2.90314	212	32	6	21092	18.6545	BRCA1,ESRRA,MED1,SIRT1,TP63,YAP1
GO:BP	regulation of neuron apoptotic process	GO:0043523	2.8557	216	32	6	21092	18.309	CEBPB,DDIT3,HIF1A,NUPR1,PPARGC1A,TP53
GO:BP	intracellular steroid hormone receptor signaling pathway	GO:0030518	2.81319	117	32	5	21092	28.1677	BRCA1,MED1,SIRT1,TP63,YAP1
GO:BP	cell cycle	GO:0007049	2.8101	1794	32	13	21092	4.77627	BRCA1,CDKN2A,DDIT3,MED1,MYC,NPM1,NUPR1,PML,RB1,SIRT1,STAT3,TP53,TP63
GO:BP	morphogenesis of an epithelium	GO:0002009	2.80965	525	32	8	21092	10.0438	HIF1A,MED1,MYC,PML,SMAD3,TEAD2,TP63,YAP1
GO:BP	angiogenesis	GO:0001525	2.80344	526	32	8	21092	10.0247	BRCA1,EPAS1,HIF1A,MED1,PML,SIRT1,SP1,STAT3
GO:BP	digestive tract morphogenesis	GO:0048546	2.80319	49	32	4	21092	53.8061	HIF1A,NKX2-3,SMAD3,TP63
GO:BP	positive regulation of cell population proliferation	GO:0008284	2.79955	954	32	10	21092	6.90907	HIF1A,MED1,MYC,NPM1,PML,SIRT1,SP1,STAT3,TP63,YAP1
GO:BP	cellular response to peptide	GO:1901653	2.7807	360	32	7	21092	12.8163	ESRRA,FOXO1,RB1,SIRT1,SP1,STAT3,TP53
GO:BP	negative regulation of phosphorylation	GO:0042326	2.77265	361	32	7	21092	12.7808	CDKN2A,NPM1,NUPR1,RB1,SIRT1,SMAD7,STAT3
GO:BP	regulation of cytokine production	GO:0001817	2.76464	733	32	9	21092	8.09294	BRCA1,CEBPB,DDIT3,HIF1A,PML,SIRT1,SMAD3,SMAD7,STAT3
GO:BP	regulation of DNA metabolic process	GO:0051052	2.74813	535	32	8	21092	9.85607	BRCA1,CDKN2A,MYC,NPM1,PML,PPARGC1A,SIRT1,TP53
GO:BP	regulation of myeloid leukocyte differentiation	GO:0002761	2.74079	121	32	5	21092	27.2366	CEBPB,ESRRA,MITF,MYC,RB1
GO:BP	cytokine production	GO:0001816	2.73522	739	32	9	21092	8.02723	BRCA1,CEBPB,DDIT3,HIF1A,PML,SIRT1,SMAD3,SMAD7,STAT3
GO:BP	mRNA transcription	GO:0009299	2.73243	51	32	4	21092	51.6961	EPAS1,MED1,STAT3,TP53
GO:BP	T cell activation	GO:0042110	2.72991	538	32	8	21092	9.80112	CDKN2A,CEBPB,NKX2-3,SMAD3,SMAD7,STAT3,TCF7,TP53
GO:BP	regulation of cysteine-type endopeptidase activity	GO:2000116	2.71873	228	32	6	21092	17.3454	CDKN2A,MYC,PML,SIRT1,SMAD3,TP63
GO:BP	skeletal system development	GO:0001501	2.6938	544	32	8	21092	9.69301	ESRRA,HIF1A,MED1,RB1,SMAD3,SMAD7,TP53,TP63
GO:BP	positive regulation of cysteine-type endopeptidase activity involved in apoptotic process	GO:0043280	2.67085	125	32	5	21092	26.365	CDKN2A,MYC,PML,SIRT1,SMAD3
GO:BP	erythrocyte differentiation	GO:0030218	2.65373	126	32	5	21092	26.1558	EPAS1,HIF1A,MED1,RB1,STAT3
GO:BP	regulation of osteoblast differentiation	GO:0045667	2.65373	126	32	5	21092	26.1558	CEBPB,ESRRA,SMAD3,TP63,YAP1
GO:BP	cell cycle phase transition	GO:0044770	2.64045	553	32	8	21092	9.53526	BRCA1,CDKN2A,MYC,NPM1,PML,RB1,TP53,TP63
GO:BP	gland morphogenesis	GO:0022612	2.63675	127	32	5	21092	25.9498	CEBPB,MED1,NKX2-3,PML,TP63
GO:BP	process utilizing autophagic mechanism	GO:0061919	2.62872	555	32	8	21092	9.5009	DDIT3,FOXO1,HIF1A,NUPR1,SIRT1,STAT3,TFEB,TP53
GO:BP	autophagy	GO:0006914	2.62872	555	32	8	21092	9.5009	DDIT3,FOXO1,HIF1A,NUPR1,SIRT1,STAT3,TFEB,TP53
GO:BP	regulation of carbohydrate catabolic process	GO:0043470	2.59922	55	32	4	21092	47.9364	HIF1A,NUPR1,STAT3,TP53
GO:BP	intracellular estrogen receptor signaling pathway	GO:0030520	2.59922	55	32	4	21092	47.9364	BRCA1,MED1,TP63,YAP1
GO:BP	regulation of generation of precursor metabolites and energy	GO:0043467	2.5702	131	32	5	21092	25.1574	HIF1A,NUPR1,PPARGC1A,STAT3,TP53
GO:BP	response to gamma radiation	GO:0010332	2.56749	56	32	4	21092	47.0804	MYC,PML,TP53,YAP1
GO:BP	organic substance metabolic process	GO:0071704	2.51978	13929	32	32	21092	1.51425	BRCA1,CDKN2A,CEBPB,DDIT3,EPAS1,ERG,ESRRA,FOXO1,HIF1A,HMG20A,MED1,MITF,MYC,NFKBIA,NFYA,NKX2-3,NPM1,NUPR1,PML,PPARGC1A,RB1,SIRT1,SMAD3,SMAD7,SP1,STAT3,TCF7,TEAD2,TFEB,TP53,TP63,YAP1
GO:BP	cellular response to organic cyclic compound	GO:0071407	2.51389	575	32	8	21092	9.17043	BRCA1,CEBPB,ESRRA,MED1,NPM1,SIRT1,TP63,YAP1
GO:BP	erythrocyte homeostasis	GO:0034101	2.50574	135	32	5	21092	24.412	EPAS1,HIF1A,MED1,RB1,STAT3
GO:BP	response to organonitrogen compound	GO:0010243	2.5052	1028	32	10	21092	6.41172	BRCA1,CEBPB,ESRRA,FOXO1,NFKBIA,RB1,SIRT1,SP1,STAT3,TP53
GO:BP	positive regulation of gluconeogenesis	GO:0045722	2.50448	16	32	3	21092	123.586	FOXO1,PPARGC1A,SIRT1
GO:BP	heart development	GO:0007507	2.46917	583	32	8	21092	9.0446	HIF1A,MED1,RB1,SMAD3,SMAD7,TEAD2,TP53,YAP1
GO:BP	negative regulation of protein metabolic process	GO:0051248	2.46347	1039	32	10	21092	6.34384	BRCA1,CDKN2A,HMG20A,NPM1,PML,RB1,SIRT1,SMAD3,SMAD7,TP53
GO:BP	chemical homeostasis	GO:0048878	2.45594	1041	32	10	21092	6.33165	DDIT3,EPAS1,FOXO1,HIF1A,MYC,PML,PPARGC1A,SIRT1,STAT3,TP63
GO:BP	muscle tissue development	GO:0060537	2.44737	404	32	7	21092	11.4205	MED1,NUPR1,PPARGC1A,RB1,SMAD3,SMAD7,YAP1
GO:BP	cellular response to transforming growth factor beta stimulus	GO:0071560	2.43648	255	32	6	21092	15.5088	PML,SIRT1,SMAD3,SMAD7,STAT3,TP53
GO:BP	regulation of molecular function	GO:0065009	2.41859	3055	32	16	21092	3.45205	CDKN2A,DDIT3,HIF1A,MYC,NFKBIA,NPM1,NUPR1,PML,PPARGC1A,RB1,SIRT1,SMAD3,SMAD7,STAT3,TP53,TP63
GO:BP	cellular response to hypoxia	GO:0071456	2.39759	142	32	5	21092	23.2086	EPAS1,HIF1A,MYC,SIRT1,TP53
GO:BP	cell cycle G1/S phase transition	GO:0044843	2.39737	259	32	6	21092	15.2693	CDKN2A,MYC,PML,RB1,TP53,TP63
GO:BP	response to endoplasmic reticulum stress	GO:0034976	2.39737	259	32	6	21092	15.2693	CEBPB,DDIT3,NUPR1,PML,SIRT1,TP53
GO:BP	positive regulation of cysteine-type endopeptidase activity	GO:2001056	2.3826	143	32	5	21092	23.0463	CDKN2A,MYC,PML,SIRT1,SMAD3
GO:BP	response to transforming growth factor beta	GO:0071559	2.37805	261	32	6	21092	15.1523	PML,SIRT1,SMAD3,SMAD7,STAT3,TP53
GO:BP	regulation of endopeptidase activity	GO:0052548	2.37704	414	32	7	21092	11.1446	CDKN2A,MYC,PML,SIRT1,SMAD3,STAT3,TP63
GO:BP	ossification	GO:0001503	2.37011	415	32	7	21092	11.1178	CEBPB,ESRRA,HIF1A,SMAD3,SMAD7,TP63,YAP1
GO:BP	regulation of cold-induced thermogenesis	GO:0120161	2.32371	147	32	5	21092	22.4192	CEBPB,DDIT3,EPAS1,PPARGC1A,RB1
GO:BP	cold-induced thermogenesis	GO:0106106	2.32371	147	32	5	21092	22.4192	CEBPB,DDIT3,EPAS1,PPARGC1A,RB1
GO:BP	peptidyl-lysine modification	GO:0018205	2.30851	424	32	7	21092	10.8818	BRCA1,CDKN2A,HMG20A,NFYA,PML,PPARGC1A,SIRT1
GO:BP	response to UV	GO:0009411	2.29489	149	32	5	21092	22.1183	MYC,NPM1,PML,SIRT1,TP53
GO:BP	placenta development	GO:0001890	2.28063	150	32	5	21092	21.9708	CEBPB,EPAS1,HIF1A,MED1,TFEB
GO:BP	cellular response to decreased oxygen levels	GO:0036294	2.28063	150	32	5	21092	21.9708	EPAS1,HIF1A,MYC,SIRT1,TP53
GO:BP	regulation of cellular component organization	GO:0051128	2.27105	2355	32	14	21092	3.91837	BRCA1,CDKN2A,HIF1A,MYC,NPM1,NUPR1,PML,PPARGC1A,RB1,SIRT1,SMAD3,SMAD7,TP53,YAP1
GO:BP	regulation of cell cycle phase transition	GO:1901987	2.26823	430	32	7	21092	10.7299	BRCA1,CDKN2A,NPM1,PML,RB1,TP53,TP63
GO:BP	paraxial mesoderm development	GO:0048339	2.26769	19	32	3	21092	104.072	SMAD3,TEAD2,YAP1
GO:BP	regulation of fibroblast apoptotic process	GO:2000269	2.26769	19	32	3	21092	104.072	NUPR1,TP53,TP63
GO:BP	somatic stem cell population maintenance	GO:0035019	2.25308	67	32	4	21092	39.3507	MYC,STAT3,TP63,YAP1
GO:BP	regulation of muscle cell apoptotic process	GO:0010660	2.25308	67	32	4	21092	39.3507	CDKN2A,NUPR1,SIRT1,TP53
GO:BP	regulation of phosphate metabolic process	GO:0019220	2.20418	1391	32	11	21092	5.21235	CDKN2A,HIF1A,NPM1,NUPR1,PPARGC1A,RB1,SIRT1,SMAD3,SMAD7,STAT3,TP53
GO:BP	gland development	GO:0048732	2.20241	440	32	7	21092	10.4861	CEBPB,HIF1A,MED1,NKX2-3,PML,SMAD3,TP63
GO:BP	negative regulation of molecular function	GO:0044092	2.20207	1111	32	10	21092	5.93272	CDKN2A,DDIT3,NFKBIA,NPM1,NUPR1,PML,RB1,SIRT1,SMAD7,TP53
GO:BP	regulation of phosphorus metabolic process	GO:0051174	2.20116	1392	32	11	21092	5.2086	CDKN2A,HIF1A,NPM1,NUPR1,PPARGC1A,RB1,SIRT1,SMAD3,SMAD7,STAT3,TP53
GO:BP	regulation of protein neddylation	GO:2000434	2.19756	20	32	3	21092	98.8688	CDKN2A,EPAS1,HIF1A
GO:BP	regulation of peptidase activity	GO:0052547	2.18943	442	32	7	21092	10.4386	CDKN2A,MYC,PML,SIRT1,SMAD3,STAT3,TP63
GO:BP	embryonic heart tube morphogenesis	GO:0003143	2.17664	70	32	4	21092	37.6643	HIF1A,SMAD3,TEAD2,YAP1
GO:BP	regulation of histone acetylation	GO:0035065	2.17664	70	32	4	21092	37.6643	BRCA1,NFYA,PPARGC1A,SIRT1
GO:BP	regulation of intracellular signal transduction	GO:1902531	2.16081	1714	32	12	21092	4.61464	BRCA1,CDKN2A,DDIT3,FOXO1,HIF1A,MYC,NFKBIA,NPM1,NUPR1,PML,SIRT1,TP53
GO:BP	regulation of ATP metabolic process	GO:1903578	2.15192	71	32	4	21092	37.1338	HIF1A,NUPR1,PPARGC1A,STAT3
GO:BP	adaptive thermogenesis	GO:1990845	2.14328	160	32	5	21092	20.5977	CEBPB,DDIT3,EPAS1,PPARGC1A,RB1
GO:BP	regulation of angiogenesis	GO:0045765	2.13163	288	32	6	21092	13.7318	BRCA1,HIF1A,PML,SIRT1,SP1,STAT3
GO:BP	muscle cell apoptotic process	GO:0010657	2.12756	72	32	4	21092	36.6181	CDKN2A,NUPR1,SIRT1,TP53
GO:BP	mammary gland epithelium development	GO:0061180	2.12756	72	32	4	21092	36.6181	CEBPB,HIF1A,MED1,PML
GO:BP	cellular carbohydrate metabolic process	GO:0044262	2.10577	291	32	6	21092	13.5902	FOXO1,NUPR1,PPARGC1A,SIRT1,STAT3,TP53
GO:BP	regulation of vasculature development	GO:1901342	2.09722	292	32	6	21092	13.5437	BRCA1,HIF1A,PML,SIRT1,SP1,STAT3
GO:BP	muscle structure development	GO:0061061	2.08962	656	32	8	21092	8.03811	DDIT3,EPAS1,MED1,NUPR1,RB1,SIRT1,SMAD3,SMAD7
GO:BP	positive regulation of vasculature development	GO:1904018	2.06513	166	32	5	21092	19.8532	BRCA1,HIF1A,SIRT1,SP1,STAT3
GO:BP	positive regulation of angiogenesis	GO:0045766	2.06513	166	32	5	21092	19.8532	BRCA1,HIF1A,SIRT1,SP1,STAT3
GO:BP	homeostasis of number of cells	GO:0048872	2.06331	296	32	6	21092	13.3606	EPAS1,HIF1A,MED1,NKX2-3,RB1,STAT3
GO:BP	positive regulation of carbohydrate metabolic process	GO:0045913	2.05653	75	32	4	21092	35.1533	FOXO1,HIF1A,PPARGC1A,SIRT1
GO:BP	cellular response to ionizing radiation	GO:0071479	2.05653	75	32	4	21092	35.1533	BRCA1,SIRT1,TP53,YAP1
GO:BP	T cell differentiation	GO:0030217	2.0549	297	32	6	21092	13.3157	CDKN2A,NKX2-3,SMAD7,STAT3,TCF7,TP53
GO:BP	metabolic process	GO:0008152	2.04938	14408	32	32	21092	1.46391	BRCA1,CDKN2A,CEBPB,DDIT3,EPAS1,ERG,ESRRA,FOXO1,HIF1A,HMG20A,MED1,MITF,MYC,NFKBIA,NFYA,NKX2-3,NPM1,NUPR1,PML,PPARGC1A,RB1,SIRT1,SMAD3,SMAD7,SP1,STAT3,TCF7,TEAD2,TFEB,TP53,TP63,YAP1
GO:BP	tissue remodeling	GO:0048771	2.03973	168	32	5	21092	19.6168	EPAS1,HIF1A,MITF,PML,TP53
GO:BP	cellular response to peptide hormone stimulus	GO:0071375	2.03819	299	32	6	21092	13.2266	ESRRA,FOXO1,RB1,SIRT1,SP1,STAT3
GO:BP	myeloid cell homeostasis	GO:0002262	2.02716	169	32	5	21092	19.5007	EPAS1,HIF1A,MED1,RB1,STAT3
GO:BP	protein modification by small protein conjugation	GO:0032446	2.02372	902	32	9	21092	6.57664	BRCA1,CDKN2A,EPAS1,HIF1A,HMG20A,NPM1,PML,SIRT1,SMAD7
GO:BP	mesenchyme development	GO:0060485	2.0216	301	32	6	21092	13.1387	HIF1A,MYC,SMAD3,SMAD7,TEAD2,YAP1
GO:BP	cellular response to growth factor stimulus	GO:0071363	2.00787	673	32	8	21092	7.83507	HIF1A,MED1,PML,SIRT1,SMAD3,SMAD7,STAT3,TP53
GO:BP	negative regulation of nucleotide metabolic process	GO:0045980	2.00759	23	32	3	21092	85.9728	NUPR1,STAT3,TP53
GO:CC	chromatin	GO:0000785	20.2129	1304	32	24	21690	12.4751	CDKN2A,CEBPB,DDIT3,EPAS1,ERG,ESRRA,FOXO1,HIF1A,MITF,MYC,NFYA,NKX2-3,PML,PPARGC1A,RB1,SIRT1,SMAD3,SMAD7,SP1,STAT3,TEAD2,TFEB,TP53,TP63
GO:CC	chromosome	GO:0005694	18.0143	1876	32	25	21690	9.03268	BRCA1,CDKN2A,CEBPB,DDIT3,EPAS1,ERG,ESRRA,FOXO1,HIF1A,MITF,MYC,NFYA,NKX2-3,PML,PPARGC1A,RB1,SIRT1,SMAD3,SMAD7,SP1,STAT3,TEAD2,TFEB,TP53,TP63
GO:CC	transcription regulator complex	GO:0005667	15.0791	517	32	16	21690	20.9768	CEBPB,DDIT3,EPAS1,HIF1A,MED1,MYC,NFYA,RB1,SMAD3,SMAD7,SP1,STAT3,TCF7,TEAD2,TP53,YAP1
GO:CC	RNA polymerase II transcription regulator complex	GO:0090575	14.4065	255	32	13	21690	34.5551	CEBPB,DDIT3,HIF1A,MED1,MYC,NFYA,RB1,SMAD3,SMAD7,STAT3,TCF7,TEAD2,YAP1
GO:CC	nucleoplasm	GO:0005654	12.0239	4215	32	27	21690	4.34186	BRCA1,CDKN2A,CEBPB,EPAS1,ESRRA,FOXO1,HIF1A,MED1,MITF,MYC,NFKBIA,NFYA,NPM1,NUPR1,PML,PPARGC1A,RB1,SIRT1,SMAD3,SMAD7,SP1,STAT3,TCF7,TEAD2,TP53,TP63,YAP1
GO:CC	nuclear lumen	GO:0031981	9.04314	5505	32	27	21690	3.32442	BRCA1,CDKN2A,CEBPB,EPAS1,ESRRA,FOXO1,HIF1A,MED1,MITF,MYC,NFKBIA,NFYA,NPM1,NUPR1,PML,PPARGC1A,RB1,SIRT1,SMAD3,SMAD7,SP1,STAT3,TCF7,TEAD2,TP53,TP63,YAP1
GO:CC	nucleus	GO:0005634	8.26664	10106	32	32	21690	2.14625	BRCA1,CDKN2A,CEBPB,DDIT3,EPAS1,ERG,ESRRA,FOXO1,HIF1A,HMG20A,MED1,MITF,MYC,NFKBIA,NFYA,NKX2-3,NPM1,NUPR1,PML,PPARGC1A,RB1,SIRT1,SMAD3,SMAD7,SP1,STAT3,TCF7,TEAD2,TFEB,TP53,TP63,YAP1
GO:CC	intracellular non-membrane-bounded organelle	GO:0043232	7.26499	6474	32	27	21690	2.82684	BRCA1,CDKN2A,CEBPB,DDIT3,EPAS1,ERG,ESRRA,FOXO1,HIF1A,MED1,MITF,MYC,NFYA,NKX2-3,NPM1,PML,PPARGC1A,RB1,SIRT1,SMAD3,SMAD7,SP1,STAT3,TEAD2,TFEB,TP53,TP63
GO:CC	non-membrane-bounded organelle	GO:0043228	7.26331	6475	32	27	21690	2.8264	BRCA1,CDKN2A,CEBPB,DDIT3,EPAS1,ERG,ESRRA,FOXO1,HIF1A,MED1,MITF,MYC,NFYA,NKX2-3,NPM1,PML,PPARGC1A,RB1,SIRT1,SMAD3,SMAD7,SP1,STAT3,TEAD2,TFEB,TP53,TP63
GO:CC	organelle lumen	GO:0043233	6.99498	6637	32	27	21690	2.75741	BRCA1,CDKN2A,CEBPB,EPAS1,ESRRA,FOXO1,HIF1A,MED1,MITF,MYC,NFKBIA,NFYA,NPM1,NUPR1,PML,PPARGC1A,RB1,SIRT1,SMAD3,SMAD7,SP1,STAT3,TCF7,TEAD2,TP53,TP63,YAP1
GO:CC	intracellular organelle lumen	GO:0070013	6.99498	6637	32	27	21690	2.75741	BRCA1,CDKN2A,CEBPB,EPAS1,ESRRA,FOXO1,HIF1A,MED1,MITF,MYC,NFKBIA,NFYA,NPM1,NUPR1,PML,PPARGC1A,RB1,SIRT1,SMAD3,SMAD7,SP1,STAT3,TCF7,TEAD2,TP53,TP63,YAP1
GO:CC	membrane-enclosed lumen	GO:0031974	6.99498	6637	32	27	21690	2.75741	BRCA1,CDKN2A,CEBPB,EPAS1,ESRRA,FOXO1,HIF1A,MED1,MITF,MYC,NFKBIA,NFYA,NPM1,NUPR1,PML,PPARGC1A,RB1,SIRT1,SMAD3,SMAD7,SP1,STAT3,TCF7,TEAD2,TP53,TP63,YAP1
GO:CC	nuclear body	GO:0016604	5.19196	883	32	11	21690	8.44387	BRCA1,CDKN2A,EPAS1,HIF1A,NPM1,PML,PPARGC1A,RB1,SIRT1,TCF7,TP53
GO:CC	PML body	GO:0016605	4.02043	104	32	5	21690	32.5871	PML,PPARGC1A,RB1,SIRT1,TP53
GO:CC	protein-containing complex	GO:0032991	3.8891	7491	32	25	21690	2.26209	BRCA1,CDKN2A,CEBPB,DDIT3,EPAS1,ERG,HIF1A,MED1,MITF,MYC,NFKBIA,NFYA,NPM1,NUPR1,RB1,SIRT1,SMAD3,SMAD7,SP1,STAT3,TCF7,TEAD2,TP53,TP63,YAP1
GO:CC	nuclear protein-containing complex	GO:0140513	3.2385	2772	32	15	21690	3.66782	BRCA1,CEBPB,DDIT3,HIF1A,MED1,MYC,NFYA,RB1,SIRT1,SMAD3,SMAD7,STAT3,TCF7,TEAD2,YAP1
GO:CC	intracellular membrane-bounded organelle	GO:0043231	3.14636	14601	32	32	21690	1.48551	BRCA1,CDKN2A,CEBPB,DDIT3,EPAS1,ERG,ESRRA,FOXO1,HIF1A,HMG20A,MED1,MITF,MYC,NFKBIA,NFYA,NKX2-3,NPM1,NUPR1,PML,PPARGC1A,RB1,SIRT1,SMAD3,SMAD7,SP1,STAT3,TCF7,TEAD2,TFEB,TP53,TP63,YAP1
GO:CC	CHOP-C/EBP complex	GO:0036488	2.84074	3	32	2	21690	451.875	CEBPB,DDIT3
GO:CC	TEAD-YAP complex	GO:0140552	2.84074	3	32	2	21690	451.875	TEAD2,YAP1
GO:CC	protein-DNA complex	GO:0032993	2.27678	236	32	5	21690	14.3604	DDIT3,NFYA,NPM1,NUPR1,SP1
GO:CC	membrane-bounded organelle	GO:0043227	2.18205	15649	32	32	21690	1.38603	BRCA1,CDKN2A,CEBPB,DDIT3,EPAS1,ERG,ESRRA,FOXO1,HIF1A,HMG20A,MED1,MITF,MYC,NFKBIA,NFYA,NKX2-3,NPM1,NUPR1,PML,PPARGC1A,RB1,SIRT1,SMAD3,SMAD7,SP1,STAT3,TCF7,TEAD2,TFEB,TP53,TP63,YAP1
KEGG	Pathways in cancer	KEGG:05200	7.59914	529	28	14	8064	7.62193	CDKN2A,EPAS1,FOXO1,HIF1A,MITF,MYC,NFKBIA,PML,RB1,SMAD3,SP1,STAT3,TCF7,TP53
KEGG	Transcriptional misregulation in cancer	KEGG:05202	7.57251	192	28	10	8064	15	CEBPB,DDIT3,ERG,FOXO1,MITF,MYC,NUPR1,PML,SP1,TP53
KEGG	Chronic myeloid leukemia	KEGG:05220	4.9316	76	28	6	8064	22.7368	CDKN2A,MYC,NFKBIA,RB1,SMAD3,TP53
KEGG	Cellular senescence	KEGG:04218	4.32212	156	28	7	8064	12.9231	CDKN2A,FOXO1,MYC,RB1,SIRT1,SMAD3,TP53
KEGG	Prostate cancer	KEGG:05215	4.29792	97	28	6	8064	17.8144	ERG,FOXO1,NFKBIA,RB1,TCF7,TP53
KEGG	Kaposi sarcoma-associated herpesvirus infection	KEGG:05167	3.68577	194	28	7	8064	10.3918	HIF1A,MYC,NFKBIA,RB1,STAT3,TCF7,TP53
KEGG	Mitophagy - animal	KEGG:04137	3.57886	72	28	5	8064	20	HIF1A,MITF,SP1,TFEB,TP53
KEGG	Pancreatic cancer	KEGG:05212	3.4623	76	28	5	8064	18.9474	CDKN2A,RB1,SMAD3,STAT3,TP53
KEGG	Human cytomegalovirus infection	KEGG:05163	3.28518	223	28	7	8064	9.04036	CDKN2A,MYC,NFKBIA,RB1,SP1,STAT3,TP53
KEGG	Breast cancer	KEGG:05224	3.24228	147	28	6	8064	11.7551	BRCA1,MYC,RB1,SP1,TCF7,TP53
KEGG	Bladder cancer	KEGG:05219	3.16208	41	28	4	8064	28.0976	CDKN2A,MYC,RB1,TP53
KEGG	Hippo signaling pathway	KEGG:04390	3.07815	157	28	6	8064	11.0064	MYC,SMAD3,SMAD7,TCF7,TEAD2,YAP1
KEGG	Hepatitis B	KEGG:05161	3.00028	162	28	6	8064	10.6667	MYC,NFKBIA,RB1,SMAD3,STAT3,TP53
KEGG	Endocrine resistance	KEGG:01522	2.9856	95	28	5	8064	15.1579	CDKN2A,MED1,RB1,SP1,TP53
KEGG	Hepatocellular carcinoma	KEGG:05225	2.93984	166	28	6	8064	10.4096	CDKN2A,MYC,RB1,SMAD3,TCF7,TP53
KEGG	Thyroid hormone signaling pathway	KEGG:04919	2.47717	121	28	5	8064	11.9008	FOXO1,HIF1A,MED1,MYC,TP53
KEGG	Cell cycle	KEGG:04110	2.39297	126	28	5	8064	11.4286	CDKN2A,MYC,RB1,SMAD3,TP53
KEGG	MicroRNAs in cancer	KEGG:05206	2.36	310	28	7	8064	6.50323	BRCA1,CDKN2A,MYC,SIRT1,STAT3,TP53,TP63
KEGG	Acute myeloid leukemia	KEGG:05221	2.30999	67	28	4	8064	17.194	MYC,PML,STAT3,TCF7
KEGG	Human T-cell leukemia virus 1 infection	KEGG:05166	2.26264	219	28	6	8064	7.89041	CDKN2A,MYC,NFKBIA,RB1,SMAD3,TP53
KEGG	Non-small cell lung cancer	KEGG:05223	2.18735	72	28	4	8064	16	CDKN2A,RB1,STAT3,TP53
KEGG	Melanoma	KEGG:05218	2.18735	72	28	4	8064	16	CDKN2A,MITF,RB1,TP53
KEGG	Alcoholic liver disease	KEGG:04936	2.14603	142	28	5	8064	10.1408	FOXO1,NFKBIA,PPARGC1A,SIRT1,TCF7
KEGG	Gastric cancer	KEGG:05226	2.06113	148	28	5	8064	9.72973	MYC,RB1,SMAD3,TCF7,TP53
REAC	Generic Transcription Pathway	REAC:R-HSA-212436	13.4538	1219	27	22	10461	6.99243	BRCA1,CDKN2A,CEBPB,DDIT3,ESRRA,FOXO1,MED1,MYC,NFYA,NPM1,PML,PPARGC1A,RB1,SIRT1,SMAD3,SMAD7,SP1,TCF7,TEAD2,TP53,TP63,YAP1
REAC	RNA Polymerase II Transcription	REAC:R-HSA-73857	12.5693	1340	27	22	10461	6.36103	BRCA1,CDKN2A,CEBPB,DDIT3,ESRRA,FOXO1,MED1,MYC,NFYA,NPM1,PML,PPARGC1A,RB1,SIRT1,SMAD3,SMAD7,SP1,TCF7,TEAD2,TP53,TP63,YAP1
REAC	Gene expression (Transcription)	REAC:R-HSA-74160	11.6697	1476	27	22	10461	5.77492	BRCA1,CDKN2A,CEBPB,DDIT3,ESRRA,FOXO1,MED1,MYC,NFYA,NPM1,PML,PPARGC1A,RB1,SIRT1,SMAD3,SMAD7,SP1,TCF7,TEAD2,TP53,TP63,YAP1
REAC	Transcriptional regulation by RUNX3	REAC:R-HSA-8878159	6.03555	94	27	7	10461	28.8522	CDKN2A,MYC,SMAD3,TCF7,TEAD2,TP53,YAP1
REAC	SUMO E3 ligases SUMOylate target proteins	REAC:R-HSA-3108232	5.64937	170	27	8	10461	18.2327	BRCA1,CDKN2A,MITF,NFKBIA,NPM1,PML,PPARGC1A,TP53
REAC	SUMOylation	REAC:R-HSA-2990846	5.53061	176	27	8	10461	17.6111	BRCA1,CDKN2A,MITF,NFKBIA,NPM1,PML,PPARGC1A,TP53
REAC	Cellular responses to stress	REAC:R-HSA-2262752	5.52658	750	27	13	10461	6.7157	CDKN2A,CEBPB,DDIT3,EPAS1,HIF1A,MED1,NFYA,PPARGC1A,RB1,SIRT1,SP1,STAT3,TP53
REAC	Cellular responses to stimuli	REAC:R-HSA-8953897	5.42939	764	27	13	10461	6.59264	CDKN2A,CEBPB,DDIT3,EPAS1,HIF1A,MED1,NFYA,PPARGC1A,RB1,SIRT1,SP1,STAT3,TP53
REAC	FOXO-mediated transcription	REAC:R-HSA-9614085	5.3717	66	27	6	10461	35.2222	DDIT3,FOXO1,NFYA,PPARGC1A,SIRT1,SMAD3
REAC	SMAD2/SMAD3:SMAD4 heterotrimer regulates transcription	REAC:R-HSA-2173796	3.41608	32	27	4	10461	48.4306	MYC,SMAD3,SMAD7,SP1
REAC	Oncogene Induced Senescence	REAC:R-HSA-2559585	3.36073	33	27	4	10461	46.963	CDKN2A,RB1,SP1,TP53
REAC	Transcriptional activity of SMAD2/SMAD3:SMAD4 heterotrimer	REAC:R-HSA-2173793	2.76993	46	27	4	10461	33.6908	MYC,SMAD3,SMAD7,SP1
REAC	Deubiquitination	REAC:R-HSA-5688426	2.61906	297	27	7	10461	9.13169	BRCA1,HIF1A,MYC,NFKBIA,SMAD3,SMAD7,TP53
REAC	Interleukin-4 and Interleukin-13 signaling	REAC:R-HSA-6785807	2.60057	110	27	5	10461	17.6111	FOXO1,HIF1A,MYC,STAT3,TP53
REAC	Cellular Senescence	REAC:R-HSA-2559583	2.57802	195	27	6	10461	11.9214	CDKN2A,CEBPB,RB1,SP1,STAT3,TP53
REAC	FOXO-mediated transcription of cell death genes	REAC:R-HSA-9614657	2.57278	16	27	3	10461	72.6458	DDIT3,FOXO1,NFYA
REAC	PPARA activates gene expression	REAC:R-HSA-1989781	2.54336	113	27	5	10461	17.1436	ESRRA,MED1,NFYA,PPARGC1A,SP1
REAC	Regulation of lipid metabolism by PPARalpha	REAC:R-HSA-400206	2.52464	114	27	5	10461	16.9932	ESRRA,MED1,NFYA,PPARGC1A,SP1
REAC	Intrinsic Pathway for Apoptosis	REAC:R-HSA-109606	2.4887	54	27	4	10461	28.6996	CDKN2A,STAT3,TP53,TP63
REAC	SUMOylation of transcription factors	REAC:R-HSA-3232118	2.41078	18	27	3	10461	64.5741	CDKN2A,MITF,TP53
REAC	Nuclear events stimulated by ALK signaling in cancer	REAC:R-HSA-9725371	2.41078	18	27	3	10461	64.5741	CEBPB,NPM1,STAT3
REAC	Post-translational protein modification	REAC:R-HSA-597592	2.32546	1412	27	13	10461	3.56712	BRCA1,CDKN2A,EPAS1,HIF1A,MITF,MYC,NFKBIA,NPM1,PML,PPARGC1A,SMAD3,SMAD7,TP53
REAC	Ub-specific processing proteases	REAC:R-HSA-5689880	2.26751	221	27	6	10461	10.5189	HIF1A,MYC,NFKBIA,SMAD3,SMAD7,TP53
REAC	Circadian Clock	REAC:R-HSA-400253	2.11418	67	27	4	10461	23.131	HIF1A,MED1,PPARGC1A,SIRT1
WP	Adipogenesis	WP:WP236	8.87347	130	28	10	7827	21.5027	CEBPB,DDIT3,EPAS1,FOXO1,HIF1A,PPARGC1A,RB1,SMAD3,SP1,STAT3
WP	Malignant pleural mesothelioma	WP:WP5087	5.91872	436	28	12	7827	7.69364	BRCA1,CDKN2A,DDIT3,FOXO1,HIF1A,MYC,PPARGC1A,SP1,TCF7,TEAD2,TP53,YAP1
WP	Androgen receptor signaling pathway	WP:WP138	5.65749	89	28	7	7827	21.986	BRCA1,FOXO1,RB1,SIRT1,SMAD3,SP1,STAT3
WP	Hepatitis C and hepatocellular carcinoma	WP:WP3646	5.40189	56	28	6	7827	29.9503	BRCA1,HIF1A,MYC,SMAD3,STAT3,TP53
WP	AGE/RAGE pathway	WP:WP2324	4.9655	66	28	6	7827	25.4123	FOXO1,HIF1A,NFKBIA,SMAD3,SP1,STAT3
WP	RAC1/PAK1/p38/MMP2 pathway	WP:WP3303	4.88674	68	28	6	7827	24.6649	FOXO1,MYC,NFKBIA,STAT3,TP53,YAP1
WP	TGF-beta signaling pathway	WP:WP366	4.46867	132	28	7	7827	14.8239	MYC,PML,SMAD3,SMAD7,SP1,TP53,YAP1
WP	TP53 network	WP:WP1742	4.24373	19	28	4	7827	58.8496	CDKN2A,MYC,TP53,TP63
WP	Energy metabolism	WP:WP1541	4.18824	47	28	5	7827	29.7378	ESRRA,FOXO1,MED1,PPARGC1A,SIRT1
WP	Integrated cancer pathway	WP:WP1971	4.14153	48	28	5	7827	29.1183	BRCA1,MYC,RB1,SMAD3,TP53
WP	Caloric restriction and aging	WP:WP4191	3.57763	8	28	3	7827	104.826	PPARGC1A,SIRT1,TP53
WP	Gastrin signaling pathway	WP:WP4659	3.54843	114	28	6	7827	14.7124	CDKN2A,FOXO1,MYC,NFKBIA,SP1,STAT3
WP	Oncostatin M signaling pathway	WP:WP2374	3.47629	65	28	5	7827	21.5027	CEBPB,HIF1A,NFKBIA,STAT3,TP53
WP	DNA damage response	WP:WP707	3.37843	68	28	5	7827	20.5541	BRCA1,MYC,PML,RB1,TP53
WP	Mammary gland development pathway - Involution (Stage 4 of 4)	WP:WP2815	3.24872	10	28	3	7827	83.8607	MYC,STAT3,TP53
WP	NAD metabolism, sirtuins and aging	WP:WP3630	3.11146	11	28	3	7827	76.237	FOXO1,HIF1A,SIRT1
WP	Glioblastoma signaling pathways	WP:WP2261	2.94958	83	28	5	7827	16.8395	BRCA1,CDKN2A,FOXO1,RB1,TP53
WP	Bladder cancer	WP:WP2828	2.89362	40	28	4	7827	27.9536	CDKN2A,MYC,RB1,TP53
WP	Apoptosis	WP:WP254	2.84915	87	28	5	7827	16.0653	CDKN2A,MYC,NFKBIA,TP53,TP63
WP	Pancreatic adenocarcinoma pathway	WP:WP4263	2.82482	88	28	5	7827	15.8827	CDKN2A,RB1,SMAD3,STAT3,TP53
WP	Breast cancer pathway	WP:WP4262	2.79172	154	28	6	7827	10.891	BRCA1,MYC,RB1,SP1,TCF7,TP53
WP	miRNA regulation of DNA damage response	WP:WP1530	2.59659	98	28	5	7827	14.262	BRCA1,MYC,PML,RB1,TP53
WP	miRNA regulation of prostate cancer signaling pathways	WP:WP3981	2.53805	49	28	4	7827	22.8192	FOXO1,NFKBIA,TCF7,TP53
WP	DNA damage response (only ATM dependent)	WP:WP710	2.35361	110	28	5	7827	12.7062	CDKN2A,MYC,SMAD3,TCF7,TP53
WP	Mitochondrial gene expression	WP:WP391	2.35095	19	28	3	7827	44.1372	ESRRA,PPARGC1A,SP1
WP	DNA IR-double strand breaks and cellular response via ATM	WP:WP3959	2.33771	55	28	4	7827	20.3299	BRCA1,CDKN2A,TP53,YAP1
WP	Overlap between signal transduction pathways contributing to LMNA laminopathies	WP:WP4879	2.27606	57	28	4	7827	19.6165	CEBPB,RB1,SMAD3,TCF7
WP	Cell cycle	WP:WP179	2.17198	120	28	5	7827	11.6473	CDKN2A,MYC,RB1,SMAD3,TP53
WP	Transcription factor regulation in adipogenesis	WP:WP3599	2.15288	22	28	3	7827	38.1185	CEBPB,FOXO1,PPARGC1A
WP	NAD metabolism in oncogene-induced senescence and mitochondrial dysfunction-associated senescence	WP:WP5046	2.09322	23	28	3	7827	36.4612	RB1,SIRT1,TP53
WP	G1 to S cell cycle control	WP:WP45	2.07711	64	28	4	7827	17.471	CDKN2A,MYC,RB1,TP53
MIRNA	hsa-miR-21-5p	MIRNA:hsa-miR-21-5p	3.78954	609	32	10	14830	7.60981	BRCA1,CEBPB,FOXO1,HIF1A,MYC,RB1,SMAD7,SP1,STAT3,TP63
MIRNA	hsa-miR-145-5p	MIRNA:hsa-miR-145-5p	2.34615	237	32	6	14830	11.7326	EPAS1,ERG,HIF1A,MYC,SMAD3,SP1
MIRNA	hsa-miR-155-5p	MIRNA:hsa-miR-155-5p	2.27697	896	32	10	14830	5.17229	CDKN2A,CEBPB,ESRRA,HIF1A,MITF,MYC,SIRT1,SMAD3,SP1,STAT3
MIRNA	hsa-miR-125a-5p	MIRNA:hsa-miR-125a-5p	2.04299	268	32	6	14830	10.3755	ESRRA,MYC,NPM1,SP1,STAT3,TP53
HP	Abdominal pain	HP:0002027	4.34284	314	18	10	4756	8.41472	BRCA1,CDKN2A,DDIT3,EPAS1,MITF,MYC,NPM1,PML,STAT3,TP53
HP	Lymphoma	HP:0002665	4.06381	109	18	7	4756	16.9684	CDKN2A,MYC,NPM1,RB1,STAT3,TP53,TP63
HP	Pain	HP:0012531	3.87131	738	18	13	4756	4.65432	BRCA1,CDKN2A,DDIT3,EPAS1,MITF,MYC,NPM1,PML,PPARGC1A,RB1,SMAD3,STAT3,TP53
HP	Anorexia	HP:0002039	2.94127	97	18	6	4756	16.3436	BRCA1,CDKN2A,NPM1,PML,STAT3,TP53
HP	Constitutional symptom	HP:0025142	2.93624	1069	18	14	4756	3.46035	BRCA1,CDKN2A,DDIT3,EPAS1,MITF,MYC,NPM1,PML,PPARGC1A,RB1,SMAD3,STAT3,TP53,TP63
HP	Chronic fatigue	HP:0012432	2.8286	23	18	4	4756	45.9517	BRCA1,CDKN2A,SMAD3,TP53
HP	Hematological neoplasm	HP:0004377	2.61235	261	18	8	4756	8.09877	BRCA1,CDKN2A,MYC,NPM1,RB1,STAT3,TP53,TP63
HP	Fatigue	HP:0012378	2.59406	363	18	9	4756	6.55096	BRCA1,CDKN2A,EPAS1,NPM1,PML,PPARGC1A,SMAD3,STAT3,TP53
HP	Gastrointestinal obstruction	HP:0004796	2.23812	71	18	5	4756	18.6072	BRCA1,CDKN2A,MITF,MYC,TP53
HP	Extrahepatic cholestasis	HP:0012334	2.18345	10	18	3	4756	79.2667	BRCA1,CDKN2A,TP53
HP	Functional intestinal obstruction	HP:0005249	2.18345	10	18	3	4756	79.2667	BRCA1,CDKN2A,TP53
HP	Weight loss	HP:0001824	2.0699	308	18	8	4756	6.86291	BRCA1,CDKN2A,EPAS1,NPM1,PML,RB1,STAT3,TP53
HP	Peritoneal abscess	HP:0100592	2.04617	11	18	3	4756	72.0606	BRCA1,CDKN2A,TP53
HP	Abnormality of the lymph nodes	HP:0002733	2.03846	216	18	7	4756	8.56276	BRCA1,CDKN2A,MYC,NPM1,PML,STAT3,TP53
HP	Neoplasm by anatomical site	HP:0011793	2.00491	869	18	12	4756	3.64864	BRCA1,CDKN2A,EPAS1,FOXO1,MITF,MYC,NPM1,RB1,SMAD7,STAT3,TP53,TP63

## Sheet: All UR (p<0.05)
# version: e107_eg54_p17_bf42210
# date: 17.2.2023	14:47:20
# numeric ns: ENTREZGENE_ACC
# user threshold: 0.01
source	term_name	term_id	negative_log10_of_adjusted_p_value	term_size	query_size	intersection_size	effective_domain_size	enrichment	intersections
GO:MF	transcription factor binding	GO:0008134	16.9524	591	73	25	20166	11.6856	AR,CDKN2A,CEBPB,DDIT3,EPAS1,ESR1,HIF1A,MED1,MTOR,MYC,NFKBIA,NPM1,PGR,PPARA,PPARG,PPARGC1A,RB1,SIRT1,SMAD3,SP1,STAT3,TEAD2,TERT,TP53,YAP1
GO:MF	transcription regulator activity	GO:0140110	15.6435	1925	73	37	20166	5.30967	AR,BRCA1,BRD4,CEBPB,DDIT3,EPAS1,ERG,ESR1,ESRRA,FGF2,FOXO1,HIF1A,KDM3B,MED1,MITF,MYC,NFYA,NKX2-3,NPM1,NRG1,NUPR1,PGR,PML,PPARA,PPARG,PPARGC1A,RB1,SIRT1,SMAD3,SP1,STAT3,TCF7,TEAD2,TFEB,TP53,TP63,YAP1
GO:MF	DNA binding	GO:0003677	14.566	2507	73	40	20166	4.4076	AR,BRCA1,CDKN2A,CEBPB,DDIT3,EGFR,EPAS1,ERG,ESR1,ESRRA,FOXO1,HIF1A,HMG20A,KDM3B,MED1,MITF,MTOR,MYC,NFYA,NKX2-3,NPM1,NUPR1,PGR,PML,PPARA,PPARG,PPARGC1A,RB1,SIRT1,SMAD3,SMAD7,SP1,STAT3,TCF7,TEAD2,TERT,TFEB,TP53,TP63,YAP1
GO:MF	RNA polymerase II-specific DNA-binding transcription factor binding	GO:0061629	13.9423	354	73	19	20166	14.8268	AR,CDKN2A,CEBPB,DDIT3,EPAS1,ESR1,HIF1A,MED1,NFKBIA,NPM1,PPARA,PPARG,PPARGC1A,RB1,SIRT1,SMAD3,SP1,STAT3,TP53
GO:MF	DNA-binding transcription factor binding	GO:0140297	13.9263	481	73	21	20166	12.0607	AR,CDKN2A,CEBPB,DDIT3,EPAS1,ESR1,HIF1A,MED1,MYC,NFKBIA,NPM1,PPARA,PPARG,PPARGC1A,RB1,SIRT1,SMAD3,SP1,STAT3,TP53,YAP1
GO:MF	signaling receptor binding	GO:0005102	13.5953	1555	73	32	20166	5.68482	AGT,APOE,AR,CHUK,CSF1,CSF2,EGF,ERBB2,FGF2,HGF,IFNG,IGF1,IKBKB,IL10,IL1B,IL4,IL6,INS,INSR,MED1,NRG1,OSM,PGR,PPARGC1A,PRL,SMAD3,SMAD7,STAT3,TGFB1,TNFSF11,TP53,VEGF
GO:MF	transcription coregulator binding	GO:0001221	12.9685	113	73	13	20166	31.7806	AR,EPAS1,ESR1,HIF1A,MED1,MYC,PGR,PPARA,PPARG,SMAD3,SP1,TEAD2,TERT
GO:MF	transcription coactivator binding	GO:0001223	12.7681	42	73	10	20166	65.773	AR,EPAS1,ESR1,HIF1A,MED1,PGR,PPARA,SMAD3,TEAD2,TERT
GO:MF	sequence-specific DNA binding	GO:0043565	12.7605	1662	73	32	20166	5.31883	AR,BRCA1,CEBPB,DDIT3,EPAS1,ERG,ESR1,ESRRA,FOXO1,HIF1A,MITF,MTOR,MYC,NFYA,NKX2-3,NPM1,PGR,PPARA,PPARG,PPARGC1A,RB1,SIRT1,SMAD3,SP1,STAT3,TCF7,TEAD2,TERT,TFEB,TP53,TP63,YAP1
GO:MF	growth factor activity	GO:0008083	12.2804	165	73	14	20166	23.4391	AGT,CSF1,CSF2,EGF,FGF2,HGF,IGF1,IL10,IL4,IL6,NRG1,OSM,TGFB1,VEGF
GO:MF	signaling receptor activator activity	GO:0030546	12.2435	508	73	20	20166	10.8758	AGT,CSF1,CSF2,EGF,EGFR,FGF2,HGF,IFNG,IGF1,IL10,IL1B,IL4,IL6,INS,NRG1,OSM,PRL,TGFB1,TNFSF11,VEGF
GO:MF	transcription cis-regulatory region binding	GO:0000976	12.099	1500	73	30	20166	5.52493	AR,BRCA1,CEBPB,DDIT3,EPAS1,ERG,ESR1,ESRRA,FOXO1,HIF1A,MITF,MTOR,MYC,NFYA,NKX2-3,NPM1,PGR,PPARA,PPARG,RB1,SIRT1,SMAD3,SP1,STAT3,TCF7,TEAD2,TFEB,TP53,TP63,YAP1
GO:MF	transcription regulatory region nucleic acid binding	GO:0001067	12.0834	1502	73	30	20166	5.51757	AR,BRCA1,CEBPB,DDIT3,EPAS1,ERG,ESR1,ESRRA,FOXO1,HIF1A,MITF,MTOR,MYC,NFYA,NKX2-3,NPM1,PGR,PPARA,PPARG,RB1,SIRT1,SMAD3,SP1,STAT3,TCF7,TEAD2,TFEB,TP53,TP63,YAP1
GO:MF	double-stranded DNA binding	GO:0003690	11.8507	1658	73	31	20166	5.16504	AR,BRCA1,CEBPB,DDIT3,EGFR,EPAS1,ERG,ESR1,ESRRA,FOXO1,HIF1A,MITF,MTOR,MYC,NFYA,NKX2-3,NPM1,PGR,PPARA,PPARG,RB1,SIRT1,SMAD3,SP1,STAT3,TCF7,TEAD2,TFEB,TP53,TP63,YAP1
GO:MF	signaling receptor regulator activity	GO:0030545	11.693	543	73	20	20166	10.1748	AGT,CSF1,CSF2,EGF,EGFR,FGF2,HGF,IFNG,IGF1,IL10,IL1B,IL4,IL6,INS,NRG1,OSM,PRL,TGFB1,TNFSF11,VEGF
GO:MF	sequence-specific double-stranded DNA binding	GO:1990837	11.6559	1558	73	30	20166	5.31925	AR,BRCA1,CEBPB,DDIT3,EPAS1,ERG,ESR1,ESRRA,FOXO1,HIF1A,MITF,MTOR,MYC,NFYA,NKX2-3,NPM1,PGR,PPARA,PPARG,RB1,SIRT1,SMAD3,SP1,STAT3,TCF7,TEAD2,TFEB,TP53,TP63,YAP1
GO:MF	cis-regulatory region sequence-specific DNA binding	GO:0000987	11.613	1209	73	27	20166	6.16928	AR,CEBPB,DDIT3,EPAS1,ERG,ESR1,ESRRA,FOXO1,HIF1A,MITF,MTOR,MYC,NFYA,NKX2-3,PGR,PPARA,PPARG,SIRT1,SMAD3,SP1,STAT3,TCF7,TEAD2,TFEB,TP53,TP63,YAP1
GO:MF	receptor ligand activity	GO:0048018	11.1941	500	73	19	20166	10.4974	AGT,CSF1,CSF2,EGF,FGF2,HGF,IFNG,IGF1,IL10,IL1B,IL4,IL6,INS,NRG1,OSM,PRL,TGFB1,TNFSF11,VEGF
GO:MF	chromatin binding	GO:0003682	10.9843	592	73	20	20166	9.33265	AR,BRD4,CEBPB,EGFR,ERG,ESR1,FOXO1,KDM3B,MED1,MITF,NPM1,NUPR1,PPARG,PPARGC1A,SIRT1,SMAD3,STAT3,TP53,TP63,YAP1
GO:MF	RNA polymerase II cis-regulatory region sequence-specific DNA binding	GO:0000978	10.8168	1189	73	26	20166	6.04072	AR,CEBPB,DDIT3,EPAS1,ERG,ESR1,ESRRA,FOXO1,HIF1A,MITF,MYC,NFYA,NKX2-3,PGR,PPARA,PPARG,SIRT1,SMAD3,SP1,STAT3,TCF7,TEAD2,TFEB,TP53,TP63,YAP1
GO:MF	molecular function regulator activity	GO:0098772	10.6838	1967	73	32	20166	4.4941	AGT,APOE,CDKN1A,CDKN2A,CSF1,CSF2,DDIT3,EGF,EGFR,ESR1,FGF2,HGF,HRAS,IFNG,IGF1,IL10,IL1B,IL4,IL6,INS,KRAS,NPM1,NRG1,NUPR1,OSM,PRL,SMAD7,TGFB1,TNFSF11,TP53,TSC1,VEGF
GO:MF	identical protein binding	GO:0042802	10.6189	2121	73	33	20166	4.29804	APOE,CEBPB,CHUK,CSF1,DDIT3,EGFR,ERBB2,ESR1,FGF2,HGF,HMG20A,IKBKB,INS,INSR,KRAS,MTOR,NFKBIA,NPM1,PGR,PML,PPARG,PTEN,RB1,SIRT1,SMAD3,SP1,STAT3,TERT,TGFB1,TNFSF11,TP53,TP63,VEGF
GO:MF	enzyme binding	GO:0019899	10.0547	2072	73	32	20166	4.26636	APOE,AR,BRCA1,BRD4,CDKN1A,CDKN2A,CEBPB,EGFR,ERBB2,ESR1,FOXO1,HIF1A,IKBKB,INS,MAPK7,NFKBIA,NPM1,NRG1,PGR,PML,PPARA,PPARG,PPARGC1A,PTEN,RB1,SIRT1,SMAD3,SMAD7,SP1,STAT3,TFEB,TP53
GO:MF	RNA polymerase II transcription regulatory region sequence-specific DNA binding	GO:0000977	10.0325	1405	73	27	20166	5.30865	AR,CEBPB,DDIT3,EPAS1,ERG,ESR1,ESRRA,FOXO1,HIF1A,MITF,MYC,NFYA,NKX2-3,PGR,PPARA,PPARG,RB1,SIRT1,SMAD3,SP1,STAT3,TCF7,TEAD2,TFEB,TP53,TP63,YAP1
GO:MF	DNA-binding transcription activator activity, RNA polymerase II-specific	GO:0001228	9.46009	463	73	17	20166	10.143	AR,CEBPB,DDIT3,EPAS1,ERG,ESR1,FOXO1,HIF1A,MITF,MYC,PGR,PPARA,SMAD3,SP1,STAT3,TP53,TP63
GO:MF	DNA-binding transcription activator activity	GO:0001216	9.4001	467	73	17	20166	10.0561	AR,CEBPB,DDIT3,EPAS1,ERG,ESR1,FOXO1,HIF1A,MITF,MYC,PGR,PPARA,SMAD3,SP1,STAT3,TP53,TP63
GO:MF	cytokine receptor binding	GO:0005126	9.16322	277	73	14	20166	13.9619	CSF1,CSF2,IFNG,IL10,IL1B,IL4,IL6,OSM,PRL,SMAD3,SMAD7,TGFB1,TNFSF11,VEGF
GO:MF	protein-containing complex binding	GO:0044877	8.17601	1293	73	24	20166	5.12755	APOE,BRD4,CDKN1A,EGFR,FGF2,HGF,IGF1,IL1B,INS,INSR,KRAS,MED1,MTOR,MYC,NPM1,NRG1,PPARA,PTEN,SIRT1,SMAD3,SMAD7,TGFB1,TP53,TSC1
GO:MF	DNA-binding transcription factor activity, RNA polymerase II-specific	GO:0000981	7.72357	1359	73	24	20166	4.87853	AR,CEBPB,DDIT3,EPAS1,ERG,ESR1,ESRRA,FOXO1,HIF1A,MITF,MYC,NFYA,NKX2-3,PGR,PPARA,PPARG,SMAD3,SP1,STAT3,TCF7,TEAD2,TFEB,TP53,TP63
GO:MF	cytokine activity	GO:0005125	7.4939	237	73	12	20166	13.9872	CSF1,CSF2,FGF2,IFNG,IL10,IL1B,IL4,IL6,NRG1,OSM,TNFSF11,VEGF
GO:MF	DNA-binding transcription factor activity	GO:0003700	7.37228	1413	73	24	20166	4.69209	AR,CEBPB,DDIT3,EPAS1,ERG,ESR1,ESRRA,FOXO1,HIF1A,MITF,MYC,NFYA,NKX2-3,PGR,PPARA,PPARG,SMAD3,SP1,STAT3,TCF7,TEAD2,TFEB,TP53,TP63
GO:MF	ubiquitin-like protein ligase binding	GO:0044389	7.22241	315	73	13	20166	11.4007	BRCA1,CDKN1A,CEBPB,EGFR,FOXO1,HIF1A,NFKBIA,PML,PPARGC1A,RB1,SMAD3,SMAD7,TP53
GO:MF	protein dimerization activity	GO:0046983	7.04589	1088	73	21	20166	5.33197	APOE,CEBPB,CHUK,CSF1,DDIT3,EPAS1,ERBB2,HIF1A,IKBKB,IL10,MITF,MYC,NPM1,PML,SMAD3,SP1,STAT3,TERT,TFEB,TP53,VEGF
GO:MF	protein domain specific binding	GO:0019904	6.69796	694	73	17	20166	6.76685	AR,CDKN2A,DDIT3,ESRRA,HIF1A,IL1B,INSR,MED1,PPARA,PPARG,PTEN,RB1,SIRT1,SP1,TEAD2,TP53,TP63
GO:MF	ubiquitin protein ligase binding	GO:0031625	6.36607	297	73	12	20166	11.1615	BRCA1,CDKN1A,EGFR,FOXO1,HIF1A,NFKBIA,PML,PPARGC1A,RB1,SMAD3,SMAD7,TP53
GO:MF	ligand-activated transcription factor activity	GO:0098531	6.35122	52	73	7	20166	37.187	AR,ESR1,ESRRA,PGR,PPARA,PPARG,STAT3
GO:MF	nuclear receptor activity	GO:0004879	6.35122	52	73	7	20166	37.187	AR,ESR1,ESRRA,PGR,PPARA,PPARG,STAT3
GO:MF	kinase binding	GO:0019900	5.00555	785	73	16	20166	5.6305	CDKN1A,CDKN2A,CEBPB,EGFR,ESR1,HIF1A,IKBKB,MAPK7,NPM1,NRG1,PTEN,RB1,SIRT1,SMAD3,STAT3,TP53
GO:MF	transcription coregulator activity	GO:0003712	4.59866	520	73	13	20166	6.90616	BRCA1,BRD4,FGF2,KDM3B,MED1,NPM1,NRG1,NUPR1,PML,PPARGC1A,RB1,SIRT1,YAP1
GO:MF	growth factor receptor binding	GO:0070851	4.59607	140	73	8	20166	15.7855	CSF2,EGF,FGF2,IL10,IL1B,IL4,IL6,VEGF
GO:MF	nuclear receptor binding	GO:0016922	4.54801	142	73	8	20166	15.5632	CEBPB,ESR1,HIF1A,MED1,PPARG,PPARGC1A,SIRT1,SMAD3
GO:MF	protein binding	GO:0005515	4.3954	14832	73	71	20166	1.32238	AGT,APOE,AR,BRCA1,BRD4,CDKN1A,CDKN2A,CEBPB,CHUK,CSF1,CSF2,DDIT3,EGF,EGFR,EPAS1,ERBB2,ERG,ESR1,ESRRA,FGF2,FOXO1,HGF,HIF1A,HMG20A,HRAS,IFNG,IGF1,IKBKB,IL10,IL1B,IL4,IL6,INS,INSR,KRAS,MAPK7,MED1,MITF,MTOR,MYC,NFKBIA,NFYA,NPM1,NRG1,NUPR1,OSM,PGR,PML,PPARA,PPARG,PPARGC1A,PRL,PTEN,RABL6,RB1,SIRT1,SMAD3,SMAD7,SP1,STAT3,TCF7,TEAD2,TERT,TFEB,TGFB1,TNFSF11,TP53,TP63,TSC1,VEGF,YAP1
GO:MF	MDM2/MDM4 family protein binding	GO:0097371	4.32038	12	73	4	20166	92.0822	CDKN2A,PPARA,TP53,TP63
GO:MF	transcription coactivator activity	GO:0003713	4.2612	289	73	10	20166	9.55871	BRCA1,BRD4,FGF2,MED1,NPM1,NUPR1,PML,PPARGC1A,SIRT1,YAP1
GO:MF	p53 binding	GO:0002039	3.90474	70	73	6	20166	23.6783	BRD4,CDKN2A,HIF1A,SIRT1,TP53,TP63
GO:MF	nucleic acid binding	GO:0003676	3.49132	5463	73	40	20166	2.02267	AR,BRCA1,CDKN2A,CEBPB,DDIT3,EGFR,EPAS1,ERG,ESR1,ESRRA,FOXO1,HIF1A,HMG20A,KDM3B,MED1,MITF,MTOR,MYC,NFYA,NKX2-3,NPM1,NUPR1,PGR,PML,PPARA,PPARG,PPARGC1A,RB1,SIRT1,SMAD3,SMAD7,SP1,STAT3,TCF7,TEAD2,TERT,TFEB,TP53,TP63,YAP1
GO:MF	heterocyclic compound binding	GO:1901363	3.48763	7443	73	48	20166	1.78152	AR,BRCA1,CDKN2A,CEBPB,CHUK,DDIT3,EGFR,EPAS1,ERBB2,ERG,ESR1,ESRRA,FOXO1,HIF1A,HMG20A,HRAS,IKBKB,INSR,KDM3B,KRAS,MAPK7,MED1,MITF,MTOR,MYC,NFYA,NKX2-3,NPM1,NUPR1,PGR,PML,PPARA,PPARG,PPARGC1A,RABL6,RB1,SIRT1,SMAD3,SMAD7,SP1,STAT3,TCF7,TEAD2,TERT,TFEB,TP53,TP63,YAP1
GO:MF	phosphatase binding	GO:0019902	3.47133	196	73	8	20166	11.2754	EGFR,ERBB2,FOXO1,PPARA,PPARG,SMAD3,STAT3,TP53
GO:MF	organic cyclic compound binding	GO:0097159	3.34335	7516	73	48	20166	1.76421	AR,BRCA1,CDKN2A,CEBPB,CHUK,DDIT3,EGFR,EPAS1,ERBB2,ERG,ESR1,ESRRA,FOXO1,HIF1A,HMG20A,HRAS,IKBKB,INSR,KDM3B,KRAS,MAPK7,MED1,MITF,MTOR,MYC,NFYA,NKX2-3,NPM1,NUPR1,PGR,PML,PPARA,PPARG,PPARGC1A,RABL6,RB1,SIRT1,SMAD3,SMAD7,SP1,STAT3,TCF7,TEAD2,TERT,TFEB,TP53,TP63,YAP1
GO:MF	beta-catenin binding	GO:0008013	3.25292	90	73	6	20166	18.4164	AR,ESR1,FOXO1,SMAD3,SMAD7,TCF7
GO:MF	protein homodimerization activity	GO:0042803	3.11691	701	73	13	20166	5.12298	APOE,CEBPB,CHUK,CSF1,DDIT3,IKBKB,NPM1,PML,SMAD3,SP1,STAT3,TERT,VEGF
GO:MF	protein kinase binding	GO:0019901	3.11002	702	73	13	20166	5.11568	CDKN1A,CDKN2A,ESR1,HIF1A,IKBKB,MAPK7,NPM1,NRG1,PTEN,SIRT1,SMAD3,STAT3,TP53
GO:MF	nuclear steroid receptor activity	GO:0003707	2.92835	25	73	4	20166	44.1995	ESR1,ESRRA,PGR,PPARA
GO:MF	DNA-binding transcription repressor activity	GO:0001217	2.79298	325	73	9	20166	7.64991	CEBPB,FOXO1,MITF,MYC,PPARA,PPARG,SMAD3,TCF7,TP53
GO:MF	promoter-specific chromatin binding	GO:1990841	2.69508	63	73	5	20166	21.9243	FOXO1,MED1,SIRT1,SMAD3,TP53
GO:MF	chromatin DNA binding	GO:0031490	2.58532	117	73	6	20166	14.1665	CEBPB,FOXO1,KDM3B,PPARGC1A,SMAD3,STAT3
GO:MF	disordered domain specific binding	GO:0097718	2.42802	33	73	4	20166	33.4844	CDKN2A,RB1,TEAD2,TP53
GO:MF	protein C-terminus binding	GO:0008022	2.41935	192	73	7	20166	10.0715	ERBB2,HRAS,PPARG,SIRT1,SP1,TERT,YAP1
GO:MF	protein kinase regulator activity	GO:0019887	2.05984	218	73	7	20166	8.8703	CDKN1A,CDKN2A,EGF,EGFR,NPM1,NRG1,TGFB1
GO:BP	positive regulation of cellular metabolic process	GO:0031325	49.9414	3094	72	69	21092	6.53302	AGT,APOE,AR,BRCA1,BRD4,CDKN1A,CDKN2A,CEBPB,CHUK,CSF1,CSF2,DDIT3,EGF,EGFR,EPAS1,ERBB2,ERG,ESR1,ESRRA,FGF2,FOXO1,HGF,HIF1A,HRAS,IFNG,IGF1,IKBKB,IL10,IL1B,IL4,IL6,INS,INSR,KRAS,MAPK7,MED1,MITF,MTOR,MYC,NFKBIA,NFYA,NKX2-3,NPM1,NRG1,NUPR1,OSM,PGR,PML,PPARA,PPARG,PPARGC1A,PRL,PTEN,RB1,SIRT1,SMAD3,SMAD7,SP1,STAT3,TEAD2,TERT,TFEB,TGFB1,TNFSF11,TP53,TP63,TSC1,VEGF,YAP1
GO:BP	positive regulation of macromolecule biosynthetic process	GO:0010557	48.472	1925	72	61	21092	9.28291	AGT,APOE,AR,BRCA1,BRD4,CDKN2A,CEBPB,CHUK,DDIT3,EGF,EGFR,EPAS1,ERBB2,ERG,ESR1,ESRRA,FGF2,FOXO1,HGF,HIF1A,HRAS,IFNG,IGF1,IKBKB,IL10,IL1B,IL4,IL6,INS,INSR,MAPK7,MED1,MITF,MTOR,MYC,NFKBIA,NFYA,NKX2-3,NPM1,NUPR1,OSM,PGR,PML,PPARA,PPARG,PPARGC1A,PRL,RB1,SIRT1,SMAD3,SP1,STAT3,TEAD2,TERT,TFEB,TGFB1,TNFSF11,TP53,TP63,VEGF,YAP1
GO:BP	positive regulation of nucleic acid-templated transcription	GO:1903508	48.2043	1703	72	59	21092	10.149	AGT,APOE,AR,BRCA1,BRD4,CDKN2A,CEBPB,CHUK,DDIT3,EGF,EGFR,EPAS1,ERBB2,ERG,ESR1,ESRRA,FGF2,FOXO1,HGF,HIF1A,HRAS,IGF1,IKBKB,IL10,IL1B,IL4,IL6,INSR,MAPK7,MED1,MITF,MTOR,MYC,NFKBIA,NFYA,NKX2-3,NPM1,NUPR1,OSM,PGR,PML,PPARA,PPARG,PPARGC1A,PRL,RB1,SIRT1,SMAD3,SP1,STAT3,TEAD2,TERT,TFEB,TGFB1,TNFSF11,TP53,TP63,VEGF,YAP1
GO:BP	positive regulation of DNA-templated transcription	GO:0045893	48.2043	1703	72	59	21092	10.149	AGT,APOE,AR,BRCA1,BRD4,CDKN2A,CEBPB,CHUK,DDIT3,EGF,EGFR,EPAS1,ERBB2,ERG,ESR1,ESRRA,FGF2,FOXO1,HGF,HIF1A,HRAS,IGF1,IKBKB,IL10,IL1B,IL4,IL6,INSR,MAPK7,MED1,MITF,MTOR,MYC,NFKBIA,NFYA,NKX2-3,NPM1,NUPR1,OSM,PGR,PML,PPARA,PPARG,PPARGC1A,PRL,RB1,SIRT1,SMAD3,SP1,STAT3,TEAD2,TERT,TFEB,TGFB1,TNFSF11,TP53,TP63,VEGF,YAP1
GO:BP	positive regulation of RNA biosynthetic process	GO:1902680	48.1144	1709	72	59	21092	10.1134	AGT,APOE,AR,BRCA1,BRD4,CDKN2A,CEBPB,CHUK,DDIT3,EGF,EGFR,EPAS1,ERBB2,ERG,ESR1,ESRRA,FGF2,FOXO1,HGF,HIF1A,HRAS,IGF1,IKBKB,IL10,IL1B,IL4,IL6,INSR,MAPK7,MED1,MITF,MTOR,MYC,NFKBIA,NFYA,NKX2-3,NPM1,NUPR1,OSM,PGR,PML,PPARA,PPARG,PPARGC1A,PRL,RB1,SIRT1,SMAD3,SP1,STAT3,TEAD2,TERT,TFEB,TGFB1,TNFSF11,TP53,TP63,VEGF,YAP1
GO:BP	positive regulation of nitrogen compound metabolic process	GO:0051173	47.3803	3152	72	68	21092	6.31987	AGT,APOE,AR,BRCA1,BRD4,CDKN1A,CDKN2A,CEBPB,CHUK,CSF1,CSF2,DDIT3,EGF,EGFR,EPAS1,ERBB2,ERG,ESR1,ESRRA,FGF2,FOXO1,HGF,HIF1A,HRAS,IFNG,IGF1,IKBKB,IL10,IL1B,IL4,IL6,INS,INSR,KRAS,MAPK7,MED1,MITF,MTOR,MYC,NFKBIA,NFYA,NKX2-3,NPM1,NRG1,NUPR1,OSM,PGR,PML,PPARA,PPARG,PPARGC1A,PRL,PTEN,RB1,SIRT1,SMAD3,SMAD7,SP1,STAT3,TEAD2,TERT,TFEB,TGFB1,TNFSF11,TP53,TP63,VEGF,YAP1
GO:BP	positive regulation of cellular biosynthetic process	GO:0031328	47.0301	2033	72	61	21092	8.78977	AGT,APOE,AR,BRCA1,BRD4,CDKN2A,CEBPB,CHUK,DDIT3,EGF,EGFR,EPAS1,ERBB2,ERG,ESR1,ESRRA,FGF2,FOXO1,HGF,HIF1A,HRAS,IFNG,IGF1,IKBKB,IL10,IL1B,IL4,IL6,INS,INSR,MAPK7,MED1,MITF,MTOR,MYC,NFKBIA,NFYA,NKX2-3,NPM1,NUPR1,OSM,PGR,PML,PPARA,PPARG,PPARGC1A,PRL,RB1,SIRT1,SMAD3,SP1,STAT3,TEAD2,TERT,TFEB,TGFB1,TNFSF11,TP53,TP63,VEGF,YAP1
GO:BP	positive regulation of nucleobase-containing compound metabolic process	GO:0045935	46.8361	2048	72	61	21092	8.7254	AGT,APOE,AR,BRCA1,BRD4,CDKN2A,CEBPB,CHUK,DDIT3,EGF,EGFR,EPAS1,ERBB2,ERG,ESR1,ESRRA,FGF2,FOXO1,HGF,HIF1A,HRAS,IFNG,IGF1,IKBKB,IL10,IL1B,IL4,IL6,INS,INSR,MAPK7,MED1,MITF,MTOR,MYC,NFKBIA,NFYA,NKX2-3,NPM1,NUPR1,OSM,PGR,PML,PPARA,PPARG,PPARGC1A,PRL,RB1,SIRT1,SMAD3,SP1,STAT3,TEAD2,TERT,TFEB,TGFB1,TNFSF11,TP53,TP63,VEGF,YAP1
GO:BP	positive regulation of biosynthetic process	GO:0009891	46.567	2069	72	61	21092	8.63683	AGT,APOE,AR,BRCA1,BRD4,CDKN2A,CEBPB,CHUK,DDIT3,EGF,EGFR,EPAS1,ERBB2,ERG,ESR1,ESRRA,FGF2,FOXO1,HGF,HIF1A,HRAS,IFNG,IGF1,IKBKB,IL10,IL1B,IL4,IL6,INS,INSR,MAPK7,MED1,MITF,MTOR,MYC,NFKBIA,NFYA,NKX2-3,NPM1,NUPR1,OSM,PGR,PML,PPARA,PPARG,PPARGC1A,PRL,RB1,SIRT1,SMAD3,SP1,STAT3,TEAD2,TERT,TFEB,TGFB1,TNFSF11,TP53,TP63,VEGF,YAP1
GO:BP	positive regulation of RNA metabolic process	GO:0051254	46.2001	1842	72	59	21092	9.38313	AGT,APOE,AR,BRCA1,BRD4,CDKN2A,CEBPB,CHUK,DDIT3,EGF,EGFR,EPAS1,ERBB2,ERG,ESR1,ESRRA,FGF2,FOXO1,HGF,HIF1A,HRAS,IGF1,IKBKB,IL10,IL1B,IL4,IL6,INSR,MAPK7,MED1,MITF,MTOR,MYC,NFKBIA,NFYA,NKX2-3,NPM1,NUPR1,OSM,PGR,PML,PPARA,PPARG,PPARGC1A,PRL,RB1,SIRT1,SMAD3,SP1,STAT3,TEAD2,TERT,TFEB,TGFB1,TNFSF11,TP53,TP63,VEGF,YAP1
GO:BP	regulation of macromolecule biosynthetic process	GO:0010556	44.619	3951	72	70	21092	5.19011	AGT,APOE,AR,BRCA1,BRD4,CDKN1A,CDKN2A,CEBPB,CHUK,CSF2,DDIT3,EGF,EGFR,EPAS1,ERBB2,ERG,ESR1,ESRRA,FGF2,FOXO1,HGF,HIF1A,HMG20A,HRAS,IFNG,IGF1,IKBKB,IL10,IL1B,IL4,IL6,INS,INSR,KDM3B,MAPK7,MED1,MITF,MTOR,MYC,NFKBIA,NFYA,NKX2-3,NPM1,NRG1,NUPR1,OSM,PGR,PML,PPARA,PPARG,PPARGC1A,PRL,PTEN,RB1,SIRT1,SMAD3,SMAD7,SP1,STAT3,TCF7,TEAD2,TERT,TFEB,TGFB1,TNFSF11,TP53,TP63,TSC1,VEGF,YAP1
GO:BP	regulation of DNA-templated transcription	GO:0006355	44.5091	3474	72	68	21092	5.73409	AGT,APOE,AR,BRCA1,BRD4,CDKN2A,CEBPB,CHUK,CSF2,DDIT3,EGF,EGFR,EPAS1,ERBB2,ERG,ESR1,ESRRA,FGF2,FOXO1,HGF,HIF1A,HMG20A,HRAS,IFNG,IGF1,IKBKB,IL10,IL1B,IL4,IL6,INS,INSR,KDM3B,MAPK7,MED1,MITF,MTOR,MYC,NFKBIA,NFYA,NKX2-3,NPM1,NRG1,NUPR1,OSM,PGR,PML,PPARA,PPARG,PPARGC1A,PRL,PTEN,RB1,SIRT1,SMAD3,SMAD7,SP1,STAT3,TCF7,TEAD2,TERT,TFEB,TGFB1,TNFSF11,TP53,TP63,VEGF,YAP1
GO:BP	regulation of nucleic acid-templated transcription	GO:1903506	44.5006	3475	72	68	21092	5.73244	AGT,APOE,AR,BRCA1,BRD4,CDKN2A,CEBPB,CHUK,CSF2,DDIT3,EGF,EGFR,EPAS1,ERBB2,ERG,ESR1,ESRRA,FGF2,FOXO1,HGF,HIF1A,HMG20A,HRAS,IFNG,IGF1,IKBKB,IL10,IL1B,IL4,IL6,INS,INSR,KDM3B,MAPK7,MED1,MITF,MTOR,MYC,NFKBIA,NFYA,NKX2-3,NPM1,NRG1,NUPR1,OSM,PGR,PML,PPARA,PPARG,PPARGC1A,PRL,PTEN,RB1,SIRT1,SMAD3,SMAD7,SP1,STAT3,TCF7,TEAD2,TERT,TFEB,TGFB1,TNFSF11,TP53,TP63,VEGF,YAP1
GO:BP	regulation of RNA biosynthetic process	GO:2001141	44.4244	3484	72	68	21092	5.71763	AGT,APOE,AR,BRCA1,BRD4,CDKN2A,CEBPB,CHUK,CSF2,DDIT3,EGF,EGFR,EPAS1,ERBB2,ERG,ESR1,ESRRA,FGF2,FOXO1,HGF,HIF1A,HMG20A,HRAS,IFNG,IGF1,IKBKB,IL10,IL1B,IL4,IL6,INS,INSR,KDM3B,MAPK7,MED1,MITF,MTOR,MYC,NFKBIA,NFYA,NKX2-3,NPM1,NRG1,NUPR1,OSM,PGR,PML,PPARA,PPARG,PPARGC1A,PRL,PTEN,RB1,SIRT1,SMAD3,SMAD7,SP1,STAT3,TCF7,TEAD2,TERT,TFEB,TGFB1,TNFSF11,TP53,TP63,VEGF,YAP1
GO:BP	positive regulation of macromolecule metabolic process	GO:0010604	43.996	3535	72	68	21092	5.63514	AGT,APOE,AR,BRCA1,BRD4,CDKN1A,CDKN2A,CEBPB,CHUK,CSF1,CSF2,DDIT3,EGF,EGFR,EPAS1,ERBB2,ERG,ESR1,ESRRA,FGF2,FOXO1,HGF,HIF1A,HRAS,IFNG,IGF1,IKBKB,IL10,IL1B,IL4,IL6,INS,INSR,KRAS,MAPK7,MED1,MITF,MTOR,MYC,NFKBIA,NFYA,NKX2-3,NPM1,NRG1,NUPR1,OSM,PGR,PML,PPARA,PPARG,PPARGC1A,PRL,PTEN,RB1,SIRT1,SMAD3,SMAD7,SP1,STAT3,TEAD2,TERT,TFEB,TGFB1,TNFSF11,TP53,TP63,VEGF,YAP1
GO:BP	DNA-templated transcription	GO:0006351	43.5001	3595	72	68	21092	5.54109	AGT,APOE,AR,BRCA1,BRD4,CDKN2A,CEBPB,CHUK,CSF2,DDIT3,EGF,EGFR,EPAS1,ERBB2,ERG,ESR1,ESRRA,FGF2,FOXO1,HGF,HIF1A,HMG20A,HRAS,IFNG,IGF1,IKBKB,IL10,IL1B,IL4,IL6,INS,INSR,KDM3B,MAPK7,MED1,MITF,MTOR,MYC,NFKBIA,NFYA,NKX2-3,NPM1,NRG1,NUPR1,OSM,PGR,PML,PPARA,PPARG,PPARGC1A,PRL,PTEN,RB1,SIRT1,SMAD3,SMAD7,SP1,STAT3,TCF7,TEAD2,TERT,TFEB,TGFB1,TNFSF11,TP53,TP63,VEGF,YAP1
GO:BP	nucleic acid-templated transcription	GO:0097659	43.4919	3596	72	68	21092	5.53955	AGT,APOE,AR,BRCA1,BRD4,CDKN2A,CEBPB,CHUK,CSF2,DDIT3,EGF,EGFR,EPAS1,ERBB2,ERG,ESR1,ESRRA,FGF2,FOXO1,HGF,HIF1A,HMG20A,HRAS,IFNG,IGF1,IKBKB,IL10,IL1B,IL4,IL6,INS,INSR,KDM3B,MAPK7,MED1,MITF,MTOR,MYC,NFKBIA,NFYA,NKX2-3,NPM1,NRG1,NUPR1,OSM,PGR,PML,PPARA,PPARG,PPARGC1A,PRL,PTEN,RB1,SIRT1,SMAD3,SMAD7,SP1,STAT3,TCF7,TEAD2,TERT,TFEB,TGFB1,TNFSF11,TP53,TP63,VEGF,YAP1
GO:BP	positive regulation of metabolic process	GO:0009893	43.3877	3849	72	69	21092	5.25154	AGT,APOE,AR,BRCA1,BRD4,CDKN1A,CDKN2A,CEBPB,CHUK,CSF1,CSF2,DDIT3,EGF,EGFR,EPAS1,ERBB2,ERG,ESR1,ESRRA,FGF2,FOXO1,HGF,HIF1A,HRAS,IFNG,IGF1,IKBKB,IL10,IL1B,IL4,IL6,INS,INSR,KRAS,MAPK7,MED1,MITF,MTOR,MYC,NFKBIA,NFYA,NKX2-3,NPM1,NRG1,NUPR1,OSM,PGR,PML,PPARA,PPARG,PPARGC1A,PRL,PTEN,RB1,SIRT1,SMAD3,SMAD7,SP1,STAT3,TEAD2,TERT,TFEB,TGFB1,TNFSF11,TP53,TP63,TSC1,VEGF,YAP1
GO:BP	regulation of cellular biosynthetic process	GO:0031326	43.3875	4114	72	70	21092	4.98447	AGT,APOE,AR,BRCA1,BRD4,CDKN1A,CDKN2A,CEBPB,CHUK,CSF2,DDIT3,EGF,EGFR,EPAS1,ERBB2,ERG,ESR1,ESRRA,FGF2,FOXO1,HGF,HIF1A,HMG20A,HRAS,IFNG,IGF1,IKBKB,IL10,IL1B,IL4,IL6,INS,INSR,KDM3B,MAPK7,MED1,MITF,MTOR,MYC,NFKBIA,NFYA,NKX2-3,NPM1,NRG1,NUPR1,OSM,PGR,PML,PPARA,PPARG,PPARGC1A,PRL,PTEN,RB1,SIRT1,SMAD3,SMAD7,SP1,STAT3,TCF7,TEAD2,TERT,TFEB,TGFB1,TNFSF11,TP53,TP63,TSC1,VEGF,YAP1
GO:BP	RNA biosynthetic process	GO:0032774	43.3366	3615	72	68	21092	5.51043	AGT,APOE,AR,BRCA1,BRD4,CDKN2A,CEBPB,CHUK,CSF2,DDIT3,EGF,EGFR,EPAS1,ERBB2,ERG,ESR1,ESRRA,FGF2,FOXO1,HGF,HIF1A,HMG20A,HRAS,IFNG,IGF1,IKBKB,IL10,IL1B,IL4,IL6,INS,INSR,KDM3B,MAPK7,MED1,MITF,MTOR,MYC,NFKBIA,NFYA,NKX2-3,NPM1,NRG1,NUPR1,OSM,PGR,PML,PPARA,PPARG,PPARGC1A,PRL,PTEN,RB1,SIRT1,SMAD3,SMAD7,SP1,STAT3,TCF7,TEAD2,TERT,TFEB,TGFB1,TNFSF11,TP53,TP63,VEGF,YAP1
GO:BP	regulation of biosynthetic process	GO:0009889	42.9393	4175	72	70	21092	4.91164	AGT,APOE,AR,BRCA1,BRD4,CDKN1A,CDKN2A,CEBPB,CHUK,CSF2,DDIT3,EGF,EGFR,EPAS1,ERBB2,ERG,ESR1,ESRRA,FGF2,FOXO1,HGF,HIF1A,HMG20A,HRAS,IFNG,IGF1,IKBKB,IL10,IL1B,IL4,IL6,INS,INSR,KDM3B,MAPK7,MED1,MITF,MTOR,MYC,NFKBIA,NFYA,NKX2-3,NPM1,NRG1,NUPR1,OSM,PGR,PML,PPARA,PPARG,PPARGC1A,PRL,PTEN,RB1,SIRT1,SMAD3,SMAD7,SP1,STAT3,TCF7,TEAD2,TERT,TFEB,TGFB1,TNFSF11,TP53,TP63,TSC1,VEGF,YAP1
GO:BP	regulation of RNA metabolic process	GO:0051252	42.0616	3775	72	68	21092	5.27688	AGT,APOE,AR,BRCA1,BRD4,CDKN2A,CEBPB,CHUK,CSF2,DDIT3,EGF,EGFR,EPAS1,ERBB2,ERG,ESR1,ESRRA,FGF2,FOXO1,HGF,HIF1A,HMG20A,HRAS,IFNG,IGF1,IKBKB,IL10,IL1B,IL4,IL6,INS,INSR,KDM3B,MAPK7,MED1,MITF,MTOR,MYC,NFKBIA,NFYA,NKX2-3,NPM1,NRG1,NUPR1,OSM,PGR,PML,PPARA,PPARG,PPARGC1A,PRL,PTEN,RB1,SIRT1,SMAD3,SMAD7,SP1,STAT3,TCF7,TEAD2,TERT,TFEB,TGFB1,TNFSF11,TP53,TP63,VEGF,YAP1
GO:BP	nucleobase-containing compound biosynthetic process	GO:0034654	41.8714	4049	72	69	21092	4.99214	AGT,APOE,AR,BRCA1,BRD4,CDKN1A,CDKN2A,CEBPB,CHUK,CSF2,DDIT3,EGF,EGFR,EPAS1,ERBB2,ERG,ESR1,ESRRA,FGF2,FOXO1,HGF,HIF1A,HMG20A,HRAS,IFNG,IGF1,IKBKB,IL10,IL1B,IL4,IL6,INS,INSR,KDM3B,MAPK7,MED1,MITF,MTOR,MYC,NFKBIA,NFYA,NKX2-3,NPM1,NRG1,NUPR1,OSM,PGR,PML,PPARA,PPARG,PPARGC1A,PRL,PTEN,RB1,SIRT1,SMAD3,SMAD7,SP1,STAT3,TCF7,TEAD2,TERT,TFEB,TGFB1,TNFSF11,TP53,TP63,VEGF,YAP1
GO:BP	regulation of nucleobase-containing compound metabolic process	GO:0019219	41.5847	4088	72	69	21092	4.94451	AGT,APOE,AR,BRCA1,BRD4,CDKN1A,CDKN2A,CEBPB,CHUK,CSF2,DDIT3,EGF,EGFR,EPAS1,ERBB2,ERG,ESR1,ESRRA,FGF2,FOXO1,HGF,HIF1A,HMG20A,HRAS,IFNG,IGF1,IKBKB,IL10,IL1B,IL4,IL6,INS,INSR,KDM3B,MAPK7,MED1,MITF,MTOR,MYC,NFKBIA,NFYA,NKX2-3,NPM1,NRG1,NUPR1,OSM,PGR,PML,PPARA,PPARG,PPARGC1A,PRL,PTEN,RB1,SIRT1,SMAD3,SMAD7,SP1,STAT3,TCF7,TEAD2,TERT,TFEB,TGFB1,TNFSF11,TP53,TP63,VEGF,YAP1
GO:BP	heterocycle biosynthetic process	GO:0018130	41.3369	4122	72	69	21092	4.90373	AGT,APOE,AR,BRCA1,BRD4,CDKN1A,CDKN2A,CEBPB,CHUK,CSF2,DDIT3,EGF,EGFR,EPAS1,ERBB2,ERG,ESR1,ESRRA,FGF2,FOXO1,HGF,HIF1A,HMG20A,HRAS,IFNG,IGF1,IKBKB,IL10,IL1B,IL4,IL6,INS,INSR,KDM3B,MAPK7,MED1,MITF,MTOR,MYC,NFKBIA,NFYA,NKX2-3,NPM1,NRG1,NUPR1,OSM,PGR,PML,PPARA,PPARG,PPARGC1A,PRL,PTEN,RB1,SIRT1,SMAD3,SMAD7,SP1,STAT3,TCF7,TEAD2,TERT,TFEB,TGFB1,TNFSF11,TP53,TP63,VEGF,YAP1
GO:BP	aromatic compound biosynthetic process	GO:0019438	41.2572	4133	72	69	21092	4.89068	AGT,APOE,AR,BRCA1,BRD4,CDKN1A,CDKN2A,CEBPB,CHUK,CSF2,DDIT3,EGF,EGFR,EPAS1,ERBB2,ERG,ESR1,ESRRA,FGF2,FOXO1,HGF,HIF1A,HMG20A,HRAS,IFNG,IGF1,IKBKB,IL10,IL1B,IL4,IL6,INS,INSR,KDM3B,MAPK7,MED1,MITF,MTOR,MYC,NFKBIA,NFYA,NKX2-3,NPM1,NRG1,NUPR1,OSM,PGR,PML,PPARA,PPARG,PPARGC1A,PRL,PTEN,RB1,SIRT1,SMAD3,SMAD7,SP1,STAT3,TCF7,TEAD2,TERT,TFEB,TGFB1,TNFSF11,TP53,TP63,VEGF,YAP1
GO:BP	cell population proliferation	GO:0008283	41.0534	1988	72	57	21092	8.39931	AGT,APOE,AR,CDKN1A,CDKN2A,CEBPB,CSF1,CSF2,DDIT3,EGF,EGFR,ERBB2,ESR1,ESRRA,FGF2,FOXO1,HGF,HIF1A,HRAS,IFNG,IGF1,IL10,IL1B,IL4,IL6,INS,INSR,KRAS,MED1,MITF,MYC,NFKBIA,NKX2-3,NPM1,NRG1,NUPR1,OSM,PGR,PML,PPARG,PPARGC1A,PRL,PTEN,RB1,SIRT1,SMAD3,SMAD7,SP1,STAT3,TERT,TGFB1,TNFSF11,TP53,TP63,TSC1,VEGF,YAP1
GO:BP	regulation of cell population proliferation	GO:0042127	40.3544	1683	72	54	21092	9.39929	AGT,APOE,AR,CDKN1A,CDKN2A,CEBPB,CSF1,CSF2,EGF,EGFR,ERBB2,ESR1,ESRRA,FGF2,FOXO1,HIF1A,HRAS,IFNG,IGF1,IL10,IL1B,IL4,IL6,INS,INSR,KRAS,MED1,MITF,MYC,NFKBIA,NKX2-3,NPM1,NRG1,NUPR1,OSM,PGR,PML,PPARG,PPARGC1A,PRL,PTEN,RB1,SIRT1,SMAD3,SMAD7,SP1,STAT3,TERT,TGFB1,TP53,TP63,TSC1,VEGF,YAP1
GO:BP	organic cyclic compound biosynthetic process	GO:1901362	40.2125	4280	72	69	21092	4.7227	AGT,APOE,AR,BRCA1,BRD4,CDKN1A,CDKN2A,CEBPB,CHUK,CSF2,DDIT3,EGF,EGFR,EPAS1,ERBB2,ERG,ESR1,ESRRA,FGF2,FOXO1,HGF,HIF1A,HMG20A,HRAS,IFNG,IGF1,IKBKB,IL10,IL1B,IL4,IL6,INS,INSR,KDM3B,MAPK7,MED1,MITF,MTOR,MYC,NFKBIA,NFYA,NKX2-3,NPM1,NRG1,NUPR1,OSM,PGR,PML,PPARA,PPARG,PPARGC1A,PRL,PTEN,RB1,SIRT1,SMAD3,SMAD7,SP1,STAT3,TCF7,TEAD2,TERT,TFEB,TGFB1,TNFSF11,TP53,TP63,VEGF,YAP1
GO:BP	regulation of developmental process	GO:0050793	40.0154	2499	72	60	21092	7.03348	AGT,APOE,AR,BRCA1,CDKN1A,CDKN2A,CEBPB,CSF1,CSF2,DDIT3,EGF,EGFR,ERBB2,ESR1,ESRRA,FGF2,FOXO1,HGF,HIF1A,HMG20A,IFNG,IGF1,IKBKB,IL10,IL1B,IL4,IL6,INS,INSR,KRAS,MAPK7,MED1,MITF,MTOR,MYC,NFKBIA,NRG1,NUPR1,OSM,PML,PPARA,PPARG,PPARGC1A,PRL,PTEN,RB1,SIRT1,SMAD3,SMAD7,SP1,STAT3,TCF7,TEAD2,TERT,TGFB1,TNFSF11,TP53,TP63,VEGF,YAP1
GO:BP	positive regulation of transcription by RNA polymerase II	GO:0045944	39.342	1243	72	49	21092	11.5481	AR,BRCA1,BRD4,CDKN2A,CEBPB,CHUK,DDIT3,EGFR,EPAS1,ERG,ESR1,ESRRA,FGF2,FOXO1,HGF,HIF1A,HRAS,IGF1,IKBKB,IL10,IL1B,IL4,IL6,MAPK7,MED1,MITF,MYC,NFKBIA,NFYA,NKX2-3,NPM1,OSM,PGR,PPARA,PPARG,PPARGC1A,RB1,SIRT1,SMAD3,SP1,STAT3,TEAD2,TFEB,TGFB1,TNFSF11,TP53,TP63,VEGF,YAP1
GO:BP	regulation of gene expression	GO:0010468	38.9307	5494	72	72	21092	3.8391	AGT,APOE,AR,BRCA1,BRD4,CDKN1A,CDKN2A,CEBPB,CHUK,CSF1,CSF2,DDIT3,EGF,EGFR,EPAS1,ERBB2,ERG,ESR1,ESRRA,FGF2,FOXO1,HGF,HIF1A,HMG20A,HRAS,IFNG,IGF1,IKBKB,IL10,IL1B,IL4,IL6,INS,INSR,KDM3B,KRAS,MAPK7,MED1,MITF,MTOR,MYC,NFKBIA,NFYA,NKX2-3,NPM1,NRG1,NUPR1,OSM,PGR,PML,PPARA,PPARG,PPARGC1A,PRL,PTEN,RB1,SIRT1,SMAD3,SMAD7,SP1,STAT3,TCF7,TEAD2,TERT,TFEB,TGFB1,TNFSF11,TP53,TP63,TSC1,VEGF,YAP1
GO:BP	macromolecule biosynthetic process	GO:0009059	38.6911	4801	72	70	21092	4.27122	AGT,APOE,AR,BRCA1,BRD4,CDKN1A,CDKN2A,CEBPB,CHUK,CSF2,DDIT3,EGF,EGFR,EPAS1,ERBB2,ERG,ESR1,ESRRA,FGF2,FOXO1,HGF,HIF1A,HMG20A,HRAS,IFNG,IGF1,IKBKB,IL10,IL1B,IL4,IL6,INS,INSR,KDM3B,MAPK7,MED1,MITF,MTOR,MYC,NFKBIA,NFYA,NKX2-3,NPM1,NRG1,NUPR1,OSM,PGR,PML,PPARA,PPARG,PPARGC1A,PRL,PTEN,RB1,SIRT1,SMAD3,SMAD7,SP1,STAT3,TCF7,TEAD2,TERT,TFEB,TGFB1,TNFSF11,TP53,TP63,TSC1,VEGF,YAP1
GO:BP	cellular nitrogen compound biosynthetic process	GO:0044271	38.364	4853	72	70	21092	4.22545	AGT,APOE,AR,BRCA1,BRD4,CDKN1A,CDKN2A,CEBPB,CHUK,CSF2,DDIT3,EGF,EGFR,EPAS1,ERBB2,ERG,ESR1,ESRRA,FGF2,FOXO1,HGF,HIF1A,HMG20A,HRAS,IFNG,IGF1,IKBKB,IL10,IL1B,IL4,IL6,INS,INSR,KDM3B,MAPK7,MED1,MITF,MTOR,MYC,NFKBIA,NFYA,NKX2-3,NPM1,NRG1,NUPR1,OSM,PGR,PML,PPARA,PPARG,PPARGC1A,PRL,PTEN,RB1,SIRT1,SMAD3,SMAD7,SP1,STAT3,TCF7,TEAD2,TERT,TFEB,TGFB1,TNFSF11,TP53,TP63,TSC1,VEGF,YAP1
GO:BP	regulation of cellular metabolic process	GO:0031323	38.0552	5649	72	72	21092	3.73376	AGT,APOE,AR,BRCA1,BRD4,CDKN1A,CDKN2A,CEBPB,CHUK,CSF1,CSF2,DDIT3,EGF,EGFR,EPAS1,ERBB2,ERG,ESR1,ESRRA,FGF2,FOXO1,HGF,HIF1A,HMG20A,HRAS,IFNG,IGF1,IKBKB,IL10,IL1B,IL4,IL6,INS,INSR,KDM3B,KRAS,MAPK7,MED1,MITF,MTOR,MYC,NFKBIA,NFYA,NKX2-3,NPM1,NRG1,NUPR1,OSM,PGR,PML,PPARA,PPARG,PPARGC1A,PRL,PTEN,RB1,SIRT1,SMAD3,SMAD7,SP1,STAT3,TCF7,TEAD2,TERT,TFEB,TGFB1,TNFSF11,TP53,TP63,TSC1,VEGF,YAP1
GO:BP	regulation of nitrogen compound metabolic process	GO:0051171	37.7393	5706	72	72	21092	3.69646	AGT,APOE,AR,BRCA1,BRD4,CDKN1A,CDKN2A,CEBPB,CHUK,CSF1,CSF2,DDIT3,EGF,EGFR,EPAS1,ERBB2,ERG,ESR1,ESRRA,FGF2,FOXO1,HGF,HIF1A,HMG20A,HRAS,IFNG,IGF1,IKBKB,IL10,IL1B,IL4,IL6,INS,INSR,KDM3B,KRAS,MAPK7,MED1,MITF,MTOR,MYC,NFKBIA,NFYA,NKX2-3,NPM1,NRG1,NUPR1,OSM,PGR,PML,PPARA,PPARG,PPARGC1A,PRL,PTEN,RB1,SIRT1,SMAD3,SMAD7,SP1,STAT3,TCF7,TEAD2,TERT,TFEB,TGFB1,TNFSF11,TP53,TP63,TSC1,VEGF,YAP1
GO:BP	regulation of multicellular organismal process	GO:0051239	37.5345	2753	72	60	21092	6.38455	AGT,APOE,AR,BRCA1,CDKN2A,CEBPB,CHUK,CSF1,CSF2,DDIT3,EGF,EGFR,EPAS1,ERBB2,ESR1,ESRRA,FGF2,FOXO1,HGF,HIF1A,HRAS,IFNG,IGF1,IKBKB,IL10,IL1B,IL4,IL6,INS,INSR,KRAS,MAPK7,MED1,MITF,MTOR,MYC,NFKBIA,NRG1,NUPR1,OSM,PML,PPARA,PPARG,PPARGC1A,PRL,PTEN,RB1,SIRT1,SMAD3,SMAD7,SP1,STAT3,TCF7,TERT,TGFB1,TNFSF11,TP53,TP63,VEGF,YAP1
GO:BP	regulation of primary metabolic process	GO:0080090	36.8531	5869	72	72	21092	3.5938	AGT,APOE,AR,BRCA1,BRD4,CDKN1A,CDKN2A,CEBPB,CHUK,CSF1,CSF2,DDIT3,EGF,EGFR,EPAS1,ERBB2,ERG,ESR1,ESRRA,FGF2,FOXO1,HGF,HIF1A,HMG20A,HRAS,IFNG,IGF1,IKBKB,IL10,IL1B,IL4,IL6,INS,INSR,KDM3B,KRAS,MAPK7,MED1,MITF,MTOR,MYC,NFKBIA,NFYA,NKX2-3,NPM1,NRG1,NUPR1,OSM,PGR,PML,PPARA,PPARG,PPARGC1A,PRL,PTEN,RB1,SIRT1,SMAD3,SMAD7,SP1,STAT3,TCF7,TEAD2,TERT,TFEB,TGFB1,TNFSF11,TP53,TP63,TSC1,VEGF,YAP1
GO:BP	positive regulation of gene expression	GO:0010628	34.741	1158	72	45	21092	11.3839	AGT,AR,BRCA1,CDKN2A,CEBPB,CHUK,CSF1,CSF2,DDIT3,EGF,EGFR,ERBB2,ESR1,FGF2,HGF,HIF1A,HRAS,IFNG,IGF1,IL10,IL1B,IL4,IL6,INS,KRAS,MED1,MITF,MTOR,MYC,NPM1,NRG1,OSM,PGR,PPARG,PPARGC1A,SIRT1,SMAD3,SP1,STAT3,TERT,TGFB1,TNFSF11,TP53,VEGF,YAP1
GO:BP	regulation of multicellular organismal development	GO:2000026	34.0067	1394	72	47	21092	9.87689	AGT,BRCA1,CDKN2A,CEBPB,CSF1,EGF,ERBB2,ESRRA,FGF2,HGF,HIF1A,IFNG,IGF1,IKBKB,IL10,IL1B,IL4,IL6,INSR,KRAS,MAPK7,MED1,MITF,MTOR,MYC,NFKBIA,NRG1,NUPR1,PML,PPARA,PPARG,PRL,PTEN,RB1,SIRT1,SMAD3,SMAD7,SP1,STAT3,TCF7,TERT,TGFB1,TNFSF11,TP53,TP63,VEGF,YAP1
GO:BP	regulation of cell death	GO:0010941	33.5775	1637	72	49	21092	8.76865	AGT,APOE,AR,BRCA1,CDKN1A,CDKN2A,CEBPB,CSF1,CSF2,DDIT3,EGFR,ESR1,FGF2,FOXO1,HGF,HIF1A,HRAS,IFNG,IGF1,IL10,IL1B,IL4,IL6,INS,KRAS,MAPK7,MED1,MITF,MTOR,MYC,NPM1,NRG1,NUPR1,PML,PPARA,PPARG,PPARGC1A,PTEN,RB1,SIRT1,SMAD3,TEAD2,TERT,TGFB1,TP53,TP63,TSC1,VEGF,YAP1
GO:BP	cellular biosynthetic process	GO:0044249	33.0544	5782	72	70	21092	3.54654	AGT,APOE,AR,BRCA1,BRD4,CDKN1A,CDKN2A,CEBPB,CHUK,CSF2,DDIT3,EGF,EGFR,EPAS1,ERBB2,ERG,ESR1,ESRRA,FGF2,FOXO1,HGF,HIF1A,HMG20A,HRAS,IFNG,IGF1,IKBKB,IL10,IL1B,IL4,IL6,INS,INSR,KDM3B,MAPK7,MED1,MITF,MTOR,MYC,NFKBIA,NFYA,NKX2-3,NPM1,NRG1,NUPR1,OSM,PGR,PML,PPARA,PPARG,PPARGC1A,PRL,PTEN,RB1,SIRT1,SMAD3,SMAD7,SP1,STAT3,TCF7,TEAD2,TERT,TFEB,TGFB1,TNFSF11,TP53,TP63,TSC1,VEGF,YAP1
GO:BP	regulation of cell differentiation	GO:0045595	32.8091	1587	72	48	21092	8.86032	AGT,AR,CDKN2A,CEBPB,CSF1,CSF2,DDIT3,EGFR,ERBB2,ESRRA,FGF2,FOXO1,HGF,HIF1A,HMG20A,IFNG,IGF1,IKBKB,IL10,IL1B,IL4,IL6,INS,KRAS,MED1,MITF,MTOR,MYC,NFKBIA,NRG1,OSM,PPARA,PPARG,PTEN,RB1,SIRT1,SMAD3,SMAD7,STAT3,TCF7,TEAD2,TERT,TGFB1,TNFSF11,TP53,TP63,VEGF,YAP1
GO:BP	organic substance biosynthetic process	GO:1901576	32.6799	5854	72	70	21092	3.50292	AGT,APOE,AR,BRCA1,BRD4,CDKN1A,CDKN2A,CEBPB,CHUK,CSF2,DDIT3,EGF,EGFR,EPAS1,ERBB2,ERG,ESR1,ESRRA,FGF2,FOXO1,HGF,HIF1A,HMG20A,HRAS,IFNG,IGF1,IKBKB,IL10,IL1B,IL4,IL6,INS,INSR,KDM3B,MAPK7,MED1,MITF,MTOR,MYC,NFKBIA,NFYA,NKX2-3,NPM1,NRG1,NUPR1,OSM,PGR,PML,PPARA,PPARG,PPARGC1A,PRL,PTEN,RB1,SIRT1,SMAD3,SMAD7,SP1,STAT3,TCF7,TEAD2,TERT,TFEB,TGFB1,TNFSF11,TP53,TP63,TSC1,VEGF,YAP1
GO:BP	biosynthetic process	GO:0009058	32.2337	5941	72	70	21092	3.45163	AGT,APOE,AR,BRCA1,BRD4,CDKN1A,CDKN2A,CEBPB,CHUK,CSF2,DDIT3,EGF,EGFR,EPAS1,ERBB2,ERG,ESR1,ESRRA,FGF2,FOXO1,HGF,HIF1A,HMG20A,HRAS,IFNG,IGF1,IKBKB,IL10,IL1B,IL4,IL6,INS,INSR,KDM3B,MAPK7,MED1,MITF,MTOR,MYC,NFKBIA,NFYA,NKX2-3,NPM1,NRG1,NUPR1,OSM,PGR,PML,PPARA,PPARG,PPARGC1A,PRL,PTEN,RB1,SIRT1,SMAD3,SMAD7,SP1,STAT3,TCF7,TEAD2,TERT,TFEB,TGFB1,TNFSF11,TP53,TP63,TSC1,VEGF,YAP1
GO:BP	regulation of macromolecule metabolic process	GO:0060255	32.0294	6842	72	72	21092	3.08272	AGT,APOE,AR,BRCA1,BRD4,CDKN1A,CDKN2A,CEBPB,CHUK,CSF1,CSF2,DDIT3,EGF,EGFR,EPAS1,ERBB2,ERG,ESR1,ESRRA,FGF2,FOXO1,HGF,HIF1A,HMG20A,HRAS,IFNG,IGF1,IKBKB,IL10,IL1B,IL4,IL6,INS,INSR,KDM3B,KRAS,MAPK7,MED1,MITF,MTOR,MYC,NFKBIA,NFYA,NKX2-3,NPM1,NRG1,NUPR1,OSM,PGR,PML,PPARA,PPARG,PPARGC1A,PRL,PTEN,RB1,SIRT1,SMAD3,SMAD7,SP1,STAT3,TCF7,TEAD2,TERT,TFEB,TGFB1,TNFSF11,TP53,TP63,TSC1,VEGF,YAP1
GO:BP	positive regulation of cellular process	GO:0048522	31.9885	5641	72	69	21092	3.58326	AGT,APOE,AR,BRCA1,BRD4,CDKN1A,CDKN2A,CEBPB,CHUK,CSF1,CSF2,DDIT3,EGF,EGFR,EPAS1,ERBB2,ERG,ESR1,ESRRA,FGF2,FOXO1,HGF,HIF1A,HRAS,IFNG,IGF1,IKBKB,IL10,IL1B,IL4,IL6,INS,INSR,KRAS,MAPK7,MED1,MITF,MTOR,MYC,NFKBIA,NFYA,NKX2-3,NPM1,NRG1,NUPR1,OSM,PGR,PML,PPARA,PPARG,PPARGC1A,PRL,PTEN,RB1,SIRT1,SMAD3,SMAD7,SP1,STAT3,TEAD2,TERT,TFEB,TGFB1,TNFSF11,TP53,TP63,TSC1,VEGF,YAP1
GO:BP	regulation of programmed cell death	GO:0043067	31.3913	1482	72	46	21092	9.09274	AGT,APOE,AR,BRCA1,CDKN1A,CDKN2A,CEBPB,CSF2,DDIT3,EGFR,ESR1,FGF2,FOXO1,HGF,HIF1A,HRAS,IFNG,IGF1,IL10,IL1B,IL4,IL6,INS,KRAS,MAPK7,MED1,MITF,MTOR,MYC,NPM1,NRG1,NUPR1,PML,PPARA,PPARG,PPARGC1A,PTEN,RB1,SIRT1,SMAD3,TERT,TGFB1,TP53,TP63,VEGF,YAP1
GO:BP	epithelial cell proliferation	GO:0050673	30.8313	441	72	32	21092	21.2567	APOE,AR,CEBPB,EGF,EGFR,ERBB2,ESR1,FGF2,HGF,HIF1A,HRAS,IGF1,IL10,IL6,MED1,MYC,NKX2-3,NUPR1,PGR,PPARG,PRL,PTEN,RB1,SIRT1,SMAD3,SP1,STAT3,TGFB1,TNFSF11,TP63,VEGF,YAP1
GO:BP	regulation of transcription by RNA polymerase II	GO:0006357	30.6199	2574	72	54	21092	6.14569	AR,BRCA1,BRD4,CDKN2A,CEBPB,CHUK,DDIT3,EGFR,EPAS1,ERG,ESR1,ESRRA,FGF2,FOXO1,HGF,HIF1A,HMG20A,HRAS,IFNG,IGF1,IKBKB,IL10,IL1B,IL4,IL6,KDM3B,MAPK7,MED1,MITF,MYC,NFKBIA,NFYA,NKX2-3,NPM1,OSM,PGR,PPARA,PPARG,PPARGC1A,RB1,SIRT1,SMAD3,SMAD7,SP1,STAT3,TCF7,TEAD2,TFEB,TGFB1,TNFSF11,TP53,TP63,VEGF,YAP1
GO:BP	tube morphogenesis	GO:0035239	29.7853	863	72	38	21092	12.8991	AGT,APOE,AR,BRCA1,CSF1,EGF,EGFR,EPAS1,ERBB2,ESR1,FGF2,HGF,HIF1A,IL10,IL1B,IL6,KRAS,MAPK7,MED1,MYC,NKX2-3,PGR,PML,PPARG,PRL,PTEN,SIRT1,SMAD3,SMAD7,SP1,STAT3,TEAD2,TERT,TGFB1,TP63,TSC1,VEGF,YAP1
GO:BP	transcription by RNA polymerase II	GO:0006366	29.7414	2676	72	54	21092	5.91143	AR,BRCA1,BRD4,CDKN2A,CEBPB,CHUK,DDIT3,EGFR,EPAS1,ERG,ESR1,ESRRA,FGF2,FOXO1,HGF,HIF1A,HMG20A,HRAS,IFNG,IGF1,IKBKB,IL10,IL1B,IL4,IL6,KDM3B,MAPK7,MED1,MITF,MYC,NFKBIA,NFYA,NKX2-3,NPM1,OSM,PGR,PPARA,PPARG,PPARGC1A,RB1,SIRT1,SMAD3,SMAD7,SP1,STAT3,TCF7,TEAD2,TFEB,TGFB1,TNFSF11,TP53,TP63,VEGF,YAP1
GO:BP	cell death	GO:0008219	29.6774	2107	72	50	21092	6.9517	AGT,APOE,AR,BRCA1,CDKN1A,CDKN2A,CEBPB,CSF1,CSF2,DDIT3,EGFR,ESR1,FGF2,FOXO1,HGF,HIF1A,HRAS,IFNG,IGF1,IL10,IL1B,IL4,IL6,INS,KRAS,MAPK7,MED1,MITF,MTOR,MYC,NFKBIA,NPM1,NRG1,NUPR1,PML,PPARA,PPARG,PPARGC1A,PTEN,RB1,SIRT1,SMAD3,TEAD2,TERT,TGFB1,TP53,TP63,TSC1,VEGF,YAP1
GO:BP	regulation of metabolic process	GO:0019222	29.6634	7377	72	72	21092	2.85916	AGT,APOE,AR,BRCA1,BRD4,CDKN1A,CDKN2A,CEBPB,CHUK,CSF1,CSF2,DDIT3,EGF,EGFR,EPAS1,ERBB2,ERG,ESR1,ESRRA,FGF2,FOXO1,HGF,HIF1A,HMG20A,HRAS,IFNG,IGF1,IKBKB,IL10,IL1B,IL4,IL6,INS,INSR,KDM3B,KRAS,MAPK7,MED1,MITF,MTOR,MYC,NFKBIA,NFYA,NKX2-3,NPM1,NRG1,NUPR1,OSM,PGR,PML,PPARA,PPARG,PPARGC1A,PRL,PTEN,RB1,SIRT1,SMAD3,SMAD7,SP1,STAT3,TCF7,TEAD2,TERT,TFEB,TGFB1,TNFSF11,TP53,TP63,TSC1,VEGF,YAP1
GO:BP	cellular response to chemical stimulus	GO:0070887	29.3745	3049	72	56	21092	5.38042	AGT,APOE,AR,BRCA1,CEBPB,CHUK,CSF1,CSF2,DDIT3,EGFR,EPAS1,ERBB2,ESR1,ESRRA,FGF2,FOXO1,HGF,HIF1A,IFNG,IGF1,IKBKB,IL10,IL1B,IL4,IL6,INS,INSR,MAPK7,MED1,MTOR,MYC,NFKBIA,NPM1,OSM,PGR,PML,PPARA,PPARG,PPARGC1A,PTEN,RB1,SIRT1,SMAD3,SMAD7,SP1,STAT3,TCF7,TEAD2,TERT,TGFB1,TNFSF11,TP53,TP63,TSC1,VEGF,YAP1
GO:BP	regulation of protein metabolic process	GO:0051246	29.3594	2567	72	53	21092	6.04833	AGT,APOE,BRCA1,BRD4,CDKN1A,CDKN2A,CSF1,CSF2,EGF,EGFR,EPAS1,ERBB2,FGF2,FOXO1,HGF,HIF1A,HMG20A,HRAS,IFNG,IGF1,IKBKB,IL10,IL1B,IL4,IL6,INS,INSR,KRAS,MAPK7,MTOR,MYC,NFKBIA,NFYA,NPM1,NRG1,NUPR1,OSM,PML,PPARG,PPARGC1A,PTEN,RB1,SIRT1,SMAD3,SMAD7,SP1,STAT3,TGFB1,TNFSF11,TP53,TP63,TSC1,VEGF
GO:BP	regulation of apoptotic process	GO:0042981	29.0487	1453	72	44	21092	8.87099	AGT,APOE,AR,BRCA1,CDKN2A,CEBPB,CSF2,DDIT3,EGFR,ESR1,FOXO1,HGF,HIF1A,HRAS,IFNG,IGF1,IL10,IL1B,IL4,IL6,INS,KRAS,MAPK7,MED1,MITF,MTOR,MYC,NPM1,NRG1,NUPR1,PML,PPARA,PPARG,PPARGC1A,PTEN,RB1,SIRT1,SMAD3,TERT,TGFB1,TP53,TP63,VEGF,YAP1
GO:BP	negative regulation of cell death	GO:0060548	28.7647	1001	72	39	21092	11.4134	APOE,AR,BRCA1,CEBPB,CSF1,CSF2,EGFR,FGF2,FOXO1,HGF,HIF1A,HRAS,IGF1,IL10,IL1B,IL4,IL6,INS,KRAS,MAPK7,MED1,MITF,MTOR,MYC,NPM1,NRG1,NUPR1,PPARA,PPARGC1A,PTEN,RB1,SIRT1,SMAD3,TEAD2,TERT,TP53,TSC1,VEGF,YAP1
GO:BP	regulation of signal transduction	GO:0009966	28.692	2968	72	55	21092	5.42855	AGT,APOE,AR,BRCA1,BRD4,CDKN2A,CHUK,CSF1,CSF2,DDIT3,EGF,EGFR,ERBB2,ESR1,FGF2,FOXO1,HGF,HIF1A,HRAS,IFNG,IGF1,IKBKB,IL10,IL1B,IL4,IL6,INS,INSR,KRAS,MAPK7,MED1,MTOR,MYC,NFKBIA,NPM1,NRG1,NUPR1,OSM,PML,PPARA,PPARG,PRL,PTEN,RB1,SIRT1,SMAD3,SMAD7,STAT3,TERT,TNFSF11,TP53,TP63,TSC1,VEGF,YAP1
GO:BP	positive regulation of biological process	GO:0048518	28.672	6309	72	69	21092	3.20386	AGT,APOE,AR,BRCA1,BRD4,CDKN1A,CDKN2A,CEBPB,CHUK,CSF1,CSF2,DDIT3,EGF,EGFR,EPAS1,ERBB2,ERG,ESR1,ESRRA,FGF2,FOXO1,HGF,HIF1A,HRAS,IFNG,IGF1,IKBKB,IL10,IL1B,IL4,IL6,INS,INSR,KRAS,MAPK7,MED1,MITF,MTOR,MYC,NFKBIA,NFYA,NKX2-3,NPM1,NRG1,NUPR1,OSM,PGR,PML,PPARA,PPARG,PPARGC1A,PRL,PTEN,RB1,SIRT1,SMAD3,SMAD7,SP1,STAT3,TEAD2,TERT,TFEB,TGFB1,TNFSF11,TP53,TP63,TSC1,VEGF,YAP1
GO:BP	regulation of phosphate metabolic process	GO:0019220	28.511	1391	72	43	21092	9.0558	AGT,APOE,AR,BRD4,CDKN1A,CDKN2A,CSF1,CSF2,EGF,EGFR,ERBB2,FGF2,HGF,HIF1A,HRAS,IFNG,IGF1,IKBKB,IL1B,IL4,IL6,INS,INSR,KRAS,MTOR,NPM1,NRG1,NUPR1,OSM,PPARA,PPARG,PPARGC1A,PTEN,RB1,SIRT1,SMAD3,SMAD7,STAT3,TGFB1,TNFSF11,TP53,TSC1,VEGF
GO:BP	regulation of phosphorus metabolic process	GO:0051174	28.498	1392	72	43	21092	9.04929	AGT,APOE,AR,BRD4,CDKN1A,CDKN2A,CSF1,CSF2,EGF,EGFR,ERBB2,FGF2,HGF,HIF1A,HRAS,IFNG,IGF1,IKBKB,IL1B,IL4,IL6,INS,INSR,KRAS,MTOR,NPM1,NRG1,NUPR1,OSM,PPARA,PPARG,PPARGC1A,PTEN,RB1,SIRT1,SMAD3,SMAD7,STAT3,TGFB1,TNFSF11,TP53,TSC1,VEGF
GO:BP	circulatory system development	GO:0072359	28.4276	1109	72	40	21092	10.5661	AGT,APOE,BRCA1,CDKN1A,DDIT3,EGF,EGFR,EPAS1,ERBB2,FGF2,FOXO1,HGF,HIF1A,IGF1,IL10,IL1B,IL6,INSR,MAPK7,MED1,MTOR,NRG1,PML,PPARA,PPARG,PRL,PTEN,RB1,SIRT1,SMAD3,SMAD7,SP1,STAT3,TEAD2,TERT,TGFB1,TP53,TSC1,VEGF,YAP1
GO:BP	positive regulation of protein metabolic process	GO:0051247	28.4105	1504	72	44	21092	8.57018	AGT,APOE,BRCA1,BRD4,CDKN1A,CDKN2A,CSF1,CSF2,EGF,EGFR,ERBB2,FGF2,FOXO1,HGF,HRAS,IFNG,IGF1,IL1B,IL4,IL6,INS,INSR,KRAS,MAPK7,MTOR,MYC,NFKBIA,NPM1,NRG1,NUPR1,OSM,PML,PPARG,PPARGC1A,PTEN,SIRT1,SMAD3,SMAD7,SP1,STAT3,TGFB1,TNFSF11,TP53,VEGF
GO:BP	regulation of protein modification process	GO:0031399	27.9141	1545	72	44	21092	8.34275	AGT,APOE,BRCA1,BRD4,CDKN1A,CDKN2A,CSF1,CSF2,EGF,EGFR,EPAS1,ERBB2,FGF2,HGF,HIF1A,HMG20A,HRAS,IFNG,IGF1,IKBKB,IL1B,IL4,IL6,INS,INSR,KRAS,MTOR,NFYA,NPM1,NRG1,NUPR1,OSM,PML,PPARG,PPARGC1A,PTEN,RB1,SIRT1,SMAD7,TGFB1,TNFSF11,TP53,TSC1,VEGF
GO:BP	regulation of phosphorylation	GO:0042325	27.9127	1237	72	41	21092	9.70956	AGT,APOE,AR,BRD4,CDKN1A,CDKN2A,CSF1,CSF2,EGF,EGFR,ERBB2,FGF2,HGF,HIF1A,HRAS,IFNG,IGF1,IKBKB,IL1B,IL4,IL6,INS,INSR,KRAS,MTOR,NPM1,NRG1,NUPR1,OSM,PPARA,PPARG,PTEN,RB1,SIRT1,SMAD7,STAT3,TGFB1,TNFSF11,TP53,TSC1,VEGF
GO:BP	anatomical structure development	GO:0048856	27.7603	5836	72	67	21092	3.36314	AGT,APOE,AR,BRCA1,CDKN1A,CDKN2A,CEBPB,CHUK,CSF1,CSF2,DDIT3,EGF,EGFR,EPAS1,ERBB2,ESR1,ESRRA,FGF2,FOXO1,HGF,HIF1A,HMG20A,HRAS,IFNG,IGF1,IKBKB,IL10,IL1B,IL4,IL6,INS,INSR,KRAS,MAPK7,MED1,MITF,MTOR,MYC,NFKBIA,NKX2-3,NRG1,NUPR1,OSM,PGR,PML,PPARA,PPARG,PPARGC1A,PRL,PTEN,RB1,SIRT1,SMAD3,SMAD7,SP1,STAT3,TCF7,TEAD2,TERT,TFEB,TGFB1,TNFSF11,TP53,TP63,TSC1,VEGF,YAP1
GO:BP	tube development	GO:0035295	27.5702	1076	72	39	21092	10.6179	AGT,APOE,AR,BRCA1,CSF1,EGF,EGFR,EPAS1,ERBB2,ESR1,FGF2,HGF,HIF1A,IL10,IL1B,IL6,KRAS,MAPK7,MED1,MYC,NKX2-3,PGR,PML,PPARG,PRL,PTEN,RB1,SIRT1,SMAD3,SMAD7,SP1,STAT3,TEAD2,TERT,TGFB1,TP63,TSC1,VEGF,YAP1
GO:BP	programmed cell death	GO:0012501	27.4418	1942	72	47	21092	7.0898	AGT,APOE,AR,BRCA1,CDKN1A,CDKN2A,CEBPB,CSF2,DDIT3,EGFR,ESR1,FGF2,FOXO1,HGF,HIF1A,HRAS,IFNG,IGF1,IL10,IL1B,IL4,IL6,INS,KRAS,MAPK7,MED1,MITF,MTOR,MYC,NFKBIA,NPM1,NRG1,NUPR1,PML,PPARA,PPARG,PPARGC1A,PTEN,RB1,SIRT1,SMAD3,TERT,TGFB1,TP53,TP63,VEGF,YAP1
GO:BP	multicellular organism development	GO:0007275	27.278	4823	72	63	21092	3.82656	AGT,APOE,AR,BRCA1,CDKN1A,CDKN2A,CEBPB,CSF1,CSF2,DDIT3,EGF,EGFR,EPAS1,ERBB2,ESR1,ESRRA,FGF2,FOXO1,HGF,HIF1A,HMG20A,IFNG,IGF1,IKBKB,IL10,IL1B,IL4,IL6,INSR,KRAS,MAPK7,MED1,MITF,MTOR,MYC,NFKBIA,NKX2-3,NRG1,NUPR1,OSM,PGR,PML,PPARA,PPARG,PRL,PTEN,RB1,SIRT1,SMAD3,SMAD7,SP1,STAT3,TCF7,TEAD2,TERT,TFEB,TGFB1,TNFSF11,TP53,TP63,TSC1,VEGF,YAP1
GO:BP	system development	GO:0048731	27.1637	4369	72	61	21092	4.09009	AGT,APOE,AR,BRCA1,CDKN1A,CDKN2A,CEBPB,CSF1,CSF2,DDIT3,EGF,EGFR,EPAS1,ERBB2,ESR1,ESRRA,FGF2,FOXO1,HGF,HIF1A,HMG20A,IFNG,IGF1,IL10,IL1B,IL4,IL6,INSR,KRAS,MAPK7,MED1,MITF,MTOR,MYC,NFKBIA,NKX2-3,NRG1,NUPR1,OSM,PGR,PML,PPARA,PPARG,PRL,PTEN,RB1,SIRT1,SMAD3,SMAD7,SP1,STAT3,TCF7,TEAD2,TERT,TGFB1,TNFSF11,TP53,TP63,TSC1,VEGF,YAP1
GO:BP	positive regulation of multicellular organismal process	GO:0051240	27.0656	1507	72	43	21092	8.35873	AGT,APOE,AR,BRCA1,CEBPB,CHUK,CSF1,CSF2,DDIT3,EGF,EPAS1,FGF2,HGF,HIF1A,HRAS,IFNG,IGF1,IL10,IL1B,IL4,IL6,INS,KRAS,MED1,MTOR,MYC,NRG1,OSM,PPARG,PPARGC1A,PRL,RB1,SIRT1,SMAD3,SMAD7,SP1,STAT3,TERT,TGFB1,TNFSF11,TP63,VEGF,YAP1
GO:BP	positive regulation of cell population proliferation	GO:0008284	26.7833	954	72	37	21092	11.3616	AGT,AR,CDKN1A,CSF1,CSF2,EGF,EGFR,ERBB2,ESR1,FGF2,HIF1A,HRAS,IFNG,IGF1,IL10,IL1B,IL4,IL6,INS,INSR,KRAS,MED1,MYC,NPM1,NRG1,OSM,PML,PRL,PTEN,SIRT1,SP1,STAT3,TERT,TGFB1,TP63,VEGF,YAP1
GO:BP	apoptotic process	GO:0006915	26.7083	1889	72	46	21092	7.13364	AGT,APOE,AR,BRCA1,CDKN1A,CDKN2A,CEBPB,CSF2,DDIT3,EGFR,ESR1,FOXO1,HGF,HIF1A,HRAS,IFNG,IGF1,IL10,IL1B,IL4,IL6,INS,KRAS,MAPK7,MED1,MITF,MTOR,MYC,NFKBIA,NPM1,NRG1,NUPR1,PML,PPARA,PPARG,PPARGC1A,PTEN,RB1,SIRT1,SMAD3,TERT,TGFB1,TP53,TP63,VEGF,YAP1
GO:BP	developmental process	GO:0032502	26.535	6424	72	68	21092	3.10091	AGT,APOE,AR,BRCA1,CDKN1A,CDKN2A,CEBPB,CHUK,CSF1,CSF2,DDIT3,EGF,EGFR,EPAS1,ERBB2,ERG,ESR1,ESRRA,FGF2,FOXO1,HGF,HIF1A,HMG20A,HRAS,IFNG,IGF1,IKBKB,IL10,IL1B,IL4,IL6,INS,INSR,KRAS,MAPK7,MED1,MITF,MTOR,MYC,NFKBIA,NKX2-3,NRG1,NUPR1,OSM,PGR,PML,PPARA,PPARG,PPARGC1A,PRL,PTEN,RB1,SIRT1,SMAD3,SMAD7,SP1,STAT3,TCF7,TEAD2,TERT,TFEB,TGFB1,TNFSF11,TP53,TP63,TSC1,VEGF,YAP1
GO:BP	regulation of response to stress	GO:0080134	26.3302	1356	72	41	21092	8.85746	AGT,APOE,BRCA1,BRD4,CDKN2A,CEBPB,DDIT3,EGFR,ESR1,FGF2,FOXO1,HGF,HIF1A,HRAS,IFNG,IGF1,IKBKB,IL10,IL1B,IL4,IL6,INS,MAPK7,MED1,MTOR,MYC,NFKBIA,NPM1,NUPR1,OSM,PML,PPARA,PPARG,PTEN,RB1,SIRT1,SMAD3,TNFSF11,TP53,TSC1,VEGF
GO:BP	positive regulation of response to stimulus	GO:0048584	26.1121	2214	72	48	21092	6.3511	AGT,APOE,AR,BRCA1,BRD4,CDKN2A,CEBPB,CHUK,CSF1,DDIT3,EGF,EGFR,ERBB2,ESRRA,FGF2,HGF,HIF1A,HRAS,IFNG,IGF1,IKBKB,IL10,IL1B,IL4,IL6,INS,INSR,KRAS,MED1,MTOR,MYC,NFKBIA,NRG1,NUPR1,OSM,PML,PPARG,PRL,PTEN,SIRT1,SMAD3,STAT3,TERT,TNFSF11,TP53,TP63,VEGF,YAP1
GO:BP	regulation of cell communication	GO:0010646	25.8409	3363	72	55	21092	4.79094	AGT,APOE,AR,BRCA1,BRD4,CDKN2A,CHUK,CSF1,CSF2,DDIT3,EGF,EGFR,ERBB2,ESR1,FGF2,FOXO1,HGF,HIF1A,HRAS,IFNG,IGF1,IKBKB,IL10,IL1B,IL4,IL6,INS,INSR,KRAS,MAPK7,MED1,MTOR,MYC,NFKBIA,NPM1,NRG1,NUPR1,OSM,PML,PPARA,PPARG,PRL,PTEN,RB1,SIRT1,SMAD3,SMAD7,STAT3,TERT,TNFSF11,TP53,TP63,TSC1,VEGF,YAP1
GO:BP	regulation of signaling	GO:0023051	25.7667	3374	72	55	21092	4.77532	AGT,APOE,AR,BRCA1,BRD4,CDKN2A,CHUK,CSF1,CSF2,DDIT3,EGF,EGFR,ERBB2,ESR1,FGF2,FOXO1,HGF,HIF1A,HRAS,IFNG,IGF1,IKBKB,IL10,IL1B,IL4,IL6,INS,INSR,KRAS,MAPK7,MED1,MTOR,MYC,NFKBIA,NPM1,NRG1,NUPR1,OSM,PML,PPARA,PPARG,PRL,PTEN,RB1,SIRT1,SMAD3,SMAD7,STAT3,TERT,TNFSF11,TP53,TP63,TSC1,VEGF,YAP1
GO:BP	phosphorylation	GO:0016310	25.727	1862	72	45	21092	7.07975	AGT,APOE,AR,BRD4,CDKN1A,CDKN2A,CHUK,CSF1,CSF2,EGF,EGFR,ERBB2,ERG,FGF2,HGF,HIF1A,HRAS,IFNG,IGF1,IKBKB,IL1B,IL4,IL6,INS,INSR,KRAS,MAPK7,MTOR,NPM1,NRG1,NUPR1,OSM,PML,PPARA,PPARG,PTEN,RB1,SIRT1,SMAD7,STAT3,TGFB1,TNFSF11,TP53,TSC1,VEGF
GO:BP	regulation of response to stimulus	GO:0048583	25.6847	3970	72	58	21092	4.27979	AGT,APOE,AR,BRCA1,BRD4,CDKN2A,CEBPB,CHUK,CSF1,CSF2,DDIT3,EGF,EGFR,ERBB2,ESR1,ESRRA,FGF2,FOXO1,HGF,HIF1A,HRAS,IFNG,IGF1,IKBKB,IL10,IL1B,IL4,IL6,INS,INSR,KRAS,MAPK7,MED1,MTOR,MYC,NFKBIA,NPM1,NRG1,NUPR1,OSM,PML,PPARA,PPARG,PRL,PTEN,RB1,SIRT1,SMAD3,SMAD7,STAT3,TERT,TGFB1,TNFSF11,TP53,TP63,TSC1,VEGF,YAP1
GO:BP	cellular response to organic substance	GO:0071310	25.6832	2405	72	49	21092	5.96851	AGT,AR,BRCA1,CEBPB,CHUK,CSF1,CSF2,DDIT3,EGFR,ERBB2,ESR1,ESRRA,FGF2,FOXO1,HGF,HIF1A,IFNG,IGF1,IKBKB,IL10,IL1B,IL4,IL6,INS,INSR,MAPK7,MED1,MTOR,NFKBIA,NPM1,OSM,PGR,PML,PPARA,PPARG,RB1,SIRT1,SMAD3,SMAD7,SP1,STAT3,TCF7,TEAD2,TGFB1,TNFSF11,TP53,TP63,VEGF,YAP1
GO:BP	positive regulation of signal transduction	GO:0009967	25.5976	1523	72	42	21092	8.07857	AGT,APOE,AR,BRD4,CDKN2A,CHUK,CSF1,DDIT3,EGF,EGFR,ERBB2,FGF2,HGF,HIF1A,HRAS,IGF1,IKBKB,IL10,IL1B,IL4,IL6,INS,INSR,KRAS,MED1,MYC,NRG1,NUPR1,OSM,PML,PPARG,PRL,PTEN,SIRT1,SMAD3,STAT3,TERT,TNFSF11,TP53,TP63,VEGF,YAP1
GO:BP	animal organ development	GO:0048513	25.5692	3591	72	56	21092	4.56833	AGT,AR,CDKN1A,CDKN2A,CEBPB,CSF1,CSF2,EGF,EGFR,EPAS1,ERBB2,ESR1,ESRRA,FGF2,HGF,HIF1A,HRAS,IFNG,IGF1,IL10,IL1B,IL4,IL6,INSR,KRAS,MED1,MITF,MTOR,MYC,NFKBIA,NKX2-3,NRG1,NUPR1,OSM,PGR,PML,PPARA,PPARG,PPARGC1A,PRL,PTEN,RB1,SIRT1,SMAD3,SMAD7,STAT3,TCF7,TEAD2,TFEB,TGFB1,TNFSF11,TP53,TP63,TSC1,VEGF,YAP1
GO:BP	positive regulation of developmental process	GO:0051094	25.2817	1337	72	40	21092	8.76423	AGT,APOE,AR,BRCA1,CEBPB,CSF1,CSF2,EGF,FGF2,HGF,HIF1A,IFNG,IGF1,IL10,IL1B,IL4,IL6,INS,INSR,KRAS,MED1,MTOR,MYC,NRG1,PML,PPARG,PPARGC1A,PRL,RB1,SIRT1,SMAD3,SMAD7,SP1,STAT3,TERT,TGFB1,TNFSF11,TP63,VEGF,YAP1
GO:BP	negative regulation of apoptotic process	GO:0043066	25.2773	881	72	35	21092	11.638	APOE,AR,BRCA1,CEBPB,CSF2,EGFR,FOXO1,HGF,HIF1A,HRAS,IGF1,IL10,IL1B,IL4,IL6,INS,KRAS,MAPK7,MED1,MITF,MTOR,MYC,NPM1,NRG1,NUPR1,PPARA,PPARGC1A,PTEN,RB1,SIRT1,SMAD3,TERT,TP53,VEGF,YAP1
GO:BP	cell differentiation	GO:0030154	25.2503	4256	72	59	21092	4.06102	AGT,APOE,AR,CDKN2A,CEBPB,CSF1,CSF2,DDIT3,EGFR,EPAS1,ERBB2,ERG,ESR1,ESRRA,FGF2,FOXO1,HGF,HIF1A,HMG20A,IFNG,IGF1,IKBKB,IL10,IL1B,IL4,IL6,INS,KRAS,MAPK7,MED1,MITF,MTOR,MYC,NFKBIA,NKX2-3,NRG1,NUPR1,OSM,PGR,PML,PPARA,PPARG,PPARGC1A,PTEN,RB1,SIRT1,SMAD3,SMAD7,STAT3,TCF7,TEAD2,TERT,TGFB1,TNFSF11,TP53,TP63,TSC1,VEGF,YAP1
GO:BP	regulation of epithelial cell proliferation	GO:0050678	25.1142	372	72	27	21092	21.2621	APOE,AR,EGF,EGFR,ERBB2,FGF2,HIF1A,HRAS,IGF1,IL10,MED1,MYC,NKX2-3,NUPR1,PGR,PPARG,PRL,PTEN,RB1,SIRT1,SMAD3,SP1,STAT3,TGFB1,TP63,VEGF,YAP1
GO:BP	cellular developmental process	GO:0048869	25.1131	4280	72	59	21092	4.03825	AGT,APOE,AR,CDKN2A,CEBPB,CSF1,CSF2,DDIT3,EGFR,EPAS1,ERBB2,ERG,ESR1,ESRRA,FGF2,FOXO1,HGF,HIF1A,HMG20A,IFNG,IGF1,IKBKB,IL10,IL1B,IL4,IL6,INS,KRAS,MAPK7,MED1,MITF,MTOR,MYC,NFKBIA,NKX2-3,NRG1,NUPR1,OSM,PGR,PML,PPARA,PPARG,PPARGC1A,PTEN,RB1,SIRT1,SMAD3,SMAD7,STAT3,TCF7,TEAD2,TERT,TGFB1,TNFSF11,TP53,TP63,TSC1,VEGF,YAP1
GO:BP	regulation of growth	GO:0040008	25.0124	671	72	32	21092	13.9705	AGT,APOE,AR,CDKN1A,CDKN2A,CSF1,EGFR,ERBB2,FGF2,HIF1A,IFNG,IGF1,INS,INSR,MTOR,NPM1,NRG1,OSM,PML,PPARA,PPARG,PRL,PTEN,RB1,SIRT1,SMAD3,SMAD7,STAT3,TGFB1,TP53,VEGF,YAP1
GO:BP	negative regulation of programmed cell death	GO:0043069	24.9613	900	72	35	21092	11.3923	APOE,AR,BRCA1,CEBPB,CSF2,EGFR,FOXO1,HGF,HIF1A,HRAS,IGF1,IL10,IL1B,IL4,IL6,INS,KRAS,MAPK7,MED1,MITF,MTOR,MYC,NPM1,NRG1,NUPR1,PPARA,PPARGC1A,PTEN,RB1,SIRT1,SMAD3,TERT,TP53,VEGF,YAP1
GO:BP	tissue development	GO:0009888	24.6484	1973	72	45	21092	6.68145	AGT,AR,CEBPB,CSF1,EGF,EGFR,EPAS1,ESR1,ESRRA,FGF2,HGF,HIF1A,HRAS,IFNG,IGF1,IKBKB,IL10,IL1B,IL6,INSR,KRAS,MED1,MTOR,MYC,NKX2-3,NRG1,NUPR1,PGR,PML,PPARA,PPARG,PPARGC1A,PTEN,RB1,SIRT1,SMAD3,SMAD7,TEAD2,TGFB1,TNFSF11,TP53,TP63,TSC1,VEGF,YAP1
GO:BP	response to stress	GO:0006950	24.6443	3938	72	57	21092	4.24018	AGT,APOE,BRCA1,BRD4,CDKN1A,CDKN2A,CEBPB,CHUK,CSF1,CSF2,DDIT3,EGFR,EPAS1,ERBB2,ESR1,FGF2,FOXO1,HGF,HIF1A,HRAS,IFNG,IGF1,IKBKB,IL10,IL1B,IL4,IL6,INS,MAPK7,MED1,MTOR,MYC,NFKBIA,NPM1,NRG1,NUPR1,OSM,PML,PPARA,PPARG,PPARGC1A,PTEN,RB1,SIRT1,SMAD3,SMAD7,SP1,STAT3,TERT,TFEB,TGFB1,TNFSF11,TP53,TP63,TSC1,VEGF,YAP1
GO:BP	negative regulation of cellular metabolic process	GO:0031324	24.5924	2248	72	47	21092	6.12473	AGT,APOE,AR,BRCA1,CDKN1A,CDKN2A,CEBPB,CSF2,DDIT3,ESR1,FOXO1,HGF,HIF1A,HMG20A,IFNG,IGF1,IKBKB,IL10,IL1B,IL4,IL6,INS,MED1,MITF,MTOR,MYC,NPM1,NRG1,NUPR1,PML,PPARA,PPARG,PTEN,RB1,SIRT1,SMAD3,SMAD7,STAT3,TCF7,TERT,TGFB1,TNFSF11,TP53,TP63,TSC1,VEGF,YAP1
GO:BP	positive regulation of protein modification process	GO:0031401	24.564	1010	72	36	21092	10.4416	AGT,BRCA1,BRD4,CDKN1A,CDKN2A,CSF1,CSF2,EGF,EGFR,ERBB2,FGF2,HGF,HRAS,IFNG,IGF1,IL1B,IL4,IL6,INS,INSR,KRAS,MTOR,NPM1,NRG1,NUPR1,OSM,PML,PPARG,PPARGC1A,PTEN,SIRT1,SMAD7,TGFB1,TNFSF11,TP53,VEGF
GO:BP	response to chemical	GO:0042221	24.5336	4383	72	59	21092	3.94335	AGT,APOE,AR,BRCA1,CEBPB,CHUK,CSF1,CSF2,DDIT3,EGFR,EPAS1,ERBB2,ESR1,ESRRA,FGF2,FOXO1,HGF,HIF1A,HRAS,IFNG,IGF1,IKBKB,IL10,IL1B,IL4,IL6,INS,INSR,MAPK7,MED1,MTOR,MYC,NFKBIA,NPM1,NRG1,NUPR1,OSM,PGR,PML,PPARA,PPARG,PPARGC1A,PTEN,RB1,SIRT1,SMAD3,SMAD7,SP1,STAT3,TCF7,TEAD2,TERT,TGFB1,TNFSF11,TP53,TP63,TSC1,VEGF,YAP1
GO:BP	response to organic substance	GO:0010033	24.475	3034	72	52	21092	5.0208	AGT,APOE,AR,BRCA1,CEBPB,CHUK,CSF1,CSF2,DDIT3,EGFR,ERBB2,ESR1,ESRRA,FGF2,FOXO1,HGF,HIF1A,IFNG,IGF1,IKBKB,IL10,IL1B,IL4,IL6,INS,INSR,MAPK7,MED1,MTOR,MYC,NFKBIA,NPM1,OSM,PGR,PML,PPARA,PPARG,RB1,SIRT1,SMAD3,SMAD7,SP1,STAT3,TCF7,TEAD2,TGFB1,TNFSF11,TP53,TP63,TSC1,VEGF,YAP1
GO:BP	signal transduction	GO:0007165	24.1656	5993	72	65	21092	3.17727	AGT,APOE,AR,BRCA1,BRD4,CDKN1A,CDKN2A,CEBPB,CHUK,CSF1,CSF2,DDIT3,EGF,EGFR,EPAS1,ERBB2,ERG,ESR1,ESRRA,FGF2,FOXO1,HGF,HIF1A,HRAS,IFNG,IGF1,IKBKB,IL10,IL1B,IL4,IL6,INS,INSR,KRAS,MAPK7,MED1,MITF,MTOR,MYC,NFKBIA,NPM1,NRG1,NUPR1,OSM,PGR,PML,PPARA,PPARG,PRL,PTEN,RB1,SIRT1,SMAD3,SMAD7,STAT3,TCF7,TEAD2,TERT,TGFB1,TNFSF11,TP53,TP63,TSC1,VEGF,YAP1
GO:BP	RNA metabolic process	GO:0016070	24.1204	6984	72	68	21092	2.85227	AGT,APOE,AR,BRCA1,BRD4,CDKN2A,CEBPB,CHUK,CSF2,DDIT3,EGF,EGFR,EPAS1,ERBB2,ERG,ESR1,ESRRA,FGF2,FOXO1,HGF,HIF1A,HMG20A,HRAS,IFNG,IGF1,IKBKB,IL10,IL1B,IL4,IL6,INS,INSR,KDM3B,MAPK7,MED1,MITF,MTOR,MYC,NFKBIA,NFYA,NKX2-3,NPM1,NRG1,NUPR1,OSM,PGR,PML,PPARA,PPARG,PPARGC1A,PRL,PTEN,RB1,SIRT1,SMAD3,SMAD7,SP1,STAT3,TCF7,TEAD2,TERT,TFEB,TGFB1,TNFSF11,TP53,TP63,VEGF,YAP1
GO:BP	intracellular signal transduction	GO:0035556	23.9027	2627	72	49	21092	5.46413	AGT,APOE,AR,BRCA1,BRD4,CDKN1A,CDKN2A,CEBPB,CHUK,CSF1,DDIT3,EGF,EGFR,ERBB2,ESR1,FGF2,FOXO1,HGF,HIF1A,HRAS,IGF1,IKBKB,IL1B,IL6,INS,INSR,KRAS,MAPK7,MTOR,MYC,NFKBIA,NPM1,NRG1,NUPR1,OSM,PML,PPARA,PPARG,PTEN,RB1,SIRT1,SMAD3,TEAD2,TNFSF11,TP53,TP63,TSC1,VEGF,YAP1
GO:BP	negative regulation of cellular process	GO:0048523	23.7964	4749	72	60	21092	3.70113	AGT,APOE,AR,BRCA1,BRD4,CDKN1A,CDKN2A,CEBPB,CSF1,CSF2,DDIT3,EGFR,ERBB2,ESR1,FGF2,FOXO1,HGF,HIF1A,HMG20A,HRAS,IFNG,IGF1,IKBKB,IL10,IL1B,IL4,IL6,INS,KRAS,MAPK7,MED1,MITF,MTOR,MYC,NFKBIA,NPM1,NRG1,NUPR1,OSM,PML,PPARA,PPARG,PPARGC1A,PRL,PTEN,RB1,SIRT1,SMAD3,SMAD7,STAT3,TCF7,TEAD2,TERT,TGFB1,TNFSF11,TP53,TP63,TSC1,VEGF,YAP1
GO:BP	positive regulation of molecular function	GO:0044093	23.795	1573	72	41	21092	7.63555	AGT,APOE,AR,CDKN1A,CDKN2A,CHUK,CSF1,DDIT3,EGF,EGFR,ERBB2,ESR1,FGF2,HIF1A,HRAS,IFNG,IGF1,IKBKB,IL10,IL1B,IL4,IL6,INS,INSR,MTOR,MYC,NPM1,NRG1,PML,PPARG,PPARGC1A,PTEN,RB1,SIRT1,SMAD3,STAT3,TERT,TGFB1,TNFSF11,TSC1,VEGF
GO:BP	regulation of intracellular signal transduction	GO:1902531	23.5392	1714	72	42	21092	7.17834	AGT,APOE,AR,BRCA1,BRD4,CDKN2A,CHUK,CSF1,DDIT3,EGF,EGFR,ERBB2,ESR1,FGF2,FOXO1,HGF,HIF1A,HRAS,IGF1,IKBKB,IL1B,IL6,INS,INSR,KRAS,MAPK7,MTOR,MYC,NFKBIA,NPM1,NRG1,NUPR1,OSM,PML,PPARA,PPARG,PTEN,SIRT1,TNFSF11,TP53,TSC1,VEGF
GO:BP	positive regulation of cell communication	GO:0010647	23.4988	1718	72	42	21092	7.16162	AGT,APOE,AR,BRD4,CDKN2A,CHUK,CSF1,DDIT3,EGF,EGFR,ERBB2,FGF2,HGF,HIF1A,HRAS,IGF1,IKBKB,IL10,IL1B,IL4,IL6,INS,INSR,KRAS,MED1,MYC,NRG1,NUPR1,OSM,PML,PPARG,PRL,PTEN,SIRT1,SMAD3,STAT3,TERT,TNFSF11,TP53,TP63,VEGF,YAP1
GO:BP	positive regulation of signaling	GO:0023056	23.4585	1722	72	42	21092	7.14499	AGT,APOE,AR,BRD4,CDKN2A,CHUK,CSF1,DDIT3,EGF,EGFR,ERBB2,FGF2,HGF,HIF1A,HRAS,IGF1,IKBKB,IL10,IL1B,IL4,IL6,INS,INSR,KRAS,MED1,MYC,NRG1,NUPR1,OSM,PML,PPARG,PRL,PTEN,SIRT1,SMAD3,STAT3,TERT,TNFSF11,TP53,TP63,VEGF,YAP1
GO:BP	nucleic acid metabolic process	GO:0090304	23.4306	7536	72	69	21092	2.68221	AGT,APOE,AR,BRCA1,BRD4,CDKN1A,CDKN2A,CEBPB,CHUK,CSF2,DDIT3,EGF,EGFR,EPAS1,ERBB2,ERG,ESR1,ESRRA,FGF2,FOXO1,HGF,HIF1A,HMG20A,HRAS,IFNG,IGF1,IKBKB,IL10,IL1B,IL4,IL6,INS,INSR,KDM3B,MAPK7,MED1,MITF,MTOR,MYC,NFKBIA,NFYA,NKX2-3,NPM1,NRG1,NUPR1,OSM,PGR,PML,PPARA,PPARG,PPARGC1A,PRL,PTEN,RB1,SIRT1,SMAD3,SMAD7,SP1,STAT3,TCF7,TEAD2,TERT,TFEB,TGFB1,TNFSF11,TP53,TP63,VEGF,YAP1
GO:BP	gene expression	GO:0010467	23.3901	9008	72	72	21092	2.34147	AGT,APOE,AR,BRCA1,BRD4,CDKN1A,CDKN2A,CEBPB,CHUK,CSF1,CSF2,DDIT3,EGF,EGFR,EPAS1,ERBB2,ERG,ESR1,ESRRA,FGF2,FOXO1,HGF,HIF1A,HMG20A,HRAS,IFNG,IGF1,IKBKB,IL10,IL1B,IL4,IL6,INS,INSR,KDM3B,KRAS,MAPK7,MED1,MITF,MTOR,MYC,NFKBIA,NFYA,NKX2-3,NPM1,NRG1,NUPR1,OSM,PGR,PML,PPARA,PPARG,PPARGC1A,PRL,PTEN,RB1,SIRT1,SMAD3,SMAD7,SP1,STAT3,TCF7,TEAD2,TERT,TFEB,TGFB1,TNFSF11,TP53,TP63,TSC1,VEGF,YAP1
GO:BP	anatomical structure morphogenesis	GO:0009653	23.1901	2722	72	49	21092	5.27343	AGT,APOE,AR,BRCA1,CEBPB,CHUK,CSF1,EGF,EGFR,EPAS1,ERBB2,ESR1,FGF2,HGF,HIF1A,HRAS,IL10,IL1B,IL4,IL6,INSR,KRAS,MAPK7,MED1,MTOR,MYC,NKX2-3,NRG1,PGR,PML,PPARA,PPARG,PRL,PTEN,RB1,SIRT1,SMAD3,SMAD7,SP1,STAT3,TEAD2,TERT,TGFB1,TNFSF11,TP53,TP63,TSC1,VEGF,YAP1
GO:BP	cell communication	GO:0007154	23.0797	6551	72	66	21092	2.95136	AGT,APOE,AR,BRCA1,BRD4,CDKN1A,CDKN2A,CEBPB,CHUK,CSF1,CSF2,DDIT3,EGF,EGFR,EPAS1,ERBB2,ERG,ESR1,ESRRA,FGF2,FOXO1,HGF,HIF1A,HRAS,IFNG,IGF1,IKBKB,IL10,IL1B,IL4,IL6,INS,INSR,KRAS,MAPK7,MED1,MITF,MTOR,MYC,NFKBIA,NPM1,NRG1,NUPR1,OSM,PGR,PML,PPARA,PPARG,PRL,PTEN,RB1,SIRT1,SMAD3,SMAD7,STAT3,TCF7,TEAD2,TERT,TFEB,TGFB1,TNFSF11,TP53,TP63,TSC1,VEGF,YAP1
GO:BP	protein phosphorylation	GO:0006468	22.6447	1567	72	40	21092	7.47784	AGT,APOE,BRD4,CDKN1A,CDKN2A,CHUK,CSF1,CSF2,EGF,EGFR,ERBB2,ERG,FGF2,HGF,HRAS,IFNG,IGF1,IKBKB,IL1B,IL4,IL6,INS,INSR,KRAS,MAPK7,MTOR,NPM1,NRG1,OSM,PML,PPARG,PTEN,RB1,SIRT1,SMAD7,TGFB1,TNFSF11,TP53,TSC1,VEGF
GO:BP	growth	GO:0040007	22.5292	972	72	34	21092	10.247	AGT,APOE,AR,CDKN1A,CDKN2A,CSF1,EGFR,ERBB2,ESR1,FGF2,HIF1A,IFNG,IGF1,INS,INSR,MED1,MTOR,NPM1,NRG1,OSM,PML,PPARA,PPARG,PRL,PTEN,RB1,SIRT1,SMAD3,SMAD7,STAT3,TGFB1,TP53,VEGF,YAP1
GO:BP	cell surface receptor signaling pathway	GO:0007166	22.5113	2816	72	49	21092	5.0974	AGT,APOE,AR,BRCA1,CHUK,CSF1,CSF2,DDIT3,EGF,EGFR,ERBB2,FGF2,FOXO1,HGF,HIF1A,HRAS,IFNG,IGF1,IKBKB,IL10,IL1B,IL4,IL6,INS,INSR,MAPK7,MED1,MITF,NFKBIA,NRG1,OSM,PML,PPARA,PPARG,PRL,PTEN,RB1,SIRT1,SMAD3,SMAD7,STAT3,TCF7,TERT,TGFB1,TNFSF11,TP53,TP63,VEGF,YAP1
GO:BP	positive regulation of phosphorus metabolic process	GO:0010562	22.2749	903	72	33	21092	10.7056	AGT,AR,CDKN1A,CSF1,CSF2,EGF,EGFR,ERBB2,FGF2,HGF,HIF1A,HRAS,IFNG,IGF1,IL1B,IL4,IL6,INS,INSR,KRAS,MTOR,NPM1,NRG1,OSM,PPARA,PPARG,PPARGC1A,SIRT1,SMAD3,TGFB1,TNFSF11,TP53,VEGF
GO:BP	positive regulation of phosphate metabolic process	GO:0045937	22.2749	903	72	33	21092	10.7056	AGT,AR,CDKN1A,CSF1,CSF2,EGF,EGFR,ERBB2,FGF2,HGF,HIF1A,HRAS,IFNG,IGF1,IL1B,IL4,IL6,INS,INSR,KRAS,MTOR,NPM1,NRG1,OSM,PPARA,PPARG,PPARGC1A,SIRT1,SMAD3,TGFB1,TNFSF11,TP53,VEGF
GO:BP	negative regulation of nitrogen compound metabolic process	GO:0051172	22.2336	2392	72	46	21092	5.63355	AGT,APOE,AR,BRCA1,CDKN1A,CDKN2A,CEBPB,CSF2,DDIT3,EGFR,ESR1,FOXO1,HGF,HMG20A,IFNG,IGF1,IKBKB,IL10,IL1B,IL4,IL6,INS,MED1,MITF,MYC,NPM1,NRG1,NUPR1,PML,PPARA,PPARG,PTEN,RB1,SIRT1,SMAD3,SMAD7,STAT3,TCF7,TERT,TGFB1,TNFSF11,TP53,TP63,TSC1,VEGF,YAP1
GO:BP	cellular response to stimulus	GO:0051716	22.0918	7494	72	68	21092	2.65816	AGT,APOE,AR,BRCA1,BRD4,CDKN1A,CDKN2A,CEBPB,CHUK,CSF1,CSF2,DDIT3,EGF,EGFR,EPAS1,ERBB2,ERG,ESR1,ESRRA,FGF2,FOXO1,HGF,HIF1A,HRAS,IFNG,IGF1,IKBKB,IL10,IL1B,IL4,IL6,INS,INSR,KRAS,MAPK7,MED1,MITF,MTOR,MYC,NFKBIA,NPM1,NRG1,NUPR1,OSM,PGR,PML,PPARA,PPARG,PPARGC1A,PRL,PTEN,RB1,SIRT1,SMAD3,SMAD7,SP1,STAT3,TCF7,TEAD2,TERT,TFEB,TGFB1,TNFSF11,TP53,TP63,TSC1,VEGF,YAP1
GO:BP	regulation of protein phosphorylation	GO:0001932	22.0793	1095	72	35	21092	9.36352	AGT,APOE,BRD4,CDKN1A,CDKN2A,CSF1,CSF2,EGF,EGFR,ERBB2,FGF2,HGF,HRAS,IFNG,IGF1,IL1B,IL4,IL6,INS,INSR,KRAS,MTOR,NPM1,NRG1,OSM,PPARG,PTEN,RB1,SIRT1,SMAD7,TGFB1,TNFSF11,TP53,TSC1,VEGF
GO:BP	signaling	GO:0023052	21.9961	6492	72	65	21092	2.93305	AGT,APOE,AR,BRCA1,BRD4,CDKN1A,CDKN2A,CEBPB,CHUK,CSF1,CSF2,DDIT3,EGF,EGFR,EPAS1,ERBB2,ERG,ESR1,ESRRA,FGF2,FOXO1,HGF,HIF1A,HRAS,IFNG,IGF1,IKBKB,IL10,IL1B,IL4,IL6,INS,INSR,KRAS,MAPK7,MED1,MITF,MTOR,MYC,NFKBIA,NPM1,NRG1,NUPR1,OSM,PGR,PML,PPARA,PPARG,PRL,PTEN,RB1,SIRT1,SMAD3,SMAD7,STAT3,TCF7,TEAD2,TERT,TGFB1,TNFSF11,TP53,TP63,TSC1,VEGF,YAP1
GO:BP	negative regulation of developmental process	GO:0051093	21.8819	929	72	33	21092	10.406	AGT,CDKN1A,CDKN2A,DDIT3,EGFR,ERBB2,FOXO1,HIF1A,HMG20A,IFNG,IGF1,IL1B,IL4,IL6,KRAS,MED1,MYC,NFKBIA,PML,PPARA,PPARG,PRL,PTEN,RB1,SIRT1,SMAD3,SMAD7,STAT3,TGFB1,TP53,TP63,VEGF,YAP1
GO:BP	nucleobase-containing compound metabolic process	GO:0006139	21.3342	8094	72	69	21092	2.4973	AGT,APOE,AR,BRCA1,BRD4,CDKN1A,CDKN2A,CEBPB,CHUK,CSF2,DDIT3,EGF,EGFR,EPAS1,ERBB2,ERG,ESR1,ESRRA,FGF2,FOXO1,HGF,HIF1A,HMG20A,HRAS,IFNG,IGF1,IKBKB,IL10,IL1B,IL4,IL6,INS,INSR,KDM3B,MAPK7,MED1,MITF,MTOR,MYC,NFKBIA,NFYA,NKX2-3,NPM1,NRG1,NUPR1,OSM,PGR,PML,PPARA,PPARG,PPARGC1A,PRL,PTEN,RB1,SIRT1,SMAD3,SMAD7,SP1,STAT3,TCF7,TEAD2,TERT,TFEB,TGFB1,TNFSF11,TP53,TP63,VEGF,YAP1
GO:BP	apoptotic signaling pathway	GO:0097190	20.9824	596	72	28	21092	13.7625	AGT,AR,BRCA1,CDKN1A,CEBPB,CSF2,DDIT3,HGF,HIF1A,HRAS,IFNG,IGF1,IL1B,IL4,INS,MAPK7,MYC,NRG1,NUPR1,PML,PTEN,RB1,SIRT1,SMAD3,TERT,TP53,TP63,YAP1
GO:BP	regulation of transferase activity	GO:0051338	20.9781	904	72	32	21092	10.3697	AGT,APOE,CDKN1A,CDKN2A,CSF1,EGF,EGFR,ERBB2,FGF2,HGF,HRAS,IFNG,IGF1,IL1B,IL4,INS,INSR,MTOR,MYC,NPM1,NRG1,PML,PPARG,PTEN,RB1,SIRT1,SMAD7,TGFB1,TNFSF11,TP53,TSC1,VEGF
GO:BP	regulation of molecular function	GO:0065009	20.8917	3055	72	49	21092	4.69862	AGT,APOE,AR,CDKN1A,CDKN2A,CHUK,CSF1,DDIT3,EGF,EGFR,ERBB2,ESR1,FGF2,HGF,HIF1A,HRAS,IFNG,IGF1,IKBKB,IL10,IL1B,IL4,IL6,INS,INSR,MAPK7,MTOR,MYC,NFKBIA,NPM1,NRG1,NUPR1,PML,PPARA,PPARG,PPARGC1A,PTEN,RB1,SIRT1,SMAD3,SMAD7,STAT3,TERT,TGFB1,TNFSF11,TP53,TP63,TSC1,VEGF
GO:BP	multicellular organismal process	GO:0032501	20.8082	7463	72	67	21092	2.62994	AGT,APOE,AR,BRCA1,CDKN1A,CDKN2A,CEBPB,CHUK,CSF1,CSF2,DDIT3,EGF,EGFR,EPAS1,ERBB2,ESR1,ESRRA,FGF2,FOXO1,HGF,HIF1A,HMG20A,HRAS,IFNG,IGF1,IKBKB,IL10,IL1B,IL4,IL6,INS,INSR,KRAS,MAPK7,MED1,MITF,MTOR,MYC,NFKBIA,NKX2-3,NRG1,NUPR1,OSM,PGR,PML,PPARA,PPARG,PPARGC1A,PRL,PTEN,RB1,SIRT1,SMAD3,SMAD7,SP1,STAT3,TCF7,TEAD2,TERT,TFEB,TGFB1,TNFSF11,TP53,TP63,TSC1,VEGF,YAP1
GO:BP	heterocycle metabolic process	GO:0046483	20.7219	8265	72	69	21092	2.44563	AGT,APOE,AR,BRCA1,BRD4,CDKN1A,CDKN2A,CEBPB,CHUK,CSF2,DDIT3,EGF,EGFR,EPAS1,ERBB2,ERG,ESR1,ESRRA,FGF2,FOXO1,HGF,HIF1A,HMG20A,HRAS,IFNG,IGF1,IKBKB,IL10,IL1B,IL4,IL6,INS,INSR,KDM3B,MAPK7,MED1,MITF,MTOR,MYC,NFKBIA,NFYA,NKX2-3,NPM1,NRG1,NUPR1,OSM,PGR,PML,PPARA,PPARG,PPARGC1A,PRL,PTEN,RB1,SIRT1,SMAD3,SMAD7,SP1,STAT3,TCF7,TEAD2,TERT,TFEB,TGFB1,TNFSF11,TP53,TP63,VEGF,YAP1
GO:BP	hemopoiesis	GO:0030097	20.6998	923	72	32	21092	10.1563	CDKN2A,CEBPB,CSF1,CSF2,EPAS1,ERBB2,ESRRA,HIF1A,IFNG,IL10,IL1B,IL4,IL6,MED1,MITF,MTOR,MYC,NFKBIA,NKX2-3,OSM,PML,PPARG,RB1,SIRT1,SMAD7,STAT3,TCF7,TGFB1,TNFSF11,TP53,TSC1,VEGF
GO:BP	negative regulation of biological process	GO:0048519	20.6979	5918	72	62	21092	3.06904	AGT,APOE,AR,BRCA1,BRD4,CDKN1A,CDKN2A,CEBPB,CSF1,CSF2,DDIT3,EGF,EGFR,ERBB2,ESR1,FGF2,FOXO1,HGF,HIF1A,HMG20A,HRAS,IFNG,IGF1,IKBKB,IL10,IL1B,IL4,IL6,INS,KRAS,MAPK7,MED1,MITF,MTOR,MYC,NFKBIA,NPM1,NRG1,NUPR1,OSM,PGR,PML,PPARA,PPARG,PPARGC1A,PRL,PTEN,RB1,SIRT1,SMAD3,SMAD7,STAT3,TCF7,TEAD2,TERT,TGFB1,TNFSF11,TP53,TP63,TSC1,VEGF,YAP1
GO:BP	immune system development	GO:0002520	20.554	1023	72	33	21092	9.44982	CDKN2A,CEBPB,CSF1,CSF2,EPAS1,ERBB2,ESRRA,HIF1A,IFNG,IL10,IL1B,IL4,IL6,MED1,MITF,MTOR,MYC,NFKBIA,NKX2-3,OSM,PML,PPARG,RB1,SIRT1,SMAD3,SMAD7,STAT3,TCF7,TGFB1,TNFSF11,TP53,TSC1,VEGF
GO:BP	cellular aromatic compound metabolic process	GO:0006725	20.5208	8322	72	69	21092	2.42888	AGT,APOE,AR,BRCA1,BRD4,CDKN1A,CDKN2A,CEBPB,CHUK,CSF2,DDIT3,EGF,EGFR,EPAS1,ERBB2,ERG,ESR1,ESRRA,FGF2,FOXO1,HGF,HIF1A,HMG20A,HRAS,IFNG,IGF1,IKBKB,IL10,IL1B,IL4,IL6,INS,INSR,KDM3B,MAPK7,MED1,MITF,MTOR,MYC,NFKBIA,NFYA,NKX2-3,NPM1,NRG1,NUPR1,OSM,PGR,PML,PPARA,PPARG,PPARGC1A,PRL,PTEN,RB1,SIRT1,SMAD3,SMAD7,SP1,STAT3,TCF7,TEAD2,TERT,TFEB,TGFB1,TNFSF11,TP53,TP63,VEGF,YAP1
GO:BP	blood vessel development	GO:0001568	20.3272	703	72	29	21092	12.0845	AGT,APOE,BRCA1,DDIT3,EGF,EPAS1,ERBB2,FGF2,FOXO1,HGF,HIF1A,IL10,IL1B,IL6,MAPK7,MED1,PML,PPARG,PRL,PTEN,SIRT1,SMAD7,SP1,STAT3,TEAD2,TERT,TGFB1,VEGF,YAP1
GO:BP	regulation of DNA-binding transcription factor activity	GO:0051090	20.3086	437	72	25	21092	16.7588	AGT,AR,CDKN2A,CHUK,DDIT3,ESR1,IKBKB,IL10,IL1B,IL6,INS,NFKBIA,NPM1,NUPR1,PPARG,PPARGC1A,PTEN,RB1,SIRT1,SMAD3,SMAD7,STAT3,TGFB1,TNFSF11,VEGF
GO:BP	phosphate-containing compound metabolic process	GO:0006796	20.2688	2817	72	47	21092	4.88761	AGT,APOE,AR,BRD4,CDKN1A,CDKN2A,CHUK,CSF1,CSF2,EGF,EGFR,ERBB2,ERG,FGF2,HGF,HIF1A,HRAS,IFNG,IGF1,IKBKB,IL1B,IL4,IL6,INS,INSR,KRAS,MAPK7,MTOR,NPM1,NRG1,NUPR1,OSM,PML,PPARA,PPARG,PPARGC1A,PTEN,RB1,SIRT1,SMAD3,SMAD7,STAT3,TGFB1,TNFSF11,TP53,TSC1,VEGF
GO:BP	negative regulation of signal transduction	GO:0009968	20.2394	1243	72	35	21092	8.24864	AGT,APOE,AR,BRCA1,BRD4,CSF2,DDIT3,EGFR,ESR1,FGF2,FOXO1,HGF,HIF1A,IGF1,IL10,IL1B,IL4,IL6,INS,MAPK7,MTOR,MYC,NFKBIA,NRG1,PPARA,PPARG,PTEN,RB1,SIRT1,SMAD7,TERT,TP53,TP63,TSC1,YAP1
GO:BP	negative regulation of cell communication	GO:0010648	20.1952	1352	72	36	21092	7.8003	AGT,APOE,AR,BRCA1,BRD4,CSF2,DDIT3,EGFR,ESR1,FGF2,FOXO1,HGF,HIF1A,IGF1,IL10,IL1B,IL4,IL6,INS,MAPK7,MTOR,MYC,NFKBIA,NRG1,OSM,PPARA,PPARG,PTEN,RB1,SIRT1,SMAD7,TERT,TP53,TP63,TSC1,YAP1
GO:BP	negative regulation of cell population proliferation	GO:0008285	20.1889	711	72	29	21092	11.9485	APOE,AR,CDKN1A,CDKN2A,CEBPB,ERBB2,FGF2,HRAS,IFNG,IL10,IL1B,IL6,MED1,MYC,NPM1,NUPR1,OSM,PML,PPARG,PPARGC1A,PRL,PTEN,RB1,SMAD3,SMAD7,STAT3,TGFB1,TP53,TSC1
GO:BP	negative regulation of signaling	GO:0023057	20.1405	1357	72	36	21092	7.77155	AGT,APOE,AR,BRCA1,BRD4,CSF2,DDIT3,EGFR,ESR1,FGF2,FOXO1,HGF,HIF1A,IGF1,IL10,IL1B,IL4,IL6,INS,MAPK7,MTOR,MYC,NFKBIA,NRG1,OSM,PPARA,PPARG,PTEN,RB1,SIRT1,SMAD7,TERT,TP53,TP63,TSC1,YAP1
GO:BP	hematopoietic or lymphoid organ development	GO:0048534	20.1198	964	72	32	21092	9.7243	CDKN2A,CEBPB,CSF1,CSF2,EPAS1,ERBB2,ESRRA,HIF1A,IFNG,IL10,IL1B,IL4,IL6,MED1,MITF,MTOR,MYC,NFKBIA,NKX2-3,OSM,PML,PPARG,RB1,SIRT1,SMAD7,STAT3,TCF7,TGFB1,TNFSF11,TP53,TSC1,VEGF
GO:BP	positive regulation of cell differentiation	GO:0045597	20.1133	877	72	31	21092	10.3549	AGT,AR,CEBPB,CSF1,CSF2,FGF2,HGF,HIF1A,IFNG,IGF1,IL10,IL1B,IL4,IL6,INS,KRAS,MED1,MTOR,NRG1,PPARG,RB1,SIRT1,SMAD3,SMAD7,STAT3,TERT,TGFB1,TNFSF11,TP63,VEGF,YAP1
GO:BP	phosphorus metabolic process	GO:0006793	20.1082	2841	72	47	21092	4.84632	AGT,APOE,AR,BRD4,CDKN1A,CDKN2A,CHUK,CSF1,CSF2,EGF,EGFR,ERBB2,ERG,FGF2,HGF,HIF1A,HRAS,IFNG,IGF1,IKBKB,IL1B,IL4,IL6,INS,INSR,KRAS,MAPK7,MTOR,NPM1,NRG1,NUPR1,OSM,PML,PPARA,PPARG,PPARGC1A,PTEN,RB1,SIRT1,SMAD3,SMAD7,STAT3,TGFB1,TNFSF11,TP53,TSC1,VEGF
GO:BP	cellular nitrogen compound metabolic process	GO:0034641	19.9481	8937	72	70	21092	2.29452	AGT,APOE,AR,BRCA1,BRD4,CDKN1A,CDKN2A,CEBPB,CHUK,CSF2,DDIT3,EGF,EGFR,EPAS1,ERBB2,ERG,ESR1,ESRRA,FGF2,FOXO1,HGF,HIF1A,HMG20A,HRAS,IFNG,IGF1,IKBKB,IL10,IL1B,IL4,IL6,INS,INSR,KDM3B,MAPK7,MED1,MITF,MTOR,MYC,NFKBIA,NFYA,NKX2-3,NPM1,NRG1,NUPR1,OSM,PGR,PML,PPARA,PPARG,PPARGC1A,PRL,PTEN,RB1,SIRT1,SMAD3,SMAD7,SP1,STAT3,TCF7,TEAD2,TERT,TFEB,TGFB1,TNFSF11,TP53,TP63,TSC1,VEGF,YAP1
GO:BP	negative regulation of metabolic process	GO:0009892	19.9063	3575	72	51	21092	4.17907	AGT,APOE,AR,BRCA1,CDKN1A,CDKN2A,CEBPB,CSF2,DDIT3,EGFR,ESR1,FGF2,FOXO1,HGF,HIF1A,HMG20A,HRAS,IFNG,IGF1,IKBKB,IL10,IL1B,IL4,IL6,INS,MED1,MITF,MTOR,MYC,NPM1,NRG1,NUPR1,PGR,PML,PPARA,PPARG,PTEN,RB1,SIRT1,SMAD3,SMAD7,STAT3,TCF7,TERT,TGFB1,TNFSF11,TP53,TP63,TSC1,VEGF,YAP1
GO:BP	vasculature development	GO:0001944	19.8003	734	72	29	21092	11.5741	AGT,APOE,BRCA1,DDIT3,EGF,EPAS1,ERBB2,FGF2,FOXO1,HGF,HIF1A,IL10,IL1B,IL6,MAPK7,MED1,PML,PPARG,PRL,PTEN,SIRT1,SMAD7,SP1,STAT3,TEAD2,TERT,TGFB1,VEGF,YAP1
GO:BP	regulation of protein kinase activity	GO:0045859	19.7543	661	72	28	21092	12.4091	AGT,APOE,CDKN1A,CDKN2A,CSF1,EGF,EGFR,ERBB2,FGF2,HGF,HRAS,IFNG,IGF1,IL1B,IL4,INS,INSR,MTOR,NPM1,NRG1,PPARG,PTEN,RB1,SIRT1,TGFB1,TNFSF11,TSC1,VEGF
GO:BP	organic cyclic compound metabolic process	GO:1901360	19.7202	8553	72	69	21092	2.36328	AGT,APOE,AR,BRCA1,BRD4,CDKN1A,CDKN2A,CEBPB,CHUK,CSF2,DDIT3,EGF,EGFR,EPAS1,ERBB2,ERG,ESR1,ESRRA,FGF2,FOXO1,HGF,HIF1A,HMG20A,HRAS,IFNG,IGF1,IKBKB,IL10,IL1B,IL4,IL6,INS,INSR,KDM3B,MAPK7,MED1,MITF,MTOR,MYC,NFKBIA,NFYA,NKX2-3,NPM1,NRG1,NUPR1,OSM,PGR,PML,PPARA,PPARG,PPARGC1A,PRL,PTEN,RB1,SIRT1,SMAD3,SMAD7,SP1,STAT3,TCF7,TEAD2,TERT,TFEB,TGFB1,TNFSF11,TP53,TP63,VEGF,YAP1
GO:BP	positive regulation of phosphorylation	GO:0042327	19.6929	821	72	30	21092	10.7044	AGT,AR,CDKN1A,CSF1,CSF2,EGF,EGFR,ERBB2,FGF2,HGF,HIF1A,HRAS,IFNG,IGF1,IL1B,IL4,IL6,INS,INSR,KRAS,MTOR,NPM1,NRG1,OSM,PPARG,SIRT1,TGFB1,TNFSF11,TP53,VEGF
GO:BP	leukocyte differentiation	GO:0002521	19.6509	595	72	27	21092	13.2933	CDKN2A,CEBPB,CSF1,CSF2,ERBB2,ESRRA,IFNG,IL10,IL1B,IL4,IL6,MED1,MITF,MTOR,MYC,NKX2-3,PPARG,RB1,SIRT1,SMAD7,STAT3,TCF7,TGFB1,TNFSF11,TP53,TSC1,VEGF
GO:BP	epithelium development	GO:0060429	19.4583	1208	72	34	21092	8.24513	AGT,AR,CEBPB,CSF1,EGF,EGFR,EPAS1,ESR1,FGF2,HGF,HIF1A,IFNG,IKBKB,IL10,IL1B,KRAS,MED1,MTOR,MYC,NRG1,PGR,PML,PPARG,PTEN,SMAD3,SMAD7,TEAD2,TGFB1,TNFSF11,TP53,TP63,TSC1,VEGF,YAP1
GO:BP	negative regulation of cell differentiation	GO:0045596	19.385	682	72	28	21092	12.027	CDKN2A,DDIT3,EGFR,ERBB2,FOXO1,HMG20A,IFNG,IGF1,IL1B,IL4,IL6,KRAS,MED1,MYC,NFKBIA,PPARA,PPARG,PTEN,RB1,SIRT1,SMAD3,SMAD7,STAT3,TGFB1,TP53,TP63,VEGF,YAP1
GO:BP	regulation of apoptotic signaling pathway	GO:2001233	19.2564	366	72	23	21092	18.4091	AGT,AR,BRCA1,CSF2,DDIT3,HGF,HIF1A,IGF1,IL1B,IL4,INS,MAPK7,MYC,NRG1,NUPR1,PML,PTEN,RB1,SIRT1,TERT,TP53,TP63,YAP1
GO:BP	blood vessel morphogenesis	GO:0048514	19.2544	616	72	27	21092	12.8401	AGT,APOE,BRCA1,EGF,EPAS1,ERBB2,FGF2,HGF,HIF1A,IL10,IL1B,IL6,MAPK7,MED1,PML,PPARG,PRL,PTEN,SIRT1,SMAD7,SP1,STAT3,TEAD2,TERT,TGFB1,VEGF,YAP1
GO:BP	response to external stimulus	GO:0009605	19.2104	2814	72	46	21092	4.78872	AGT,APOE,BRD4,CDKN1A,CEBPB,CHUK,CSF1,CSF2,DDIT3,ERBB2,ESR1,FGF2,FOXO1,HGF,HIF1A,HRAS,IFNG,IGF1,IKBKB,IL10,IL1B,IL4,IL6,INS,MAPK7,MED1,MTOR,NFKBIA,NRG1,NUPR1,OSM,PML,PPARA,PPARG,PPARGC1A,PRL,PTEN,RB1,SIRT1,SMAD3,TFEB,TGFB1,TNFSF11,TP53,TSC1,VEGF
GO:BP	cellular response to stress	GO:0033554	19.204	1934	72	40	21092	6.05883	AGT,BRCA1,BRD4,CDKN1A,CDKN2A,CEBPB,CHUK,DDIT3,EGFR,EPAS1,FOXO1,HGF,HIF1A,HRAS,IKBKB,IL10,IL1B,IL6,INS,MAPK7,MTOR,MYC,NFKBIA,NPM1,NUPR1,PML,PPARA,PPARG,PPARGC1A,PTEN,SIRT1,SMAD3,TERT,TFEB,TNFSF11,TP53,TP63,TSC1,VEGF,YAP1
GO:BP	negative regulation of macromolecule metabolic process	GO:0010605	19.035	3357	72	49	21092	4.27592	AGT,APOE,AR,BRCA1,CDKN1A,CDKN2A,CEBPB,CSF2,DDIT3,EGFR,ESR1,FGF2,FOXO1,HGF,HIF1A,HMG20A,HRAS,IFNG,IGF1,IKBKB,IL10,IL1B,IL4,IL6,INS,MED1,MITF,MYC,NPM1,NRG1,PGR,PML,PPARA,PPARG,PTEN,RB1,SIRT1,SMAD3,SMAD7,STAT3,TCF7,TERT,TGFB1,TNFSF11,TP53,TP63,TSC1,VEGF,YAP1
GO:BP	inflammatory response	GO:0006954	18.968	786	72	29	21092	10.8084	AGT,APOE,BRD4,CEBPB,CHUK,CSF1,ESR1,HGF,HIF1A,IFNG,IGF1,IKBKB,IL10,IL1B,IL4,IL6,INS,MAPK7,MTOR,NFKBIA,NUPR1,OSM,PPARA,PPARG,RB1,SMAD3,STAT3,TGFB1,TNFSF11
GO:BP	response to endogenous stimulus	GO:0009719	18.906	1592	72	37	21092	6.80838	AGT,APOE,AR,BRCA1,CEBPB,DDIT3,EGFR,ERBB2,ESR1,ESRRA,FGF2,FOXO1,IGF1,IL10,IL1B,IL4,IL6,INS,INSR,MAPK7,MED1,MTOR,PGR,PML,PPARA,PPARG,RB1,SIRT1,SMAD3,SMAD7,SP1,STAT3,TGFB1,TP53,TP63,TSC1,YAP1
GO:BP	gland development	GO:0048732	18.8224	440	72	24	21092	15.9788	AR,CEBPB,CSF1,EGF,EGFR,ESR1,FGF2,HGF,HIF1A,IL10,IL6,INSR,MED1,NKX2-3,NRG1,PGR,PML,PRL,PTEN,SMAD3,TGFB1,TNFSF11,TP63,VEGF
GO:BP	negative regulation of response to stimulus	GO:0048585	18.793	1604	72	37	21092	6.75745	AGT,APOE,AR,BRCA1,BRD4,CSF2,DDIT3,EGFR,ESR1,FGF2,FOXO1,HGF,HIF1A,IGF1,IL10,IL1B,IL4,IL6,INS,MAPK7,MTOR,MYC,NFKBIA,NRG1,PPARA,PPARG,PTEN,RB1,SIRT1,SMAD3,SMAD7,TERT,TGFB1,TP53,TP63,TSC1,YAP1
GO:BP	animal organ morphogenesis	GO:0009887	18.7856	1066	72	32	21092	8.79383	AGT,AR,CEBPB,CSF1,EGFR,ESR1,FGF2,HGF,HIF1A,HRAS,IL6,INSR,KRAS,MED1,MTOR,MYC,NKX2-3,NRG1,PGR,PML,PPARA,PTEN,SMAD3,SMAD7,STAT3,TEAD2,TGFB1,TNFSF11,TP53,TP63,VEGF,YAP1
GO:BP	positive regulation of catalytic activity	GO:0043085	18.6522	1176	72	33	21092	8.22038	AGT,APOE,CDKN1A,CDKN2A,CSF1,EGF,EGFR,ERBB2,ESR1,FGF2,HIF1A,HRAS,IFNG,IGF1,IL1B,IL4,INS,INSR,MTOR,MYC,NPM1,NRG1,PML,PPARG,PTEN,SIRT1,SMAD3,STAT3,TERT,TGFB1,TNFSF11,TSC1,VEGF
GO:BP	positive regulation of intracellular signal transduction	GO:1902533	18.4867	995	72	31	21092	9.12691	AGT,APOE,AR,BRD4,CDKN2A,CHUK,CSF1,DDIT3,EGF,EGFR,ERBB2,FGF2,HGF,HRAS,IGF1,IKBKB,IL1B,IL6,INS,INSR,KRAS,MYC,NRG1,NUPR1,OSM,PML,PTEN,SIRT1,TNFSF11,TP53,VEGF
GO:BP	positive regulation of protein phosphorylation	GO:0001934	18.3781	743	72	28	21092	11.0396	AGT,CDKN1A,CSF1,CSF2,EGF,EGFR,ERBB2,FGF2,HGF,HRAS,IFNG,IGF1,IL1B,IL4,IL6,INS,INSR,KRAS,MTOR,NPM1,NRG1,OSM,PPARG,SIRT1,TGFB1,TNFSF11,TP53,VEGF
GO:BP	response to stimulus	GO:0050896	18.2338	9000	72	69	21092	2.24591	AGT,APOE,AR,BRCA1,BRD4,CDKN1A,CDKN2A,CEBPB,CHUK,CSF1,CSF2,DDIT3,EGF,EGFR,EPAS1,ERBB2,ERG,ESR1,ESRRA,FGF2,FOXO1,HGF,HIF1A,HRAS,IFNG,IGF1,IKBKB,IL10,IL1B,IL4,IL6,INS,INSR,KRAS,MAPK7,MED1,MITF,MTOR,MYC,NFKBIA,NKX2-3,NPM1,NRG1,NUPR1,OSM,PGR,PML,PPARA,PPARG,PPARGC1A,PRL,PTEN,RB1,SIRT1,SMAD3,SMAD7,SP1,STAT3,TCF7,TEAD2,TERT,TFEB,TGFB1,TNFSF11,TP53,TP63,TSC1,VEGF,YAP1
GO:BP	protein metabolic process	GO:0019538	18.1401	5462	72	58	21092	3.11072	AGT,APOE,BRCA1,BRD4,CDKN1A,CDKN2A,CHUK,CSF1,CSF2,DDIT3,EGF,EGFR,EPAS1,ERBB2,ERG,FGF2,FOXO1,HGF,HIF1A,HMG20A,HRAS,IFNG,IGF1,IKBKB,IL10,IL1B,IL4,IL6,INS,INSR,KDM3B,KRAS,MAPK7,MTOR,MYC,NFKBIA,NFYA,NPM1,NRG1,NUPR1,OSM,PML,PPARA,PPARG,PPARGC1A,PTEN,RB1,SIRT1,SMAD3,SMAD7,SP1,STAT3,TGFB1,TNFSF11,TP53,TP63,TSC1,VEGF
GO:BP	regulation of cellular component organization	GO:0051128	18.1104	2355	72	42	21092	5.22449	AGT,APOE,AR,BRCA1,CDKN1A,CDKN2A,CSF2,EGF,EGFR,ERBB2,ESR1,HGF,HIF1A,HRAS,IFNG,IGF1,IKBKB,IL10,IL1B,IL4,IL6,INS,INSR,MTOR,MYC,NPM1,NRG1,NUPR1,PML,PPARA,PPARG,PPARGC1A,PTEN,RB1,SIRT1,SMAD3,SMAD7,TGFB1,TP53,TSC1,VEGF,YAP1
GO:BP	regulation of inflammatory response	GO:0050727	17.9703	360	72	22	21092	17.9022	AGT,APOE,BRD4,CEBPB,ESR1,HGF,IFNG,IGF1,IL10,IL1B,IL4,IL6,INS,MAPK7,NFKBIA,NUPR1,OSM,PPARA,PPARG,RB1,SMAD3,TNFSF11
GO:BP	regulation of kinase activity	GO:0043549	17.8699	776	72	28	21092	10.5702	AGT,APOE,CDKN1A,CDKN2A,CSF1,EGF,EGFR,ERBB2,FGF2,HGF,HRAS,IFNG,IGF1,IL1B,IL4,INS,INSR,MTOR,NPM1,NRG1,PPARG,PTEN,RB1,SIRT1,TGFB1,TNFSF11,TSC1,VEGF
GO:BP	anatomical structure formation involved in morphogenesis	GO:0048646	17.7075	1157	72	32	21092	8.10218	AGT,AR,BRCA1,EGF,EPAS1,ERBB2,FGF2,HGF,HIF1A,IL10,IL1B,IL4,IL6,MAPK7,MED1,PML,PPARA,PPARG,PRL,PTEN,SIRT1,SMAD3,SP1,STAT3,TEAD2,TERT,TGFB1,TP53,TP63,TSC1,VEGF,YAP1
GO:BP	tissue morphogenesis	GO:0048729	17.6819	631	72	26	21092	12.0706	AGT,AR,CSF1,EGF,EGFR,ESR1,FGF2,HGF,HIF1A,IL10,KRAS,MED1,MTOR,MYC,NRG1,PGR,PML,PTEN,SMAD3,SMAD7,TEAD2,TGFB1,TP63,TSC1,VEGF,YAP1
GO:BP	negative regulation of biosynthetic process	GO:0009890	17.55	1619	72	36	21092	6.5139	APOE,AR,BRCA1,CDKN1A,CDKN2A,CEBPB,CSF2,DDIT3,ESR1,FOXO1,HMG20A,IFNG,IL10,IL4,IL6,INS,MED1,MITF,MYC,NRG1,PML,PPARA,PPARG,RB1,SIRT1,SMAD3,SMAD7,STAT3,TCF7,TGFB1,TNFSF11,TP53,TP63,TSC1,VEGF,YAP1
GO:BP	protein modification process	GO:0036211	17.4094	3649	72	49	21092	3.93376	AGT,APOE,BRCA1,BRD4,CDKN1A,CDKN2A,CHUK,CSF1,CSF2,EGF,EGFR,EPAS1,ERBB2,ERG,FGF2,FOXO1,HGF,HIF1A,HMG20A,HRAS,IFNG,IGF1,IKBKB,IL1B,IL4,IL6,INS,INSR,KDM3B,KRAS,MAPK7,MTOR,NFYA,NPM1,NRG1,NUPR1,OSM,PML,PPARG,PPARGC1A,PTEN,RB1,SIRT1,SMAD7,TGFB1,TNFSF11,TP53,TSC1,VEGF
GO:BP	regulation of catabolic process	GO:0009894	17.2868	996	72	30	21092	8.82363	APOE,CDKN2A,DDIT3,EGF,EGFR,FOXO1,HGF,HIF1A,IFNG,IGF1,IL10,IL1B,IL4,IL6,INS,INSR,MTOR,NPM1,NRG1,NUPR1,PML,PPARA,PTEN,SIRT1,SMAD3,SMAD7,STAT3,TFEB,TP53,TSC1
GO:BP	macromolecule modification	GO:0043412	17.2473	3874	72	50	21092	3.7809	AGT,APOE,BRCA1,BRD4,CDKN1A,CDKN2A,CHUK,CSF1,CSF2,EGF,EGFR,EPAS1,ERBB2,ERG,FGF2,FOXO1,HGF,HIF1A,HMG20A,HRAS,IFNG,IGF1,IKBKB,IL1B,IL4,IL6,INS,INSR,KDM3B,KRAS,MAPK7,MTOR,MYC,NFYA,NPM1,NRG1,NUPR1,OSM,PML,PPARG,PPARGC1A,PTEN,RB1,SIRT1,SMAD7,TGFB1,TNFSF11,TP53,TSC1,VEGF
GO:BP	regulation of catalytic activity	GO:0050790	17.0754	2354	72	41	21092	5.10226	AGT,APOE,CDKN1A,CDKN2A,CSF1,EGF,EGFR,ERBB2,ESR1,FGF2,HGF,HIF1A,HRAS,IFNG,IGF1,IKBKB,IL1B,IL4,INS,INSR,MAPK7,MTOR,MYC,NPM1,NRG1,NUPR1,PML,PPARG,PTEN,RB1,SIRT1,SMAD3,SMAD7,STAT3,TERT,TGFB1,TNFSF11,TP53,TP63,TSC1,VEGF
GO:BP	negative regulation of nucleobase-containing compound metabolic process	GO:0045934	17.0487	1554	72	35	21092	6.59785	AR,BRCA1,CDKN1A,CDKN2A,CEBPB,CSF2,DDIT3,ESR1,FOXO1,HMG20A,IFNG,IL4,IL6,MED1,MITF,MYC,NPM1,NRG1,NUPR1,PML,PPARA,PPARG,RB1,SIRT1,SMAD3,SMAD7,STAT3,TCF7,TERT,TGFB1,TNFSF11,TP53,TP63,VEGF,YAP1
GO:BP	regulation of cell migration	GO:0030334	17.0322	923	72	29	21092	9.2041	AGT,APOE,CSF1,EGF,EGFR,FGF2,HGF,HIF1A,HRAS,IFNG,IGF1,IL1B,IL4,IL6,INS,INSR,MITF,MTOR,NRG1,PPARG,PTEN,SIRT1,SMAD3,SMAD7,SP1,STAT3,TERT,TGFB1,VEGF
GO:BP	morphogenesis of an epithelium	GO:0002009	17.0182	525	72	24	21092	13.3917	AGT,AR,CSF1,EGF,EGFR,ESR1,FGF2,HGF,HIF1A,IL10,KRAS,MED1,MTOR,MYC,PGR,PML,PTEN,SMAD3,TEAD2,TGFB1,TP63,TSC1,VEGF,YAP1
GO:BP	myeloid cell differentiation	GO:0030099	16.8347	406	72	22	21092	15.8738	CEBPB,CSF1,CSF2,EPAS1,ESRRA,HIF1A,IFNG,IL4,MED1,MITF,MTOR,MYC,NFKBIA,NKX2-3,PML,PPARG,RB1,SIRT1,STAT3,TGFB1,TNFSF11,VEGF
GO:BP	regulation of cellular process	GO:0050794	16.7521	11130	72	72	21092	1.89506	AGT,APOE,AR,BRCA1,BRD4,CDKN1A,CDKN2A,CEBPB,CHUK,CSF1,CSF2,DDIT3,EGF,EGFR,EPAS1,ERBB2,ERG,ESR1,ESRRA,FGF2,FOXO1,HGF,HIF1A,HMG20A,HRAS,IFNG,IGF1,IKBKB,IL10,IL1B,IL4,IL6,INS,INSR,KDM3B,KRAS,MAPK7,MED1,MITF,MTOR,MYC,NFKBIA,NFYA,NKX2-3,NPM1,NRG1,NUPR1,OSM,PGR,PML,PPARA,PPARG,PPARGC1A,PRL,PTEN,RB1,SIRT1,SMAD3,SMAD7,SP1,STAT3,TCF7,TEAD2,TERT,TFEB,TGFB1,TNFSF11,TP53,TP63,TSC1,VEGF,YAP1
GO:BP	regulation of response to external stimulus	GO:0032101	16.7128	948	72	29	21092	8.96138	AGT,APOE,BRD4,CEBPB,CSF1,ESR1,FGF2,HGF,IFNG,IGF1,IKBKB,IL10,IL1B,IL4,IL6,INS,MAPK7,MED1,NFKBIA,NUPR1,OSM,PML,PPARA,PPARG,PTEN,RB1,SMAD3,TNFSF11,VEGF
GO:BP	positive regulation of epithelial cell proliferation	GO:0050679	16.6587	210	72	18	21092	25.1095	AR,EGF,EGFR,ERBB2,FGF2,HIF1A,HRAS,IGF1,IL10,MED1,MYC,SIRT1,SP1,STAT3,TGFB1,TP63,VEGF,YAP1
GO:BP	regulation of defense response	GO:0031347	16.5943	620	72	25	21092	11.8123	AGT,APOE,BRD4,CEBPB,ESR1,HGF,IFNG,IGF1,IKBKB,IL10,IL1B,IL4,IL6,INS,MAPK7,MED1,NFKBIA,NUPR1,OSM,PML,PPARA,PPARG,RB1,SMAD3,TNFSF11
GO:BP	regulation of immune system process	GO:0002682	16.5681	1488	72	34	21092	6.69362	APOE,CDKN1A,CDKN2A,CEBPB,CSF1,ERBB2,ESR1,ESRRA,HIF1A,HRAS,IFNG,IGF1,IKBKB,IL10,IL1B,IL4,IL6,INS,MED1,MITF,MTOR,MYC,NFKBIA,PPARG,PTEN,RB1,SIRT1,SMAD3,SMAD7,STAT3,TCF7,TGFB1,TNFSF11,VEGF
GO:BP	regulation of cellular catabolic process	GO:0031329	16.4843	787	72	27	21092	10.0502	APOE,CDKN2A,DDIT3,EGF,FOXO1,HGF,HIF1A,IFNG,IGF1,IL10,IL1B,IL4,IL6,INS,INSR,MTOR,NPM1,NUPR1,PML,PPARA,PTEN,SIRT1,SMAD7,STAT3,TFEB,TP53,TSC1
GO:BP	cell migration	GO:0016477	16.4762	1498	72	34	21092	6.64894	AGT,APOE,CSF1,DDIT3,EGF,EGFR,FGF2,HGF,HIF1A,HRAS,IFNG,IGF1,IL10,IL1B,IL4,IL6,INS,INSR,MITF,MTOR,NKX2-3,NRG1,PML,PPARG,PTEN,SIRT1,SMAD3,SMAD7,SP1,STAT3,TERT,TGFB1,TNFSF11,VEGF
GO:BP	regulation of cell growth	GO:0001558	16.3175	429	72	22	21092	15.0228	AGT,APOE,CDKN1A,CDKN2A,EGFR,ERBB2,IGF1,INS,MTOR,NPM1,NRG1,PML,PPARA,PPARG,RB1,SIRT1,SMAD3,SMAD7,TGFB1,TP53,VEGF,YAP1
GO:BP	regulation of cell motility	GO:2000145	16.2566	985	72	29	21092	8.62476	AGT,APOE,CSF1,EGF,EGFR,FGF2,HGF,HIF1A,HRAS,IFNG,IGF1,IL1B,IL4,IL6,INS,INSR,MITF,MTOR,NRG1,PPARG,PTEN,SIRT1,SMAD3,SMAD7,SP1,STAT3,TERT,TGFB1,VEGF
GO:BP	cellular response to oxygen-containing compound	GO:1901701	16.2535	1186	72	31	21092	7.65706	AGT,AR,BRCA1,CEBPB,CHUK,CSF2,EGFR,ESR1,ESRRA,FOXO1,HGF,HIF1A,IGF1,IL10,IL1B,IL6,INS,INSR,MAPK7,MED1,MTOR,NFKBIA,PPARG,RB1,SIRT1,SP1,STAT3,TEAD2,TGFB1,TP53,YAP1
GO:BP	positive regulation of DNA-binding transcription factor activity	GO:0051091	16.2397	267	72	19	21092	20.8462	AGT,AR,CHUK,DDIT3,ESR1,IKBKB,IL10,IL1B,IL6,INS,NPM1,PPARG,PPARGC1A,PTEN,SMAD3,STAT3,TGFB1,TNFSF11,VEGF
GO:BP	negative regulation of RNA metabolic process	GO:0051253	16.0526	1427	72	33	21092	6.77447	AR,BRCA1,CDKN2A,CEBPB,CSF2,DDIT3,ESR1,FOXO1,HMG20A,IFNG,IL4,IL6,MED1,MITF,MYC,NPM1,NRG1,PML,PPARA,PPARG,RB1,SIRT1,SMAD3,SMAD7,STAT3,TCF7,TERT,TGFB1,TNFSF11,TP53,TP63,VEGF,YAP1
GO:BP	regulation of biological quality	GO:0065008	16.0186	3726	72	48	21092	3.77384	AGT,APOE,AR,CDKN2A,CEBPB,CSF1,DDIT3,EPAS1,ESR1,FGF2,FOXO1,HIF1A,HRAS,IFNG,IGF1,IL10,IL1B,IL4,IL6,INS,INSR,KRAS,MED1,MTOR,MYC,NKX2-3,NPM1,NRG1,OSM,PML,PPARA,PPARG,PPARGC1A,PRL,PTEN,RB1,SIRT1,SMAD3,SMAD7,STAT3,TERT,TGFB1,TNFSF11,TP53,TP63,TSC1,VEGF,YAP1
GO:BP	morphogenesis of a branching epithelium	GO:0061138	15.978	187	72	17	21092	26.6313	AGT,AR,CSF1,EGF,ESR1,FGF2,HGF,IL10,KRAS,MED1,MYC,PGR,PML,TGFB1,TP63,VEGF,YAP1
GO:BP	immune system process	GO:0002376	15.9603	2842	72	43	21092	4.43231	APOE,CDKN1A,CDKN2A,CEBPB,CHUK,CSF1,CSF2,EPAS1,ERBB2,ESR1,ESRRA,HIF1A,HRAS,IFNG,IGF1,IKBKB,IL10,IL1B,IL4,IL6,INS,MED1,MITF,MTOR,MYC,NFKBIA,NKX2-3,OSM,PML,PPARG,PTEN,RB1,SIRT1,SMAD3,SMAD7,STAT3,TCF7,TFEB,TGFB1,TNFSF11,TP53,TSC1,VEGF
GO:BP	positive regulation of transferase activity	GO:0051347	15.8902	587	72	24	21092	11.9773	AGT,APOE,CDKN1A,CSF1,EGF,EGFR,ERBB2,FGF2,HRAS,IFNG,IGF1,IL1B,IL4,INS,INSR,MTOR,MYC,NPM1,NRG1,PTEN,SIRT1,TGFB1,TNFSF11,VEGF
GO:BP	regulation of locomotion	GO:0040012	15.7263	1030	72	29	21092	8.24795	AGT,APOE,CSF1,EGF,EGFR,FGF2,HGF,HIF1A,HRAS,IFNG,IGF1,IL1B,IL4,IL6,INS,INSR,MITF,MTOR,NRG1,PPARG,PTEN,SIRT1,SMAD3,SMAD7,SP1,STAT3,TERT,TGFB1,VEGF
GO:BP	cellular response to endogenous stimulus	GO:0071495	15.7189	1348	72	32	21092	6.95417	AGT,AR,BRCA1,CEBPB,EGFR,ERBB2,ESR1,ESRRA,FGF2,FOXO1,IGF1,IL1B,IL4,INS,INSR,MAPK7,MED1,MTOR,PGR,PML,PPARA,PPARG,RB1,SIRT1,SMAD3,SMAD7,SP1,STAT3,TGFB1,TP53,TP63,YAP1
GO:BP	locomotion	GO:0040011	15.7093	1349	72	32	21092	6.94902	AGT,APOE,CSF1,EGF,EGFR,ERBB2,FGF2,HGF,HIF1A,HRAS,IFNG,IGF1,IL10,IL1B,IL4,IL6,INS,INSR,MITF,MTOR,NRG1,PPARG,PTEN,SIRT1,SMAD3,SMAD7,SP1,STAT3,TERT,TGFB1,TNFSF11,VEGF
GO:BP	positive regulation of cell migration	GO:0030335	15.6786	527	72	23	21092	12.7851	AGT,CSF1,EGF,EGFR,FGF2,HGF,HIF1A,HRAS,IFNG,IGF1,IL1B,IL4,IL6,INS,INSR,MTOR,SIRT1,SMAD3,SP1,STAT3,TERT,TGFB1,VEGF
GO:BP	negative regulation of cellular biosynthetic process	GO:0031327	15.6703	1589	72	34	21092	6.26816	AR,BRCA1,CDKN1A,CDKN2A,CEBPB,CSF2,DDIT3,ESR1,FOXO1,HMG20A,IFNG,IL10,IL4,INS,MED1,MITF,MYC,NRG1,PML,PPARA,PPARG,RB1,SIRT1,SMAD3,SMAD7,STAT3,TCF7,TGFB1,TNFSF11,TP53,TP63,TSC1,VEGF,YAP1
GO:BP	negative regulation of multicellular organismal process	GO:0051241	15.669	1035	72	29	21092	8.20811	AGT,APOE,CDKN2A,DDIT3,EGFR,ERBB2,FGF2,FOXO1,HGF,HIF1A,IFNG,IGF1,IL10,IL1B,IL4,IL6,INS,MYC,PML,PPARA,PPARG,PRL,PTEN,RB1,SMAD3,SMAD7,TGFB1,TP53,TP63
GO:BP	MAPK cascade	GO:0000165	15.5373	769	72	26	21092	9.90449	AGT,APOE,AR,EGF,EGFR,ERBB2,FGF2,FOXO1,HGF,HRAS,IGF1,IKBKB,IL1B,IL6,INS,INSR,KRAS,MAPK7,MYC,NRG1,OSM,PPARG,PTEN,SMAD3,TNFSF11,VEGF
GO:BP	mononuclear cell differentiation	GO:1903131	15.4656	470	72	22	21092	13.7123	CDKN2A,CEBPB,CSF1,CSF2,ERBB2,IFNG,IL10,IL1B,IL4,IL6,MED1,MTOR,MYC,NKX2-3,PPARG,SMAD7,STAT3,TCF7,TGFB1,TP53,TSC1,VEGF
GO:BP	morphogenesis of a branching structure	GO:0001763	15.4367	201	72	17	21092	24.7764	AGT,AR,CSF1,EGF,ESR1,FGF2,HGF,IL10,KRAS,MED1,MYC,PGR,PML,TGFB1,TP63,VEGF,YAP1
GO:BP	peptidyl-amino acid modification	GO:0018193	15.2367	1286	72	31	21092	7.06165	AGT,BRCA1,BRD4,CDKN2A,CHUK,CSF2,EGF,EGFR,ERBB2,HGF,HMG20A,IFNG,IGF1,IKBKB,IL1B,IL4,IL6,INSR,MAPK7,MTOR,NFYA,NRG1,OSM,PML,PPARGC1A,PTEN,SIRT1,SMAD7,TGFB1,TP53,VEGF
GO:BP	positive regulation of protein kinase activity	GO:0045860	15.2307	417	72	21	21092	14.7526	AGT,CDKN1A,CSF1,EGF,EGFR,ERBB2,FGF2,HRAS,IFNG,IGF1,IL1B,IL4,INS,INSR,MTOR,NPM1,NRG1,SIRT1,TGFB1,TNFSF11,VEGF
GO:BP	positive regulation of cell motility	GO:2000147	15.1958	554	72	23	21092	12.162	AGT,CSF1,EGF,EGFR,FGF2,HGF,HIF1A,HRAS,IFNG,IGF1,IL1B,IL4,IL6,INS,INSR,MTOR,SIRT1,SMAD3,SP1,STAT3,TERT,TGFB1,VEGF
GO:BP	negative regulation of macromolecule biosynthetic process	GO:0010558	15.1288	1530	72	33	21092	6.31841	AR,BRCA1,CDKN1A,CDKN2A,CEBPB,CSF2,DDIT3,ESR1,FOXO1,HMG20A,IFNG,IL10,IL4,MED1,MITF,MYC,NRG1,PML,PPARA,PPARG,RB1,SIRT1,SMAD3,SMAD7,STAT3,TCF7,TGFB1,TNFSF11,TP53,TP63,TSC1,VEGF,YAP1
GO:BP	response to oxygen-containing compound	GO:1901700	15.1173	1655	72	34	21092	6.01819	AGT,APOE,AR,BRCA1,CEBPB,CHUK,CSF2,EGFR,ESR1,ESRRA,FOXO1,HGF,HIF1A,IGF1,IL10,IL1B,IL6,INS,INSR,MAPK7,MED1,MTOR,NFKBIA,PPARA,PPARG,RB1,SIRT1,SP1,STAT3,TEAD2,TGFB1,TP53,TSC1,YAP1
GO:BP	organonitrogen compound metabolic process	GO:1901564	15.0488	6522	72	59	21092	2.65006	AGT,APOE,BRCA1,BRD4,CDKN1A,CDKN2A,CHUK,CSF1,CSF2,DDIT3,EGF,EGFR,EPAS1,ERBB2,ERG,FGF2,FOXO1,HGF,HIF1A,HMG20A,HRAS,IFNG,IGF1,IKBKB,IL10,IL1B,IL4,IL6,INS,INSR,KDM3B,KRAS,MAPK7,MED1,MTOR,MYC,NFKBIA,NFYA,NPM1,NRG1,NUPR1,OSM,PML,PPARA,PPARG,PPARGC1A,PTEN,RB1,SIRT1,SMAD3,SMAD7,SP1,STAT3,TGFB1,TNFSF11,TP53,TP63,TSC1,VEGF
GO:BP	cell growth	GO:0016049	14.9471	497	72	22	21092	12.9674	AGT,APOE,CDKN1A,CDKN2A,EGFR,ERBB2,IGF1,INS,MTOR,NPM1,NRG1,PML,PPARA,PPARG,RB1,SIRT1,SMAD3,SMAD7,TGFB1,TP53,VEGF,YAP1
GO:BP	positive regulation of locomotion	GO:0040017	14.9215	570	72	23	21092	11.8206	AGT,CSF1,EGF,EGFR,FGF2,HGF,HIF1A,HRAS,IFNG,IGF1,IL1B,IL4,IL6,INS,INSR,MTOR,SIRT1,SMAD3,SP1,STAT3,TERT,TGFB1,VEGF
GO:BP	regulation of localization	GO:0032879	14.8768	2089	72	37	21092	5.18858	AGT,APOE,AR,CDKN2A,CEBPB,DDIT3,EGF,EGFR,ERBB2,FGF2,FOXO1,HIF1A,HRAS,IFNG,IGF1,IL1B,IL4,IL6,INS,INSR,NFKBIA,NPM1,NRG1,OSM,PML,PPARA,PPARG,PRL,PTEN,RB1,SIRT1,SMAD3,TERT,TGFB1,TNFSF11,VEGF,YAP1
GO:BP	myeloid leukocyte differentiation	GO:0002573	14.8315	218	72	17	21092	22.8443	CEBPB,CSF1,CSF2,ESRRA,IFNG,IL4,MED1,MITF,MTOR,MYC,NKX2-3,PPARG,RB1,SIRT1,TGFB1,TNFSF11,VEGF
GO:BP	mammary gland development	GO:0030879	14.7966	140	72	15	21092	31.3869	AR,CEBPB,CSF1,EGF,ESR1,FGF2,HIF1A,MED1,NRG1,PGR,PML,PRL,TGFB1,TNFSF11,VEGF
GO:BP	cell motility	GO:0048870	14.7701	1698	72	34	21092	5.86579	AGT,APOE,CSF1,DDIT3,EGF,EGFR,FGF2,HGF,HIF1A,HRAS,IFNG,IGF1,IL10,IL1B,IL4,IL6,INS,INSR,MITF,MTOR,NKX2-3,NRG1,PML,PPARG,PTEN,SIRT1,SMAD3,SMAD7,SP1,STAT3,TERT,TGFB1,TNFSF11,VEGF
GO:BP	heart development	GO:0007507	14.7047	583	72	23	21092	11.557	AGT,CDKN1A,EGFR,ERBB2,FGF2,HIF1A,IGF1,INSR,MED1,MTOR,NRG1,PPARA,PPARG,PTEN,RB1,SMAD3,SMAD7,TEAD2,TGFB1,TP53,TSC1,VEGF,YAP1
GO:BP	angiogenesis	GO:0001525	14.423	526	72	22	21092	12.2524	AGT,BRCA1,EGF,EPAS1,ERBB2,FGF2,HGF,HIF1A,IL10,IL1B,IL6,MAPK7,MED1,PML,PPARG,PRL,PTEN,SIRT1,SP1,STAT3,TERT,VEGF
GO:BP	regulation of angiogenesis	GO:0045765	14.1826	288	72	18	21092	18.309	AGT,BRCA1,ERBB2,FGF2,HGF,HIF1A,IL10,IL1B,IL6,MAPK7,PML,PPARG,PRL,SIRT1,SP1,STAT3,TERT,VEGF
GO:BP	response to growth factor	GO:0070848	14.1034	702	72	24	21092	10.0152	AGT,DDIT3,EGFR,ERBB2,FGF2,HGF,HIF1A,IL10,IL1B,IL4,INSR,MAPK7,MED1,MYC,PML,PPARA,PPARG,SIRT1,SMAD3,SMAD7,STAT3,TGFB1,TP53,VEGF
GO:BP	regulation of vasculature development	GO:1901342	14.0757	292	72	18	21092	18.0582	AGT,BRCA1,ERBB2,FGF2,HGF,HIF1A,IL10,IL1B,IL6,MAPK7,PML,PPARG,PRL,SIRT1,SP1,STAT3,TERT,VEGF
GO:BP	regulation of hemopoiesis	GO:1903706	14.0714	409	72	20	21092	14.3249	CDKN2A,CEBPB,CSF1,ERBB2,ESRRA,HIF1A,IFNG,IL10,IL4,MED1,MITF,MTOR,MYC,NFKBIA,RB1,SMAD7,STAT3,TCF7,TGFB1,TNFSF11
GO:BP	protein kinase B signaling	GO:0043491	14.0072	198	72	16	21092	23.6723	DDIT3,EGF,EGFR,FGF2,IGF1,IL1B,INS,INSR,MTOR,NRG1,OSM,PPARA,PTEN,SIRT1,TNFSF11,VEGF
GO:BP	regulation of cellular response to stress	GO:0080135	13.9633	712	72	24	21092	9.87453	BRCA1,BRD4,CDKN2A,DDIT3,EGFR,FOXO1,HGF,HIF1A,HRAS,IL10,IL1B,INS,MAPK7,MTOR,MYC,NPM1,NUPR1,PML,PTEN,SIRT1,TNFSF11,TP53,TSC1,VEGF
GO:BP	cellular metabolic process	GO:0044237	13.9528	12169	72	72	21092	1.73326	AGT,APOE,AR,BRCA1,BRD4,CDKN1A,CDKN2A,CEBPB,CHUK,CSF1,CSF2,DDIT3,EGF,EGFR,EPAS1,ERBB2,ERG,ESR1,ESRRA,FGF2,FOXO1,HGF,HIF1A,HMG20A,HRAS,IFNG,IGF1,IKBKB,IL10,IL1B,IL4,IL6,INS,INSR,KDM3B,KRAS,MAPK7,MED1,MITF,MTOR,MYC,NFKBIA,NFYA,NKX2-3,NPM1,NRG1,NUPR1,OSM,PGR,PML,PPARA,PPARG,PPARGC1A,PRL,PTEN,RB1,SIRT1,SMAD3,SMAD7,SP1,STAT3,TCF7,TEAD2,TERT,TFEB,TGFB1,TNFSF11,TP53,TP63,TSC1,VEGF,YAP1
GO:BP	negative regulation of DNA-templated transcription	GO:0045892	13.9105	1314	72	30	21092	6.68823	AR,BRCA1,CDKN2A,CEBPB,CSF2,DDIT3,ESR1,FOXO1,HMG20A,IFNG,IL4,MED1,MITF,MYC,NRG1,PML,PPARA,PPARG,RB1,SIRT1,SMAD3,SMAD7,STAT3,TCF7,TGFB1,TNFSF11,TP53,TP63,VEGF,YAP1
GO:BP	muscle cell proliferation	GO:0033002	13.9018	201	72	16	21092	23.319	AGT,APOE,CDKN1A,DDIT3,FGF2,HGF,IFNG,IGF1,IL10,IL6,NRG1,PPARG,PPARGC1A,PTEN,TERT,YAP1
GO:BP	negative regulation of nucleic acid-templated transcription	GO:1903507	13.8923	1316	72	30	21092	6.67806	AR,BRCA1,CDKN2A,CEBPB,CSF2,DDIT3,ESR1,FOXO1,HMG20A,IFNG,IL4,MED1,MITF,MYC,NRG1,PML,PPARA,PPARG,RB1,SIRT1,SMAD3,SMAD7,STAT3,TCF7,TGFB1,TNFSF11,TP53,TP63,VEGF,YAP1
GO:BP	negative regulation of RNA biosynthetic process	GO:1902679	13.8741	1318	72	30	21092	6.66793	AR,BRCA1,CDKN2A,CEBPB,CSF2,DDIT3,ESR1,FOXO1,HMG20A,IFNG,IL4,MED1,MITF,MYC,NRG1,PML,PPARA,PPARG,RB1,SIRT1,SMAD3,SMAD7,STAT3,TCF7,TGFB1,TNFSF11,TP53,TP63,VEGF,YAP1
GO:BP	nitrogen compound metabolic process	GO:0006807	13.8499	12209	72	72	21092	1.72758	AGT,APOE,AR,BRCA1,BRD4,CDKN1A,CDKN2A,CEBPB,CHUK,CSF1,CSF2,DDIT3,EGF,EGFR,EPAS1,ERBB2,ERG,ESR1,ESRRA,FGF2,FOXO1,HGF,HIF1A,HMG20A,HRAS,IFNG,IGF1,IKBKB,IL10,IL1B,IL4,IL6,INS,INSR,KDM3B,KRAS,MAPK7,MED1,MITF,MTOR,MYC,NFKBIA,NFYA,NKX2-3,NPM1,NRG1,NUPR1,OSM,PGR,PML,PPARA,PPARG,PPARGC1A,PRL,PTEN,RB1,SIRT1,SMAD3,SMAD7,SP1,STAT3,TCF7,TEAD2,TERT,TFEB,TGFB1,TNFSF11,TP53,TP63,TSC1,VEGF,YAP1
GO:BP	negative regulation of molecular function	GO:0044092	13.7468	1111	72	28	21092	7.38294	AGT,APOE,CDKN1A,CDKN2A,CHUK,DDIT3,ESR1,HGF,HRAS,IFNG,IKBKB,IL10,IL1B,INS,MAPK7,NFKBIA,NPM1,NUPR1,PML,PPARA,PPARG,PTEN,RB1,SIRT1,SMAD7,TP53,TSC1,VEGF
GO:BP	positive regulation of kinase activity	GO:0033674	13.711	495	72	21	21092	12.4279	AGT,CDKN1A,CSF1,EGF,EGFR,ERBB2,FGF2,HRAS,IFNG,IGF1,IL1B,IL4,INS,INSR,MTOR,NPM1,NRG1,SIRT1,TGFB1,TNFSF11,VEGF
GO:BP	regulation of miRNA metabolic process	GO:2000628	13.6974	71	72	12	21092	49.5117	FGF2,HIF1A,HRAS,IL10,MYC,PPARA,PPARG,PRL,SMAD3,STAT3,TERT,TP53
GO:BP	regulation of cytokine production	GO:0001817	13.676	733	72	24	21092	9.59163	AGT,BRCA1,CEBPB,CHUK,CSF2,DDIT3,HGF,HIF1A,HRAS,IFNG,IGF1,IL10,IL1B,IL4,IL6,INS,OSM,PML,PPARA,SIRT1,SMAD3,SMAD7,STAT3,TGFB1
GO:BP	cytokine production	GO:0001816	13.5955	739	72	24	21092	9.51376	AGT,BRCA1,CEBPB,CHUK,CSF2,DDIT3,HGF,HIF1A,HRAS,IFNG,IGF1,IL10,IL1B,IL4,IL6,INS,OSM,PML,PPARA,SIRT1,SMAD3,SMAD7,STAT3,TGFB1
GO:BP	macromolecule metabolic process	GO:0043170	13.5407	12330	72	72	21092	1.71062	AGT,APOE,AR,BRCA1,BRD4,CDKN1A,CDKN2A,CEBPB,CHUK,CSF1,CSF2,DDIT3,EGF,EGFR,EPAS1,ERBB2,ERG,ESR1,ESRRA,FGF2,FOXO1,HGF,HIF1A,HMG20A,HRAS,IFNG,IGF1,IKBKB,IL10,IL1B,IL4,IL6,INS,INSR,KDM3B,KRAS,MAPK7,MED1,MITF,MTOR,MYC,NFKBIA,NFYA,NKX2-3,NPM1,NRG1,NUPR1,OSM,PGR,PML,PPARA,PPARG,PPARGC1A,PRL,PTEN,RB1,SIRT1,SMAD3,SMAD7,SP1,STAT3,TCF7,TEAD2,TERT,TFEB,TGFB1,TNFSF11,TP53,TP63,TSC1,VEGF,YAP1
GO:BP	response to abiotic stimulus	GO:0009628	13.4761	1138	72	28	21092	7.20777	AGT,BRCA1,CDKN1A,EGFR,EPAS1,FGF2,FOXO1,HIF1A,HRAS,IGF1,IL1B,KRAS,MTOR,MYC,NFKBIA,NPM1,PML,PPARA,PPARG,PTEN,SIRT1,SMAD3,TERT,TGFB1,TP53,TSC1,VEGF,YAP1
GO:BP	positive regulation of miRNA metabolic process	GO:2000630	13.4649	52	72	11	21092	61.969	FGF2,HIF1A,HRAS,IL10,MYC,PPARG,PRL,SMAD3,STAT3,TERT,TP53
GO:BP	regulation of biological process	GO:0050789	13.4619	12361	72	72	21092	1.70633	AGT,APOE,AR,BRCA1,BRD4,CDKN1A,CDKN2A,CEBPB,CHUK,CSF1,CSF2,DDIT3,EGF,EGFR,EPAS1,ERBB2,ERG,ESR1,ESRRA,FGF2,FOXO1,HGF,HIF1A,HMG20A,HRAS,IFNG,IGF1,IKBKB,IL10,IL1B,IL4,IL6,INS,INSR,KDM3B,KRAS,MAPK7,MED1,MITF,MTOR,MYC,NFKBIA,NFYA,NKX2-3,NPM1,NRG1,NUPR1,OSM,PGR,PML,PPARA,PPARG,PPARGC1A,PRL,PTEN,RB1,SIRT1,SMAD3,SMAD7,SP1,STAT3,TCF7,TEAD2,TERT,TFEB,TGFB1,TNFSF11,TP53,TP63,TSC1,VEGF,YAP1
GO:BP	defense response	GO:0006952	13.4288	1742	72	33	21092	5.54946	AGT,APOE,BRD4,CEBPB,CHUK,CSF1,ESR1,HGF,HIF1A,HRAS,IFNG,IGF1,IKBKB,IL10,IL1B,IL4,IL6,INS,MAPK7,MED1,MTOR,NFKBIA,NUPR1,OSM,PML,PPARA,PPARG,RB1,SMAD3,STAT3,TGFB1,TNFSF11,TP53
GO:BP	regulation of protein serine/threonine kinase activity	GO:0071900	13.255	385	72	19	21092	14.457	AGT,APOE,CDKN1A,CDKN2A,EGF,EGFR,ERBB2,FGF2,HRAS,IFNG,IL1B,INSR,PPARG,PTEN,RB1,SIRT1,TGFB1,TNFSF11,VEGF
GO:BP	regulation of small molecule metabolic process	GO:0062012	13.2499	325	72	18	21092	16.2246	APOE,BRCA1,FOXO1,HIF1A,IFNG,IGF1,IL1B,IL4,INS,INSR,MTOR,NUPR1,PPARA,PPARG,PPARGC1A,SIRT1,STAT3,TP53
GO:BP	extrinsic apoptotic signaling pathway	GO:0097191	13.1152	225	72	16	21092	20.8316	AGT,AR,BRCA1,CSF2,HGF,IFNG,IGF1,IL1B,IL4,MAPK7,NRG1,PML,PTEN,SMAD3,TERT,YAP1
GO:BP	cellular response to chemical stress	GO:0062197	13.1095	331	72	18	21092	15.9305	CHUK,DDIT3,EGFR,EPAS1,FOXO1,HGF,HIF1A,IL10,IL6,INS,MAPK7,MTOR,PML,PPARG,PPARGC1A,SIRT1,TP53,TSC1
GO:BP	T cell activation	GO:0042110	12.9803	538	72	21	21092	11.4346	CDKN2A,CEBPB,ERBB2,IFNG,IGF1,IL10,IL1B,IL4,IL6,INS,MTOR,NKX2-3,PTEN,SMAD3,SMAD7,STAT3,TCF7,TGFB1,TNFSF11,TP53,TSC1
GO:BP	epithelial tube morphogenesis	GO:0060562	12.9491	338	72	18	21092	15.6006	AGT,AR,CSF1,EGF,ESR1,FGF2,HIF1A,KRAS,MED1,MYC,PGR,PML,SMAD3,TEAD2,TGFB1,TSC1,VEGF,YAP1
GO:BP	positive regulation of small molecule metabolic process	GO:0062013	12.9026	146	72	14	21092	28.0906	APOE,FOXO1,HIF1A,IFNG,IGF1,IL1B,IL4,INS,INSR,MTOR,PPARA,PPARG,PPARGC1A,SIRT1
GO:BP	negative regulation of gene expression	GO:0010629	12.832	1562	72	31	21092	5.81388	APOE,CDKN1A,DDIT3,EGFR,ESR1,FGF2,HGF,HIF1A,HRAS,IFNG,IGF1,IL10,IL4,IL6,INS,NPM1,PGR,PML,PPARA,PPARG,RB1,SIRT1,SMAD3,SMAD7,STAT3,TERT,TGFB1,TP53,TSC1,VEGF,YAP1
GO:BP	positive regulation of cytokine production	GO:0001819	12.7765	477	72	20	21092	12.2828	AGT,BRCA1,CEBPB,CHUK,CSF2,DDIT3,HGF,HIF1A,HRAS,IFNG,IL10,IL1B,IL4,IL6,INS,OSM,SIRT1,SMAD3,STAT3,TGFB1
GO:BP	regulation of miRNA transcription	GO:1902893	12.7203	60	72	11	21092	53.7065	FGF2,HIF1A,IL10,MYC,PPARA,PPARG,PRL,SMAD3,STAT3,TERT,TP53
GO:BP	regulation of cell cycle	GO:0051726	12.6859	1111	72	27	21092	7.11926	BRCA1,BRD4,CDKN1A,CDKN2A,EGF,EGFR,FGF2,HRAS,IGF1,IL10,IL1B,INS,INSR,MED1,MYC,NPM1,NUPR1,PML,PTEN,RB1,SIRT1,STAT3,TERT,TGFB1,TP53,TP63,TSC1
GO:BP	miRNA metabolic process	GO:0010586	12.6375	86	72	12	21092	40.876	FGF2,HIF1A,HRAS,IL10,MYC,PPARA,PPARG,PRL,SMAD3,STAT3,TERT,TP53
GO:BP	miRNA transcription	GO:0061614	12.6351	61	72	11	21092	52.826	FGF2,HIF1A,IL10,MYC,PPARA,PPARG,PRL,SMAD3,STAT3,TERT,TP53
GO:BP	regulation of extrinsic apoptotic signaling pathway	GO:2001236	12.5723	154	72	14	21092	26.6313	AGT,AR,BRCA1,CSF2,HGF,IGF1,IL1B,IL4,MAPK7,NRG1,PML,PTEN,TERT,YAP1
GO:BP	primary metabolic process	GO:0044238	12.5691	12718	72	72	21092	1.65844	AGT,APOE,AR,BRCA1,BRD4,CDKN1A,CDKN2A,CEBPB,CHUK,CSF1,CSF2,DDIT3,EGF,EGFR,EPAS1,ERBB2,ERG,ESR1,ESRRA,FGF2,FOXO1,HGF,HIF1A,HMG20A,HRAS,IFNG,IGF1,IKBKB,IL10,IL1B,IL4,IL6,INS,INSR,KDM3B,KRAS,MAPK7,MED1,MITF,MTOR,MYC,NFKBIA,NFYA,NKX2-3,NPM1,NRG1,NUPR1,OSM,PGR,PML,PPARA,PPARG,PPARGC1A,PRL,PTEN,RB1,SIRT1,SMAD3,SMAD7,SP1,STAT3,TCF7,TEAD2,TERT,TFEB,TGFB1,TNFSF11,TP53,TP63,TSC1,VEGF,YAP1
GO:BP	developmental growth	GO:0048589	12.5444	646	72	22	21092	9.97644	AGT,APOE,AR,CDKN1A,CSF1,ESR1,FGF2,IGF1,INSR,MED1,MTOR,NRG1,PPARA,PRL,PTEN,SMAD3,SMAD7,STAT3,TGFB1,TP53,VEGF,YAP1
GO:BP	branching morphogenesis of an epithelial tube	GO:0048754	12.4926	156	72	14	21092	26.2899	AGT,AR,CSF1,EGF,ESR1,FGF2,KRAS,MED1,MYC,PGR,PML,TGFB1,VEGF,YAP1
GO:BP	regulation of fibroblast proliferation	GO:0048145	12.3889	90	72	12	21092	39.0593	AGT,CDKN1A,EGFR,ESR1,HRAS,IGF1,MYC,NUPR1,PML,PPARG,TGFB1,TP53
GO:BP	neuron death	GO:0070997	12.383	364	72	18	21092	14.4863	APOE,CEBPB,CSF1,DDIT3,HIF1A,HRAS,IFNG,IL10,KRAS,NUPR1,PPARA,PPARGC1A,RB1,SIRT1,TERT,TP53,TP63,TSC1
GO:BP	negative regulation of protein metabolic process	GO:0051248	12.3472	1039	72	26	21092	7.33066	AGT,APOE,BRCA1,CDKN1A,CDKN2A,EGFR,HGF,HMG20A,IFNG,IGF1,IKBKB,IL10,IL1B,INS,NPM1,NRG1,PML,PPARG,PTEN,RB1,SIRT1,SMAD3,SMAD7,TP53,TSC1,VEGF
GO:BP	regulation of MAPK cascade	GO:0043408	12.2415	668	72	22	21092	9.64787	AGT,APOE,AR,EGF,EGFR,ERBB2,FGF2,FOXO1,HGF,HRAS,IGF1,IL1B,IL6,INS,INSR,MYC,NRG1,OSM,PPARG,PTEN,TNFSF11,VEGF
GO:BP	positive regulation of cellular component organization	GO:0051130	12.2373	1050	72	26	21092	7.25386	AGT,APOE,AR,CSF2,EGF,ESR1,HGF,HIF1A,HRAS,IFNG,IGF1,IL1B,IL4,IL6,INS,INSR,MTOR,NRG1,PML,PPARG,PPARGC1A,RB1,SMAD3,TP53,TSC1,VEGF
GO:BP	cellular response to growth factor stimulus	GO:0071363	12.1742	673	72	22	21092	9.57619	AGT,EGFR,ERBB2,FGF2,HGF,HIF1A,IL10,IL1B,IL4,INSR,MAPK7,MED1,PML,PPARA,PPARG,SIRT1,SMAD3,SMAD7,STAT3,TGFB1,TP53,VEGF
GO:BP	response to hormone	GO:0009725	12.1447	857	72	24	21092	8.20381	AGT,AR,BRCA1,ESR1,ESRRA,FOXO1,IL10,IL1B,IL6,INS,INSR,MED1,MTOR,PGR,PPARA,PPARG,RB1,SIRT1,SP1,STAT3,TGFB1,TP63,TSC1,YAP1
GO:BP	gland morphogenesis	GO:0022612	12.1328	127	72	13	21092	29.9864	AR,CEBPB,CSF1,EGFR,ESR1,HGF,IL6,MED1,NKX2-3,PGR,PML,TGFB1,TP63
GO:BP	regulation of myeloid cell differentiation	GO:0045637	12.1176	210	72	15	21092	20.9246	CEBPB,CSF1,ESRRA,HIF1A,IFNG,IL4,MED1,MITF,MTOR,MYC,NFKBIA,RB1,STAT3,TGFB1,TNFSF11
GO:BP	positive regulation of miRNA transcription	GO:1902895	12.0988	46	72	10	21092	63.6836	FGF2,HIF1A,IL10,MYC,PPARG,PRL,SMAD3,STAT3,TERT,TP53
GO:BP	regulation of protein kinase B signaling	GO:0051896	12.0729	167	72	14	21092	24.5582	DDIT3,EGF,EGFR,FGF2,INS,INSR,MTOR,NRG1,OSM,PPARA,PTEN,SIRT1,TNFSF11,VEGF
GO:BP	regulation of nucleotide metabolic process	GO:0006140	11.9815	97	72	12	21092	36.2405	HIF1A,IFNG,IGF1,IL4,INS,INSR,MTOR,NUPR1,PPARA,PPARGC1A,STAT3,TP53
GO:BP	enzyme-linked receptor protein signaling pathway	GO:0007167	11.9327	976	72	25	21092	7.5037	AGT,AR,CSF1,EGF,EGFR,ERBB2,FGF2,FOXO1,HGF,HIF1A,IGF1,IL1B,INS,INSR,NRG1,PML,PPARA,PPARG,SIRT1,SMAD3,SMAD7,STAT3,TGFB1,TP53,VEGF
GO:BP	homeostatic process	GO:0042592	11.9175	1684	72	31	21092	5.39268	AGT,APOE,CEBPB,CSF1,DDIT3,EPAS1,FGF2,FOXO1,HIF1A,IFNG,IL1B,IL4,IL6,INS,INSR,KRAS,MED1,MYC,NKX2-3,NPM1,PML,PPARG,PPARGC1A,RB1,SIRT1,STAT3,TGFB1,TNFSF11,TP63,VEGF,YAP1
GO:BP	regulation of ATP metabolic process	GO:1903578	11.8596	71	72	11	21092	45.3858	HIF1A,IFNG,IGF1,IL4,INS,INSR,MTOR,NUPR1,PPARA,PPARGC1A,STAT3
GO:BP	mammary gland epithelium development	GO:0061180	11.7888	72	72	11	21092	44.7554	AR,CEBPB,CSF1,ESR1,FGF2,HIF1A,MED1,PGR,PML,TGFB1,TNFSF11
GO:BP	cell development	GO:0048468	11.6794	2142	72	34	21092	4.64991	AGT,APOE,AR,CEBPB,EPAS1,ERBB2,ESR1,FGF2,HGF,HIF1A,IFNG,IGF1,IKBKB,IL1B,IL6,INS,KRAS,MED1,MTOR,NRG1,PGR,PPARA,PPARG,PTEN,RB1,SMAD3,SMAD7,TGFB1,TNFSF11,TP53,TP63,TSC1,VEGF,YAP1
GO:BP	biological regulation	GO:0065007	11.6507	13096	72	72	21092	1.61057	AGT,APOE,AR,BRCA1,BRD4,CDKN1A,CDKN2A,CEBPB,CHUK,CSF1,CSF2,DDIT3,EGF,EGFR,EPAS1,ERBB2,ERG,ESR1,ESRRA,FGF2,FOXO1,HGF,HIF1A,HMG20A,HRAS,IFNG,IGF1,IKBKB,IL10,IL1B,IL4,IL6,INS,INSR,KDM3B,KRAS,MAPK7,MED1,MITF,MTOR,MYC,NFKBIA,NFYA,NKX2-3,NPM1,NRG1,NUPR1,OSM,PGR,PML,PPARA,PPARG,PPARGC1A,PRL,PTEN,RB1,SIRT1,SMAD3,SMAD7,SP1,STAT3,TCF7,TEAD2,TERT,TFEB,TGFB1,TNFSF11,TP53,TP63,TSC1,VEGF,YAP1
GO:BP	muscle tissue development	GO:0060537	11.5921	404	72	18	21092	13.052	AGT,FGF2,IGF1,KRAS,MED1,MTOR,NRG1,NUPR1,PPARA,PPARGC1A,PTEN,RB1,SMAD3,SMAD7,TGFB1,TSC1,VEGF,YAP1
GO:BP	positive regulation of carbohydrate metabolic process	GO:0045913	11.5825	75	72	11	21092	42.9652	EGF,FOXO1,HIF1A,IFNG,IGF1,INS,INSR,MTOR,PPARA,PPARGC1A,SIRT1
GO:BP	regulation of carbohydrate metabolic process	GO:0006109	11.5462	182	72	14	21092	22.5342	EGF,FOXO1,HIF1A,IFNG,IGF1,INS,INSR,MTOR,NUPR1,PPARA,PPARGC1A,SIRT1,STAT3,TP53
GO:BP	negative regulation of apoptotic signaling pathway	GO:2001234	11.5274	230	72	15	21092	19.1051	AR,BRCA1,CSF2,HGF,HIF1A,IGF1,IL1B,IL4,INS,MAPK7,NRG1,RB1,SIRT1,TERT,YAP1
GO:BP	regulation of anatomical structure morphogenesis	GO:0022603	11.4682	919	72	24	21092	7.65034	AGT,AR,BRCA1,CSF1,EGF,ERBB2,ESR1,FGF2,HGF,HIF1A,IL10,IL1B,IL6,MAPK7,PML,PPARG,PRL,PTEN,SIRT1,SP1,STAT3,TERT,TGFB1,VEGF
GO:BP	fibroblast proliferation	GO:0048144	11.4517	107	72	12	21092	32.8536	AGT,CDKN1A,EGFR,ESR1,HRAS,IGF1,MYC,NUPR1,PML,PPARG,TGFB1,TP53
GO:BP	positive regulation of cellular catabolic process	GO:0031331	11.3894	415	72	18	21092	12.706	APOE,EGF,FOXO1,HIF1A,IFNG,IGF1,IL1B,IL4,IL6,INS,INSR,MTOR,PPARA,PTEN,SIRT1,SMAD7,TFEB,TSC1
GO:BP	phosphatidylinositol 3-kinase signaling	GO:0014065	11.3696	145	72	13	21092	26.264	AGT,EGF,EGFR,ERBB2,FGF2,HGF,IGF1,INS,INSR,OSM,PTEN,SIRT1,VEGF
GO:BP	negative regulation of phosphate metabolic process	GO:0045936	11.3532	417	72	18	21092	12.6451	AGT,APOE,CDKN1A,CDKN2A,HGF,IFNG,IKBKB,IL1B,NPM1,NUPR1,PPARA,PPARG,PTEN,RB1,SIRT1,SMAD7,STAT3,TP53
GO:BP	response to peptide	GO:1901652	11.3495	489	72	19	21092	11.3823	AGT,ESRRA,FOXO1,IGF1,IL10,IL1B,INS,INSR,MTOR,NFKBIA,PPARA,PPARG,RB1,SIRT1,SP1,STAT3,TGFB1,TP53,TSC1
GO:BP	negative regulation of phosphorus metabolic process	GO:0010563	11.3352	418	72	18	21092	12.6148	AGT,APOE,CDKN1A,CDKN2A,HGF,IFNG,IKBKB,IL1B,NPM1,NUPR1,PPARA,PPARG,PTEN,RB1,SIRT1,SMAD7,STAT3,TP53
GO:BP	smooth muscle cell proliferation	GO:0048659	11.3302	146	72	13	21092	26.0841	AGT,APOE,CDKN1A,DDIT3,FGF2,IFNG,IGF1,IL10,IL6,PPARG,PPARGC1A,PTEN,TERT
GO:BP	regulation of phosphatidylinositol 3-kinase signaling	GO:0014066	11.3031	110	72	12	21092	31.9576	AGT,EGF,EGFR,FGF2,HGF,IGF1,INS,INSR,OSM,PTEN,SIRT1,VEGF
GO:BP	response to wounding	GO:0009611	11.2686	572	72	20	21092	10.2428	APOE,CDKN1A,DDIT3,ERBB2,FGF2,HIF1A,HRAS,IGF1,IL10,IL6,INS,MTOR,NRG1,PPARA,PPARG,PTEN,SMAD3,TGFB1,VEGF,YAP1
GO:BP	regulation of carbohydrate catabolic process	GO:0043470	11.2534	55	72	10	21092	53.2626	HIF1A,IFNG,IGF1,INS,INSR,MTOR,NUPR1,PPARA,STAT3,TP53
GO:BP	positive regulation of peptidyl-tyrosine phosphorylation	GO:0050731	11.2521	191	72	14	21092	21.4724	AGT,CSF2,EGF,EGFR,HGF,IFNG,IGF1,IL4,IL6,MTOR,NRG1,OSM,TP53,VEGF
GO:BP	positive regulation of ATP metabolic process	GO:1903580	11.2004	36	72	9	21092	73.2361	HIF1A,IFNG,IGF1,IL4,INS,INSR,MTOR,PPARA,PPARGC1A
GO:BP	regulation of protein localization	GO:0032880	11.1443	850	72	23	21092	7.92673	APOE,AR,CDKN2A,EGF,EGFR,ERBB2,FOXO1,HIF1A,HRAS,IFNG,IGF1,IL1B,IL6,INS,NPM1,PML,PPARG,RB1,SMAD3,TERT,TGFB1,VEGF,YAP1
GO:BP	regulation of cellular localization	GO:0060341	11.0581	959	72	24	21092	7.33125	APOE,AR,CDKN2A,EGF,EGFR,ERBB2,FOXO1,HIF1A,HRAS,IFNG,IGF1,IL1B,IL6,INS,NPM1,PML,PPARG,PTEN,RB1,SMAD3,TERT,TGFB1,VEGF,YAP1
GO:BP	negative regulation of transcription by RNA polymerase II	GO:0000122	11.0182	963	72	24	21092	7.3008	AR,CEBPB,DDIT3,ESR1,FOXO1,HMG20A,IFNG,IL4,MED1,MITF,MYC,PPARA,PPARG,RB1,SIRT1,SMAD3,SMAD7,STAT3,TGFB1,TNFSF11,TP53,TP63,VEGF,YAP1
GO:BP	regulation of cell development	GO:0060284	10.9876	512	72	19	21092	10.871	FGF2,HIF1A,IFNG,IGF1,IKBKB,IL1B,IL6,INS,KRAS,MTOR,PPARG,PTEN,RB1,SMAD7,TGFB1,TNFSF11,TP53,VEGF,YAP1
GO:BP	cellular response to lipid	GO:0071396	10.9445	595	72	20	21092	9.84687	AR,BRCA1,CEBPB,CSF2,EGFR,ESR1,ESRRA,IL10,IL1B,IL6,MED1,NFKBIA,PGR,PPARA,PPARG,SIRT1,TEAD2,TGFB1,TP63,YAP1
GO:BP	cellular response to hormone stimulus	GO:0032870	10.9445	595	72	20	21092	9.84687	AGT,AR,BRCA1,ESR1,ESRRA,FOXO1,IL1B,INS,INSR,MED1,PGR,PPARA,PPARG,RB1,SIRT1,SP1,STAT3,TGFB1,TP63,YAP1
GO:BP	wound healing	GO:0042060	10.9326	441	72	18	21092	11.9569	APOE,CDKN1A,ERBB2,FGF2,HIF1A,HRAS,IGF1,IL6,INS,MTOR,NRG1,PPARA,PPARG,PTEN,SMAD3,TGFB1,VEGF,YAP1
GO:BP	regulation of leukocyte differentiation	GO:1902105	10.8071	315	72	16	21092	14.8797	CDKN2A,CEBPB,CSF1,ERBB2,ESRRA,IFNG,IL10,IL4,MITF,MTOR,MYC,RB1,SMAD7,TCF7,TGFB1,TNFSF11
GO:BP	positive regulation of catabolic process	GO:0009896	10.8057	524	72	19	21092	10.622	APOE,EGF,FOXO1,HIF1A,IFNG,IGF1,IL1B,IL4,IL6,INS,INSR,MTOR,NUPR1,PPARA,PTEN,SIRT1,SMAD7,TFEB,TSC1
GO:BP	leukocyte activation	GO:0045321	10.7051	995	72	24	21092	7.066	CDKN1A,CDKN2A,CEBPB,CSF1,CSF2,ERBB2,IFNG,IGF1,IL10,IL1B,IL4,IL6,INS,MTOR,NKX2-3,PTEN,SMAD3,SMAD7,STAT3,TCF7,TGFB1,TNFSF11,TP53,TSC1
GO:BP	regulation of neuron death	GO:1901214	10.6583	322	72	16	21092	14.5562	APOE,CEBPB,CSF1,DDIT3,HIF1A,HRAS,IFNG,IL10,KRAS,NUPR1,PPARA,PPARGC1A,SIRT1,TERT,TP53,TSC1
GO:BP	positive regulation of protein localization	GO:1903829	10.6331	459	72	18	21092	11.488	CDKN2A,EGF,EGFR,ERBB2,HIF1A,HRAS,IFNG,IGF1,IL1B,INS,NPM1,PML,PPARG,SMAD3,TERT,TGFB1,VEGF,YAP1
GO:BP	response to nitrogen compound	GO:1901698	10.5879	1117	72	25	21092	6.5565	AGT,APOE,BRCA1,CEBPB,EGFR,ESRRA,FOXO1,IGF1,IL10,IL1B,IL6,INS,INSR,MTOR,NFKBIA,NPM1,PPARA,PPARG,RB1,SIRT1,SP1,STAT3,TGFB1,TP53,TSC1
GO:BP	regulation of purine nucleotide metabolic process	GO:1900542	10.5618	92	72	11	21092	35.026	HIF1A,IFNG,IGF1,IL4,INS,INSR,MTOR,NUPR1,PPARA,PPARGC1A,STAT3
GO:BP	regulation of cell cycle process	GO:0010564	10.5614	712	72	21	21092	8.64022	BRCA1,BRD4,CDKN1A,CDKN2A,EGF,EGFR,IGF1,IL1B,INS,INSR,MED1,MYC,NPM1,PML,PTEN,RB1,SIRT1,TERT,TGFB1,TP53,TP63
GO:BP	response to cytokine	GO:0034097	10.5551	906	72	23	21092	7.43678	BRCA1,CEBPB,CHUK,CSF1,CSF2,HIF1A,IFNG,IKBKB,IL1B,IL6,MAPK7,MED1,NFKBIA,OSM,PML,PPARG,SIRT1,SMAD7,STAT3,TCF7,TNFSF11,TP53,YAP1
GO:BP	regulation of transport	GO:0051049	10.5324	1750	72	30	21092	5.0219	AGT,APOE,CDKN2A,CEBPB,EGF,ERBB2,FOXO1,HIF1A,HRAS,IFNG,IGF1,IL1B,IL4,IL6,INS,INSR,NFKBIA,NRG1,OSM,PML,PPARA,PPARG,PRL,PTEN,SIRT1,SMAD3,TERT,TGFB1,TNFSF11,VEGF
GO:BP	response to lipid	GO:0033993	10.5247	909	72	23	21092	7.41224	AGT,AR,BRCA1,CEBPB,CSF2,EGFR,ESR1,ESRRA,FOXO1,IL10,IL1B,IL6,MED1,NFKBIA,PGR,PPARA,PPARG,SIRT1,STAT3,TEAD2,TGFB1,TP63,YAP1
GO:BP	response to oxygen levels	GO:0070482	10.4721	331	72	16	21092	14.1605	EPAS1,FOXO1,HIF1A,MTOR,MYC,PML,PPARA,PPARG,PTEN,SIRT1,SMAD3,TERT,TGFB1,TP53,TSC1,VEGF
GO:BP	cellular response to cytokine stimulus	GO:0071345	10.4413	817	72	22	21092	7.88834	BRCA1,CEBPB,CHUK,CSF1,CSF2,HIF1A,IFNG,IKBKB,IL1B,IL6,MED1,NFKBIA,OSM,PML,PPARG,SIRT1,SMAD7,STAT3,TCF7,TNFSF11,TP53,YAP1
GO:BP	cell activation	GO:0001775	10.4041	1138	72	25	21092	6.43551	APOE,CDKN1A,CDKN2A,CEBPB,CSF1,CSF2,ERBB2,IFNG,IGF1,IL10,IL1B,IL4,IL6,INS,MTOR,NKX2-3,PTEN,SMAD3,SMAD7,STAT3,TCF7,TGFB1,TNFSF11,TP53,TSC1
GO:BP	response to organonitrogen compound	GO:0010243	10.3938	1028	72	24	21092	6.83917	AGT,APOE,BRCA1,CEBPB,EGFR,ESRRA,FOXO1,IGF1,IL10,IL1B,IL6,INS,INSR,MTOR,NFKBIA,PPARA,PPARG,RB1,SIRT1,SP1,STAT3,TGFB1,TP53,TSC1
GO:BP	immune response	GO:0006955	10.3899	1913	72	31	21092	4.74714	APOE,CEBPB,CHUK,CSF1,CSF2,ESR1,HRAS,IFNG,IKBKB,IL10,IL1B,IL4,IL6,INS,MED1,MTOR,NFKBIA,NKX2-3,OSM,PML,PPARG,SIRT1,SMAD3,SMAD7,STAT3,TCF7,TFEB,TGFB1,TNFSF11,TP53,TSC1
GO:BP	localization	GO:0051179	10.3836	5540	72	50	21092	2.6439	AGT,APOE,AR,CDKN1A,CDKN2A,CEBPB,CSF2,DDIT3,EGF,EGFR,ERBB2,ESR1,FGF2,FOXO1,HIF1A,HRAS,IFNG,IGF1,IKBKB,IL10,IL1B,IL4,IL6,INS,INSR,MED1,MTOR,MYC,NFKBIA,NPM1,NRG1,OSM,PML,PPARA,PPARG,PRL,PTEN,RB1,SIRT1,SMAD3,SMAD7,STAT3,TERT,TFEB,TGFB1,TNFSF11,TP53,TSC1,VEGF,YAP1
GO:BP	regulation of generation of precursor metabolites and energy	GO:0043467	10.372	131	72	12	21092	26.8346	HIF1A,IFNG,IGF1,IL4,INS,INSR,MTOR,NUPR1,PPARA,PPARGC1A,STAT3,TP53
GO:BP	cellular response to oxidative stress	GO:0034599	10.3334	277	72	15	21092	15.8634	CHUK,EGFR,EPAS1,FOXO1,HGF,HIF1A,IL10,IL6,INS,MAPK7,PML,PPARGC1A,SIRT1,TP53,TSC1
GO:BP	regulation of proteolysis	GO:0030162	10.3142	733	72	21	21092	8.39268	AGT,APOE,CDKN2A,EGF,HGF,IFNG,IL10,IL1B,INS,MYC,NUPR1,PML,PPARG,PTEN,SIRT1,SMAD3,SMAD7,STAT3,TP53,TP63,VEGF
GO:BP	phosphatidylinositol-mediated signaling	GO:0048015	10.2675	176	72	13	21092	21.6379	AGT,EGF,EGFR,ERBB2,FGF2,HGF,IGF1,INS,INSR,OSM,PTEN,SIRT1,VEGF
GO:BP	lymphocyte activation	GO:0046649	10.2593	834	72	22	21092	7.72755	CDKN1A,CDKN2A,CEBPB,ERBB2,IFNG,IGF1,IL10,IL1B,IL4,IL6,INS,MTOR,NKX2-3,PTEN,SMAD3,SMAD7,STAT3,TCF7,TGFB1,TNFSF11,TP53,TSC1
GO:BP	positive regulation of MAPK cascade	GO:0043410	10.2531	483	72	18	21092	10.9172	APOE,AR,EGF,EGFR,ERBB2,FGF2,HGF,HRAS,IGF1,IL1B,IL6,INS,INSR,NRG1,OSM,PTEN,TNFSF11,VEGF
GO:BP	negative regulation of extrinsic apoptotic signaling pathway	GO:2001237	10.2497	98	72	11	21092	32.8815	AR,BRCA1,CSF2,HGF,IGF1,IL1B,IL4,MAPK7,NRG1,TERT,YAP1
GO:BP	cell cycle	GO:0007049	10.2461	1794	72	30	21092	4.89874	BRCA1,BRD4,CDKN1A,CDKN2A,DDIT3,EGF,EGFR,FGF2,HGF,HRAS,IGF1,IL10,IL1B,INS,INSR,MAPK7,MED1,MYC,NPM1,NUPR1,PML,PTEN,RB1,SIRT1,STAT3,TERT,TGFB1,TP53,TP63,TSC1
GO:BP	inositol lipid-mediated signaling	GO:0048017	10.1406	180	72	13	21092	21.1571	AGT,EGF,EGFR,ERBB2,FGF2,HGF,IGF1,INS,INSR,OSM,PTEN,SIRT1,VEGF
GO:BP	regulation of mitotic cell cycle	GO:0007346	10.1008	493	72	18	21092	10.6957	BRCA1,BRD4,CDKN1A,CDKN2A,EGF,EGFR,IGF1,IL10,IL1B,INS,INSR,PML,PTEN,RB1,SIRT1,TERT,TGFB1,TP53
GO:BP	regulation of glycolytic process	GO:0006110	10.0526	47	72	9	21092	56.0957	HIF1A,IFNG,IGF1,INS,INSR,MTOR,NUPR1,PPARA,STAT3
GO:BP	response to oxidative stress	GO:0006979	10.0231	423	72	17	21092	11.7732	APOE,CHUK,EGFR,EPAS1,FOXO1,HGF,HIF1A,IL10,IL6,INS,MAPK7,PML,PPARGC1A,SIRT1,SP1,TP53,TSC1
GO:BP	striated muscle tissue development	GO:0014706	10.0006	235	72	14	21092	17.452	AGT,FGF2,IGF1,MED1,MTOR,NRG1,PPARA,PTEN,SMAD3,SMAD7,TGFB1,TSC1,VEGF,YAP1
GO:BP	negative regulation of catalytic activity	GO:0043086	9.98555	762	72	21	21092	8.07327	AGT,APOE,CDKN1A,CDKN2A,HGF,HRAS,IFNG,IKBKB,IL1B,INS,MAPK7,NPM1,PML,PPARG,PTEN,RB1,SIRT1,SMAD7,TP53,TSC1,VEGF
GO:BP	positive regulation of purine nucleotide metabolic process	GO:1900544	9.96363	48	72	9	21092	54.9271	HIF1A,IFNG,IGF1,IL4,INS,INSR,MTOR,PPARA,PPARGC1A
GO:BP	positive regulation of nucleotide metabolic process	GO:0045981	9.96363	48	72	9	21092	54.9271	HIF1A,IFNG,IGF1,IL4,INS,INSR,MTOR,PPARA,PPARGC1A
GO:BP	regulation of smooth muscle cell proliferation	GO:0048660	9.94645	142	72	12	21092	24.7559	AGT,APOE,CDKN1A,FGF2,IFNG,IGF1,IL10,IL6,PPARG,PPARGC1A,PTEN,TERT
GO:BP	negative regulation of phosphorylation	GO:0042326	9.88876	361	72	16	21092	12.9837	AGT,APOE,CDKN1A,CDKN2A,HGF,IFNG,IL1B,NPM1,NUPR1,PPARA,PPARG,PTEN,RB1,SIRT1,SMAD7,STAT3
GO:BP	regulation of cell adhesion	GO:0030155	9.84269	775	72	21	21092	7.93785	CDKN2A,CEBPB,CSF1,ERBB2,IFNG,IGF1,IL10,IL1B,IL4,IL6,MAPK7,NRG1,PML,PPARA,PTEN,SMAD3,SMAD7,TGFB1,TNFSF11,TSC1,VEGF
GO:BP	response to decreased oxygen levels	GO:0036293	9.7842	302	72	15	21092	14.5502	EPAS1,HIF1A,MTOR,MYC,PML,PPARA,PPARG,PTEN,SIRT1,SMAD3,TERT,TGFB1,TP53,TSC1,VEGF
GO:BP	organic substance metabolic process	GO:0071704	9.71739	13929	72	72	21092	1.51425	AGT,APOE,AR,BRCA1,BRD4,CDKN1A,CDKN2A,CEBPB,CHUK,CSF1,CSF2,DDIT3,EGF,EGFR,EPAS1,ERBB2,ERG,ESR1,ESRRA,FGF2,FOXO1,HGF,HIF1A,HMG20A,HRAS,IFNG,IGF1,IKBKB,IL10,IL1B,IL4,IL6,INS,INSR,KDM3B,KRAS,MAPK7,MED1,MITF,MTOR,MYC,NFKBIA,NFYA,NKX2-3,NPM1,NRG1,NUPR1,OSM,PGR,PML,PPARA,PPARG,PPARGC1A,PRL,PTEN,RB1,SIRT1,SMAD3,SMAD7,SP1,STAT3,TCF7,TEAD2,TERT,TFEB,TGFB1,TNFSF11,TP53,TP63,TSC1,VEGF,YAP1
GO:BP	peptidyl-tyrosine phosphorylation	GO:0018108	9.63424	375	72	16	21092	12.499	AGT,CSF2,EGF,EGFR,ERBB2,HGF,IFNG,IGF1,IL4,IL6,INSR,MTOR,NRG1,OSM,TP53,VEGF
GO:BP	peptidyl-tyrosine modification	GO:0018212	9.59873	377	72	16	21092	12.4327	AGT,CSF2,EGF,EGFR,ERBB2,HGF,IFNG,IGF1,IL4,IL6,INSR,MTOR,NRG1,OSM,TP53,VEGF
GO:BP	protein localization to nucleus	GO:0034504	9.59841	311	72	15	21092	14.1292	AGT,CDKN1A,CDKN2A,IFNG,INS,MED1,NFKBIA,NPM1,PML,SMAD3,STAT3,TERT,TGFB1,TP53,YAP1
GO:BP	response to insulin	GO:0032868	9.5362	254	72	14	21092	16.1465	AGT,ESRRA,FOXO1,IL10,IL1B,INS,INSR,MTOR,PPARA,PPARG,RB1,SIRT1,SP1,TSC1
GO:BP	positive regulation of phosphatidylinositol 3-kinase signaling	GO:0014068	9.53204	80	72	10	21092	36.6181	AGT,EGF,FGF2,HGF,IGF1,INS,INSR,OSM,SIRT1,VEGF
GO:BP	gliogenesis	GO:0042063	9.51769	315	72	15	21092	13.9497	CSF1,ERBB2,FGF2,IFNG,IL1B,IL6,KRAS,MTOR,NRG1,PPARG,PTEN,RB1,STAT3,TGFB1,TP53
GO:BP	regulation of DNA metabolic process	GO:0051052	9.49598	535	72	18	21092	9.85607	BRCA1,CDKN1A,CDKN2A,EGF,EGFR,FGF2,HGF,IL10,IL4,IL6,MYC,NPM1,PML,PPARG,PPARGC1A,SIRT1,TP53,VEGF
GO:BP	positive regulation of fibroblast proliferation	GO:0048146	9.46947	54	72	9	21092	48.8241	AGT,CDKN1A,EGFR,ESR1,HRAS,IGF1,MYC,PML,TGFB1
GO:BP	regulation of peptidyl-tyrosine phosphorylation	GO:0050730	9.4663	257	72	14	21092	15.9581	AGT,CSF2,EGF,EGFR,HGF,IFNG,IGF1,IL4,IL6,MTOR,NRG1,OSM,TP53,VEGF
GO:BP	regulation of developmental growth	GO:0048638	9.41834	320	72	15	21092	13.7318	APOE,AR,CDKN1A,CSF1,FGF2,IGF1,INSR,NRG1,PPARA,PRL,PTEN,SMAD7,STAT3,VEGF,YAP1
GO:BP	multicellular organismal homeostasis	GO:0048871	9.40026	542	72	18	21092	9.72878	CEBPB,CSF1,DDIT3,EPAS1,FOXO1,IL1B,IL4,IL6,KRAS,PPARGC1A,RB1,SIRT1,STAT3,TGFB1,TNFSF11,TP63,VEGF,YAP1
GO:BP	cell-cell signaling	GO:0007267	9.3062	1663	72	28	21092	4.93232	AGT,APOE,AR,DDIT3,EGF,EGFR,FGF2,FOXO1,HGF,HIF1A,HRAS,IFNG,IL1B,IL6,INS,KRAS,MITF,NRG1,OSM,PGR,PPARG,PTEN,SMAD3,TCF7,TERT,TNFSF11,TP63,YAP1
GO:BP	intracellular receptor signaling pathway	GO:0030522	9.26177	266	72	14	21092	15.4181	AR,BRCA1,ESR1,ESRRA,MED1,NFKBIA,PGR,PML,PPARA,PPARG,SIRT1,STAT3,TP63,YAP1
GO:BP	negative regulation of transferase activity	GO:0051348	9.2395	267	72	14	21092	15.3604	AGT,APOE,CDKN1A,CDKN2A,IFNG,IL1B,NPM1,PML,PPARG,PTEN,RB1,SIRT1,SMAD7,TP53
GO:BP	regulation of myeloid leukocyte differentiation	GO:0002761	9.21962	121	72	11	21092	26.6313	CEBPB,CSF1,ESRRA,IFNG,IL4,MITF,MTOR,MYC,RB1,TGFB1,TNFSF11
GO:BP	negative regulation of catabolic process	GO:0009895	9.20554	331	72	15	21092	13.2754	CDKN2A,EGFR,HGF,IL10,IL1B,INS,MTOR,NRG1,NUPR1,PML,PPARA,SMAD3,STAT3,TP53,TSC1
GO:BP	cytokine-mediated signaling pathway	GO:0019221	9.14941	479	72	17	21092	10.3968	CHUK,CSF1,CSF2,HIF1A,IFNG,IKBKB,IL1B,IL6,MED1,NFKBIA,OSM,PPARG,SIRT1,STAT3,TNFSF11,TP53,YAP1
GO:BP	cellular response to oxygen levels	GO:0071453	9.09817	167	72	12	21092	21.0499	EPAS1,FOXO1,HIF1A,MTOR,MYC,PPARG,PTEN,SIRT1,TERT,TP53,TSC1,VEGF
GO:BP	response to peptide hormone	GO:0043434	9.07301	408	72	16	21092	11.488	AGT,ESRRA,FOXO1,IL10,IL1B,INS,INSR,MTOR,PPARA,PPARG,RB1,SIRT1,SP1,STAT3,TGFB1,TSC1
GO:BP	cardiac muscle tissue development	GO:0048738	9.04273	219	72	13	21092	17.3894	AGT,FGF2,IGF1,MED1,MTOR,NRG1,PPARA,PTEN,SMAD7,TGFB1,TSC1,VEGF,YAP1
GO:BP	macromolecule localization	GO:0033036	9.00992	3165	72	37	21092	3.42463	AGT,APOE,AR,CDKN1A,CDKN2A,DDIT3,EGF,EGFR,ERBB2,ESR1,FOXO1,HIF1A,HRAS,IFNG,IGF1,IKBKB,IL10,IL1B,IL6,INS,MED1,NFKBIA,NPM1,PML,PPARA,PPARG,RB1,SIRT1,SMAD3,STAT3,TERT,TGFB1,TNFSF11,TP53,TSC1,VEGF,YAP1
GO:BP	ossification	GO:0001503	8.96031	415	72	16	21092	11.2942	CEBPB,CSF1,EGFR,ESRRA,FGF2,HGF,HIF1A,IGF1,IL6,PPARG,SMAD3,SMAD7,TGFB1,TNFSF11,TP63,YAP1
GO:BP	receptor signaling pathway via STAT	GO:0097696	8.94494	172	72	12	21092	20.438	AGT,CSF2,EGF,IFNG,IGF1,IL10,IL4,IL6,OSM,PPARG,PRL,STAT3
GO:BP	leukocyte proliferation	GO:0070661	8.90932	347	72	15	21092	12.6633	CDKN1A,CDKN2A,CEBPB,CSF1,CSF2,ERBB2,IGF1,IL10,IL1B,IL4,IL6,PTEN,TGFB1,TNFSF11,TP53
GO:BP	regulation of epithelial cell migration	GO:0010632	8.84361	227	72	13	21092	16.7766	AGT,APOE,EGF,FGF2,HIF1A,IFNG,IL4,MTOR,PPARG,PTEN,SIRT1,SP1,VEGF
GO:BP	positive regulation of cell cycle	GO:0045787	8.81977	352	72	15	21092	12.4834	BRD4,EGF,EGFR,IGF1,IL10,IL1B,INS,INSR,MED1,NPM1,NUPR1,RB1,TERT,TGFB1,TP63
GO:BP	response to hypoxia	GO:0001666	8.77122	289	72	14	21092	14.1911	EPAS1,HIF1A,MTOR,MYC,PML,PPARA,PPARG,PTEN,SIRT1,SMAD3,TERT,TGFB1,TP53,VEGF
GO:BP	vascular associated smooth muscle cell proliferation	GO:1990874	8.76694	64	72	9	21092	41.1953	AGT,CDKN1A,DDIT3,FGF2,IGF1,IL10,PPARG,PTEN,TERT
GO:BP	branching involved in mammary gland duct morphogenesis	GO:0060444	8.74305	23	72	7	21092	89.157	AR,CSF1,ESR1,MED1,PGR,PML,TGFB1
GO:BP	regulation of hydrolase activity	GO:0051336	8.70929	996	72	22	21092	6.47066	AGT,CDKN2A,EGFR,ERBB2,ESR1,FGF2,HGF,HRAS,IFNG,IKBKB,MAPK7,MTOR,MYC,NPM1,PML,PPARG,SIRT1,SMAD3,STAT3,TP63,TSC1,VEGF
GO:BP	metabolic process	GO:0008152	8.6575	14408	72	72	21092	1.46391	AGT,APOE,AR,BRCA1,BRD4,CDKN1A,CDKN2A,CEBPB,CHUK,CSF1,CSF2,DDIT3,EGF,EGFR,EPAS1,ERBB2,ERG,ESR1,ESRRA,FGF2,FOXO1,HGF,HIF1A,HMG20A,HRAS,IFNG,IGF1,IKBKB,IL10,IL1B,IL4,IL6,INS,INSR,KDM3B,KRAS,MAPK7,MED1,MITF,MTOR,MYC,NFKBIA,NFYA,NKX2-3,NPM1,NRG1,NUPR1,OSM,PGR,PML,PPARA,PPARG,PPARGC1A,PRL,PTEN,RB1,SIRT1,SMAD3,SMAD7,SP1,STAT3,TCF7,TEAD2,TERT,TFEB,TGFB1,TNFSF11,TP53,TP63,TSC1,VEGF,YAP1
GO:BP	embryo development ending in birth or egg hatching	GO:0009792	8.65448	692	72	19	21092	8.04327	AR,BRCA1,CEBPB,CSF2,EGFR,EPAS1,FGF2,HIF1A,IGF1,IL10,MED1,SMAD3,TEAD2,TFEB,TGFB1,TP53,TSC1,VEGF,YAP1
GO:BP	negative regulation of intracellular signal transduction	GO:1902532	8.64485	515	72	17	21092	9.67001	AGT,APOE,BRD4,DDIT3,ESR1,FOXO1,HIF1A,IL1B,INS,MAPK7,MTOR,MYC,PPARA,PPARG,PTEN,SIRT1,TSC1
GO:BP	cellular response to nitrogen compound	GO:1901699	8.63248	694	72	19	21092	8.02009	AGT,BRCA1,CEBPB,EGFR,ESRRA,FOXO1,IGF1,IL1B,INS,INSR,MTOR,NPM1,PPARG,RB1,SIRT1,SP1,STAT3,TGFB1,TP53
GO:BP	positive regulation of programmed cell death	GO:0043068	8.61797	517	72	17	21092	9.6326	AGT,CDKN1A,CDKN2A,DDIT3,FOXO1,IFNG,IL10,IL6,MYC,NUPR1,PML,PPARG,PTEN,SIRT1,TGFB1,TP53,TP63
GO:BP	T cell differentiation	GO:0030217	8.61042	297	72	14	21092	13.8088	CDKN2A,ERBB2,IFNG,IL1B,IL4,IL6,MTOR,NKX2-3,SMAD7,STAT3,TCF7,TGFB1,TP53,TSC1
GO:BP	regulation of MAP kinase activity	GO:0043405	8.59588	184	72	12	21092	19.1051	AGT,APOE,EGF,EGFR,ERBB2,FGF2,HRAS,IL1B,INSR,PPARG,TNFSF11,VEGF
GO:BP	intrinsic apoptotic signaling pathway	GO:0097193	8.59065	298	72	14	21092	13.7625	BRCA1,CDKN1A,CEBPB,DDIT3,HIF1A,HRAS,INS,MAPK7,MYC,NUPR1,PML,SIRT1,TP53,TP63
GO:BP	regulation of muscle cell apoptotic process	GO:0010660	8.57941	67	72	9	21092	39.3507	AGT,CDKN2A,IFNG,IGF1,NRG1,NUPR1,PPARG,SIRT1,TP53
GO:BP	cellular senescence	GO:0090398	8.57818	99	72	10	21092	29.5903	CDKN1A,CDKN2A,HRAS,NPM1,PML,PTEN,SIRT1,TERT,TP53,TP63
GO:BP	regulation of endothelial cell proliferation	GO:0001936	8.55089	139	72	11	21092	23.1827	APOE,EGF,FGF2,HIF1A,IL10,PPARG,PRL,SIRT1,SP1,STAT3,VEGF
GO:BP	positive regulation of transport	GO:0051050	8.51884	908	72	21	21092	6.77515	AGT,APOE,CEBPB,EGF,ERBB2,HIF1A,HRAS,IFNG,IGF1,IL1B,IL4,INS,INSR,NFKBIA,PPARG,PRL,SIRT1,SMAD3,TERT,TNFSF11,VEGF
GO:BP	regulation of binding	GO:0051098	8.50849	370	72	15	21092	11.8761	APOE,CDKN1A,DDIT3,EGF,IFNG,IGF1,IL10,NFKBIA,PPARA,PPARG,RB1,SMAD3,TERT,TGFB1,TNFSF11
GO:BP	epithelial cell differentiation	GO:0030855	8.44832	711	72	19	21092	7.82833	AR,CEBPB,EPAS1,ESR1,FGF2,HIF1A,IFNG,IKBKB,IL1B,KRAS,MED1,NRG1,PGR,PPARG,SMAD3,TGFB1,TP63,VEGF,YAP1
GO:BP	positive regulation of response to external stimulus	GO:0032103	8.44092	449	72	16	21092	10.439	AGT,CEBPB,CSF1,FGF2,IFNG,IKBKB,IL1B,IL4,IL6,MED1,NFKBIA,NUPR1,OSM,SMAD3,TNFSF11,VEGF
GO:BP	transmembrane receptor protein tyrosine kinase signaling pathway	GO:0007169	8.42929	619	72	18	21092	8.51858	AGT,AR,CSF1,EGF,EGFR,ERBB2,FGF2,FOXO1,HGF,HIF1A,IGF1,IL1B,INS,INSR,NRG1,SIRT1,STAT3,VEGF
GO:BP	response to organic cyclic compound	GO:0014070	8.42825	918	72	21	21092	6.70134	AGT,AR,BRCA1,CEBPB,EGFR,ESR1,ESRRA,IL10,IL1B,IL6,MED1,NFKBIA,NPM1,PGR,PPARA,PPARG,SIRT1,STAT3,TGFB1,TP63,YAP1
GO:BP	negative regulation of growth	GO:0045926	8.37711	247	72	13	21092	15.4181	AGT,CDKN1A,CDKN2A,HIF1A,PML,PPARA,PPARG,PTEN,RB1,SIRT1,SMAD3,TGFB1,TP53
GO:BP	muscle cell apoptotic process	GO:0010657	8.28628	72	72	9	21092	36.6181	AGT,CDKN2A,IFNG,IGF1,NRG1,NUPR1,PPARG,SIRT1,TP53
GO:BP	negative regulation of inflammatory response	GO:0050728	8.28298	147	72	11	21092	21.921	APOE,HGF,IGF1,IL10,IL4,INS,MAPK7,PPARA,PPARG,RB1,SMAD3
GO:BP	regulation of epithelial cell apoptotic process	GO:1904035	8.27572	106	72	10	21092	27.6363	ESR1,IL10,IL4,IL6,MAPK7,NUPR1,PPARA,RB1,TERT,YAP1
GO:BP	neuron apoptotic process	GO:0051402	8.26684	252	72	13	21092	15.1122	APOE,CEBPB,DDIT3,HIF1A,HRAS,IL10,KRAS,NUPR1,PPARGC1A,RB1,TERT,TP53,TP63
GO:BP	positive regulation of cell cycle process	GO:0090068	8.26684	252	72	13	21092	15.1122	BRD4,EGF,EGFR,IGF1,IL1B,INS,INSR,MED1,NPM1,RB1,TERT,TGFB1,TP63
GO:BP	cellular response to organonitrogen compound	GO:0071417	8.21021	638	72	18	21092	8.26489	AGT,BRCA1,CEBPB,EGFR,ESRRA,FOXO1,IGF1,IL1B,INS,INSR,MTOR,PPARG,RB1,SIRT1,SP1,STAT3,TGFB1,TP53
GO:BP	cellular response to decreased oxygen levels	GO:0036294	8.18653	150	72	11	21092	21.4826	EPAS1,HIF1A,MTOR,MYC,PPARG,PTEN,SIRT1,TERT,TP53,TSC1,VEGF
GO:BP	regulation of organelle organization	GO:0033043	8.16435	1180	72	23	21092	5.70993	BRCA1,CSF2,EGF,HGF,HIF1A,HRAS,IGF1,IL1B,INS,INSR,MTOR,MYC,NPM1,NUPR1,PML,PPARG,PPARGC1A,RB1,SMAD3,TGFB1,TP53,TSC1,YAP1
GO:BP	regulation of cellular carbohydrate metabolic process	GO:0010675	8.12337	152	72	11	21092	21.1999	FOXO1,IGF1,INS,INSR,MTOR,NUPR1,PPARA,PPARGC1A,SIRT1,STAT3,TP53
GO:BP	ERK1 and ERK2 cascade	GO:0070371	8.11846	323	72	14	21092	12.6973	AGT,APOE,EGF,EGFR,ERBB2,FGF2,HRAS,IGF1,IL1B,MYC,NRG1,PTEN,TNFSF11,VEGF
GO:BP	cellular response to external stimulus	GO:0071496	8.1004	324	72	14	21092	12.6581	AGT,CDKN1A,FGF2,FOXO1,IL1B,MED1,MTOR,PPARA,PPARG,SIRT1,TFEB,TGFB1,TP53,TSC1
GO:BP	cellular localization	GO:0051641	8.09663	3580	72	38	21092	3.10947	AGT,APOE,AR,CDKN1A,CDKN2A,DDIT3,EGF,EGFR,ERBB2,ESR1,FGF2,FOXO1,HIF1A,HRAS,IFNG,IGF1,IKBKB,IL10,IL1B,IL4,IL6,INS,MED1,NFKBIA,NPM1,NRG1,PML,PPARG,PTEN,RB1,SMAD3,STAT3,TERT,TGFB1,TP53,TSC1,VEGF,YAP1
GO:BP	regulation of cell-cell adhesion	GO:0022407	8.07199	475	72	16	21092	9.8676	CDKN2A,CEBPB,ERBB2,IFNG,IGF1,IL10,IL1B,IL4,IL6,MAPK7,PPARA,PTEN,SMAD7,TGFB1,TNFSF11,VEGF
GO:BP	macrophage differentiation	GO:0030225	8.01875	49	72	8	21092	47.8277	CSF1,CSF2,IFNG,NKX2-3,RB1,SIRT1,TGFB1,VEGF
GO:BP	muscle structure development	GO:0061061	8.00927	656	72	18	21092	8.03811	AGT,DDIT3,EPAS1,IGF1,IL4,KRAS,MED1,MTOR,NRG1,NUPR1,PPARA,RB1,SIRT1,SMAD3,SMAD7,TGFB1,TSC1,VEGF
GO:BP	nuclear transport	GO:0051169	7.97569	331	72	14	21092	12.3904	AGT,CDKN1A,CDKN2A,IFNG,IL1B,MED1,NFKBIA,NPM1,PML,SMAD3,STAT3,TGFB1,TP53,TSC1
GO:BP	nucleocytoplasmic transport	GO:0006913	7.97569	331	72	14	21092	12.3904	AGT,CDKN1A,CDKN2A,IFNG,IL1B,MED1,NFKBIA,NPM1,PML,SMAD3,STAT3,TGFB1,TP53,TSC1
GO:BP	endothelial cell proliferation	GO:0001935	7.9693	157	72	11	21092	20.5248	APOE,EGF,FGF2,HIF1A,IL10,PPARG,PRL,SIRT1,SP1,STAT3,VEGF
GO:BP	regulation of leukocyte proliferation	GO:0070663	7.94968	267	72	13	21092	14.2632	CDKN1A,CDKN2A,CEBPB,CSF1,CSF2,ERBB2,IGF1,IL10,IL1B,IL4,IL6,PTEN,TGFB1
GO:BP	positive regulation of hydrolase activity	GO:0051345	7.93248	571	72	17	21092	8.72164	AGT,CDKN2A,EGFR,ERBB2,ESR1,FGF2,HRAS,IFNG,MTOR,MYC,PML,PPARG,SIRT1,SMAD3,STAT3,TSC1,VEGF
GO:BP	protein localization	GO:0008104	7.91223	2704	72	33	21092	3.57514	AGT,APOE,AR,CDKN1A,CDKN2A,DDIT3,EGF,EGFR,ERBB2,ESR1,FOXO1,HIF1A,HRAS,IFNG,IGF1,IKBKB,IL10,IL1B,IL6,INS,MED1,NFKBIA,NPM1,PML,PPARG,RB1,SMAD3,STAT3,TERT,TGFB1,TP53,VEGF,YAP1
GO:BP	cellular response to abiotic stimulus	GO:0071214	7.88834	336	72	14	21092	12.206	AGT,BRCA1,CDKN1A,FGF2,HRAS,IL1B,MTOR,MYC,NPM1,PTEN,SIRT1,TGFB1,TP53,YAP1
GO:BP	cellular response to environmental stimulus	GO:0104004	7.88834	336	72	14	21092	12.206	AGT,BRCA1,CDKN1A,FGF2,HRAS,IL1B,MTOR,MYC,NPM1,PTEN,SIRT1,TGFB1,TP53,YAP1
GO:BP	cellular response to organic cyclic compound	GO:0071407	7.88458	575	72	17	21092	8.66097	AR,BRCA1,CEBPB,EGFR,ESR1,ESRRA,IL10,IL1B,MED1,NPM1,PGR,PPARA,PPARG,SIRT1,TGFB1,TP63,YAP1
GO:BP	cellular macromolecule localization	GO:0070727	7.8723	2713	72	33	21092	3.56328	AGT,APOE,AR,CDKN1A,CDKN2A,DDIT3,EGF,EGFR,ERBB2,ESR1,FOXO1,HIF1A,HRAS,IFNG,IGF1,IKBKB,IL10,IL1B,IL6,INS,MED1,NFKBIA,NPM1,PML,PPARG,RB1,SMAD3,STAT3,TERT,TGFB1,TP53,VEGF,YAP1
GO:BP	chordate embryonic development	GO:0043009	7.85718	670	72	18	21092	7.87015	AR,BRCA1,CEBPB,CSF2,EGFR,EPAS1,HIF1A,IGF1,IL10,MED1,SMAD3,TEAD2,TFEB,TGFB1,TP53,TSC1,VEGF,YAP1
GO:BP	positive regulation of cell death	GO:0010942	7.77815	584	72	17	21092	8.52749	AGT,CDKN1A,CDKN2A,DDIT3,FOXO1,IFNG,IL10,IL6,MYC,NUPR1,PML,PPARG,PTEN,SIRT1,TGFB1,TP53,TP63
GO:BP	negative regulation of neuron death	GO:1901215	7.77299	216	72	12	21092	16.2747	APOE,CEBPB,CSF1,HIF1A,HRAS,IL10,KRAS,PPARA,PPARGC1A,SIRT1,TERT,TSC1
GO:BP	negative regulation of protein modification process	GO:0031400	7.76367	498	72	16	21092	9.41187	AGT,APOE,BRCA1,CDKN1A,CDKN2A,HGF,HMG20A,IFNG,IKBKB,IL1B,NPM1,PPARG,PTEN,RB1,SIRT1,SMAD7
GO:BP	regulation of autophagy	GO:0010506	7.71782	346	72	14	21092	11.8532	DDIT3,FOXO1,HGF,HIF1A,IFNG,IL10,IL4,MTOR,NUPR1,SIRT1,STAT3,TFEB,TP53,TSC1
GO:BP	lymphocyte differentiation	GO:0030098	7.70894	421	72	15	21092	10.4375	CDKN2A,ERBB2,IFNG,IL10,IL1B,IL4,IL6,MTOR,NKX2-3,SMAD7,STAT3,TCF7,TGFB1,TP53,TSC1
GO:BP	positive regulation of vasculature development	GO:1904018	7.7048	166	72	11	21092	19.412	BRCA1,FGF2,HGF,HIF1A,IL10,IL1B,SIRT1,SP1,STAT3,TERT,VEGF
GO:BP	positive regulation of angiogenesis	GO:0045766	7.7048	166	72	11	21092	19.412	BRCA1,FGF2,HGF,HIF1A,IL10,IL1B,SIRT1,SP1,STAT3,TERT,VEGF
GO:BP	receptor signaling pathway via JAK-STAT	GO:0007259	7.7048	166	72	11	21092	19.412	AGT,CSF2,EGF,IFNG,IGF1,IL10,IL4,IL6,OSM,PRL,STAT3
GO:BP	positive regulation of apoptotic process	GO:0043065	7.67295	505	72	16	21092	9.28141	AGT,CDKN2A,DDIT3,FOXO1,IFNG,IL10,IL6,MYC,NUPR1,PML,PPARG,PTEN,SIRT1,TGFB1,TP53,TP63
GO:BP	glycolytic process	GO:0006096	7.66432	84	72	9	21092	31.3869	HIF1A,IFNG,IGF1,INS,INSR,MTOR,NUPR1,PPARA,STAT3
GO:BP	ATP generation from ADP	GO:0006757	7.61689	85	72	9	21092	31.0176	HIF1A,IFNG,IGF1,INS,INSR,MTOR,NUPR1,PPARA,STAT3
GO:BP	ameboidal-type cell migration	GO:0001667	7.60753	428	72	15	21092	10.2667	AGT,APOE,EGF,FGF2,HIF1A,IFNG,IL4,MTOR,PML,PPARG,PTEN,SIRT1,SP1,TGFB1,VEGF
GO:BP	embryo development	GO:0009790	7.59182	1135	72	22	21092	5.67822	AR,BRCA1,CEBPB,CSF2,EGFR,EPAS1,FGF2,HIF1A,IGF1,IL10,INSR,MAPK7,MED1,SMAD3,TEAD2,TFEB,TGFB1,TP53,TP63,TSC1,VEGF,YAP1
GO:BP	positive regulation of protein serine/threonine kinase activity	GO:0071902	7.54254	226	72	12	21092	15.5546	EGF,EGFR,ERBB2,FGF2,HRAS,IFNG,IL1B,INSR,SIRT1,TGFB1,TNFSF11,VEGF
GO:BP	regulation of osteoblast differentiation	GO:0045667	7.5174	126	72	10	21092	23.2496	CEBPB,ESRRA,FGF2,HGF,IGF1,IL6,PPARG,SMAD3,TP63,YAP1
GO:BP	mammary gland duct morphogenesis	GO:0060603	7.51359	33	72	7	21092	62.1397	AR,CSF1,ESR1,MED1,PGR,PML,TGFB1
GO:BP	cellular response to peptide	GO:1901653	7.4879	360	72	14	21092	11.3923	AGT,ESRRA,FOXO1,IGF1,IL1B,INS,INSR,PPARG,RB1,SIRT1,SP1,STAT3,TGFB1,TP53
GO:BP	glial cell differentiation	GO:0010001	7.43141	231	72	12	21092	15.2179	ERBB2,FGF2,IFNG,IL1B,IL6,KRAS,MTOR,NRG1,PPARG,PTEN,STAT3,TGFB1
GO:BP	regulation of leukocyte cell-cell adhesion	GO:1903037	7.424	364	72	14	21092	11.2671	CDKN2A,CEBPB,ERBB2,IFNG,IGF1,IL10,IL1B,IL4,IL6,PPARA,PTEN,SMAD7,TGFB1,TNFSF11
GO:BP	positive regulation of proteolysis	GO:0045862	7.40814	365	72	14	21092	11.2362	APOE,CDKN2A,EGF,IFNG,IL1B,MYC,NUPR1,PML,PPARG,PTEN,SIRT1,SMAD3,SMAD7,STAT3
GO:BP	chemical homeostasis	GO:0048878	7.39805	1041	72	21	21092	5.90954	AGT,APOE,DDIT3,EPAS1,FGF2,FOXO1,HIF1A,IFNG,IL6,INS,INSR,MYC,PML,PPARG,PPARGC1A,SIRT1,STAT3,TGFB1,TNFSF11,TP63,VEGF
GO:BP	mitotic cell cycle	GO:0000278	7.39211	927	72	20	21092	6.32027	BRCA1,BRD4,CDKN1A,CDKN2A,EGF,EGFR,HGF,IGF1,IL10,IL1B,INS,INSR,MYC,PML,PTEN,RB1,SIRT1,TERT,TGFB1,TP53
GO:BP	temperature homeostasis	GO:0001659	7.37515	178	72	11	21092	18.1033	CEBPB,DDIT3,EPAS1,FOXO1,IL1B,IL4,PPARGC1A,RB1,STAT3,TNFSF11,VEGF
GO:BP	negative regulation of epithelial cell apoptotic process	GO:1904036	7.33879	59	72	8	21092	39.7213	IL10,IL4,MAPK7,NUPR1,PPARA,RB1,TERT,YAP1
GO:BP	regulation of neurogenesis	GO:0050767	7.32957	370	72	14	21092	11.0844	FGF2,HIF1A,IFNG,IL1B,IL6,KRAS,MTOR,PPARG,PTEN,RB1,TGFB1,TP53,VEGF,YAP1
GO:BP	regulation of T cell activation	GO:0050863	7.29846	372	72	14	21092	11.0248	CDKN2A,CEBPB,ERBB2,IFNG,IGF1,IL10,IL1B,IL4,IL6,PTEN,SMAD7,TCF7,TGFB1,TNFSF11
GO:BP	epithelial cell migration	GO:0010631	7.29694	301	72	13	21092	12.6521	AGT,APOE,EGF,FGF2,HIF1A,IFNG,IL4,MTOR,PPARG,PTEN,SIRT1,SP1,VEGF
GO:BP	mesenchyme development	GO:0060485	7.29694	301	72	13	21092	12.6521	HGF,HIF1A,IL1B,IL6,MTOR,MYC,NRG1,PTEN,SMAD3,SMAD7,TEAD2,TGFB1,YAP1
GO:BP	regulation of nervous system development	GO:0051960	7.28671	451	72	15	21092	9.74316	FGF2,HGF,HIF1A,IFNG,IL1B,IL6,KRAS,MTOR,PPARG,PTEN,RB1,TGFB1,TP53,VEGF,YAP1
GO:BP	ADP metabolic process	GO:0046031	7.25777	93	72	9	21092	28.3495	HIF1A,IFNG,IGF1,INS,INSR,MTOR,NUPR1,PPARA,STAT3
GO:BP	epithelial cell apoptotic process	GO:1904019	7.24964	134	72	10	21092	21.8615	ESR1,IL10,IL4,IL6,MAPK7,NUPR1,PPARA,RB1,TERT,YAP1
GO:BP	epithelium migration	GO:0090132	7.24323	304	72	13	21092	12.5272	AGT,APOE,EGF,FGF2,HIF1A,IFNG,IL4,MTOR,PPARG,PTEN,SIRT1,SP1,VEGF
GO:BP	ncRNA metabolic process	GO:0034660	7.2183	634	72	17	21092	7.85498	CDKN2A,EGFR,ESR1,FGF2,HIF1A,HRAS,IL10,IL6,MTOR,MYC,PPARA,PPARG,PRL,SMAD3,STAT3,TERT,TP53
GO:BP	rhythmic process	GO:0048511	7.20773	306	72	13	21092	12.4454	CSF2,ESR1,MTOR,NFYA,PGR,PML,PPARA,PPARG,PPARGC1A,PTEN,SIRT1,SP1,TP53
GO:BP	regulation of cellular component biogenesis	GO:0044087	7.20143	950	72	20	21092	6.16725	AGT,APOE,BRCA1,CSF2,ESR1,HRAS,IFNG,IKBKB,IL1B,MTOR,NPM1,NRG1,NUPR1,PTEN,RB1,SMAD3,TP53,TSC1,VEGF,YAP1
GO:BP	regulation of mononuclear cell proliferation	GO:0032944	7.19578	242	72	12	21092	14.5262	CDKN1A,CDKN2A,CEBPB,CSF1,ERBB2,IGF1,IL10,IL1B,IL4,IL6,PTEN,TGFB1
GO:BP	regulation of vascular associated smooth muscle cell proliferation	GO:1904705	7.15911	62	72	8	21092	37.7993	AGT,CDKN1A,FGF2,IGF1,IL10,PPARG,PTEN,TERT
GO:BP	tissue migration	GO:0090130	7.1375	310	72	13	21092	12.2848	AGT,APOE,EGF,FGF2,HIF1A,IFNG,IL4,MTOR,PPARG,PTEN,SIRT1,SP1,VEGF
GO:BP	steroid hormone mediated signaling pathway	GO:0043401	7.12213	138	72	10	21092	21.2279	AR,BRCA1,ESR1,ESRRA,MED1,PGR,PPARA,SIRT1,TP63,YAP1
GO:BP	mononuclear cell proliferation	GO:0032943	7.10276	312	72	13	21092	12.206	CDKN1A,CDKN2A,CEBPB,CSF1,ERBB2,IGF1,IL10,IL1B,IL4,IL6,PTEN,TGFB1,TP53
GO:BP	negative regulation of cell growth	GO:0030308	7.09331	189	72	11	21092	17.0497	AGT,CDKN1A,CDKN2A,PML,PPARA,PPARG,RB1,SIRT1,SMAD3,TGFB1,TP53
GO:BP	regeneration	GO:0031099	7.0195	192	72	11	21092	16.7833	CDKN1A,CEBPB,HGF,IGF1,IL10,IL6,MED1,PPARG,PTEN,TGFB1,YAP1
GO:BP	negative regulation of cell-cell adhesion	GO:0022408	7.0195	192	72	11	21092	16.7833	CDKN2A,CEBPB,ERBB2,IL10,IL4,MAPK7,PPARA,PTEN,SMAD7,TGFB1,VEGF
GO:BP	cellular response to hypoxia	GO:0071456	6.99852	142	72	10	21092	20.6299	EPAS1,HIF1A,MTOR,MYC,PPARG,PTEN,SIRT1,TERT,TP53,VEGF
GO:BP	response to nutrient levels	GO:0031667	6.99627	473	72	15	21092	9.28999	APOE,CDKN1A,DDIT3,FOXO1,MED1,MTOR,PPARA,PPARG,PPARGC1A,PRL,SIRT1,TFEB,TGFB1,TP53,TSC1
GO:BP	regulation of morphogenesis of an epithelium	GO:1905330	6.98862	65	72	8	21092	36.0547	AGT,AR,EGF,ESR1,FGF2,HGF,TGFB1,VEGF
GO:BP	negative regulation of protein phosphorylation	GO:0001933	6.98303	319	72	13	21092	11.9382	AGT,APOE,CDKN1A,CDKN2A,HGF,IFNG,IL1B,NPM1,PPARG,PTEN,RB1,SIRT1,SMAD7
GO:BP	positive regulation of glucose metabolic process	GO:0010907	6.96428	39	72	7	21092	52.5798	FOXO1,IGF1,INS,INSR,PPARA,PPARGC1A,SIRT1
GO:BP	positive regulation of cell adhesion	GO:0045785	6.94506	477	72	15	21092	9.21209	CSF1,ERBB2,IFNG,IGF1,IL10,IL1B,IL4,IL6,NRG1,SMAD3,SMAD7,TGFB1,TNFSF11,TSC1,VEGF
GO:BP	heart morphogenesis	GO:0003007	6.9318	255	72	12	21092	13.7856	HIF1A,INSR,MED1,MTOR,NRG1,SMAD3,SMAD7,TEAD2,TGFB1,TP53,VEGF,YAP1
GO:BP	nucleoside diphosphate phosphorylation	GO:0006165	6.93044	101	72	9	21092	26.104	HIF1A,IFNG,IGF1,INS,INSR,MTOR,NUPR1,PPARA,STAT3
GO:BP	catabolic process	GO:0009056	6.9106	2587	72	31	21092	3.51035	APOE,CDKN2A,DDIT3,EGF,EGFR,FGF2,FOXO1,HGF,HIF1A,IFNG,IGF1,IL10,IL1B,IL4,IL6,INS,INSR,MTOR,NPM1,NRG1,NUPR1,PML,PPARA,PTEN,SIRT1,SMAD3,SMAD7,STAT3,TFEB,TP53,TSC1
GO:BP	regulation of protein stability	GO:0031647	6.89924	324	72	13	21092	11.7539	CDKN2A,IGF1,KRAS,NPM1,PML,PPARGC1A,PTEN,SIRT1,SMAD3,SMAD7,TERT,TP53,TSC1
GO:BP	hormone-mediated signaling pathway	GO:0009755	6.8992	197	72	11	21092	16.3573	AR,BRCA1,ESR1,ESRRA,MED1,PGR,PPARA,PPARG,SIRT1,TP63,YAP1
GO:BP	mammary gland lobule development	GO:0061377	6.89227	21	72	6	21092	83.6984	AR,EGF,ESR1,HIF1A,TNFSF11,VEGF
GO:BP	mammary gland alveolus development	GO:0060749	6.89227	21	72	6	21092	83.6984	AR,EGF,ESR1,HIF1A,TNFSF11,VEGF
GO:BP	positive regulation of glycolytic process	GO:0045821	6.89227	21	72	6	21092	83.6984	HIF1A,IFNG,IGF1,INS,INSR,MTOR
GO:BP	negative regulation of miRNA-mediated gene silencing	GO:0060965	6.89227	21	72	6	21092	83.6984	ESR1,IL6,PPARG,STAT3,TERT,TP53
GO:BP	osteoclast differentiation	GO:0030316	6.85296	103	72	9	21092	25.5971	CEBPB,CSF1,ESRRA,IFNG,IL4,MITF,MTOR,TGFB1,TNFSF11
GO:BP	nucleotide phosphorylation	GO:0046939	6.85296	103	72	9	21092	25.5971	HIF1A,IFNG,IGF1,INS,INSR,MTOR,NUPR1,PPARA,STAT3
GO:BP	leukocyte cell-cell adhesion	GO:0007159	6.85269	402	72	14	21092	10.202	CDKN2A,CEBPB,ERBB2,IFNG,IGF1,IL10,IL1B,IL4,IL6,PPARA,PTEN,SMAD7,TGFB1,TNFSF11
GO:BP	positive regulation of growth	GO:0045927	6.83413	260	72	12	21092	13.5205	CSF1,EGFR,ERBB2,FGF2,IGF1,INS,INSR,MTOR,NRG1,SMAD7,VEGF,YAP1
GO:BP	in utero embryonic development	GO:0001701	6.81013	405	72	14	21092	10.1265	AR,CEBPB,CSF2,EGFR,EPAS1,HIF1A,IGF1,IL10,MED1,SMAD3,TFEB,TP53,VEGF,YAP1
GO:BP	regulation of osteoclast differentiation	GO:0045670	6.7741	69	72	8	21092	33.9646	CEBPB,CSF1,ESRRA,IFNG,IL4,MITF,MTOR,TNFSF11
GO:BP	negative regulation of post-transcriptional gene silencing by RNA	GO:1900369	6.75513	22	72	6	21092	79.8939	ESR1,IL6,PPARG,STAT3,TERT,TP53
GO:BP	negative regulation of post-transcriptional gene silencing	GO:0060149	6.75513	22	72	6	21092	79.8939	ESR1,IL6,PPARG,STAT3,TERT,TP53
GO:BP	negative regulation of gene silencing by RNA	GO:0060967	6.75513	22	72	6	21092	79.8939	ESR1,IL6,PPARG,STAT3,TERT,TP53
GO:BP	purine nucleoside diphosphate metabolic process	GO:0009135	6.73971	106	72	9	21092	24.8726	HIF1A,IFNG,IGF1,INS,INSR,MTOR,NUPR1,PPARA,STAT3
GO:BP	purine ribonucleoside diphosphate metabolic process	GO:0009179	6.73971	106	72	9	21092	24.8726	HIF1A,IFNG,IGF1,INS,INSR,MTOR,NUPR1,PPARA,STAT3
GO:BP	regulation of epithelial cell differentiation	GO:0030856	6.73355	151	72	10	21092	19.4003	CEBPB,FGF2,IFNG,IKBKB,IL1B,KRAS,MED1,TP63,VEGF,YAP1
GO:BP	negative regulation of protein kinase activity	GO:0006469	6.71341	205	72	11	21092	15.719	AGT,APOE,CDKN1A,CDKN2A,IFNG,IL1B,NPM1,PPARG,PTEN,RB1,SIRT1
GO:BP	biological process involved in interspecies interaction between organisms	GO:0044419	6.70173	1675	72	25	21092	4.37231	APOE,BRD4,CEBPB,CHUK,CSF1,CSF2,EGFR,HIF1A,HRAS,IFNG,IKBKB,IL10,IL1B,IL4,IL6,INS,INSR,MED1,NFKBIA,PML,PPARG,SMAD3,SP1,TGFB1,TP53
GO:BP	neurogenesis	GO:0022008	6.67415	1680	72	25	21092	4.35929	AGT,APOE,CEBPB,CSF1,ERBB2,FGF2,HGF,HIF1A,HMG20A,IFNG,IL1B,IL6,KRAS,MED1,MTOR,NRG1,PPARG,PTEN,RB1,STAT3,TGFB1,TP53,TSC1,VEGF,YAP1
GO:BP	carbohydrate catabolic process	GO:0016052	6.64898	154	72	10	21092	19.0224	HIF1A,IFNG,IGF1,INS,INSR,MTOR,NUPR1,PPARA,STAT3,TP53
GO:BP	regulation of miRNA-mediated gene silencing	GO:0060964	6.64778	43	72	7	21092	47.6886	EGFR,ESR1,IL6,PPARG,STAT3,TERT,TP53
GO:BP	protein localization to organelle	GO:0033365	6.63766	1144	72	21	21092	5.37748	AGT,CDKN1A,CDKN2A,DDIT3,EGF,ESR1,HRAS,IFNG,INS,MED1,NFKBIA,NPM1,PML,RB1,SMAD3,STAT3,TERT,TGFB1,TP53,VEGF,YAP1
GO:BP	positive regulation of histone modification	GO:0031058	6.62985	109	72	9	21092	24.1881	BRCA1,BRD4,IL1B,PML,PPARGC1A,SIRT1,TGFB1,TP53,VEGF
GO:BP	pyruvate metabolic process	GO:0006090	6.62985	109	72	9	21092	24.1881	HIF1A,IFNG,IGF1,INS,INSR,MTOR,NUPR1,PPARA,STAT3
GO:BP	response to steroid hormone	GO:0048545	6.62457	341	72	13	21092	11.168	AR,BRCA1,ESR1,ESRRA,IL10,IL6,MED1,PGR,PPARA,SIRT1,TGFB1,TP63,YAP1
GO:BP	response to extracellular stimulus	GO:0009991	6.61141	504	72	15	21092	8.71858	APOE,CDKN1A,DDIT3,FOXO1,MED1,MTOR,PPARA,PPARG,PPARGC1A,PRL,SIRT1,TFEB,TGFB1,TP53,TSC1
GO:BP	positive regulation of NF-kappaB transcription factor activity	GO:0051092	6.59357	156	72	10	21092	18.7785	AGT,AR,CHUK,IKBKB,IL1B,INS,NPM1,STAT3,TGFB1,TNFSF11
GO:BP	connective tissue development	GO:0061448	6.57111	274	72	12	21092	12.8297	CSF1,ESRRA,FGF2,HIF1A,HRAS,PPARG,PPARGC1A,RB1,SIRT1,SMAD3,SMAD7,TGFB1
GO:BP	cellular response to steroid hormone stimulus	GO:0071383	6.55714	212	72	11	21092	15.1999	AR,BRCA1,ESR1,ESRRA,MED1,PGR,PPARA,SIRT1,TGFB1,TP63,YAP1
GO:BP	positive regulation of organelle organization	GO:0010638	6.5518	509	72	15	21092	8.63294	CSF2,EGF,HIF1A,HRAS,IGF1,IL1B,INS,INSR,MTOR,PML,PPARGC1A,RB1,SMAD3,TP53,TSC1
GO:BP	T cell proliferation	GO:0042098	6.53527	213	72	11	21092	15.1286	CDKN2A,CEBPB,ERBB2,IGF1,IL10,IL1B,IL4,IL6,PTEN,TGFB1,TP53
GO:BP	regulation of post-transcriptional gene silencing by RNA	GO:1900368	6.50144	45	72	7	21092	45.5691	EGFR,ESR1,IL6,PPARG,STAT3,TERT,TP53
GO:BP	cellular macromolecule metabolic process	GO:0044260	6.50051	3234	72	34	21092	3.07981	APOE,BRCA1,BRD4,CDKN1A,CDKN2A,DDIT3,EGF,EGFR,ERBB2,FGF2,HGF,HIF1A,IGF1,IL10,IL4,IL6,INS,INSR,MTOR,MYC,NFYA,NPM1,NRG1,PML,PPARG,PPARGC1A,PTEN,SIRT1,SMAD7,TCF7,TERT,TP53,TSC1,VEGF
GO:BP	epithelial cell development	GO:0002064	6.49186	215	72	11	21092	14.9879	AR,EPAS1,ESR1,HIF1A,IKBKB,IL1B,PGR,TGFB1,TP63,VEGF,YAP1
GO:BP	negative regulation of protein serine/threonine kinase activity	GO:0071901	6.48831	113	72	9	21092	23.3319	AGT,APOE,CDKN1A,CDKN2A,IL1B,PPARG,PTEN,RB1,SIRT1
GO:BP	positive regulation of protein kinase B signaling	GO:0051897	6.48831	113	72	9	21092	23.3319	EGF,EGFR,FGF2,INS,INSR,NRG1,OSM,TNFSF11,VEGF
GO:BP	regulation of neuron apoptotic process	GO:0043523	6.47032	216	72	11	21092	14.9185	APOE,CEBPB,DDIT3,HIF1A,HRAS,IL10,KRAS,NUPR1,PPARGC1A,TERT,TP53
GO:BP	ATP metabolic process	GO:0046034	6.44889	217	72	11	21092	14.8497	HIF1A,IFNG,IGF1,IL4,INS,INSR,MTOR,NUPR1,PPARA,PPARGC1A,STAT3
GO:BP	regulation of gene silencing by RNA	GO:0060966	6.43092	46	72	7	21092	44.5785	EGFR,ESR1,IL6,PPARG,STAT3,TERT,TP53
GO:BP	regulation of post-transcriptional gene silencing	GO:0060147	6.43092	46	72	7	21092	44.5785	EGFR,ESR1,IL6,PPARG,STAT3,TERT,TP53
GO:BP	DNA metabolic process	GO:0006259	6.42271	1051	72	20	21092	5.57459	BRCA1,CDKN1A,CDKN2A,EGF,EGFR,FGF2,HGF,IL10,IL4,IL6,MYC,NPM1,PML,PPARG,PPARGC1A,SIRT1,TCF7,TERT,TP53,VEGF
GO:BP	positive regulation of MAP kinase activity	GO:0043406	6.41955	115	72	9	21092	22.9261	EGF,EGFR,ERBB2,FGF2,HRAS,IL1B,INSR,TNFSF11,VEGF
GO:BP	regulation of secretion	GO:0051046	6.40675	615	72	16	21092	7.62132	AGT,APOE,EGF,FOXO1,HIF1A,IFNG,IGF1,IL1B,IL4,IL6,INS,NRG1,OSM,PPARG,PRL,TNFSF11
GO:BP	ribonucleoside diphosphate metabolic process	GO:0009185	6.38565	116	72	9	21092	22.7284	HIF1A,IFNG,IGF1,INS,INSR,MTOR,NUPR1,PPARA,STAT3
GO:BP	regulation of production of small RNA involved in gene silencing by RNA	GO:0070920	6.38323	25	72	6	21092	70.3067	EGFR,ESR1,IL6,STAT3,TERT,TP53
GO:BP	regulation of miRNA maturation	GO:1903798	6.38323	25	72	6	21092	70.3067	EGFR,ESR1,IL6,STAT3,TERT,TP53
GO:BP	positive regulation of transcription from RNA polymerase II promoter in response to stress	GO:0036003	6.38323	25	72	6	21092	70.3067	CEBPB,DDIT3,HIF1A,MAPK7,TP53,VEGF
GO:BP	negative regulation of oxidative stress-induced cell death	GO:1903202	6.36206	47	72	7	21092	43.63	HGF,HIF1A,IL10,INS,MAPK7,SIRT1,TSC1
GO:BP	regulation of acute inflammatory response	GO:0002673	6.36206	47	72	7	21092	43.63	IL1B,IL4,IL6,INS,OSM,PPARG,TNFSF11
GO:BP	regulation of lipid localization	GO:1905952	6.35336	165	72	10	21092	17.7542	AGT,APOE,EGF,IL1B,IL6,NFKBIA,PPARA,PPARG,SIRT1,TNFSF11
GO:BP	acute inflammatory response	GO:0002526	6.35206	117	72	9	21092	22.5342	CEBPB,IL1B,IL4,IL6,INS,NUPR1,OSM,PPARG,TNFSF11
GO:BP	secretion	GO:0046903	6.34077	943	72	19	21092	5.90238	AGT,APOE,CSF2,EGF,FOXO1,HIF1A,IFNG,IGF1,IL1B,IL4,IL6,INS,MED1,NRG1,OSM,PPARG,PRL,TNFSF11,VEGF
GO:BP	regulation of transcription from RNA polymerase II promoter in response to stress	GO:0043618	6.29477	48	72	7	21092	42.7211	CEBPB,DDIT3,EPAS1,HIF1A,MAPK7,TP53,VEGF
GO:BP	mammary gland morphogenesis	GO:0060443	6.29477	48	72	7	21092	42.7211	AR,CSF1,ESR1,MED1,PGR,PML,TGFB1
GO:BP	urogenital system development	GO:0001655	6.29055	363	72	13	21092	10.4911	AGT,AR,ESR1,FGF2,MYC,PTEN,SMAD3,SMAD7,TGFB1,TP63,TSC1,VEGF,YAP1
GO:BP	protein import into nucleus	GO:0006606	6.27641	168	72	10	21092	17.4372	AGT,CDKN1A,IFNG,MED1,NFKBIA,PML,SMAD3,STAT3,TGFB1,TP53
GO:BP	cellular carbohydrate metabolic process	GO:0044262	6.27069	291	72	12	21092	12.0802	FOXO1,IGF1,INS,INSR,MTOR,NUPR1,PPARA,PPARGC1A,PTEN,SIRT1,STAT3,TP53
GO:BP	transport	GO:0006810	6.26566	4755	72	41	21092	2.52591	AGT,APOE,CDKN1A,CDKN2A,CEBPB,CSF2,DDIT3,EGF,EGFR,ERBB2,FGF2,FOXO1,HIF1A,HRAS,IFNG,IGF1,IL1B,IL4,IL6,INS,INSR,MED1,MYC,NFKBIA,NPM1,NRG1,OSM,PML,PPARA,PPARG,PRL,PTEN,SIRT1,SMAD3,STAT3,TERT,TGFB1,TNFSF11,TP53,TSC1,VEGF
GO:BP	negative regulation of kinase activity	GO:0033673	6.21993	228	72	11	21092	14.1333	AGT,APOE,CDKN1A,CDKN2A,IFNG,IL1B,NPM1,PPARG,PTEN,RB1,SIRT1
GO:BP	behavior	GO:0007610	6.18399	637	72	16	21092	7.3581	AGT,APOE,CEBPB,CSF2,EGFR,HIF1A,INS,INSR,KRAS,MTOR,NRG1,PPARA,PTEN,STAT3,TP53,TSC1
GO:BP	negative regulation of defense response	GO:0031348	6.17959	230	72	11	21092	14.0104	APOE,HGF,IGF1,IL10,IL4,INS,MAPK7,PPARA,PPARG,RB1,SMAD3
GO:BP	import into nucleus	GO:0051170	6.17607	172	72	10	21092	17.0317	AGT,CDKN1A,IFNG,MED1,NFKBIA,PML,SMAD3,STAT3,TGFB1,TP53
GO:BP	regulation of monooxygenase activity	GO:0032768	6.16467	50	72	7	21092	41.0122	APOE,EGFR,HIF1A,IFNG,IL1B,INS,TERT
GO:BP	negative regulation of DNA-binding transcription factor activity	GO:0043433	6.15138	173	72	10	21092	16.9332	CDKN2A,CHUK,DDIT3,ESR1,IL10,NFKBIA,NUPR1,RB1,SIRT1,SMAD7
GO:BP	cellular response to peptide hormone stimulus	GO:0071375	6.13586	299	72	12	21092	11.757	AGT,ESRRA,FOXO1,IL1B,INS,INSR,PPARG,RB1,SIRT1,SP1,STAT3,TGFB1
GO:BP	positive regulation of DNA metabolic process	GO:0051054	6.11928	300	72	12	21092	11.7178	BRCA1,EGF,EGFR,FGF2,HGF,IL4,IL6,MYC,PML,PPARGC1A,SIRT1,VEGF
GO:BP	embryonic organ development	GO:0048568	6.11084	458	72	14	21092	8.95463	CEBPB,CSF2,EGFR,EPAS1,HIF1A,IL10,MED1,SMAD3,TEAD2,TFEB,TGFB1,TP53,VEGF,YAP1
GO:BP	cell cycle process	GO:0022402	6.08728	1226	72	21	21092	5.01781	BRCA1,BRD4,CDKN1A,CDKN2A,EGF,EGFR,IGF1,IL1B,INS,INSR,MED1,MYC,NPM1,PML,PTEN,RB1,SIRT1,TERT,TGFB1,TP53,TP63
GO:BP	fat cell differentiation	GO:0045444	6.08037	235	72	11	21092	13.7123	CEBPB,DDIT3,FOXO1,IL6,INS,MED1,PPARG,PPARGC1A,SIRT1,SMAD3,YAP1
GO:BP	signal transduction by p53 class mediator	GO:0072331	6.07822	176	72	10	21092	16.6446	CDKN1A,CDKN2A,MTOR,MYC,NPM1,NUPR1,PML,SIRT1,TP53,TP63
GO:BP	positive regulation of cell development	GO:0010720	6.03729	305	72	12	21092	11.5257	FGF2,HIF1A,IFNG,IL1B,IL6,KRAS,MTOR,PPARG,SMAD7,TGFB1,TNFSF11,VEGF
GO:BP	lymphocyte proliferation	GO:0046651	6.03729	305	72	12	21092	11.5257	CDKN1A,CDKN2A,CEBPB,ERBB2,IGF1,IL10,IL1B,IL4,IL6,PTEN,TGFB1,TP53
GO:BP	regulation of lymphocyte proliferation	GO:0050670	6.02193	238	72	11	21092	13.5394	CDKN1A,CDKN2A,CEBPB,ERBB2,IGF1,IL10,IL1B,IL4,IL6,PTEN,TGFB1
GO:BP	cellular catabolic process	GO:0044248	6.00786	2121	72	27	21092	3.72914	APOE,CDKN2A,DDIT3,EGF,FOXO1,HGF,HIF1A,IFNG,IGF1,IL10,IL1B,IL4,IL6,INS,INSR,MTOR,NPM1,NUPR1,PML,PPARA,PTEN,SIRT1,SMAD7,STAT3,TFEB,TP53,TSC1
GO:BP	peptidyl-serine phosphorylation	GO:0018105	6.0049	307	72	12	21092	11.4506	CHUK,EGFR,HGF,IFNG,IKBKB,IL6,MAPK7,MTOR,OSM,PTEN,SMAD7,VEGF
GO:BP	stress-activated MAPK cascade	GO:0051403	6.00262	239	72	11	21092	13.4828	AGT,EGFR,FOXO1,HGF,HRAS,IKBKB,IL1B,MYC,SMAD3,TNFSF11,VEGF
GO:BP	positive regulation of cellular carbohydrate metabolic process	GO:0010676	5.97976	53	72	7	21092	38.6908	FOXO1,IGF1,INS,INSR,PPARA,PPARGC1A,SIRT1
GO:BP	negative regulation of smooth muscle cell proliferation	GO:0048662	5.97976	53	72	7	21092	38.6908	APOE,CDKN1A,IFNG,IL10,PPARG,PPARGC1A,PTEN
GO:BP	organic substance catabolic process	GO:1901575	5.97587	2128	72	27	21092	3.71687	APOE,CDKN2A,DDIT3,EGF,EGFR,FGF2,FOXO1,HIF1A,IFNG,IGF1,IL10,IL1B,IL6,INS,INSR,MTOR,NPM1,NRG1,NUPR1,PML,PPARA,PTEN,SIRT1,SMAD3,SMAD7,STAT3,TP53
GO:BP	purine ribonucleoside triphosphate metabolic process	GO:0009205	5.94523	242	72	11	21092	13.3157	HIF1A,IFNG,IGF1,IL4,INS,INSR,MTOR,NUPR1,PPARA,PPARGC1A,STAT3
GO:BP	positive regulation of apoptotic signaling pathway	GO:2001235	5.94146	130	72	9	21092	20.2808	AGT,DDIT3,MYC,NUPR1,PML,PTEN,SIRT1,TP53,TP63
GO:BP	negative regulation of response to external stimulus	GO:0032102	5.93693	388	72	13	21092	9.81515	APOE,FGF2,HGF,IGF1,IL10,IL4,INS,MAPK7,PPARA,PPARG,PTEN,RB1,SMAD3
GO:BP	regulation of T cell proliferation	GO:0042129	5.93583	182	72	10	21092	16.0958	CDKN2A,CEBPB,ERBB2,IGF1,IL10,IL1B,IL4,IL6,PTEN,TGFB1
GO:BP	regulation of lymphocyte activation	GO:0051249	5.92564	565	72	15	21092	7.77729	CDKN1A,CDKN2A,CEBPB,ERBB2,IFNG,IGF1,IL10,IL1B,IL4,IL6,PTEN,SMAD7,TCF7,TGFB1,TNFSF11
GO:BP	mitotic cell cycle process	GO:1903047	5.92483	769	72	17	21092	6.47602	BRCA1,BRD4,CDKN1A,CDKN2A,EGF,EGFR,IGF1,IL1B,INS,INSR,MYC,PML,PTEN,RB1,TERT,TGFB1,TP53
GO:BP	regulation of DNA-templated transcription in response to stress	GO:0043620	5.92064	54	72	7	21092	37.9743	CEBPB,DDIT3,EPAS1,HIF1A,MAPK7,TP53,VEGF
GO:BP	regulation of histone modification	GO:0031056	5.91259	183	72	10	21092	16.0079	BRCA1,BRD4,IL1B,NFYA,PML,PPARGC1A,SIRT1,TGFB1,TP53,VEGF
GO:BP	embryonic placenta development	GO:0001892	5.87091	89	72	8	21092	26.3321	CEBPB,CSF2,EGFR,EPAS1,HIF1A,IL10,MED1,TFEB
GO:BP	stress-activated protein kinase signaling cascade	GO:0031098	5.8699	246	72	11	21092	13.0991	AGT,EGFR,FOXO1,HGF,HRAS,IKBKB,IL1B,MYC,SMAD3,TNFSF11,VEGF
GO:BP	miRNA processing	GO:0035196	5.86269	55	72	7	21092	37.2838	EGFR,ESR1,IL6,SMAD3,STAT3,TERT,TP53
GO:BP	stem cell differentiation	GO:0048863	5.85128	247	72	11	21092	13.0461	ESR1,FGF2,HIF1A,MED1,NRG1,OSM,STAT3,TEAD2,TP53,TP63,YAP1
GO:BP	purine nucleoside triphosphate metabolic process	GO:0009144	5.85128	247	72	11	21092	13.0461	HIF1A,IFNG,IGF1,IL4,INS,INSR,MTOR,NUPR1,PPARA,PPARGC1A,STAT3
GO:BP	positive regulation of protein localization to nucleus	GO:1900182	5.83165	90	72	8	21092	26.0395	CDKN2A,IFNG,INS,NPM1,SMAD3,TERT,TGFB1,YAP1
GO:BP	regulation of fat cell differentiation	GO:0045598	5.82394	134	72	9	21092	19.6754	CEBPB,DDIT3,FOXO1,IL6,INS,PPARG,SIRT1,SMAD3,YAP1
GO:BP	cellular component organization	GO:0016043	5.81564	8002	72	53	21092	1.94027	AGT,APOE,AR,BRCA1,BRD4,CDKN1A,CDKN2A,CSF2,EGF,EGFR,EPAS1,ERBB2,ESR1,HGF,HIF1A,HMG20A,HRAS,IFNG,IGF1,IKBKB,IL10,IL1B,IL4,IL6,INS,INSR,KDM3B,KRAS,MED1,MITF,MTOR,MYC,NPM1,NRG1,NUPR1,PML,PPARA,PPARG,PPARGC1A,PTEN,RB1,SIRT1,SMAD3,SMAD7,TEAD2,TERT,TFEB,TGFB1,TP53,TP63,TSC1,VEGF,YAP1
GO:BP	ribonucleoside triphosphate metabolic process	GO:0009199	5.81427	249	72	11	21092	12.9413	HIF1A,IFNG,IGF1,IL4,INS,INSR,MTOR,NUPR1,PPARA,PPARGC1A,STAT3
GO:BP	organic substance transport	GO:0071702	5.81171	2678	72	30	21092	3.28168	AGT,APOE,CDKN1A,CDKN2A,CSF2,EGF,ERBB2,FOXO1,HIF1A,HRAS,IFNG,IGF1,IL1B,IL6,INS,INSR,MED1,NFKBIA,NPM1,PML,PPARA,PPARG,SIRT1,SMAD3,STAT3,TERT,TGFB1,TNFSF11,TP53,TSC1
GO:BP	establishment of localization	GO:0051234	5.80717	4913	72	41	21092	2.44468	AGT,APOE,CDKN1A,CDKN2A,CEBPB,CSF2,DDIT3,EGF,EGFR,ERBB2,FGF2,FOXO1,HIF1A,HRAS,IFNG,IGF1,IL1B,IL4,IL6,INS,INSR,MED1,MYC,NFKBIA,NPM1,NRG1,OSM,PML,PPARA,PPARG,PRL,PTEN,SIRT1,SMAD3,STAT3,TERT,TGFB1,TNFSF11,TP53,TSC1,VEGF
GO:BP	nervous system development	GO:0007399	5.80396	2504	72	29	21092	3.39273	AGT,APOE,CEBPB,CSF1,EGF,EGFR,ERBB2,FGF2,HGF,HIF1A,HMG20A,IFNG,IL1B,IL6,KRAS,MED1,MTOR,NRG1,PPARG,PTEN,RB1,STAT3,TEAD2,TGFB1,TP53,TP63,TSC1,VEGF,YAP1
GO:BP	nucleoside diphosphate metabolic process	GO:0009132	5.79515	135	72	9	21092	19.5296	HIF1A,IFNG,IGF1,INS,INSR,MTOR,NUPR1,PPARA,STAT3
GO:BP	response to biotic stimulus	GO:0009607	5.77511	1554	72	23	21092	4.33573	APOE,CEBPB,CHUK,CSF1,CSF2,DDIT3,HIF1A,HRAS,IFNG,IKBKB,IL10,IL1B,IL4,IL6,INS,MED1,NFKBIA,PML,PPARG,SMAD3,TGFB1,TP53,YAP1
GO:BP	positive regulation of monooxygenase activity	GO:0032770	5.7714	31	72	6	21092	56.6989	APOE,HIF1A,IFNG,IL1B,INS,TERT
GO:BP	positive regulation of protein deacetylation	GO:0090312	5.7714	31	72	6	21092	56.6989	IFNG,PML,SIRT1,TGFB1,TP53,VEGF
GO:BP	regulation of macrophage derived foam cell differentiation	GO:0010743	5.7714	31	72	6	21092	56.6989	AGT,CSF1,CSF2,NFKBIA,PPARA,PPARG
GO:BP	cell death in response to oxidative stress	GO:0036473	5.75453	92	72	8	21092	25.4734	HGF,HIF1A,IL10,INS,MAPK7,PML,SIRT1,TSC1
GO:BP	regulation of lipid transport	GO:0032368	5.73825	137	72	9	21092	19.2445	AGT,APOE,EGF,IL1B,NFKBIA,PPARA,PPARG,SIRT1,TNFSF11
GO:BP	negative regulation of leukocyte cell-cell adhesion	GO:1903038	5.71013	138	72	9	21092	19.1051	CDKN2A,CEBPB,ERBB2,IL10,IL4,PPARA,PTEN,SMAD7,TGFB1
GO:BP	cellular response to transforming growth factor beta stimulus	GO:0071560	5.70516	255	72	11	21092	12.6368	IL4,MAPK7,PML,PPARA,PPARG,SIRT1,SMAD3,SMAD7,STAT3,TGFB1,TP53
GO:BP	small regulatory ncRNA processing	GO:0070918	5.69546	58	72	7	21092	35.3554	EGFR,ESR1,IL6,SMAD3,STAT3,TERT,TP53
GO:BP	negative regulation of epithelial cell proliferation	GO:0050680	5.65454	140	72	9	21092	18.8321	APOE,AR,MED1,NUPR1,PPARG,PRL,PTEN,RB1,TGFB1
GO:BP	peptidyl-serine modification	GO:0018209	5.64822	330	72	12	21092	10.6525	CHUK,EGFR,HGF,IFNG,IKBKB,IL6,MAPK7,MTOR,OSM,PTEN,SMAD7,VEGF
GO:BP	negative regulation of miRNA maturation	GO:1903799	5.6453	15	72	5	21092	97.6481	ESR1,IL6,STAT3,TERT,TP53
GO:BP	positive regulation of oxidoreductase activity	GO:0051353	5.64178	59	72	7	21092	34.7561	AGT,APOE,HIF1A,IFNG,IL1B,INS,TERT
GO:BP	cell cycle G1/S phase transition	GO:0044843	5.63396	259	72	11	21092	12.4417	BRD4,CDKN1A,CDKN2A,EGFR,MYC,PML,PTEN,RB1,TERT,TP53,TP63
GO:BP	carbohydrate metabolic process	GO:0005975	5.62815	594	72	15	21092	7.39759	EGF,FOXO1,HIF1A,IFNG,IGF1,INS,INSR,MTOR,NUPR1,PPARA,PPARGC1A,PTEN,SIRT1,STAT3,TP53
GO:BP	regulation of protein transport	GO:0051223	5.60643	501	72	14	21092	8.18607	APOE,CDKN2A,ERBB2,FOXO1,HIF1A,HRAS,IFNG,IGF1,IL1B,IL6,INS,PPARG,SMAD3,TGFB1
GO:BP	response to transforming growth factor beta	GO:0071559	5.59881	261	72	11	21092	12.3463	IL4,MAPK7,PML,PPARA,PPARG,SIRT1,SMAD3,SMAD7,STAT3,TGFB1,TP53
GO:BP	maintenance of location	GO:0051235	5.58898	334	72	12	21092	10.525	APOE,DDIT3,FGF2,IL10,IL1B,IL6,NFKBIA,PML,PPARA,PPARG,SIRT1,TGFB1
GO:BP	negative regulation of cellular component organization	GO:0051129	5.58237	701	72	16	21092	6.68632	APOE,AR,BRCA1,HGF,IGF1,IKBKB,IL1B,NPM1,NUPR1,PML,PPARG,PTEN,TP53,TSC1,VEGF,YAP1
GO:BP	response to ionizing radiation	GO:0010212	5.57275	143	72	9	21092	18.4371	BRCA1,CDKN1A,HRAS,MYC,PML,SIRT1,TGFB1,TP53,YAP1
GO:BP	regulation of carbohydrate biosynthetic process	GO:0043255	5.56933	97	72	8	21092	24.1604	EGF,FOXO1,IGF1,INS,INSR,PPARA,PPARGC1A,SIRT1
GO:BP	positive regulation of endothelial cell proliferation	GO:0001938	5.56933	97	72	8	21092	24.1604	EGF,FGF2,HIF1A,IL10,SIRT1,SP1,STAT3,VEGF
GO:BP	establishment of protein localization	GO:0045184	5.55047	1900	72	25	21092	3.85453	AGT,APOE,CDKN1A,CDKN2A,DDIT3,EGFR,ERBB2,FOXO1,HIF1A,HRAS,IFNG,IGF1,IL1B,IL6,INS,MED1,NFKBIA,NPM1,PML,PPARG,SMAD3,STAT3,TERT,TGFB1,TP53
GO:BP	digestive system development	GO:0055123	5.54589	144	72	9	21092	18.309	EGFR,HIF1A,INSR,NKX2-3,RB1,SMAD3,TGFB1,TP63,YAP1
GO:BP	DNA biosynthetic process	GO:0071897	5.53725	200	72	10	21092	14.6472	CDKN1A,FGF2,HGF,MYC,PML,PPARG,SIRT1,TERT,TP53,VEGF
GO:BP	monocarboxylic acid metabolic process	GO:0032787	5.52935	604	72	15	21092	7.27511	BRCA1,HIF1A,IFNG,IGF1,IL1B,INS,INSR,MTOR,NUPR1,PPARA,PPARG,PPARGC1A,SIRT1,STAT3,TP53
GO:BP	positive regulation of inflammatory response	GO:0050729	5.51923	145	72	9	21092	18.1828	AGT,CEBPB,IFNG,IL1B,IL6,NFKBIA,NUPR1,OSM,TNFSF11
GO:BP	cellular response to insulin stimulus	GO:0032869	5.51626	201	72	10	21092	14.5744	AGT,ESRRA,FOXO1,IL1B,INS,INSR,PPARG,RB1,SIRT1,SP1
GO:BP	nucleoside triphosphate metabolic process	GO:0009141	5.51219	266	72	11	21092	12.1142	HIF1A,IFNG,IGF1,IL4,INS,INSR,MTOR,NUPR1,PPARA,PPARGC1A,STAT3
GO:BP	regulation of oxidoreductase activity	GO:0051341	5.4981	99	72	8	21092	23.6723	AGT,APOE,EGFR,HIF1A,IFNG,IL1B,INS,TERT
GO:BP	negative regulation of small molecule metabolic process	GO:0062014	5.4981	99	72	8	21092	23.6723	APOE,BRCA1,INS,NUPR1,PPARA,SIRT1,STAT3,TP53
GO:BP	activation of protein kinase activity	GO:0032147	5.49277	146	72	9	21092	18.0582	AGT,EGF,IGF1,IL4,INS,INSR,MTOR,NRG1,VEGF
GO:BP	regulation of cell activation	GO:0050865	5.48527	712	72	16	21092	6.58302	APOE,CDKN1A,CDKN2A,CEBPB,ERBB2,IFNG,IGF1,IL10,IL1B,IL4,IL6,PTEN,SMAD7,TCF7,TGFB1,TNFSF11
GO:BP	positive regulation of myeloid cell differentiation	GO:0045639	5.46307	100	72	8	21092	23.4356	CSF1,HIF1A,IFNG,MED1,RB1,STAT3,TGFB1,TNFSF11
GO:BP	response to starvation	GO:0042594	5.45394	204	72	10	21092	14.36	CDKN1A,DDIT3,FOXO1,MTOR,PPARA,PPARG,PPARGC1A,SIRT1,TFEB,TP53
GO:BP	lymphocyte activation involved in immune response	GO:0002285	5.45394	204	72	10	21092	14.36	IFNG,IL10,IL4,IL6,MTOR,NKX2-3,SMAD7,STAT3,TP53,TSC1
GO:BP	positive regulation of epithelial cell migration	GO:0010634	5.44043	148	72	9	21092	17.8142	AGT,EGF,FGF2,HIF1A,IFNG,MTOR,SIRT1,SP1,VEGF
GO:BP	cell-cell adhesion	GO:0098609	5.43132	946	72	18	21092	5.574	CDKN2A,CEBPB,EGFR,ERBB2,IFNG,IGF1,IL10,IL1B,IL4,IL6,MAPK7,NRG1,PPARA,PTEN,SMAD7,TGFB1,TNFSF11,VEGF
GO:BP	regulation of gliogenesis	GO:0014013	5.4284	101	72	8	21092	23.2035	IL1B,IL6,KRAS,MTOR,PPARG,RB1,TGFB1,TP53
GO:BP	regulation of cell cycle phase transition	GO:1901987	5.39599	430	72	13	21092	8.85646	BRCA1,BRD4,CDKN1A,CDKN2A,EGFR,NPM1,PML,PTEN,RB1,TERT,TGFB1,TP53,TP63
GO:BP	placenta development	GO:0001890	5.38884	150	72	9	21092	17.5767	CEBPB,CSF2,EGFR,EPAS1,HIF1A,IL10,MED1,PPARG,TFEB
GO:BP	cellular component organization or biogenesis	GO:0071840	5.36586	8203	72	53	21092	1.89273	AGT,APOE,AR,BRCA1,BRD4,CDKN1A,CDKN2A,CSF2,EGF,EGFR,EPAS1,ERBB2,ESR1,HGF,HIF1A,HMG20A,HRAS,IFNG,IGF1,IKBKB,IL10,IL1B,IL4,IL6,INS,INSR,KDM3B,KRAS,MED1,MITF,MTOR,MYC,NPM1,NRG1,NUPR1,PML,PPARA,PPARG,PPARGC1A,PTEN,RB1,SIRT1,SMAD3,SMAD7,TEAD2,TERT,TFEB,TGFB1,TP53,TP63,TSC1,VEGF,YAP1
GO:BP	regulation of glucose metabolic process	GO:0010906	5.36016	103	72	8	21092	22.753	FOXO1,IGF1,INS,INSR,PPARA,PPARGC1A,SIRT1,TP53
GO:BP	foam cell differentiation	GO:0090077	5.35473	36	72	6	21092	48.8241	AGT,CSF1,CSF2,NFKBIA,PPARA,PPARG
GO:BP	monocyte differentiation	GO:0030224	5.35473	36	72	6	21092	48.8241	CSF1,CSF2,MED1,MYC,PPARG,VEGF
GO:BP	macrophage derived foam cell differentiation	GO:0010742	5.35473	36	72	6	21092	48.8241	AGT,CSF1,CSF2,NFKBIA,PPARA,PPARG
GO:BP	positive regulation of lipid metabolic process	GO:0045834	5.33799	152	72	9	21092	17.3454	APOE,FGF2,IFNG,IL1B,INS,MTOR,PPARA,PPARG,PPARGC1A
GO:BP	regulation of establishment of protein localization	GO:0070201	5.33491	526	72	14	21092	7.797	APOE,CDKN2A,ERBB2,FOXO1,HIF1A,HRAS,IFNG,IGF1,IL1B,IL6,INS,PPARG,SMAD3,TGFB1
GO:BP	positive regulation of morphogenesis of an epithelium	GO:1905332	5.27906	37	72	6	21092	47.5045	AGT,AR,EGF,FGF2,TGFB1,VEGF
GO:BP	regulation of nitric-oxide synthase activity	GO:0050999	5.27906	37	72	6	21092	47.5045	APOE,EGFR,HIF1A,IL1B,INS,TERT
GO:BP	protein stabilization	GO:0050821	5.27278	213	72	10	21092	13.7533	CDKN2A,IGF1,NPM1,PML,PPARGC1A,PTEN,SMAD3,SMAD7,TP53,TSC1
GO:BP	negative regulation of cytokine production	GO:0001818	5.26261	281	72	11	21092	11.4676	DDIT3,HGF,IFNG,IGF1,IL10,IL4,IL6,PML,PPARA,SMAD7,TGFB1
GO:BP	epithelial to mesenchymal transition	GO:0001837	5.23841	156	72	9	21092	16.9006	HGF,HIF1A,IL1B,IL6,MTOR,PTEN,SMAD3,SMAD7,TGFB1
GO:BP	regulation of receptor signaling pathway via STAT	GO:1904892	5.22785	107	72	8	21092	21.9024	AGT,EGF,IFNG,IL10,IL4,IL6,PPARG,PRL
GO:BP	cell fate commitment	GO:0045165	5.21444	284	72	11	21092	11.3464	AR,EPAS1,FGF2,IL6,MITF,MTOR,NRG1,PML,PPARG,STAT3,TP53
GO:BP	positive regulation of osteoblast differentiation	GO:0045669	5.19876	68	72	7	21092	30.156	CEBPB,FGF2,HGF,IGF1,IL6,TP63,YAP1
GO:BP	animal organ regeneration	GO:0031100	5.19876	68	72	7	21092	30.156	CEBPB,HGF,IL10,IL6,MED1,PPARG,TGFB1
GO:BP	endothelial cell migration	GO:0043542	5.17568	218	72	10	21092	13.4378	AGT,APOE,EGF,FGF2,HIF1A,PPARG,PTEN,SIRT1,SP1,VEGF
GO:BP	cell adhesion	GO:0007155	5.17433	1521	72	22	21092	4.2372	CDKN2A,CEBPB,CSF1,EGFR,ERBB2,IFNG,IGF1,IL10,IL1B,IL4,IL6,MAPK7,NRG1,PML,PPARA,PTEN,SMAD3,SMAD7,TGFB1,TNFSF11,TSC1,VEGF
GO:BP	negative regulation of cell adhesion	GO:0007162	5.16683	287	72	11	21092	11.2278	CDKN2A,CEBPB,ERBB2,IL10,IL4,MAPK7,PPARA,PTEN,SMAD7,TGFB1,VEGF
GO:BP	organ growth	GO:0035265	5.16551	159	72	9	21092	16.5818	AGT,AR,ESR1,FGF2,IGF1,NRG1,PPARA,PTEN,YAP1
GO:BP	macromolecule catabolic process	GO:0009057	5.16271	1380	72	21	21092	4.45785	APOE,CDKN2A,DDIT3,EGF,EGFR,FGF2,FOXO1,IFNG,IL10,IL1B,IL6,INS,MTOR,NPM1,NRG1,NUPR1,PML,PTEN,SIRT1,SMAD3,SMAD7
GO:BP	response to radiation	GO:0009314	5.14708	451	72	13	21092	8.44407	BRCA1,CDKN1A,EGFR,HIF1A,HRAS,KRAS,MYC,NPM1,PML,SIRT1,TGFB1,TP53,YAP1
GO:BP	mammary gland branching involved in pregnancy	GO:0060745	5.07911	7	72	4	21092	167.397	AR,ESR1,MED1,PGR
GO:BP	positive regulation of defense response	GO:0031349	5.0732	293	72	11	21092	10.9979	AGT,CEBPB,IFNG,IKBKB,IL1B,IL6,MED1,NFKBIA,NUPR1,OSM,TNFSF11
GO:BP	cellular response to nutrient levels	GO:0031669	5.0623	224	72	10	21092	13.0779	CDKN1A,FOXO1,MED1,MTOR,PPARA,PPARG,SIRT1,TFEB,TP53,TSC1
GO:BP	cell cycle phase transition	GO:0044770	5.0575	553	72	14	21092	7.41632	BRCA1,BRD4,CDKN1A,CDKN2A,EGFR,MYC,NPM1,PML,PTEN,RB1,TERT,TGFB1,TP53,TP63
GO:BP	autophagy	GO:0006914	5.03756	555	72	14	21092	7.38959	DDIT3,FOXO1,HGF,HIF1A,IFNG,IL10,IL4,MTOR,NUPR1,SIRT1,STAT3,TFEB,TP53,TSC1
GO:BP	process utilizing autophagic mechanism	GO:0061919	5.03756	555	72	14	21092	7.38959	DDIT3,FOXO1,HGF,HIF1A,IFNG,IL10,IL4,MTOR,NUPR1,SIRT1,STAT3,TFEB,TP53,TSC1
GO:BP	regulation of leukocyte activation	GO:0002694	5.0349	657	72	15	21092	6.68823	CDKN1A,CDKN2A,CEBPB,ERBB2,IFNG,IGF1,IL10,IL1B,IL4,IL6,PTEN,SMAD7,TCF7,TGFB1,TNFSF11
GO:BP	homeostasis of number of cells	GO:0048872	5.02718	296	72	11	21092	10.8864	CSF1,EPAS1,HIF1A,IL6,KRAS,MED1,NKX2-3,RB1,STAT3,TGFB1,VEGF
GO:BP	cardiac muscle tissue growth	GO:0055017	5.02174	72	72	7	21092	28.4807	AGT,FGF2,IGF1,NRG1,PPARA,PTEN,YAP1
GO:BP	regulation of oxidative stress-induced cell death	GO:1903201	5.02174	72	72	7	21092	28.4807	HGF,HIF1A,IL10,INS,MAPK7,SIRT1,TSC1
GO:BP	muscle cell differentiation	GO:0042692	4.99743	377	72	12	21092	9.32449	AGT,IGF1,IL4,KRAS,MTOR,NRG1,PPARA,RB1,SIRT1,TGFB1,TSC1,VEGF
GO:BP	osteoblast differentiation	GO:0001649	4.98852	228	72	10	21092	12.8484	CEBPB,ESRRA,FGF2,HGF,IGF1,IL6,PPARG,SMAD3,TP63,YAP1
GO:BP	regulation of ERK1 and ERK2 cascade	GO:0070372	4.98166	299	72	11	21092	10.7772	APOE,EGFR,ERBB2,FGF2,HRAS,IGF1,IL1B,NRG1,PTEN,TNFSF11,VEGF
GO:BP	positive regulation of cell growth	GO:0030307	4.97814	167	72	9	21092	15.7874	EGFR,ERBB2,IGF1,INS,MTOR,NRG1,SMAD7,VEGF,YAP1
GO:BP	regulation of endothelial cell migration	GO:0010594	4.97814	167	72	9	21092	15.7874	AGT,APOE,EGF,FGF2,HIF1A,PPARG,SIRT1,SP1,VEGF
GO:BP	positive regulation of neurogenesis	GO:0050769	4.9703	229	72	10	21092	12.7923	FGF2,HIF1A,IFNG,IL1B,IL6,KRAS,MTOR,PPARG,TGFB1,VEGF
GO:BP	G1/S transition of mitotic cell cycle	GO:0000082	4.9703	229	72	10	21092	12.7923	BRD4,CDKN1A,CDKN2A,EGFR,MYC,PML,PTEN,RB1,TERT,TP53
GO:BP	tissue remodeling	GO:0048771	4.9554	168	72	9	21092	15.6935	AGT,EPAS1,HIF1A,IL6,MITF,PML,PPARG,TNFSF11,TP53
GO:BP	T cell activation involved in immune response	GO:0002286	4.94859	116	72	8	21092	20.2031	IFNG,IL4,IL6,MTOR,SMAD7,STAT3,TP53,TSC1
GO:BP	intracellular steroid hormone receptor signaling pathway	GO:0030518	4.91901	117	72	8	21092	20.0304	AR,BRCA1,ESR1,MED1,PGR,SIRT1,TP63,YAP1
GO:BP	negative regulation of cell cycle	GO:0045786	4.90821	384	72	12	21092	9.15451	BRCA1,BRD4,CDKN1A,CDKN2A,IL10,NPM1,NUPR1,PML,PTEN,RB1,SIRT1,TP53
GO:BP	regulation of immune response	GO:0050776	4.90397	899	72	17	21092	5.53955	APOE,ESR1,HRAS,IFNG,IKBKB,IL10,IL1B,IL4,IL6,INS,MED1,NFKBIA,PPARG,SIRT1,SMAD3,SMAD7,TGFB1
GO:BP	protein catabolic process	GO:0030163	4.89855	1023	72	18	21092	5.15445	APOE,CDKN2A,DDIT3,EGF,EGFR,FOXO1,IFNG,IL10,IL1B,INS,MTOR,NRG1,NUPR1,PML,PTEN,SIRT1,SMAD3,SMAD7
GO:BP	cellular response to ionizing radiation	GO:0071479	4.89577	75	72	7	21092	27.3415	BRCA1,CDKN1A,HRAS,SIRT1,TGFB1,TP53,YAP1
GO:BP	regulation of cellular response to growth factor stimulus	GO:0090287	4.81894	310	72	11	21092	10.3948	AGT,FGF2,HIF1A,IL1B,IL4,PPARA,PPARG,SIRT1,SMAD3,SMAD7,TP53
GO:BP	mesenchymal cell differentiation	GO:0048762	4.81008	238	72	10	21092	12.3086	HGF,HIF1A,IL1B,IL6,MTOR,NRG1,PTEN,SMAD3,SMAD7,TGFB1
GO:BP	regulation of DNA binding	GO:0051101	4.80332	121	72	8	21092	19.3682	DDIT3,EGF,IFNG,IGF1,NFKBIA,PPARG,RB1,TGFB1
GO:BP	regulation of hormone secretion	GO:0046883	4.77537	240	72	10	21092	12.206	AGT,FOXO1,HIF1A,IFNG,IL1B,IL6,INS,OSM,PPARG,TNFSF11
GO:BP	T cell differentiation involved in immune response	GO:0002292	4.7751	78	72	7	21092	26.2899	IFNG,IL4,IL6,MTOR,SMAD7,STAT3,TSC1
GO:BP	regulation of peptidyl-lysine acetylation	GO:2000756	4.73597	79	72	7	21092	25.9571	BRCA1,IL1B,NFYA,PML,PPARGC1A,SIRT1,TGFB1
GO:BP	female sex differentiation	GO:0046660	4.71922	124	72	8	21092	18.8996	CEBPB,ESR1,INSR,NUPR1,PGR,SIRT1,TP63,VEGF
GO:BP	regulation of DNA biosynthetic process	GO:2000278	4.71922	124	72	8	21092	18.8996	CDKN1A,FGF2,HGF,MYC,PML,PPARG,TP53,VEGF
GO:BP	negative regulation of cellular catabolic process	GO:0031330	4.68995	245	72	10	21092	11.9569	CDKN2A,HGF,IL10,INS,MTOR,NUPR1,PML,STAT3,TP53,TSC1
GO:BP	positive regulation of mitotic nuclear division	GO:0045840	4.68434	46	72	6	21092	38.2101	EGF,IGF1,IL1B,INS,INSR,RB1
GO:BP	heart growth	GO:0060419	4.6593	81	72	7	21092	25.3162	AGT,FGF2,IGF1,NRG1,PPARA,PTEN,YAP1
GO:BP	negative regulation of T cell activation	GO:0050868	4.63727	127	72	8	21092	18.4532	CDKN2A,CEBPB,ERBB2,IL10,IL4,PTEN,SMAD7,TGFB1
GO:BP	female pregnancy	GO:0007565	4.63082	183	72	9	21092	14.4071	AGT,AR,ESR1,IL1B,MED1,PGR,PRL,TGFB1,VEGF
GO:BP	proteolysis	GO:0006508	4.63068	1783	72	23	21092	3.77887	AGT,APOE,BRCA1,CDKN2A,DDIT3,EGF,HGF,IFNG,IL10,IL1B,INS,MYC,NUPR1,PML,PPARG,PTEN,SIRT1,SMAD3,SMAD7,STAT3,TP53,TP63,VEGF
GO:BP	central nervous system development	GO:0007417	4.62752	1065	72	18	21092	4.95117	EGF,EGFR,ERBB2,FGF2,HIF1A,IFNG,IL1B,IL6,KRAS,MED1,MTOR,NRG1,PPARG,PTEN,STAT3,TGFB1,TP53,TSC1
GO:BP	intrinsic apoptotic signaling pathway in response to DNA damage by p53 class mediator	GO:0042771	4.62619	47	72	6	21092	37.3972	CDKN1A,NUPR1,PML,SIRT1,TP53,TP63
GO:BP	intrinsic apoptotic signaling pathway by p53 class mediator	GO:0072332	4.62172	82	72	7	21092	25.0075	CDKN1A,MYC,NUPR1,PML,SIRT1,TP53,TP63
GO:BP	regulation of smooth muscle cell apoptotic process	GO:0034391	4.60509	23	72	5	21092	63.6836	CDKN2A,IFNG,IGF1,PPARG,SIRT1
GO:BP	smooth muscle cell apoptotic process	GO:0034390	4.60509	23	72	5	21092	63.6836	CDKN2A,IFNG,IGF1,PPARG,SIRT1
GO:BP	lipid storage	GO:0019915	4.58463	83	72	7	21092	24.7062	APOE,IL1B,IL6,NFKBIA,PPARA,PPARG,SIRT1
GO:BP	regulation of cellular response to oxidative stress	GO:1900407	4.58463	83	72	7	21092	24.7062	HGF,HIF1A,IL10,INS,MAPK7,SIRT1,TSC1
GO:BP	generation of precursor metabolites and energy	GO:0006091	4.5623	505	72	13	21092	7.54114	HIF1A,IFNG,IGF1,IL4,INS,INSR,MTOR,MYC,NUPR1,PPARA,PPARGC1A,STAT3,TP53
GO:BP	energy derivation by oxidation of organic compounds	GO:0015980	4.52521	331	72	11	21092	9.73531	HIF1A,IFNG,IGF1,IL4,INS,INSR,MTOR,MYC,NUPR1,PPARGC1A,TP53
GO:BP	cellular response to extracellular stimulus	GO:0031668	4.52468	255	72	10	21092	11.488	CDKN1A,FOXO1,MED1,MTOR,PPARA,PPARG,SIRT1,TFEB,TP53,TSC1
GO:BP	regulation of mitotic cell cycle phase transition	GO:1901990	4.51174	332	72	11	21092	9.70599	BRCA1,BRD4,CDKN1A,CDKN2A,EGFR,PML,PTEN,RB1,TERT,TGFB1,TP53
GO:BP	cellular response to radiation	GO:0071478	4.48906	190	72	9	21092	13.8763	BRCA1,CDKN1A,HRAS,MYC,NPM1,SIRT1,TGFB1,TP53,YAP1
GO:BP	digestive tract development	GO:0048565	4.47944	133	72	8	21092	17.6207	EGFR,HIF1A,NKX2-3,RB1,SMAD3,TGFB1,TP63,YAP1
GO:BP	developmental process involved in reproduction	GO:0003006	4.47601	961	72	17	21092	5.18216	AR,CEBPB,CSF1,ESR1,IGF1,IL1B,INSR,MED1,MTOR,NUPR1,PGR,PTEN,RB1,SIRT1,TGFB1,TP63,VEGF
GO:BP	response to other organism	GO:0051707	4.45926	1513	72	21	21092	4.06598	APOE,CEBPB,CHUK,CSF1,CSF2,HIF1A,HRAS,IFNG,IKBKB,IL10,IL1B,IL4,IL6,INS,MED1,NFKBIA,PML,PPARG,SMAD3,TGFB1,TP53
GO:BP	regulation of cell cycle G1/S phase transition	GO:1902806	4.44959	192	72	9	21092	13.7318	CDKN1A,CDKN2A,EGFR,PML,PTEN,RB1,TERT,TP53,TP63
GO:BP	response to external biotic stimulus	GO:0043207	4.44428	1516	72	21	21092	4.05794	APOE,CEBPB,CHUK,CSF1,CSF2,HIF1A,HRAS,IFNG,IKBKB,IL10,IL1B,IL4,IL6,INS,MED1,NFKBIA,PML,PPARG,SMAD3,TGFB1,TP53
GO:BP	negative regulation of autophagy	GO:0010507	4.44091	87	72	7	21092	23.5702	HGF,IL10,MTOR,NUPR1,STAT3,TP53,TSC1
GO:BP	CD4-positive, alpha-beta T cell differentiation	GO:0043367	4.44091	87	72	7	21092	23.5702	IFNG,IL4,IL6,MTOR,NKX2-3,SMAD7,STAT3
GO:BP	positive regulation of histone deacetylation	GO:0031065	4.40902	25	72	5	21092	58.5889	PML,SIRT1,TGFB1,TP53,VEGF
GO:BP	positive regulation of muscle cell apoptotic process	GO:0010661	4.40902	25	72	5	21092	58.5889	AGT,CDKN2A,IFNG,PPARG,TP53
GO:BP	regulation of lipid metabolic process	GO:0019216	4.40556	340	72	11	21092	9.47761	APOE,BRCA1,FGF2,IFNG,IL1B,INS,MTOR,PPARA,PPARG,PPARGC1A,SIRT1
GO:BP	response to reactive oxygen species	GO:0000302	4.37198	196	72	9	21092	13.4515	APOE,CHUK,EGFR,HGF,HIF1A,IL10,IL6,MAPK7,SIRT1
GO:BP	regulation of blood vessel endothelial cell migration	GO:0043535	4.37168	89	72	7	21092	23.0406	APOE,FGF2,HIF1A,PPARG,SIRT1,SP1,VEGF
GO:BP	negative regulation of fat cell differentiation	GO:0045599	4.35418	52	72	6	21092	33.8013	DDIT3,FOXO1,IL6,SIRT1,SMAD3,YAP1
GO:BP	glial cell proliferation	GO:0014009	4.35418	52	72	6	21092	33.8013	CSF1,IL1B,IL6,KRAS,RB1,TP53
GO:BP	regulation of morphogenesis of a branching structure	GO:0060688	4.35418	52	72	6	21092	33.8013	AGT,AR,ESR1,HGF,TGFB1,VEGF
GO:BP	regulation of fatty acid metabolic process	GO:0019217	4.33769	90	72	7	21092	22.7846	BRCA1,IL1B,INS,PPARA,PPARG,PPARGC1A,SIRT1
GO:BP	regulation of protein localization to nucleus	GO:1900180	4.28052	141	72	8	21092	16.621	CDKN2A,IFNG,INS,NPM1,SMAD3,TERT,TGFB1,YAP1
GO:BP	cardiocyte differentiation	GO:0035051	4.28052	141	72	8	21092	16.621	AGT,EGFR,IGF1,MTOR,NRG1,PPARA,TSC1,VEGF
GO:BP	regulation of response to oxidative stress	GO:1902882	4.2709	92	72	7	21092	22.2893	HGF,HIF1A,IL10,INS,MAPK7,SIRT1,TSC1
GO:BP	regulation of protein acetylation	GO:1901983	4.2709	92	72	7	21092	22.2893	BRCA1,IL1B,NFYA,PML,PPARGC1A,SIRT1,TGFB1
GO:BP	regulation of peptidyl-serine phosphorylation	GO:0033135	4.25651	142	72	8	21092	16.5039	EGFR,HGF,IFNG,IL6,OSM,PTEN,SMAD7,VEGF
GO:BP	regulation of reactive oxygen species metabolic process	GO:2000377	4.25651	142	72	8	21092	16.5039	AGT,BRCA1,CDKN1A,FOXO1,HIF1A,INS,PPARA,TP53
GO:BP	regulation of cardiac muscle hypertrophy	GO:0010611	4.25319	54	72	6	21092	32.5494	AGT,FOXO1,IGF1,PPARA,PPARG,SMAD3
GO:BP	regulation of cysteine-type endopeptidase activity involved in apoptotic process	GO:0043281	4.2402	203	72	9	21092	12.9877	CDKN2A,HGF,MYC,PML,PPARG,SIRT1,SMAD3,TP63,VEGF
GO:BP	Ras protein signal transduction	GO:0007265	4.23878	353	72	11	21092	9.12858	APOE,CDKN1A,CDKN2A,CSF1,FGF2,HRAS,IGF1,KRAS,NRG1,RB1,TP53
GO:BP	striated muscle cell differentiation	GO:0051146	4.22934	274	72	10	21092	10.6914	AGT,IGF1,IL4,KRAS,MTOR,NRG1,PPARA,RB1,TSC1,VEGF
GO:BP	multi-organism reproductive process	GO:0044703	4.22178	204	72	9	21092	12.924	AGT,AR,ESR1,IL1B,MED1,PGR,PRL,TGFB1,VEGF
GO:BP	intracellular estrogen receptor signaling pathway	GO:0030520	4.20418	55	72	6	21092	31.9576	AR,BRCA1,ESR1,MED1,TP63,YAP1
GO:BP	regulation of cardiac muscle tissue growth	GO:0055021	4.20418	55	72	6	21092	31.9576	FGF2,IGF1,NRG1,PPARA,PTEN,YAP1
GO:BP	transforming growth factor beta receptor signaling pathway	GO:0007179	4.20345	205	72	9	21092	12.861	PML,PPARA,PPARG,SIRT1,SMAD3,SMAD7,STAT3,TGFB1,TP53
GO:BP	regulation of epithelial to mesenchymal transition	GO:0010717	4.17359	95	72	7	21092	21.5854	IL1B,IL6,MTOR,PTEN,SMAD3,SMAD7,TGFB1
GO:BP	regulation of neural precursor cell proliferation	GO:2000177	4.17359	95	72	7	21092	21.5854	EGF,FGF2,FOXO1,HIF1A,TGFB1,TP53,VEGF
GO:BP	cellular response to DNA damage stimulus	GO:0006974	4.17319	882	72	16	21092	5.31418	BRCA1,BRD4,CDKN1A,CDKN2A,DDIT3,EGFR,FOXO1,MTOR,MYC,NPM1,NUPR1,PML,SIRT1,TP53,TP63,YAP1
GO:BP	Wnt signaling pathway	GO:0016055	4.16791	448	72	12	21092	7.84673	APOE,DDIT3,EGF,EGFR,FGF2,FOXO1,MITF,PTEN,SMAD3,TCF7,TERT,YAP1
GO:BP	response to gamma radiation	GO:0010332	4.15613	56	72	6	21092	31.3869	CDKN1A,HRAS,MYC,PML,TP53,YAP1
GO:BP	positive regulation of nervous system development	GO:0051962	4.15534	279	72	10	21092	10.4998	FGF2,HIF1A,IFNG,IL1B,IL6,KRAS,MTOR,PPARG,TGFB1,VEGF
GO:BP	organelle organization	GO:0006996	4.1503	3545	72	32	21092	2.64435	APOE,BRCA1,CDKN2A,CSF2,EGF,EPAS1,HGF,HIF1A,HRAS,IGF1,IKBKB,IL1B,INS,INSR,KRAS,MTOR,MYC,NPM1,NUPR1,PML,PPARG,PPARGC1A,PTEN,RB1,SIRT1,SMAD3,TERT,TFEB,TGFB1,TP53,TSC1,YAP1
GO:BP	cell-cell signaling by wnt	GO:0198738	4.14672	450	72	12	21092	7.81185	APOE,DDIT3,EGF,EGFR,FGF2,FOXO1,MITF,PTEN,SMAD3,TCF7,TERT,YAP1
GO:BP	nitric oxide mediated signal transduction	GO:0007263	4.14535	28	72	5	21092	52.3115	AGT,APOE,EGFR,INS,VEGF
GO:BP	mitotic cell cycle phase transition	GO:0044772	4.13617	451	72	12	21092	7.79453	BRCA1,BRD4,CDKN1A,CDKN2A,EGFR,MYC,PML,PTEN,RB1,TERT,TGFB1,TP53
GO:BP	regulation of nitric oxide biosynthetic process	GO:0045428	4.10899	57	72	6	21092	30.8363	AGT,IFNG,IL10,IL1B,INSR,SMAD3
GO:BP	regulation of muscle hypertrophy	GO:0014743	4.10899	57	72	6	21092	30.8363	AGT,FOXO1,IGF1,PPARA,PPARG,SMAD3
GO:BP	kidney epithelium development	GO:0072073	4.09338	149	72	8	21092	15.7286	AGT,FGF2,MYC,SMAD3,SMAD7,TGFB1,VEGF,YAP1
GO:BP	activation of protein kinase B activity	GO:0032148	4.06431	29	72	5	21092	50.5077	IGF1,INS,INSR,MTOR,NRG1
GO:BP	positive regulation of ERK1 and ERK2 cascade	GO:0070374	4.06026	213	72	9	21092	12.3779	APOE,EGFR,FGF2,HRAS,IGF1,NRG1,PTEN,TNFSF11,VEGF
GO:BP	circadian rhythm	GO:0007623	4.06026	213	72	9	21092	12.3779	CSF2,MTOR,PML,PPARA,PPARG,PPARGC1A,PTEN,SIRT1,TP53
GO:BP	nitrogen compound transport	GO:0071705	4.04936	2253	72	25	21092	3.2506	AGT,APOE,CDKN1A,CDKN2A,CSF2,ERBB2,FOXO1,HIF1A,HRAS,IFNG,IGF1,IL1B,IL6,INS,MED1,NFKBIA,NPM1,PML,PPARG,SMAD3,STAT3,TGFB1,TNFSF11,TP53,TSC1
GO:BP	multi-multicellular organism process	GO:0044706	4.04277	214	72	9	21092	12.3201	AGT,AR,ESR1,IL1B,MED1,PGR,PRL,TGFB1,VEGF
GO:BP	regulation of secretion by cell	GO:1903530	4.03508	560	72	13	21092	6.8005	AGT,APOE,FOXO1,HIF1A,IFNG,IGF1,IL1B,IL4,IL6,INS,OSM,PPARG,TNFSF11
GO:BP	negative regulation of cell activation	GO:0050866	4.02537	215	72	9	21092	12.2628	APOE,CDKN2A,CEBPB,ERBB2,IL10,IL4,PTEN,SMAD7,TGFB1
GO:BP	ureteric bud development	GO:0001657	4.01849	100	72	7	21092	20.5061	AGT,FGF2,MYC,SMAD3,SMAD7,TGFB1,VEGF
GO:BP	negative regulation of neuron apoptotic process	GO:0043524	4.00383	153	72	8	21092	15.3174	APOE,CEBPB,HIF1A,HRAS,IL10,KRAS,PPARGC1A,TERT
GO:BP	mesonephric tubule development	GO:0072164	3.98847	101	72	7	21092	20.3031	AGT,FGF2,MYC,SMAD3,SMAD7,TGFB1,VEGF
GO:BP	mesonephric epithelium development	GO:0072163	3.98847	101	72	7	21092	20.3031	AGT,FGF2,MYC,SMAD3,SMAD7,TGFB1,VEGF
GO:BP	regulation of receptor signaling pathway via JAK-STAT	GO:0046425	3.98847	101	72	7	21092	20.3031	AGT,EGF,IFNG,IL10,IL4,IL6,PRL
GO:BP	leukocyte activation involved in immune response	GO:0002366	3.98352	291	72	10	21092	10.0668	IFNG,IL10,IL4,IL6,MTOR,NKX2-3,SMAD7,STAT3,TP53,TSC1
GO:BP	regulation of protein catabolic process	GO:0042176	3.98327	374	72	11	21092	8.61601	APOE,EGFR,FOXO1,IFNG,IL10,IL1B,INS,NRG1,NUPR1,SMAD3,SMAD7
GO:BP	regulation of cellular amide metabolic process	GO:0034248	3.98092	466	72	12	21092	7.54363	APOE,ERBB2,IFNG,IGF1,IL6,MTOR,MYC,NPM1,PML,SP1,TP53,TSC1
GO:BP	regulation of nitric oxide metabolic process	GO:0080164	3.97273	60	72	6	21092	29.2944	AGT,IFNG,IL10,IL1B,INSR,SMAD3
GO:BP	system process	GO:0003008	3.96591	2275	72	25	21092	3.21917	AGT,APOE,AR,CEBPB,DDIT3,EGFR,EPAS1,FOXO1,HGF,HIF1A,IGF1,IL10,IL1B,INS,INSR,KRAS,MTOR,PPARA,PPARG,PTEN,SMAD3,SMAD7,TSC1,VEGF,YAP1
GO:BP	positive regulation of nuclear division	GO:0051785	3.92893	61	72	6	21092	28.8142	EGF,IGF1,IL1B,INS,INSR,RB1
GO:BP	cell activation involved in immune response	GO:0002263	3.92798	295	72	10	21092	9.93032	IFNG,IL10,IL4,IL6,MTOR,NKX2-3,SMAD7,STAT3,TP53,TSC1
GO:BP	hormone secretion	GO:0046879	3.91422	296	72	10	21092	9.89677	AGT,FOXO1,HIF1A,IFNG,IL1B,IL6,INS,OSM,PPARG,TNFSF11
GO:BP	protein transport	GO:0015031	3.89248	1790	72	22	21092	3.60043	AGT,APOE,CDKN1A,CDKN2A,ERBB2,FOXO1,HIF1A,HRAS,IFNG,IGF1,IL1B,IL6,INS,MED1,NFKBIA,NPM1,PML,PPARG,SMAD3,STAT3,TGFB1,TP53
GO:BP	regulation of protein deacetylation	GO:0090311	3.88589	62	72	6	21092	28.3495	IFNG,PML,SIRT1,TGFB1,TP53,VEGF
GO:BP	regulation of heart growth	GO:0060420	3.88589	62	72	6	21092	28.3495	FGF2,IGF1,NRG1,PPARA,PTEN,YAP1
GO:BP	positive regulation of endothelial cell migration	GO:0010595	3.87149	105	72	7	21092	19.5296	AGT,EGF,FGF2,HIF1A,SIRT1,SP1,VEGF
GO:BP	regulation of signal transduction by p53 class mediator	GO:1901796	3.87149	105	72	7	21092	19.5296	CDKN2A,MTOR,MYC,NPM1,PML,SIRT1,TP53
GO:BP	female gonad development	GO:0008585	3.87149	105	72	7	21092	19.5296	CEBPB,ESR1,INSR,NUPR1,PGR,SIRT1,VEGF
GO:BP	mesonephros development	GO:0001823	3.87149	105	72	7	21092	19.5296	AGT,FGF2,MYC,SMAD3,SMAD7,TGFB1,VEGF
GO:BP	canonical Wnt signaling pathway	GO:0060070	3.8462	301	72	10	21092	9.73237	APOE,DDIT3,EGF,EGFR,FGF2,FOXO1,PTEN,SMAD3,TCF7,YAP1
GO:BP	muscle adaptation	GO:0043500	3.843	106	72	7	21092	19.3454	AGT,FOXO1,IGF1,IL1B,PPARA,PPARG,SMAD3
GO:BP	intrinsic apoptotic signaling pathway in response to DNA damage	GO:0008630	3.81478	107	72	7	21092	19.1646	BRCA1,CDKN1A,NUPR1,PML,SIRT1,TP53,TP63
GO:BP	positive regulation of developmental growth	GO:0048639	3.81125	162	72	8	21092	14.4664	CSF1,FGF2,IGF1,INSR,NRG1,SMAD7,VEGF,YAP1
GO:BP	regulation of cysteine-type endopeptidase activity	GO:2000116	3.8069	228	72	9	21092	11.5636	CDKN2A,HGF,MYC,PML,PPARG,SIRT1,SMAD3,TP63,VEGF
GO:BP	regulation of cellular response to insulin stimulus	GO:1900076	3.80201	64	72	6	21092	27.4635	AGT,ESRRA,IL1B,INS,PPARG,SIRT1
GO:BP	hormone transport	GO:0009914	3.79267	305	72	10	21092	9.60474	AGT,FOXO1,HIF1A,IFNG,IL1B,IL6,INS,OSM,PPARG,TNFSF11
GO:BP	developmental maturation	GO:0021700	3.79267	305	72	10	21092	9.60474	DDIT3,EPAS1,HIF1A,IGF1,PGR,PPARG,PTEN,RB1,TGFB1,VEGF
GO:BP	negative regulation of lymphocyte activation	GO:0051250	3.79057	163	72	8	21092	14.3776	CDKN2A,CEBPB,ERBB2,IL10,IL4,PTEN,SMAD7,TGFB1
GO:BP	cardiac muscle cell differentiation	GO:0055007	3.78686	108	72	7	21092	18.9871	AGT,IGF1,MTOR,NRG1,PPARA,TSC1,VEGF
GO:BP	regulation of G1/S transition of mitotic cell cycle	GO:2000045	3.77003	164	72	8	21092	14.29	CDKN1A,CDKN2A,EGFR,PML,PTEN,RB1,TERT,TP53
GO:BP	reproduction	GO:0000003	3.76786	1505	72	20	21092	3.89295	AGT,AR,CEBPB,CSF1,ESR1,IGF1,IL1B,INSR,MED1,MTOR,NUPR1,PGR,PRL,PTEN,RB1,SIRT1,STAT3,TGFB1,TP63,VEGF
GO:BP	positive regulation of secretion	GO:0051047	3.7662	307	72	10	21092	9.54216	AGT,HIF1A,IFNG,IGF1,IL1B,IL4,INS,PPARG,PRL,TNFSF11
GO:BP	positive regulation of tyrosine phosphorylation of STAT protein	GO:0042531	3.76111	65	72	6	21092	27.041	CSF2,IFNG,IGF1,IL4,IL6,OSM
GO:BP	development of primary female sexual characteristics	GO:0046545	3.7592	109	72	7	21092	18.8129	CEBPB,ESR1,INSR,NUPR1,PGR,SIRT1,VEGF
GO:BP	cell junction organization	GO:0034330	3.75362	703	72	14	21092	5.83389	AGT,APOE,ERBB2,IKBKB,IL10,IL1B,INS,INSR,NRG1,PTEN,SMAD3,SMAD7,TSC1,VEGF
GO:BP	reproductive structure development	GO:0048608	3.73992	309	72	10	21092	9.4804	AR,CEBPB,ESR1,INSR,NUPR1,PGR,PTEN,SIRT1,TP63,VEGF
GO:BP	circulatory system process	GO:0003013	3.73785	594	72	13	21092	6.41124	AGT,APOE,AR,EPAS1,INS,INSR,MTOR,PPARA,PPARG,SMAD3,SMAD7,VEGF,YAP1
GO:BP	protein acetylation	GO:0006473	3.72647	233	72	9	21092	11.3155	BRCA1,FOXO1,IL1B,NFYA,NUPR1,PML,PPARGC1A,SIRT1,TGFB1
GO:BP	positive regulation of gliogenesis	GO:0014015	3.72088	66	72	6	21092	26.6313	IL1B,IL6,KRAS,MTOR,PPARG,TGFB1
GO:BP	interleukin-1 production	GO:0032612	3.7047	111	72	7	21092	18.474	IFNG,IGF1,IL10,IL6,PML,SMAD3,STAT3
GO:BP	regulation of interleukin-1 production	GO:0032652	3.7047	111	72	7	21092	18.474	IFNG,IGF1,IL10,IL6,PML,SMAD3,STAT3
GO:BP	positive regulation of immune system process	GO:0002684	3.70422	954	72	16	21092	4.91311	CDKN1A,CSF1,HRAS,IFNG,IGF1,IKBKB,IL10,IL1B,IL4,IL6,MED1,RB1,SIRT1,TGFB1,TNFSF11,VEGF
GO:BP	regulation of neuroinflammatory response	GO:0150077	3.70027	34	72	5	21092	43.0801	IGF1,IL1B,IL4,IL6,NUPR1
GO:BP	regulation of intrinsic apoptotic signaling pathway	GO:2001242	3.68918	168	72	8	21092	13.9497	DDIT3,HIF1A,INS,MAPK7,MYC,NUPR1,SIRT1,TP53
GO:BP	reproductive system development	GO:0061458	3.68791	313	72	10	21092	9.35925	AR,CEBPB,ESR1,INSR,NUPR1,PGR,PTEN,SIRT1,TP63,VEGF
GO:BP	myeloid cell homeostasis	GO:0002262	3.66929	169	72	8	21092	13.8672	CSF1,EPAS1,HIF1A,IL6,MED1,RB1,STAT3,VEGF
GO:BP	organonitrogen compound catabolic process	GO:1901565	3.65805	1378	72	19	21092	4.03915	APOE,CDKN2A,DDIT3,EGF,EGFR,FGF2,FOXO1,IFNG,IL10,IL1B,INS,MTOR,NRG1,NUPR1,PML,PTEN,SIRT1,SMAD3,SMAD7
GO:BP	alpha-beta T cell activation	GO:0046631	3.64954	170	72	8	21092	13.7856	IFNG,IL4,IL6,INS,MTOR,NKX2-3,SMAD7,STAT3
GO:BP	cognition	GO:0050890	3.64939	316	72	10	21092	9.27039	AGT,APOE,CEBPB,EGFR,HIF1A,INS,INSR,KRAS,PTEN,TSC1
GO:BP	neuroinflammatory response	GO:0150076	3.64235	68	72	6	21092	25.848	IFNG,IGF1,IL1B,IL4,IL6,NUPR1
GO:BP	second-messenger-mediated signaling	GO:0019932	3.63663	317	72	10	21092	9.24115	AGT,APOE,EGFR,IGF1,INS,MAPK7,MTOR,NRG1,TNFSF11,VEGF
GO:BP	regulation of glial cell proliferation	GO:0060251	3.63447	35	72	5	21092	41.8492	IL1B,IL6,KRAS,RB1,TP53
GO:BP	positive regulation of cellular respiration	GO:1901857	3.63059	14	72	4	21092	83.6984	IFNG,IL4,NUPR1,PPARGC1A
GO:BP	positive regulation of MHC class II biosynthetic process	GO:0045348	3.63059	14	72	4	21092	83.6984	IFNG,IL10,IL4,SIRT1
GO:BP	regulation of lipid biosynthetic process	GO:0046890	3.6299	171	72	8	21092	13.705	APOE,BRCA1,IFNG,IL1B,INS,MTOR,PPARA,SIRT1
GO:BP	CD4-positive, alpha-beta T cell activation	GO:0035710	3.6249	114	72	7	21092	17.9878	IFNG,IL4,IL6,MTOR,NKX2-3,SMAD7,STAT3
GO:BP	CD4-positive, alpha-beta T cell differentiation involved in immune response	GO:0002294	3.60401	69	72	6	21092	25.4734	IFNG,IL4,IL6,MTOR,SMAD7,STAT3
GO:BP	blood vessel endothelial cell migration	GO:0043534	3.5988	115	72	7	21092	17.8314	APOE,FGF2,HIF1A,PPARG,SIRT1,SP1,VEGF
GO:BP	alpha-beta T cell differentiation	GO:0046632	3.57294	116	72	7	21092	17.6777	IFNG,IL4,IL6,MTOR,NKX2-3,SMAD7,STAT3
GO:BP	positive regulation of cell cycle phase transition	GO:1901989	3.57294	116	72	7	21092	17.6777	BRD4,EGFR,NPM1,RB1,TERT,TGFB1,TP63
GO:BP	negative regulation of signal transduction in absence of ligand	GO:1901099	3.57068	36	72	5	21092	40.6867	CSF2,IL1B,MAPK7,NRG1,TERT
GO:BP	regulation of intracellular estrogen receptor signaling pathway	GO:0033146	3.57068	36	72	5	21092	40.6867	AR,BRCA1,MED1,TP63,YAP1
GO:BP	negative regulation of extrinsic apoptotic signaling pathway in absence of ligand	GO:2001240	3.57068	36	72	5	21092	40.6867	CSF2,IL1B,MAPK7,NRG1,TERT
GO:BP	extrinsic apoptotic signaling pathway in absence of ligand	GO:0097192	3.56626	70	72	6	21092	25.1095	CSF2,IL1B,IL4,MAPK7,NRG1,TERT
GO:BP	signal transduction in absence of ligand	GO:0038034	3.56626	70	72	6	21092	25.1095	CSF2,IL1B,IL4,MAPK7,NRG1,TERT
GO:BP	alpha-beta T cell differentiation involved in immune response	GO:0002293	3.56626	70	72	6	21092	25.1095	IFNG,IL4,IL6,MTOR,SMAD7,STAT3
GO:BP	regulation of histone acetylation	GO:0035065	3.56626	70	72	6	21092	25.1095	BRCA1,IL1B,NFYA,PPARGC1A,SIRT1,TGFB1
GO:BP	alpha-beta T cell activation involved in immune response	GO:0002287	3.56626	70	72	6	21092	25.1095	IFNG,IL4,IL6,MTOR,SMAD7,STAT3
GO:BP	embryonic morphogenesis	GO:0048598	3.55577	616	72	13	21092	6.18227	AR,FGF2,HIF1A,IL10,MAPK7,MED1,SMAD3,TEAD2,TGFB1,TP53,TP63,TSC1,YAP1
GO:BP	columnar/cuboidal epithelial cell differentiation	GO:0002065	3.54732	117	72	7	21092	17.5266	CEBPB,FGF2,HIF1A,PGR,TGFB1,TP63,YAP1
GO:BP	glucose homeostasis	GO:0042593	3.54089	245	72	9	21092	10.7612	FOXO1,HIF1A,IL6,INS,INSR,PPARG,PPARGC1A,SIRT1,STAT3
GO:BP	regulation of endopeptidase activity	GO:0052548	3.53813	414	72	11	21092	7.78355	AGT,CDKN2A,HGF,MYC,PML,PPARG,SIRT1,SMAD3,STAT3,TP63,VEGF
GO:BP	nitric oxide biosynthetic process	GO:0006809	3.52908	71	72	6	21092	24.7559	AGT,IFNG,IL10,IL1B,INSR,SMAD3
GO:BP	carbohydrate homeostasis	GO:0033500	3.52588	246	72	9	21092	10.7175	FOXO1,HIF1A,IL6,INS,INSR,PPARG,PPARGC1A,SIRT1,STAT3
GO:BP	chemotaxis	GO:0006935	3.52347	620	72	13	21092	6.14238	CSF1,ERBB2,FGF2,HGF,HRAS,IL10,IL1B,IL4,IL6,NRG1,SMAD3,TNFSF11,VEGF
GO:BP	positive regulation of vascular associated smooth muscle cell proliferation	GO:1904707	3.50878	37	72	5	21092	39.5871	AGT,FGF2,IGF1,IL10,TERT
GO:BP	regulation of cholesterol efflux	GO:0010874	3.50878	37	72	5	21092	39.5871	APOE,EGF,NFKBIA,PPARG,SIRT1
GO:BP	taxis	GO:0042330	3.50741	622	72	13	21092	6.12263	CSF1,ERBB2,FGF2,HGF,HRAS,IL10,IL1B,IL4,IL6,NRG1,SMAD3,TNFSF11,VEGF
GO:BP	glial cell development	GO:0021782	3.49678	119	72	7	21092	17.232	IFNG,IL1B,IL6,KRAS,NRG1,PTEN,TGFB1
GO:BP	leukocyte apoptotic process	GO:0071887	3.49678	119	72	7	21092	17.232	CDKN2A,HIF1A,IL10,IL6,PTEN,SIRT1,TP53
GO:BP	negative regulation of T cell proliferation	GO:0042130	3.49246	72	72	6	21092	24.412	CDKN2A,CEBPB,ERBB2,IL10,PTEN,TGFB1
GO:BP	regulation of protein secretion	GO:0050708	3.48124	249	72	9	21092	10.5884	APOE,FOXO1,HIF1A,IFNG,IGF1,IL1B,IL6,INS,PPARG
GO:BP	regulation of circadian rhythm	GO:0042752	3.47185	120	72	7	21092	17.0884	CSF2,MTOR,PML,PPARA,PPARG,PPARGC1A,TP53
GO:BP	regulation of hormone levels	GO:0010817	3.46552	520	72	12	21092	6.76026	AGT,ESR1,FOXO1,HIF1A,IFNG,IL1B,IL6,INS,MED1,OSM,PPARG,TNFSF11
GO:BP	regulation of intracellular steroid hormone receptor signaling pathway	GO:0033143	3.45637	73	72	6	21092	24.0776	AR,BRCA1,MED1,SIRT1,TP63,YAP1
GO:BP	negative regulation of cell development	GO:0010721	3.44015	181	72	8	21092	12.9478	IGF1,IL1B,IL6,PTEN,RB1,TGFB1,TP53,VEGF
GO:BP	anatomical structure maturation	GO:0071695	3.43718	252	72	9	21092	10.4623	DDIT3,EPAS1,HIF1A,IGF1,PGR,PPARG,RB1,TGFB1,VEGF
GO:BP	response to estradiol	GO:0032355	3.39837	123	72	7	21092	16.6716	AGT,EGFR,ESR1,ESRRA,IL10,STAT3,TGFB1
GO:BP	anatomical structure homeostasis	GO:0060249	3.39059	337	72	10	21092	8.69271	CSF1,EPAS1,HIF1A,IL6,KRAS,RB1,TGFB1,TNFSF11,VEGF,YAP1
GO:BP	glucose metabolic process	GO:0006006	3.38543	184	72	8	21092	12.7367	FOXO1,IGF1,INS,INSR,PPARA,PPARGC1A,SIRT1,TP53
GO:BP	negative regulation of immune system process	GO:0002683	3.37343	430	72	11	21092	7.49393	CDKN2A,CEBPB,ERBB2,IL10,IL4,INS,MYC,PPARG,PTEN,SMAD7,TGFB1
GO:BP	positive regulation of gluconeogenesis	GO:0045722	3.3732	16	72	4	21092	73.2361	FOXO1,PPARA,PPARGC1A,SIRT1
GO:BP	replicative senescence	GO:0090399	3.3732	16	72	4	21092	73.2361	CDKN1A,CDKN2A,TERT,TP53
GO:BP	signal transduction in response to DNA damage	GO:0042770	3.36741	185	72	8	21092	12.6679	BRCA1,BRD4,CDKN1A,CDKN2A,NPM1,PML,SIRT1,TP53
GO:BP	interleukin-17 production	GO:0032620	3.33338	40	72	5	21092	36.6181	DDIT3,IFNG,IL6,OSM,TGFB1
GO:BP	regulation of interleukin-17 production	GO:0032660	3.33338	40	72	5	21092	36.6181	DDIT3,IFNG,IL6,OSM,TGFB1
GO:BP	positive regulation of phospholipase C activity	GO:0010863	3.33338	40	72	5	21092	36.6181	AGT,EGFR,ESR1,FGF2,HRAS
GO:BP	regulation of tyrosine phosphorylation of STAT protein	GO:0042509	3.31715	77	72	6	21092	22.8268	CSF2,IFNG,IGF1,IL4,IL6,OSM
GO:BP	DNA damage response, signal transduction by p53 class mediator	GO:0030330	3.31715	77	72	6	21092	22.8268	CDKN1A,CDKN2A,NPM1,PML,SIRT1,TP53
GO:BP	nitric oxide metabolic process	GO:0046209	3.31715	77	72	6	21092	22.8268	AGT,IFNG,IL10,IL1B,INSR,SMAD3
GO:BP	reactive nitrogen species metabolic process	GO:2001057	3.28356	78	72	6	21092	22.5342	AGT,IFNG,IL10,IL1B,INSR,SMAD3
GO:BP	defense response to other organism	GO:0098542	3.28157	1163	72	17	21092	4.28208	APOE,CEBPB,CHUK,CSF1,HRAS,IFNG,IKBKB,IL10,IL1B,IL4,IL6,INS,MED1,PML,PPARG,TGFB1,TP53
GO:BP	positive regulation of nitric oxide biosynthetic process	GO:0045429	3.27805	41	72	5	21092	35.7249	AGT,IFNG,IL1B,INSR,SMAD3
GO:BP	regulation of neuroblast proliferation	GO:1902692	3.27805	41	72	5	21092	35.7249	FGF2,HIF1A,TGFB1,TP53,VEGF
GO:BP	muscle organ development	GO:0007517	3.2621	348	72	10	21092	8.41794	IGF1,KRAS,MED1,NRG1,NUPR1,RB1,SIRT1,SMAD3,SMAD7,TGFB1
GO:BP	cellular homeostasis	GO:0019725	3.25811	772	72	14	21092	5.31246	AGT,APOE,DDIT3,FGF2,FOXO1,HIF1A,IFNG,IL6,MYC,NPM1,PML,PPARGC1A,SIRT1,TGFB1
GO:BP	regulation of cellular ketone metabolic process	GO:0010565	3.25705	129	72	7	21092	15.8962	BRCA1,IL1B,INS,PPARA,PPARG,PPARGC1A,SIRT1
GO:BP	skeletal system development	GO:0001501	3.25571	544	72	12	21092	6.46201	ESRRA,FGF2,HIF1A,IGF1,MED1,RB1,SMAD3,SMAD7,TGFB1,TNFSF11,TP53,TP63
GO:BP	regulation of peptidase activity	GO:0052547	3.25439	442	72	11	21092	7.29047	AGT,CDKN2A,HGF,MYC,PML,PPARG,SIRT1,SMAD3,STAT3,TP63,VEGF
GO:BP	cardiac muscle hypertrophy	GO:0003300	3.25042	79	72	6	21092	22.2489	AGT,FOXO1,IGF1,PPARA,PPARG,SMAD3
GO:BP	regulation of stress-activated MAPK cascade	GO:0032872	3.24413	192	72	8	21092	12.206	EGFR,FOXO1,HGF,HRAS,IL1B,MYC,TNFSF11,VEGF
GO:BP	regulation of animal organ morphogenesis	GO:2000027	3.23418	130	72	7	21092	15.7739	AGT,AR,CSF1,FGF2,HGF,TGFB1,VEGF
GO:BP	negative regulation of leukocyte activation	GO:0002695	3.22692	193	72	8	21092	12.1428	CDKN2A,CEBPB,ERBB2,IL10,IL4,PTEN,SMAD7,TGFB1
GO:BP	regulation of phospholipase C activity	GO:1900274	3.22415	42	72	5	21092	34.8743	AGT,EGFR,ESR1,FGF2,HRAS
GO:BP	tyrosine phosphorylation of STAT protein	GO:0007260	3.21772	80	72	6	21092	21.9708	CSF2,IFNG,IGF1,IL4,IL6,OSM
GO:BP	regulation of muscle adaptation	GO:0043502	3.21772	80	72	6	21092	21.9708	AGT,FOXO1,IGF1,PPARA,PPARG,SMAD3
GO:BP	purine ribonucleotide metabolic process	GO:0009150	3.20586	447	72	11	21092	7.20892	HIF1A,IFNG,IGF1,IL4,INS,INSR,MTOR,NUPR1,PPARA,PPARGC1A,STAT3
GO:BP	cell surface receptor signaling pathway involved in cell-cell signaling	GO:1905114	3.19651	551	72	12	21092	6.37992	APOE,DDIT3,EGF,EGFR,FGF2,FOXO1,MITF,PTEN,SMAD3,TCF7,TERT,YAP1
GO:BP	regulation of stress-activated protein kinase signaling cascade	GO:0070302	3.19279	195	72	8	21092	12.0182	EGFR,FOXO1,HGF,HRAS,IL1B,MYC,TNFSF11,VEGF
GO:BP	positive regulation of nitric oxide metabolic process	GO:1904407	3.17162	43	72	5	21092	34.0633	AGT,IFNG,IL1B,INSR,SMAD3
GO:BP	striated muscle hypertrophy	GO:0014897	3.15363	82	72	6	21092	21.435	AGT,FOXO1,IGF1,PPARA,PPARG,SMAD3
GO:BP	ERBB2 signaling pathway	GO:0038128	3.14979	18	72	4	21092	65.0988	EGF,EGFR,ERBB2,NRG1
GO:BP	branch elongation involved in mammary gland duct branching	GO:0060751	3.13674	5	72	3	21092	175.767	ESR1,MED1,TGFB1
GO:BP	learning or memory	GO:0007611	3.13076	274	72	9	21092	9.62226	AGT,APOE,CEBPB,EGFR,HIF1A,INSR,KRAS,PTEN,TSC1
GO:BP	negative regulation of reactive oxygen species metabolic process	GO:2000378	3.12038	44	72	5	21092	33.2891	BRCA1,HIF1A,INS,PPARA,TP53
GO:BP	protein acylation	GO:0043543	3.11748	275	72	9	21092	9.58727	BRCA1,FOXO1,IL1B,NFYA,NUPR1,PML,PPARGC1A,SIRT1,TGFB1
GO:BP	reproductive process	GO:0022414	3.1053	1496	72	19	21092	3.72055	AGT,AR,CEBPB,CSF1,ESR1,IGF1,IL1B,INSR,MED1,MTOR,NUPR1,PGR,PRL,PTEN,RB1,SIRT1,TGFB1,TP63,VEGF
GO:BP	muscle hypertrophy	GO:0014896	3.09119	84	72	6	21092	20.9246	AGT,FOXO1,IGF1,PPARA,PPARG,SMAD3
GO:BP	carboxylic acid metabolic process	GO:0019752	3.08914	925	72	15	21092	4.75045	BRCA1,HIF1A,IFNG,IGF1,IL1B,INS,INSR,MTOR,NUPR1,PPARA,PPARG,PPARGC1A,SIRT1,STAT3,TP53
GO:BP	intrinsic apoptotic signaling pathway in response to oxidative stress	GO:0008631	3.07038	45	72	5	21092	32.5494	HIF1A,INS,MAPK7,PML,SIRT1
GO:BP	regulation of histone deacetylation	GO:0031063	3.07038	45	72	5	21092	32.5494	PML,SIRT1,TGFB1,TP53,VEGF
GO:BP	positive regulation of peptidyl-lysine acetylation	GO:2000758	3.07038	45	72	5	21092	32.5494	BRCA1,IL1B,PML,PPARGC1A,TGFB1
GO:BP	immune effector process	GO:0002252	3.06615	680	72	13	21092	5.60041	IFNG,IL10,IL1B,IL4,IL6,INS,MTOR,NKX2-3,SIRT1,SMAD7,STAT3,TP53,TSC1
GO:BP	tissue homeostasis	GO:0001894	3.0649	279	72	9	21092	9.44982	CSF1,EPAS1,IL6,KRAS,RB1,TGFB1,TNFSF11,VEGF,YAP1
GO:BP	positive regulation of smooth muscle cell proliferation	GO:0048661	3.06056	85	72	6	21092	20.6784	AGT,FGF2,IGF1,IL10,IL6,TERT
GO:BP	positive regulation of lipid biosynthetic process	GO:0046889	3.06056	85	72	6	21092	20.6784	APOE,IFNG,IL1B,INS,MTOR,PPARA
GO:BP	positive regulation of secretion by cell	GO:1903532	3.05189	280	72	9	21092	9.41607	AGT,HIF1A,IFNG,IGF1,IL1B,IL4,INS,PPARG,TNFSF11
GO:BP	regulation of MHC class II biosynthetic process	GO:0045346	3.04825	19	72	4	21092	61.6725	IFNG,IL10,IL4,SIRT1
GO:BP	branch elongation of an epithelium	GO:0060602	3.04825	19	72	4	21092	61.6725	ESR1,MED1,TGFB1,YAP1
GO:BP	negative regulation of oxidative stress-induced intrinsic apoptotic signaling pathway	GO:1902176	3.04825	19	72	4	21092	61.6725	HIF1A,INS,MAPK7,SIRT1
GO:BP	regulation of system process	GO:0044057	3.04818	569	72	12	21092	6.17809	AGT,APOE,EPAS1,FOXO1,HGF,IGF1,IL10,PPARA,PPARG,PTEN,SMAD3,SMAD7
GO:BP	liver development	GO:0001889	3.03654	139	72	7	21092	14.7526	CEBPB,HGF,IL10,IL6,MED1,SMAD3,TGFB1
GO:BP	ribonucleotide metabolic process	GO:0009259	3.02693	466	72	11	21092	6.915	HIF1A,IFNG,IGF1,IL4,INS,INSR,MTOR,NUPR1,PPARA,PPARGC1A,STAT3
GO:BP	positive regulation of receptor signaling pathway via JAK-STAT	GO:0046427	3.02155	46	72	5	21092	31.8418	AGT,IL10,IL4,IL6,PRL
GO:BP	negative regulation of lipid localization	GO:1905953	3.02155	46	72	5	21092	31.8418	EGF,IL6,NFKBIA,PPARA,PPARG
GO:BP	regulation of extrinsic apoptotic signaling pathway in absence of ligand	GO:2001239	3.02155	46	72	5	21092	31.8418	CSF2,IL1B,MAPK7,NRG1,TERT
GO:BP	positive regulation of lipid transport	GO:0032370	3.00045	87	72	6	21092	20.2031	APOE,IL1B,NFKBIA,PPARG,SIRT1,TNFSF11
GO:BP	regulation of cellular response to transforming growth factor beta stimulus	GO:1903844	2.99449	141	72	7	21092	14.5433	IL4,PPARA,PPARG,SIRT1,SMAD3,SMAD7,TP53
GO:BP	carbohydrate biosynthetic process	GO:0016051	2.97984	208	72	8	21092	11.2671	EGF,FOXO1,IGF1,INS,INSR,PPARA,PPARGC1A,SIRT1
GO:BP	regulation of cellular senescence	GO:2000772	2.97386	47	72	5	21092	31.1643	PTEN,SIRT1,TERT,TP53,TP63
GO:BP	cellular response to reactive oxygen species	GO:0034614	2.97371	142	72	7	21092	14.4409	CHUK,EGFR,HGF,IL10,IL6,MAPK7,SIRT1
GO:BP	hepaticobiliary system development	GO:0061008	2.97371	142	72	7	21092	14.4409	CEBPB,HGF,IL10,IL6,MED1,SMAD3,TGFB1
GO:BP	negative regulation of lymphocyte proliferation	GO:0050672	2.97095	88	72	6	21092	19.9735	CDKN2A,CEBPB,ERBB2,IL10,PTEN,TGFB1
GO:BP	negative regulation of cell migration	GO:0030336	2.9622	287	72	9	21092	9.18641	APOE,FGF2,IL4,MITF,NRG1,PPARG,PTEN,SMAD7,STAT3
GO:BP	epithelial tube formation	GO:0072175	2.95309	143	72	7	21092	14.3399	EGF,FGF2,HIF1A,TEAD2,TGFB1,TSC1,VEGF
GO:BP	MHC class II biosynthetic process	GO:0045342	2.95246	20	72	4	21092	58.5889	IFNG,IL10,IL4,SIRT1
GO:BP	regulation of lymphocyte differentiation	GO:0045619	2.94837	210	72	8	21092	11.1598	CDKN2A,ERBB2,IFNG,IL10,IL4,SMAD7,TCF7,TGFB1
GO:BP	ribose phosphate metabolic process	GO:0019693	2.94505	475	72	11	21092	6.78398	HIF1A,IFNG,IGF1,IL4,INS,INSR,MTOR,NUPR1,PPARA,PPARGC1A,STAT3
GO:BP	purine nucleotide metabolic process	GO:0006163	2.94505	475	72	11	21092	6.78398	HIF1A,IFNG,IGF1,IL4,INS,INSR,MTOR,NUPR1,PPARA,PPARGC1A,STAT3
GO:BP	negative regulation of NF-kappaB transcription factor activity	GO:0032088	2.9418	89	72	6	21092	19.7491	CDKN2A,CHUK,DDIT3,IL10,NFKBIA,SIRT1
GO:BP	regulation of organ growth	GO:0046620	2.9418	89	72	6	21092	19.7491	FGF2,IGF1,NRG1,PPARA,PTEN,YAP1
GO:BP	negative regulation of mononuclear cell proliferation	GO:0032945	2.9418	89	72	6	21092	19.7491	CDKN2A,CEBPB,ERBB2,IL10,PTEN,TGFB1
GO:BP	sex differentiation	GO:0007548	2.93702	289	72	9	21092	9.12284	AR,CEBPB,ESR1,INSR,NUPR1,PGR,SIRT1,TP63,VEGF
GO:BP	oxoacid metabolic process	GO:0043436	2.93676	951	72	15	21092	4.62057	BRCA1,HIF1A,IFNG,IGF1,IL1B,INS,INSR,MTOR,NUPR1,PPARA,PPARG,PPARGC1A,SIRT1,STAT3,TP53
GO:BP	positive regulation of autophagy	GO:0010508	2.93262	144	72	7	21092	14.2404	FOXO1,HIF1A,IFNG,IL4,SIRT1,TFEB,TSC1
GO:BP	regulation of cellular respiration	GO:0043457	2.92723	48	72	5	21092	30.515	HIF1A,IFNG,IL4,NUPR1,PPARGC1A
GO:BP	regulation of stem cell proliferation	GO:0072091	2.913	90	72	6	21092	19.5296	FGF2,TERT,TGFB1,TP53,TP63,YAP1
GO:BP	myelination	GO:0042552	2.9123	145	72	7	21092	14.1421	ERBB2,HGF,MTOR,NRG1,PTEN,TGFB1,TSC1
GO:BP	organic acid metabolic process	GO:0006082	2.89659	958	72	15	21092	4.58681	BRCA1,HIF1A,IFNG,IGF1,IL1B,INS,INSR,MTOR,NUPR1,PPARA,PPARG,PPARGC1A,SIRT1,STAT3,TP53
GO:BP	negative regulation of epithelial cell differentiation	GO:0030857	2.88164	49	72	5	21092	29.8923	IFNG,KRAS,TP63,VEGF,YAP1
GO:BP	digestive tract morphogenesis	GO:0048546	2.88164	49	72	5	21092	29.8923	EGFR,HIF1A,NKX2-3,SMAD3,TP63
GO:BP	positive regulation of receptor signaling pathway via STAT	GO:1904894	2.88164	49	72	5	21092	29.8923	AGT,IL10,IL4,IL6,PRL
GO:BP	axon ensheathment	GO:0008366	2.87212	147	72	7	21092	13.9497	ERBB2,HGF,MTOR,NRG1,PTEN,TGFB1,TSC1
GO:BP	ensheathment of neurons	GO:0007272	2.87212	147	72	7	21092	13.9497	ERBB2,HGF,MTOR,NRG1,PTEN,TGFB1,TSC1
GO:BP	cold-induced thermogenesis	GO:0106106	2.87212	147	72	7	21092	13.9497	CEBPB,DDIT3,EPAS1,IL4,PPARGC1A,RB1,VEGF
GO:BP	regulation of cold-induced thermogenesis	GO:0120161	2.87212	147	72	7	21092	13.9497	CEBPB,DDIT3,EPAS1,IL4,PPARGC1A,RB1,VEGF
GO:BP	positive regulation of nitric-oxide synthase activity	GO:0051000	2.86181	21	72	4	21092	55.7989	APOE,HIF1A,INS,TERT
GO:BP	negative regulation of lipid storage	GO:0010888	2.86181	21	72	4	21092	55.7989	IL6,NFKBIA,PPARA,PPARG
GO:BP	histone modification	GO:0016570	2.85613	485	72	11	21092	6.6441	BRCA1,BRD4,IL1B,KDM3B,NFYA,PML,PPARGC1A,SIRT1,TGFB1,TP53,VEGF
GO:BP	acute-phase response	GO:0006953	2.83703	50	72	5	21092	29.2944	CEBPB,IL1B,IL6,INS,TNFSF11
GO:BP	regulation of gluconeogenesis	GO:0006111	2.83703	50	72	5	21092	29.2944	FOXO1,INS,PPARA,PPARGC1A,SIRT1
GO:BP	adipose tissue development	GO:0060612	2.83703	50	72	5	21092	29.2944	CSF1,HRAS,PPARG,PPARGC1A,SIRT1
GO:BP	positive regulation of transcription from RNA polymerase II promoter in response to hypoxia	GO:0061419	2.83678	6	72	3	21092	146.472	HIF1A,TP53,VEGF
GO:BP	response to UV	GO:0009411	2.83253	149	72	7	21092	13.7625	CDKN1A,EGFR,MYC,NPM1,PML,SIRT1,TP53
GO:BP	regulation of leukocyte apoptotic process	GO:2000106	2.82862	93	72	6	21092	18.8996	CDKN2A,HIF1A,IL10,PTEN,SIRT1,TP53
GO:BP	nucleotide metabolic process	GO:0009117	2.82792	597	72	12	21092	5.88833	HIF1A,IFNG,IGF1,IL4,INS,INSR,MTOR,NUPR1,PPARA,PPARGC1A,STAT3,TP53
GO:BP	positive regulation of protein transport	GO:0051222	2.8019	300	72	9	21092	8.78833	ERBB2,HIF1A,HRAS,IFNG,IGF1,IL1B,INS,PPARG,SMAD3
GO:BP	interleukin-1 beta production	GO:0032611	2.80114	94	72	6	21092	18.6986	IFNG,IGF1,IL6,PML,SMAD3,STAT3
GO:BP	regulation of interleukin-1 beta production	GO:0032651	2.80114	94	72	6	21092	18.6986	IFNG,IGF1,IL6,PML,SMAD3,STAT3
GO:BP	interleukin-6 production	GO:0032635	2.7935	151	72	7	21092	13.5802	CEBPB,HGF,IFNG,IL10,IL1B,IL6,STAT3
GO:BP	regulation of interleukin-6 production	GO:0032675	2.7935	151	72	7	21092	13.5802	CEBPB,HGF,IFNG,IL10,IL1B,IL6,STAT3
GO:BP	positive regulation of epithelial to mesenchymal transition	GO:0010718	2.79337	51	72	5	21092	28.72	IL1B,IL6,MTOR,SMAD3,TGFB1
GO:BP	negative regulation of carbohydrate metabolic process	GO:0045912	2.79337	51	72	5	21092	28.72	INS,NUPR1,PPARA,STAT3,TP53
GO:BP	regulation of lipid storage	GO:0010883	2.79337	51	72	5	21092	28.72	IL6,NFKBIA,PPARA,PPARG,SIRT1
GO:BP	mRNA transcription	GO:0009299	2.79337	51	72	5	21092	28.72	EPAS1,MED1,PPARG,STAT3,TP53
GO:BP	adaptive immune response	GO:0002250	2.78002	721	72	13	21092	5.28194	HRAS,IFNG,IL10,IL1B,IL4,IL6,MTOR,SIRT1,SMAD7,STAT3,TFEB,TGFB1,TSC1
GO:BP	negative regulation of cell motility	GO:2000146	2.76601	303	72	9	21092	8.70132	APOE,FGF2,IL4,MITF,NRG1,PPARG,PTEN,SMAD7,STAT3
GO:BP	multicellular organism growth	GO:0035264	2.75503	153	72	7	21092	13.4027	AR,CSF1,IGF1,MTOR,PRL,STAT3,TP53
GO:BP	nucleoside phosphate metabolic process	GO:0006753	2.75215	607	72	12	21092	5.79132	HIF1A,IFNG,IGF1,IL4,INS,INSR,MTOR,NUPR1,PPARA,PPARGC1A,STAT3,TP53
GO:BP	positive regulation of blood vessel endothelial cell migration	GO:0043536	2.75061	52	72	5	21092	28.1677	FGF2,HIF1A,SIRT1,SP1,VEGF
GO:BP	reactive oxygen species metabolic process	GO:0072593	2.73689	224	72	8	21092	10.4623	AGT,BRCA1,CDKN1A,FOXO1,HIF1A,INS,PPARA,TP53
GO:BP	positive regulation of cellular component biogenesis	GO:0044089	2.72662	500	72	11	21092	6.44478	AGT,CSF2,ESR1,HRAS,IFNG,MTOR,NRG1,SMAD3,TP53,TSC1,VEGF
GO:BP	negative regulation of leukocyte proliferation	GO:0070664	2.72054	97	72	6	21092	18.1203	CDKN2A,CEBPB,ERBB2,IL10,PTEN,TGFB1
GO:BP	neural precursor cell proliferation	GO:0061351	2.7171	155	72	7	21092	13.2297	EGF,FGF2,FOXO1,HIF1A,TGFB1,TP53,VEGF
GO:BP	tube formation	GO:0035148	2.69834	156	72	7	21092	13.1449	EGF,FGF2,HIF1A,TEAD2,TGFB1,TSC1,VEGF
GO:BP	positive regulation of endocytosis	GO:0045807	2.69427	98	72	6	21092	17.9354	APOE,EGF,IL4,INSR,PPARG,VEGF
GO:BP	positive regulation of miRNA-mediated gene silencing	GO:2000637	2.69392	23	72	4	21092	50.9469	EGFR,IL6,STAT3,TP53
GO:BP	epithelial cell maturation	GO:0002070	2.69392	23	72	4	21092	50.9469	EPAS1,HIF1A,PGR,TGFB1
GO:BP	negative regulation of nucleotide metabolic process	GO:0045980	2.69392	23	72	4	21092	50.9469	NUPR1,PPARA,STAT3,TP53
GO:BP	response to virus	GO:0009615	2.68144	403	72	10	21092	7.26909	CHUK,HIF1A,IFNG,IKBKB,IL1B,IL4,IL6,PML,SMAD3,TGFB1
GO:BP	hexose metabolic process	GO:0019318	2.67912	228	72	8	21092	10.2788	FOXO1,IGF1,INS,INSR,PPARA,PPARGC1A,SIRT1,TP53
GO:BP	purine-containing compound metabolic process	GO:0072521	2.67606	506	72	11	21092	6.36836	HIF1A,IFNG,IGF1,IL4,INS,INSR,MTOR,NUPR1,PPARA,PPARGC1A,STAT3
GO:BP	nephron tubule development	GO:0072080	2.66828	99	72	6	21092	17.7542	AGT,FGF2,MYC,TGFB1,VEGF,YAP1
GO:BP	regulation of macroautophagy	GO:0016241	2.66119	158	72	7	21092	12.9786	HIF1A,IL4,MTOR,NUPR1,SIRT1,TP53,TSC1
GO:BP	kidney development	GO:0001822	2.66065	312	72	9	21092	8.45032	AGT,FGF2,MYC,SMAD3,SMAD7,TGFB1,TSC1,VEGF,YAP1
GO:BP	blood circulation	GO:0008015	2.65103	509	72	11	21092	6.33082	AGT,APOE,AR,EPAS1,INS,MTOR,PPARA,PPARG,SMAD3,SMAD7,VEGF
GO:BP	cell chemotaxis	GO:0060326	2.6377	314	72	9	21092	8.3965	CSF1,FGF2,HGF,IL10,IL1B,IL4,IL6,TNFSF11,VEGF
GO:BP	regulation of response to DNA damage stimulus	GO:2001020	2.6377	314	72	9	21092	8.3965	BRCA1,BRD4,CDKN2A,EGFR,MYC,NPM1,PML,SIRT1,TP53
GO:BP	positive regulation of protein acetylation	GO:1901985	2.62744	55	72	5	21092	26.6313	BRCA1,IL1B,PML,PPARGC1A,TGFB1
GO:BP	cholesterol efflux	GO:0033344	2.62744	55	72	5	21092	26.6313	APOE,EGF,NFKBIA,PPARG,SIRT1
GO:BP	positive regulation of phospholipase activity	GO:0010518	2.62744	55	72	5	21092	26.6313	AGT,EGFR,ESR1,FGF2,HRAS
GO:BP	small GTPase mediated signal transduction	GO:0007264	2.62618	512	72	11	21092	6.29373	APOE,CDKN1A,CDKN2A,CSF1,FGF2,HRAS,IGF1,KRAS,NRG1,RB1,TP53
GO:BP	adaptive thermogenesis	GO:1990845	2.62456	160	72	7	21092	12.8163	CEBPB,DDIT3,EPAS1,IL4,PPARGC1A,RB1,VEGF
GO:BP	regulation of membrane protein ectodomain proteolysis	GO:0051043	2.61586	24	72	4	21092	48.8241	APOE,IFNG,IL10,IL1B
GO:BP	positive regulation of post-transcriptional gene silencing	GO:0060148	2.61586	24	72	4	21092	48.8241	EGFR,IL6,STAT3,TP53
GO:BP	positive regulation of post-transcriptional gene silencing by RNA	GO:1900370	2.61586	24	72	4	21092	48.8241	EGFR,IL6,STAT3,TP53
GO:BP	positive regulation of cell-cell adhesion	GO:0022409	2.61491	316	72	9	21092	8.34335	IFNG,IGF1,IL10,IL1B,IL4,IL6,SMAD7,TGFB1,TNFSF11
GO:BP	positive regulation of establishment of protein localization	GO:1904951	2.61491	316	72	9	21092	8.34335	ERBB2,HIF1A,HRAS,IFNG,IGF1,IL1B,INS,PPARG,SMAD3
GO:BP	gonad development	GO:0008406	2.60846	233	72	8	21092	10.0582	AR,CEBPB,ESR1,INSR,NUPR1,PGR,SIRT1,VEGF
GO:BP	negative regulation of cardiac muscle adaptation	GO:0010616	2.59481	7	72	3	21092	125.548	FOXO1,PPARG,SMAD3
GO:BP	paracrine signaling	GO:0038001	2.59481	7	72	3	21092	125.548	FGF2,PGR,TNFSF11
GO:BP	negative regulation of cardiac muscle hypertrophy in response to stress	GO:1903243	2.59481	7	72	3	21092	125.548	FOXO1,PPARG,SMAD3
GO:BP	renal tubule development	GO:0061326	2.59198	102	72	6	21092	17.232	AGT,FGF2,MYC,TGFB1,VEGF,YAP1
GO:BP	regulation of response to wounding	GO:1903034	2.58841	162	72	7	21092	12.6581	APOE,FGF2,HRAS,IL10,MTOR,PTEN,SMAD3
GO:BP	regulation of response to cytokine stimulus	GO:0060759	2.58841	162	72	7	21092	12.6581	CSF1,HIF1A,IKBKB,IL6,MAPK7,MED1,PPARG
GO:BP	positive regulation of DNA binding	GO:0043388	2.58797	56	72	5	21092	26.1558	EGF,IFNG,IGF1,PPARG,RB1
GO:BP	response to light stimulus	GO:0009416	2.56982	320	72	9	21092	8.23906	CDKN1A,EGFR,HIF1A,KRAS,MYC,NPM1,PML,SIRT1,TP53
GO:BP	oligodendrocyte differentiation	GO:0048709	2.56708	103	72	6	21092	17.0647	ERBB2,MTOR,NRG1,PPARG,PTEN,TGFB1
GO:BP	metal ion homeostasis	GO:0055065	2.56072	520	72	11	21092	6.1969	AGT,APOE,DDIT3,EPAS1,FGF2,HIF1A,IFNG,MYC,PML,TGFB1,TNFSF11
GO:BP	generation of neurons	GO:0048699	2.56003	1465	72	18	21092	3.59932	AGT,APOE,CEBPB,ERBB2,FGF2,HGF,HIF1A,HMG20A,IL6,MED1,NRG1,PTEN,RB1,STAT3,TGFB1,TP53,TSC1,VEGF
GO:BP	renal system development	GO:0072001	2.55864	321	72	9	21092	8.2134	AGT,FGF2,MYC,SMAD3,SMAD7,TGFB1,TSC1,VEGF,YAP1
GO:BP	positive regulation of leukocyte proliferation	GO:0070665	2.55275	164	72	7	21092	12.5037	CDKN1A,CSF1,CSF2,IGF1,IL1B,IL4,IL6
GO:BP	positive regulation of stem cell proliferation	GO:2000648	2.54924	57	72	5	21092	25.6969	FGF2,TERT,TGFB1,TP63,YAP1
GO:BP	vascular endothelial cell proliferation	GO:0101023	2.54126	25	72	4	21092	46.8711	FGF2,PPARG,SP1,STAT3
GO:BP	negative regulation of vascular associated smooth muscle cell proliferation	GO:1904706	2.54126	25	72	4	21092	46.8711	CDKN1A,IL10,PPARG,PTEN
GO:BP	positive regulation of cellular response to insulin stimulus	GO:1900078	2.54126	25	72	4	21092	46.8711	AGT,ESRRA,INS,SIRT1
GO:BP	regulation of vascular endothelial cell proliferation	GO:1905562	2.54126	25	72	4	21092	46.8711	FGF2,PPARG,SP1,STAT3
GO:BP	fibroblast apoptotic process	GO:0044346	2.54126	25	72	4	21092	46.8711	MYC,NUPR1,TP53,TP63
GO:BP	negative regulation of cellular senescence	GO:2000773	2.54126	25	72	4	21092	46.8711	PTEN,SIRT1,TERT,TP63
GO:BP	inflammatory cell apoptotic process	GO:0006925	2.54126	25	72	4	21092	46.8711	CDKN2A,IL6,PTEN,SIRT1
GO:BP	morphogenesis of an epithelial fold	GO:0060571	2.54126	25	72	4	21092	46.8711	AR,EGFR,HIF1A,TP63
GO:BP	development of primary sexual characteristics	GO:0045137	2.53944	238	72	8	21092	9.84687	AR,CEBPB,ESR1,INSR,NUPR1,PGR,SIRT1,VEGF
GO:BP	negative regulation of secretion	GO:0051048	2.51756	166	72	7	21092	12.3531	APOE,EGF,FOXO1,IL1B,INS,NRG1,OSM
GO:BP	regulation of Wnt signaling pathway	GO:0030111	2.51432	325	72	9	21092	8.11231	APOE,DDIT3,EGF,EGFR,FGF2,FOXO1,SMAD3,TERT,YAP1
GO:BP	positive regulation of myeloid leukocyte differentiation	GO:0002763	2.51124	58	72	5	21092	25.2538	CSF1,IFNG,RB1,TGFB1,TNFSF11
GO:BP	cellular response to starvation	GO:0009267	2.50014	167	72	7	21092	12.2791	CDKN1A,FOXO1,MTOR,PPARA,SIRT1,TFEB,TP53
GO:BP	peptidyl-lysine modification	GO:0018205	2.483	424	72	10	21092	6.90907	BRCA1,BRD4,CDKN2A,HMG20A,IL1B,NFYA,PML,PPARGC1A,SIRT1,TGFB1
GO:BP	positive regulation of extracellular matrix organization	GO:1903055	2.46983	26	72	4	21092	45.0684	AGT,IL6,RB1,SMAD3
GO:BP	positive regulation of cholesterol efflux	GO:0010875	2.46983	26	72	4	21092	45.0684	APOE,NFKBIA,PPARG,SIRT1
GO:BP	negative regulation of MAPK cascade	GO:0043409	2.46563	169	72	7	21092	12.1338	AGT,APOE,FOXO1,IL1B,MYC,PPARG,PTEN
GO:BP	positive regulation of endopeptidase activity	GO:0010950	2.46563	169	72	7	21092	12.1338	CDKN2A,MYC,PML,PPARG,SIRT1,SMAD3,STAT3
GO:BP	positive regulation of cellular amide metabolic process	GO:0034250	2.46563	169	72	7	21092	12.1338	ERBB2,IFNG,IL6,MTOR,MYC,NPM1,SP1
GO:BP	cellular response to virus	GO:0098586	2.44635	108	72	6	21092	16.2747	CHUK,HIF1A,IFNG,IL6,SMAD3,TGFB1
GO:BP	positive regulation of intrinsic apoptotic signaling pathway	GO:2001244	2.43729	60	72	5	21092	24.412	DDIT3,MYC,NUPR1,SIRT1,TP53
GO:BP	cellular response to biotic stimulus	GO:0071216	2.43228	246	72	8	21092	9.52665	CEBPB,CSF2,DDIT3,IL10,IL1B,IL6,NFKBIA,TP53
GO:BP	positive regulation of lipid localization	GO:1905954	2.42293	109	72	6	21092	16.1254	APOE,IL1B,NFKBIA,PPARG,SIRT1,TNFSF11
GO:BP	glucose transmembrane transport	GO:1904659	2.42293	109	72	6	21092	16.1254	IGF1,IL1B,INS,INSR,TERT,TSC1
GO:BP	monosaccharide metabolic process	GO:0005996	2.41916	247	72	8	21092	9.48808	FOXO1,IGF1,INS,INSR,PPARA,PPARGC1A,SIRT1,TP53
GO:BP	peptidyl-tyrosine autophosphorylation	GO:0038083	2.40132	27	72	4	21092	43.3992	EGFR,INSR,NRG1,VEGF
GO:BP	interferon-gamma-mediated signaling pathway	GO:0060333	2.40132	27	72	4	21092	43.3992	IFNG,MED1,PPARG,TP53
GO:BP	positive regulation of acute inflammatory response	GO:0002675	2.40132	27	72	4	21092	43.3992	IL1B,IL6,OSM,TNFSF11
GO:BP	regulation of cell cycle G2/M phase transition	GO:1902749	2.39973	110	72	6	21092	15.9788	BRCA1,BRD4,CDKN1A,CDKN2A,NPM1,TP53
GO:BP	ERBB2-EGFR signaling pathway	GO:0038134	2.39175	8	72	3	21092	109.854	EGF,EGFR,ERBB2
GO:BP	stress-induced premature senescence	GO:0090400	2.39175	8	72	3	21092	109.854	CDKN1A,SIRT1,TP53
GO:BP	small molecule metabolic process	GO:0044281	2.38864	1837	72	20	21092	3.18938	APOE,BRCA1,FGF2,FOXO1,HIF1A,IFNG,IGF1,IL1B,IL4,INS,INSR,MTOR,NUPR1,PPARA,PPARG,PPARGC1A,PTEN,SIRT1,STAT3,TP53
GO:BP	regulation of canonical Wnt signaling pathway	GO:0060828	2.38014	250	72	8	21092	9.37422	APOE,DDIT3,EGF,EGFR,FGF2,FOXO1,SMAD3,YAP1
GO:BP	branching involved in ureteric bud morphogenesis	GO:0001658	2.36593	62	72	5	21092	23.6246	AGT,FGF2,MYC,TGFB1,VEGF
GO:BP	negative regulation of locomotion	GO:0040013	2.3639	339	72	9	21092	7.77729	APOE,FGF2,IL4,MITF,NRG1,PPARG,PTEN,SMAD7,STAT3
GO:BP	regulation of protein modification by small protein conjugation or removal	GO:1903320	2.34163	253	72	8	21092	9.26307	BRCA1,CDKN2A,EPAS1,HIF1A,HMG20A,NPM1,PTEN,SMAD7
GO:BP	negative regulation of cardiac muscle hypertrophy	GO:0010614	2.33549	28	72	4	21092	41.8492	FOXO1,PPARA,PPARG,SMAD3
GO:BP	positive regulation of vascular endothelial growth factor production	GO:0010575	2.33549	28	72	4	21092	41.8492	BRCA1,HIF1A,IL1B,IL6
GO:BP	mammary gland epithelial cell proliferation	GO:0033598	2.33549	28	72	4	21092	41.8492	CEBPB,ESR1,MED1,TNFSF11
GO:BP	positive regulation of cardiac muscle tissue growth	GO:0055023	2.33549	28	72	4	21092	41.8492	FGF2,IGF1,NRG1,YAP1
GO:BP	regulation of protein localization to membrane	GO:1905475	2.3319	177	72	7	21092	11.5854	AR,EGFR,ERBB2,HRAS,IFNG,INS,TGFB1
GO:BP	hexose transmembrane transport	GO:0008645	2.33148	113	72	6	21092	15.5546	IGF1,IL1B,INS,INSR,TERT,TSC1
GO:BP	intrinsic apoptotic signaling pathway in response to endoplasmic reticulum stress	GO:0070059	2.33117	63	72	5	21092	23.2496	CEBPB,DDIT3,PML,SIRT1,TP53
GO:BP	establishment of protein localization to organelle	GO:0072594	2.32629	667	72	12	21092	5.27036	AGT,CDKN1A,DDIT3,IFNG,MED1,NFKBIA,PML,SMAD3,STAT3,TERT,TGFB1,TP53
GO:BP	positive regulation of binding	GO:0051099	2.31565	178	72	7	21092	11.5203	APOE,EGF,IFNG,IGF1,PPARG,RB1,TERT
GO:BP	organic hydroxy compound metabolic process	GO:1901615	2.30253	553	72	11	21092	5.8271	APOE,EPAS1,FGF2,HIF1A,IFNG,IGF1,IL4,MED1,PTEN,SIRT1,TP53
GO:BP	regulation of T cell differentiation	GO:0045580	2.29949	179	72	7	21092	11.4559	CDKN2A,ERBB2,IFNG,IL4,SMAD7,TCF7,TGFB1
GO:BP	regulation of sterol transport	GO:0032371	2.29699	64	72	5	21092	22.8863	APOE,EGF,NFKBIA,PPARG,SIRT1
GO:BP	positive regulation of muscle cell differentiation	GO:0051149	2.29699	64	72	5	21092	22.8863	IGF1,MTOR,NRG1,SIRT1,TGFB1
GO:BP	regulation of cholesterol transport	GO:0032374	2.29699	64	72	5	21092	22.8863	APOE,EGF,NFKBIA,PPARG,SIRT1
GO:BP	camera-type eye development	GO:0043010	2.29129	346	72	9	21092	7.61994	EGFR,FGF2,HIF1A,MED1,MITF,SMAD3,STAT3,TGFB1,VEGF
GO:BP	insulin receptor signaling pathway	GO:0008286	2.28706	115	72	6	21092	15.2841	AGT,FOXO1,IL1B,INS,INSR,SIRT1
GO:BP	cellular chemical homeostasis	GO:0055082	2.28621	673	72	12	21092	5.22338	AGT,APOE,DDIT3,FGF2,FOXO1,HIF1A,IFNG,MYC,PML,PPARGC1A,SIRT1,TGFB1
GO:BP	response to inorganic substance	GO:0010035	2.27995	556	72	11	21092	5.79566	CHUK,CSF2,EGFR,FOXO1,HGF,HIF1A,IL10,IL6,MAPK7,SIRT1,TERT
GO:BP	nucleobase-containing small molecule metabolic process	GO:0055086	2.27957	674	72	12	21092	5.21563	HIF1A,IFNG,IGF1,IL4,INS,INSR,MTOR,NUPR1,PPARA,PPARGC1A,STAT3,TP53
GO:BP	cellular response to gamma radiation	GO:0071480	2.27215	29	72	4	21092	40.4061	CDKN1A,HRAS,TP53,YAP1
GO:BP	regulation of oxidative stress-induced intrinsic apoptotic signaling pathway	GO:1902175	2.27215	29	72	4	21092	40.4061	HIF1A,INS,MAPK7,SIRT1
GO:BP	axis elongation	GO:0003401	2.27215	29	72	4	21092	40.4061	ESR1,MED1,TGFB1,YAP1
GO:BP	monosaccharide transmembrane transport	GO:0015749	2.26516	116	72	6	21092	15.1523	IGF1,IL1B,INS,INSR,TERT,TSC1
GO:BP	striated muscle cell proliferation	GO:0014855	2.26338	65	72	5	21092	22.5342	FGF2,HGF,NRG1,PTEN,YAP1
GO:BP	protein secretion	GO:0009306	2.26067	349	72	9	21092	7.55444	APOE,FOXO1,HIF1A,IFNG,IGF1,IL1B,IL6,INS,PPARG
GO:BP	positive regulation of leukocyte differentiation	GO:1902107	2.25162	182	72	7	21092	11.2671	CSF1,IFNG,IL10,IL4,RB1,TGFB1,TNFSF11
GO:BP	positive regulation of hemopoiesis	GO:1903708	2.25162	182	72	7	21092	11.2671	CSF1,IFNG,IL10,IL4,RB1,TGFB1,TNFSF11
GO:BP	establishment of protein localization to extracellular region	GO:0035592	2.25053	350	72	9	21092	7.53286	APOE,FOXO1,HIF1A,IFNG,IGF1,IL1B,IL6,INS,PPARG
GO:BP	regulation of cytokine production involved in immune response	GO:0002718	2.24346	117	72	6	21092	15.0228	IL10,IL1B,IL4,IL6,SIRT1,SMAD7
GO:BP	cytokine production involved in immune response	GO:0002367	2.24346	117	72	6	21092	15.0228	IL10,IL1B,IL4,IL6,SIRT1,SMAD7
GO:BP	secretion by cell	GO:0032940	2.2322	808	72	13	21092	4.71322	AGT,APOE,FOXO1,HIF1A,IFNG,IGF1,IL1B,IL4,IL6,INS,OSM,PPARG,TNFSF11
GO:BP	regulation of phospholipase activity	GO:0010517	2.23031	66	72	5	21092	22.1928	AGT,EGFR,ESR1,FGF2,HRAS
GO:BP	positive regulation of epithelial tube formation	GO:1905278	2.21673	9	72	3	21092	97.6481	EGF,FGF2,VEGF
GO:BP	regulation of epithelial tube formation	GO:1905276	2.21673	9	72	3	21092	97.6481	EGF,FGF2,VEGF
GO:BP	negative regulation of cell size	GO:0045792	2.21673	9	72	3	21092	97.6481	MTOR,PTEN,TSC1
GO:BP	negative regulation of muscle hypertrophy	GO:0014741	2.21112	30	72	4	21092	39.0593	FOXO1,PPARA,PPARG,SMAD3
GO:BP	T-helper 17 cell differentiation	GO:0072539	2.21112	30	72	4	21092	39.0593	IL4,IL6,SMAD7,STAT3
GO:BP	myeloid dendritic cell activation	GO:0001773	2.21112	30	72	4	21092	39.0593	CSF2,IL10,IL4,TGFB1
GO:BP	T cell lineage commitment	GO:0002360	2.21112	30	72	4	21092	39.0593	IL6,MTOR,STAT3,TP53
GO:BP	regulation of peptide hormone secretion	GO:0090276	2.2046	185	72	7	21092	11.0844	FOXO1,HIF1A,IFNG,IL1B,IL6,INS,TNFSF11
GO:BP	nephron epithelium development	GO:0072009	2.20066	119	72	6	21092	14.7703	AGT,FGF2,MYC,TGFB1,VEGF,YAP1
GO:BP	T-helper cell differentiation	GO:0042093	2.19778	67	72	5	21092	21.8615	IL4,IL6,MTOR,SMAD7,STAT3
GO:BP	positive regulation of lipase activity	GO:0060193	2.19778	67	72	5	21092	21.8615	AGT,EGFR,ESR1,FGF2,HRAS
GO:BP	negative regulation of epithelial cell migration	GO:0010633	2.19778	67	72	5	21092	21.8615	APOE,FGF2,IL4,PPARG,PTEN
GO:BP	regulation of B cell proliferation	GO:0030888	2.19778	67	72	5	21092	21.8615	CDKN1A,CDKN2A,IL10,IL4,PTEN
GO:BP	protein localization to extracellular region	GO:0071692	2.18047	357	72	9	21092	7.38515	APOE,FOXO1,HIF1A,IFNG,IGF1,IL1B,IL6,INS,PPARG
GO:BP	adaptive immune response based on somatic recombination of immune receptors built from immunoglobulin superfamily domains	GO:0002460	2.18047	357	72	9	21092	7.38515	HRAS,IL10,IL1B,IL4,IL6,MTOR,SMAD7,STAT3,TGFB1
GO:BP	regulation of mitotic nuclear division	GO:0007088	2.17955	120	72	6	21092	14.6472	EGF,IGF1,IL1B,INS,INSR,RB1
GO:BP	positive regulation of peptidase activity	GO:0010952	2.17372	187	72	7	21092	10.9658	CDKN2A,MYC,PML,PPARG,SIRT1,SMAD3,STAT3
GO:BP	lung development	GO:0030324	2.17372	187	72	7	21092	10.9658	EPAS1,FGF2,KRAS,PGR,TGFB1,VEGF,YAP1
GO:BP	lipid localization	GO:0010876	2.16761	460	72	10	21092	6.36836	AGT,APOE,EGF,IL1B,IL6,NFKBIA,PPARA,PPARG,SIRT1,TNFSF11
GO:BP	neuroblast proliferation	GO:0007405	2.16576	68	72	5	21092	21.54	FGF2,HIF1A,TGFB1,TP53,VEGF
GO:BP	intracellular protein transport	GO:0006886	2.16152	1098	72	15	21092	4.00197	AGT,CDKN1A,CDKN2A,ERBB2,HRAS,IFNG,IL1B,MED1,NFKBIA,NPM1,PML,SMAD3,STAT3,TGFB1,TP53
GO:BP	regulation of cell-matrix adhesion	GO:0001952	2.15862	121	72	6	21092	14.5262	CDKN2A,CSF1,PTEN,SMAD3,TSC1,VEGF
GO:BP	regulation of ossification	GO:0030278	2.15862	121	72	6	21092	14.5262	CSF1,ESRRA,HIF1A,SMAD3,SMAD7,TGFB1
GO:BP	regulation of peptide secretion	GO:0002791	2.15841	188	72	7	21092	10.9075	FOXO1,HIF1A,IFNG,IL1B,IL6,INS,TNFSF11
GO:BP	carbohydrate derivative metabolic process	GO:1901135	2.1567	1099	72	15	21092	3.99833	EGF,FGF2,HIF1A,IFNG,IGF1,IL1B,IL4,INS,INSR,MTOR,NUPR1,PPARA,PPARGC1A,STAT3,TP53
GO:BP	negative regulation of endothelial cell apoptotic process	GO:2000352	2.15225	31	72	4	21092	37.7993	IL10,IL4,MAPK7,TERT
GO:BP	liver regeneration	GO:0097421	2.15225	31	72	4	21092	37.7993	CEBPB,IL10,IL6,TGFB1
GO:BP	positive regulation of leukocyte apoptotic process	GO:2000108	2.15225	31	72	4	21092	37.7993	CDKN2A,IL10,SIRT1,TP53
GO:BP	cell maturation	GO:0048469	2.14319	189	72	7	21092	10.8498	EPAS1,HIF1A,PGR,PPARG,RB1,TGFB1,VEGF
GO:BP	regulation of cell division	GO:0051302	2.14319	189	72	7	21092	10.8498	FGF2,IL1B,MYC,OSM,TGFB1,TP63,VEGF
GO:BP	ureteric bud morphogenesis	GO:0060675	2.13424	69	72	5	21092	21.2279	AGT,FGF2,MYC,TGFB1,VEGF
GO:BP	response to activity	GO:0014823	2.13424	69	72	5	21092	21.2279	AGT,HIF1A,IL10,IL6,PPARGC1A
GO:BP	protein deacetylation	GO:0006476	2.11733	123	72	6	21092	14.29	IFNG,PML,SIRT1,TGFB1,TP53,VEGF
GO:BP	stem cell proliferation	GO:0072089	2.11733	123	72	6	21092	14.29	FGF2,TERT,TGFB1,TP53,TP63,YAP1
GO:BP	regulation of peptide transport	GO:0090087	2.11302	191	72	7	21092	10.7362	FOXO1,HIF1A,IFNG,IL1B,IL6,INS,TNFSF11
GO:BP	respiratory tube development	GO:0030323	2.11302	191	72	7	21092	10.7362	EPAS1,FGF2,KRAS,PGR,TGFB1,VEGF,YAP1
GO:BP	cardiac ventricle morphogenesis	GO:0003208	2.1032	70	72	5	21092	20.9246	HIF1A,MED1,NRG1,SMAD7,TGFB1
GO:BP	mesonephric tubule morphogenesis	GO:0072171	2.1032	70	72	5	21092	20.9246	AGT,FGF2,MYC,TGFB1,VEGF
GO:BP	cardiac chamber morphogenesis	GO:0003206	2.09696	124	72	6	21092	14.1747	HIF1A,MED1,NRG1,SMAD7,TGFB1,TP53
GO:BP	regulation of vascular endothelial growth factor production	GO:0010574	2.09537	32	72	4	21092	36.6181	BRCA1,HIF1A,IL1B,IL6
GO:BP	positive regulation of heart growth	GO:0060421	2.09537	32	72	4	21092	36.6181	FGF2,IGF1,NRG1,YAP1
GO:BP	negative regulation of organelle organization	GO:0010639	2.09263	366	72	9	21092	7.20355	BRCA1,HGF,IGF1,NPM1,NUPR1,PML,PPARG,TP53,YAP1
GO:BP	positive regulation of protein-containing complex assembly	GO:0031334	2.08319	193	72	7	21092	10.6249	CSF2,ESR1,IFNG,MTOR,NRG1,TP53,VEGF
GO:BP	signal release	GO:0023061	2.07687	471	72	10	21092	6.21963	AGT,FOXO1,HIF1A,IFNG,IL1B,IL6,INS,OSM,PPARG,TNFSF11
GO:BP	positive regulation of cysteine-type endopeptidase activity involved in apoptotic process	GO:0043280	2.07676	125	72	6	21092	14.0613	CDKN2A,MYC,PML,PPARG,SIRT1,SMAD3
GO:BP	glucose import	GO:0046323	2.07264	71	72	5	21092	20.6299	IGF1,INS,INSR,TERT,TSC1
GO:BP	regulation of cardiac muscle hypertrophy in response to stress	GO:1903242	2.06289	10	72	3	21092	87.8833	FOXO1,PPARG,SMAD3
GO:BP	regulation of cardiac muscle adaptation	GO:0010612	2.06289	10	72	3	21092	87.8833	FOXO1,PPARG,SMAD3
GO:BP	regulation of macrophage apoptotic process	GO:2000109	2.06289	10	72	3	21092	87.8833	CDKN2A,PTEN,SIRT1
GO:BP	negative regulation of muscle adaptation	GO:0014745	2.06289	10	72	3	21092	87.8833	FOXO1,PPARG,SMAD3
GO:BP	interleukin-23 production	GO:0032627	2.06289	10	72	3	21092	87.8833	CSF2,IFNG,TGFB1
GO:BP	regulation of interleukin-23 production	GO:0032667	2.06289	10	72	3	21092	87.8833	CSF2,IFNG,TGFB1
GO:BP	erythrocyte differentiation	GO:0030218	2.05673	126	72	6	21092	13.9497	EPAS1,HIF1A,MED1,RB1,STAT3,VEGF
GO:BP	regulation of glucose transmembrane transport	GO:0010827	2.01286	73	72	5	21092	20.0647	IGF1,IL1B,INS,INSR,TERT
GO:CC	chromatin	GO:0000785	16.0023	1304	73	31	21690	7.06351	AR,BRD4,CDKN2A,CEBPB,DDIT3,EPAS1,ERG,ESR1,ESRRA,FOXO1,HIF1A,KDM3B,MITF,MYC,NFYA,NKX2-3,PGR,PML,PPARA,PPARG,PPARGC1A,RB1,SIRT1,SMAD3,SMAD7,SP1,STAT3,TEAD2,TFEB,TP53,TP63
GO:CC	chromosome	GO:0005694	13.4124	1876	73	33	21690	5.22658	AR,BRCA1,BRD4,CDKN2A,CEBPB,DDIT3,EPAS1,ERG,ESR1,ESRRA,FOXO1,HIF1A,KDM3B,MITF,MYC,NFYA,NKX2-3,PGR,PML,PPARA,PPARG,PPARGC1A,RB1,SIRT1,SMAD3,SMAD7,SP1,STAT3,TEAD2,TERT,TFEB,TP53,TP63
GO:CC	transcription regulator complex	GO:0005667	10.6467	517	73	18	21690	10.3447	CEBPB,DDIT3,EPAS1,ESR1,HIF1A,MED1,MYC,NFYA,PPARG,RB1,SMAD3,SMAD7,SP1,STAT3,TCF7,TEAD2,TP53,YAP1
GO:CC	nucleoplasm	GO:0005654	10.4614	4215	73	43	21690	3.03115	AR,BRCA1,BRD4,CDKN1A,CDKN2A,CEBPB,CHUK,CSF1,EPAS1,ESR1,ESRRA,FOXO1,HIF1A,HRAS,KDM3B,MAPK7,MED1,MITF,MTOR,MYC,NFKBIA,NFYA,NPM1,NRG1,NUPR1,PGR,PML,PPARA,PPARG,PPARGC1A,PTEN,RB1,SIRT1,SMAD3,SMAD7,SP1,STAT3,TCF7,TEAD2,TERT,TP53,TP63,YAP1
GO:CC	RNA polymerase II transcription regulator complex	GO:0090575	10.3951	255	73	14	21690	16.3127	CEBPB,DDIT3,HIF1A,MED1,MYC,NFYA,PPARG,RB1,SMAD3,SMAD7,STAT3,TCF7,TEAD2,YAP1
GO:CC	membrane-enclosed lumen	GO:0031974	10.2879	6637	73	53	21690	2.37269	APOE,AR,BRCA1,BRD4,CDKN1A,CDKN2A,CEBPB,CHUK,CSF1,EGF,EGFR,EPAS1,ESR1,ESRRA,FOXO1,HGF,HIF1A,HRAS,IGF1,IL6,INS,INSR,KDM3B,MAPK7,MED1,MITF,MTOR,MYC,NFKBIA,NFYA,NPM1,NRG1,NUPR1,PGR,PML,PPARA,PPARG,PPARGC1A,PRL,PTEN,RB1,SIRT1,SMAD3,SMAD7,SP1,STAT3,TCF7,TEAD2,TERT,TP53,TP63,VEGF,YAP1
GO:CC	organelle lumen	GO:0043233	10.2879	6637	73	53	21690	2.37269	APOE,AR,BRCA1,BRD4,CDKN1A,CDKN2A,CEBPB,CHUK,CSF1,EGF,EGFR,EPAS1,ESR1,ESRRA,FOXO1,HGF,HIF1A,HRAS,IGF1,IL6,INS,INSR,KDM3B,MAPK7,MED1,MITF,MTOR,MYC,NFKBIA,NFYA,NPM1,NRG1,NUPR1,PGR,PML,PPARA,PPARG,PPARGC1A,PRL,PTEN,RB1,SIRT1,SMAD3,SMAD7,SP1,STAT3,TCF7,TEAD2,TERT,TP53,TP63,VEGF,YAP1
GO:CC	intracellular organelle lumen	GO:0070013	10.2879	6637	73	53	21690	2.37269	APOE,AR,BRCA1,BRD4,CDKN1A,CDKN2A,CEBPB,CHUK,CSF1,EGF,EGFR,EPAS1,ESR1,ESRRA,FOXO1,HGF,HIF1A,HRAS,IGF1,IL6,INS,INSR,KDM3B,MAPK7,MED1,MITF,MTOR,MYC,NFKBIA,NFYA,NPM1,NRG1,NUPR1,PGR,PML,PPARA,PPARG,PPARGC1A,PRL,PTEN,RB1,SIRT1,SMAD3,SMAD7,SP1,STAT3,TCF7,TEAD2,TERT,TP53,TP63,VEGF,YAP1
GO:CC	PML body	GO:0016605	7.67336	104	73	9	21690	25.7126	MAPK7,MTOR,PML,PPARGC1A,PTEN,RB1,SIRT1,TERT,TP53
GO:CC	nuclear lumen	GO:0031981	7.06206	5505	73	44	21690	2.37483	AR,BRCA1,BRD4,CDKN1A,CDKN2A,CEBPB,CHUK,CSF1,EPAS1,ESR1,ESRRA,FOXO1,HIF1A,HRAS,INSR,KDM3B,MAPK7,MED1,MITF,MTOR,MYC,NFKBIA,NFYA,NPM1,NRG1,NUPR1,PGR,PML,PPARA,PPARG,PPARGC1A,PTEN,RB1,SIRT1,SMAD3,SMAD7,SP1,STAT3,TCF7,TEAD2,TERT,TP53,TP63,YAP1
GO:CC	nuclear body	GO:0016604	6.80038	883	73	18	21690	6.05687	AR,BRCA1,CDKN1A,CDKN2A,CSF1,EPAS1,HIF1A,MAPK7,MTOR,NPM1,PML,PPARGC1A,PTEN,RB1,SIRT1,TCF7,TERT,TP53
GO:CC	nucleus	GO:0005634	4.37345	10106	73	56	21690	1.64644	APOE,AR,BRCA1,BRD4,CDKN1A,CDKN2A,CEBPB,CHUK,CSF1,DDIT3,EGFR,EPAS1,ERBB2,ERG,ESR1,ESRRA,FGF2,FOXO1,HIF1A,HMG20A,HRAS,IKBKB,INSR,KDM3B,MAPK7,MED1,MITF,MTOR,MYC,NFKBIA,NFYA,NKX2-3,NPM1,NRG1,NUPR1,PGR,PML,PPARA,PPARG,PPARGC1A,PTEN,RABL6,RB1,SIRT1,SMAD3,SMAD7,SP1,STAT3,TCF7,TEAD2,TERT,TFEB,TP53,TP63,TSC1,YAP1
GO:CC	intracellular membrane-bounded organelle	GO:0043231	3.65334	14601	73	67	21690	1.36342	APOE,AR,BRCA1,BRD4,CDKN1A,CDKN2A,CEBPB,CHUK,CSF1,CSF2,DDIT3,EGF,EGFR,EPAS1,ERBB2,ERG,ESR1,ESRRA,FGF2,FOXO1,HGF,HIF1A,HMG20A,HRAS,IGF1,IKBKB,IL1B,IL6,INS,INSR,KDM3B,KRAS,MAPK7,MED1,MITF,MTOR,MYC,NFKBIA,NFYA,NKX2-3,NPM1,NRG1,NUPR1,PGR,PML,PPARA,PPARG,PPARGC1A,PRL,PTEN,RABL6,RB1,SIRT1,SMAD3,SMAD7,SP1,STAT3,TCF7,TEAD2,TERT,TFEB,TGFB1,TP53,TP63,TSC1,VEGF,YAP1
GO:CC	cytoplasm	GO:0005737	3.01982	12270	73	60	21690	1.45293	AGT,APOE,AR,BRCA1,CDKN1A,CDKN2A,CEBPB,CHUK,CSF1,DDIT3,EGF,EGFR,EPAS1,ERBB2,ERG,ESR1,ESRRA,FGF2,FOXO1,HGF,HIF1A,HRAS,IGF1,IKBKB,IL1B,IL6,INS,INSR,KRAS,MAPK7,MITF,MTOR,MYC,NFKBIA,NPM1,NRG1,NUPR1,PGR,PML,PPARG,PPARGC1A,PRL,PTEN,RABL6,RB1,SIRT1,SMAD3,SMAD7,SP1,STAT3,TEAD2,TERT,TFEB,TGFB1,TNFSF11,TP53,TP63,TSC1,VEGF,YAP1
GO:CC	protein-containing complex	GO:0032991	2.73714	7491	73	44	21690	1.74522	APOE,AR,BRCA1,CDKN1A,CDKN2A,CEBPB,CHUK,CSF1,CSF2,DDIT3,EGFR,EPAS1,ERBB2,ERG,ESR1,HIF1A,HRAS,IGF1,IKBKB,IL6,INSR,KDM3B,MED1,MITF,MTOR,MYC,NFKBIA,NFYA,NPM1,NUPR1,PPARG,RB1,SIRT1,SMAD3,SMAD7,SP1,STAT3,TCF7,TEAD2,TERT,TP53,TP63,TSC1,YAP1
GO:CC	membrane-bounded organelle	GO:0043227	2.68915	15649	73	68	21690	1.2911	AGT,APOE,AR,BRCA1,BRD4,CDKN1A,CDKN2A,CEBPB,CHUK,CSF1,CSF2,DDIT3,EGF,EGFR,EPAS1,ERBB2,ERG,ESR1,ESRRA,FGF2,FOXO1,HGF,HIF1A,HMG20A,HRAS,IGF1,IKBKB,IL1B,IL6,INS,INSR,KDM3B,KRAS,MAPK7,MED1,MITF,MTOR,MYC,NFKBIA,NFYA,NKX2-3,NPM1,NRG1,NUPR1,PGR,PML,PPARA,PPARG,PPARGC1A,PRL,PTEN,RABL6,RB1,SIRT1,SMAD3,SMAD7,SP1,STAT3,TCF7,TEAD2,TERT,TFEB,TGFB1,TP53,TP63,TSC1,VEGF,YAP1
GO:CC	protein-DNA complex	GO:0032993	2.35888	236	73	7	21690	8.81298	DDIT3,ESR1,NFYA,NPM1,NUPR1,SP1,TERT
GO:CC	cytosol	GO:0005829	2.26495	5419	73	35	21690	1.91905	AGT,AR,CDKN1A,CDKN2A,CHUK,DDIT3,EPAS1,ERBB2,ESR1,FOXO1,HIF1A,HRAS,IKBKB,IL1B,KRAS,MAPK7,MTOR,NFKBIA,NPM1,PGR,PML,PPARG,PTEN,RABL6,RB1,SIRT1,SMAD3,SMAD7,STAT3,TEAD2,TERT,TFEB,TP53,TSC1,YAP1
KEGG	Pathways in cancer	KEGG:05200	24.2194	529	67	37	8064	8.41825	AGT,AR,CDKN1A,CDKN2A,CHUK,EGF,EGFR,EPAS1,ERBB2,ESR1,FGF2,FOXO1,HGF,HIF1A,HRAS,IFNG,IGF1,IKBKB,IL4,IL6,KRAS,MITF,MTOR,MYC,NFKBIA,PML,PPARG,PTEN,RB1,SMAD3,SP1,STAT3,TCF7,TERT,TGFB1,TP53,VEGF
KEGG	Prostate cancer	KEGG:05215	19.2144	97	67	19	8064	23.5753	AR,CDKN1A,CHUK,EGF,EGFR,ERBB2,ERG,FOXO1,HRAS,IGF1,IKBKB,INS,KRAS,MTOR,NFKBIA,PTEN,RB1,TCF7,TP53
KEGG	Breast cancer	KEGG:05224	15.6171	147	67	19	8064	15.5565	BRCA1,CDKN1A,EGF,EGFR,ERBB2,ESR1,FGF2,HRAS,IGF1,KRAS,MTOR,MYC,PGR,PTEN,RB1,SP1,TCF7,TNFSF11,TP53
KEGG	FoxO signaling pathway	KEGG:04068	15.1623	131	67	18	8064	16.5378	CDKN1A,CHUK,EGF,EGFR,FOXO1,HRAS,IGF1,IKBKB,IL10,IL6,INS,INSR,KRAS,PTEN,SIRT1,SMAD3,STAT3,TGFB1
KEGG	PI3K-Akt signaling pathway	KEGG:04151	14.9563	353	67	25	8064	8.52395	BRCA1,CDKN1A,CHUK,CSF1,EGF,EGFR,ERBB2,FGF2,HGF,HRAS,IGF1,IKBKB,IL4,IL6,INS,INSR,KRAS,MTOR,MYC,OSM,PRL,PTEN,TP53,TSC1,VEGF
KEGG	Pancreatic cancer	KEGG:05212	14.7632	76	67	15	8064	23.7549	CDKN1A,CDKN2A,CHUK,EGF,EGFR,ERBB2,IKBKB,KRAS,MTOR,RB1,SMAD3,STAT3,TGFB1,TP53,VEGF
KEGG	EGFR tyrosine kinase inhibitor resistance	KEGG:01521	12.9533	79	67	14	8064	21.3293	EGF,EGFR,ERBB2,FGF2,HGF,HRAS,IGF1,IL6,KRAS,MTOR,NRG1,PTEN,STAT3,VEGF
KEGG	Melanoma	KEGG:05218	12.01	72	67	13	8064	21.7313	CDKN1A,CDKN2A,EGF,EGFR,FGF2,HGF,HRAS,IGF1,KRAS,MITF,PTEN,RB1,TP53
KEGG	Bladder cancer	KEGG:05219	11.9607	41	67	11	8064	32.2912	CDKN1A,CDKN2A,EGF,EGFR,ERBB2,HRAS,KRAS,MYC,RB1,TP53,VEGF
KEGG	Gastric cancer	KEGG:05226	11.5516	148	67	16	8064	13.0117	CDKN1A,EGF,EGFR,ERBB2,FGF2,HGF,HRAS,KRAS,MTOR,MYC,RB1,SMAD3,TCF7,TERT,TGFB1,TP53
KEGG	MAPK signaling pathway	KEGG:04010	11.0694	294	67	20	8064	8.18763	CHUK,CSF1,DDIT3,EGF,EGFR,ERBB2,FGF2,HGF,HRAS,IGF1,IKBKB,IL1B,INS,INSR,KRAS,MAPK7,MYC,TGFB1,TP53,VEGF
KEGG	Human cytomegalovirus infection	KEGG:05163	11.0132	223	67	18	8064	9.71501	CDKN1A,CDKN2A,CHUK,EGFR,HRAS,IKBKB,IL1B,IL6,KRAS,MTOR,MYC,NFKBIA,RB1,SP1,STAT3,TP53,TSC1,VEGF
KEGG	Kaposi sarcoma-associated herpesvirus infection	KEGG:05167	10.8714	194	67	17	8064	10.5469	CDKN1A,CHUK,CSF2,FGF2,HIF1A,HRAS,IKBKB,IL6,KRAS,MTOR,MYC,NFKBIA,RB1,STAT3,TCF7,TP53,VEGF
KEGG	Endocrine resistance	KEGG:01522	10.3807	95	67	13	8064	16.4701	CDKN1A,CDKN2A,EGFR,ERBB2,ESR1,HRAS,IGF1,KRAS,MED1,MTOR,RB1,SP1,TP53
KEGG	Chronic myeloid leukemia	KEGG:05220	10.2193	76	67	12	8064	19.0039	CDKN1A,CDKN2A,CHUK,HRAS,IKBKB,KRAS,MYC,NFKBIA,RB1,SMAD3,TGFB1,TP53
KEGG	Cellular senescence	KEGG:04218	9.95111	156	67	15	8064	11.5729	CDKN1A,CDKN2A,FOXO1,HRAS,IL6,KRAS,MTOR,MYC,PTEN,RB1,SIRT1,SMAD3,TGFB1,TP53,TSC1
KEGG	HIF-1 signaling pathway	KEGG:04066	9.59289	109	67	13	8064	14.3546	CDKN1A,EGF,EGFR,ERBB2,HIF1A,IFNG,IGF1,IL6,INS,INSR,MTOR,STAT3,VEGF
KEGG	Hepatocellular carcinoma	KEGG:05225	9.55436	166	67	15	8064	10.8757	CDKN1A,CDKN2A,EGFR,HGF,HRAS,KRAS,MTOR,MYC,PTEN,RB1,SMAD3,TCF7,TERT,TGFB1,TP53
KEGG	Longevity regulating pathway	KEGG:04211	9.37141	89	67	12	8064	16.2281	FOXO1,HRAS,IGF1,INS,INSR,KRAS,MTOR,PPARG,PPARGC1A,SIRT1,TP53,TSC1
KEGG	PD-L1 expression and PD-1 checkpoint pathway in cancer	KEGG:05235	9.37141	89	67	12	8064	16.2281	CHUK,EGF,EGFR,HIF1A,HRAS,IFNG,IKBKB,KRAS,MTOR,NFKBIA,PTEN,STAT3
KEGG	Proteoglycans in cancer	KEGG:05205	9.3339	205	67	16	8064	9.39381	CDKN1A,EGFR,ERBB2,ESR1,FGF2,HGF,HIF1A,HRAS,IGF1,KRAS,MTOR,MYC,STAT3,TGFB1,TP53,VEGF
KEGG	Non-small cell lung cancer	KEGG:05223	9.06637	72	67	11	8064	18.3881	CDKN1A,CDKN2A,EGF,EGFR,ERBB2,HGF,HRAS,KRAS,RB1,STAT3,TP53
KEGG	Human T-cell leukemia virus 1 infection	KEGG:05166	8.89482	219	67	16	8064	8.79329	CDKN1A,CDKN2A,CHUK,CSF2,HRAS,IKBKB,IL6,KRAS,MYC,NFKBIA,PTEN,RB1,SMAD3,TERT,TGFB1,TP53
KEGG	Glioma	KEGG:05214	8.86504	75	67	11	8064	17.6525	CDKN1A,CDKN2A,EGF,EGFR,HRAS,IGF1,KRAS,MTOR,PTEN,RB1,TP53
KEGG	Hepatitis C	KEGG:05160	8.716	157	67	14	8064	10.7326	CDKN1A,CHUK,EGF,EGFR,HRAS,IFNG,IKBKB,KRAS,MYC,NFKBIA,PPARA,RB1,STAT3,TP53
KEGG	Endometrial cancer	KEGG:05213	8.64405	58	67	10	8064	20.7514	CDKN1A,EGF,EGFR,ERBB2,HRAS,KRAS,MYC,PTEN,TCF7,TP53
KEGG	Transcriptional misregulation in cancer	KEGG:05202	8.63675	192	67	15	8064	9.40299	CDKN1A,CEBPB,CSF2,DDIT3,ERG,FOXO1,IGF1,IL6,MITF,MYC,NUPR1,PML,PPARG,SP1,TP53
KEGG	JAK-STAT signaling pathway	KEGG:04630	8.53071	162	67	14	8064	10.4013	CDKN1A,CSF2,EGF,EGFR,HRAS,IFNG,IL10,IL4,IL6,MTOR,MYC,OSM,PRL,STAT3
KEGG	Th17 cell differentiation	KEGG:04659	8.50069	105	67	12	8064	13.7552	CHUK,HIF1A,IFNG,IKBKB,IL1B,IL4,IL6,MTOR,NFKBIA,SMAD3,STAT3,TGFB1
KEGG	Insulin resistance	KEGG:04931	8.354	108	67	12	8064	13.3731	AGT,FOXO1,IKBKB,IL6,INS,INSR,MTOR,NFKBIA,PPARA,PPARGC1A,PTEN,STAT3
KEGG	Colorectal cancer	KEGG:05210	8.19724	86	67	11	8064	15.3947	CDKN1A,EGF,EGFR,HRAS,KRAS,MTOR,MYC,SMAD3,TCF7,TGFB1,TP53
KEGG	Chemical carcinogenesis - receptor activation	KEGG:05207	8.05055	211	67	15	8064	8.55627	AR,EGF,EGFR,ESR1,FGF2,HRAS,KRAS,MTOR,MYC,PGR,PPARA,RB1,STAT3,TNFSF11,VEGF
KEGG	Acute myeloid leukemia	KEGG:05221	7.99241	67	67	10	8064	17.9639	CHUK,CSF2,HRAS,IKBKB,KRAS,MTOR,MYC,PML,STAT3,TCF7
KEGG	MicroRNAs in cancer	KEGG:05206	7.59489	310	67	17	8064	6.60029	BRCA1,CDKN1A,CDKN2A,EGFR,ERBB2,HRAS,IKBKB,KRAS,MAPK7,MTOR,MYC,PTEN,SIRT1,STAT3,TP53,TP63,VEGF
KEGG	Hepatitis B	KEGG:05161	7.39231	162	67	13	8064	9.65837	CDKN1A,CHUK,HRAS,IKBKB,IL6,KRAS,MYC,NFKBIA,RB1,SMAD3,STAT3,TGFB1,TP53
KEGG	IL-17 signaling pathway	KEGG:04657	6.59924	92	67	10	8064	13.0824	CEBPB,CHUK,CSF2,IFNG,IKBKB,IL1B,IL4,IL6,MAPK7,NFKBIA
KEGG	Central carbon metabolism in cancer	KEGG:05230	6.44351	70	67	9	8064	15.4746	EGFR,ERBB2,HIF1A,HRAS,KRAS,MTOR,MYC,PTEN,TP53
KEGG	AGE-RAGE signaling pathway in diabetic complications	KEGG:04933	6.24145	100	67	10	8064	12.0358	AGT,FOXO1,HRAS,IL1B,IL6,KRAS,SMAD3,STAT3,TGFB1,VEGF
KEGG	Human papillomavirus infection	KEGG:05165	6.2391	331	67	16	8064	5.81792	CDKN1A,CHUK,EGF,EGFR,FOXO1,HRAS,IKBKB,KRAS,MTOR,PTEN,RB1,TCF7,TERT,TP53,TSC1,VEGF
KEGG	Thyroid cancer	KEGG:05216	5.89342	37	67	7	8064	22.7705	CDKN1A,HRAS,KRAS,MYC,PPARG,TCF7,TP53
KEGG	ErbB signaling pathway	KEGG:04012	5.73028	84	67	9	8064	12.8955	CDKN1A,EGF,EGFR,ERBB2,HRAS,KRAS,MTOR,MYC,NRG1
KEGG	Inflammatory bowel disease	KEGG:05321	5.57313	62	67	8	8064	15.5301	IFNG,IL10,IL1B,IL4,IL6,SMAD3,STAT3,TGFB1
KEGG	Longevity regulating pathway - multiple species	KEGG:04213	5.57313	62	67	8	8064	15.5301	FOXO1,HRAS,IGF1,INS,INSR,KRAS,MTOR,SIRT1
KEGG	Ras signaling pathway	KEGG:04014	5.44723	234	67	13	8064	6.68657	CHUK,CSF1,EGF,EGFR,FGF2,HGF,HRAS,IGF1,IKBKB,INS,INSR,KRAS,VEGF
KEGG	Osteoclast differentiation	KEGG:04380	5.30137	125	67	10	8064	9.62866	CHUK,CSF1,IFNG,IKBKB,IL1B,MITF,NFKBIA,PPARG,TGFB1,TNFSF11
KEGG	Renal cell carcinoma	KEGG:05211	5.25047	68	67	8	8064	14.1598	CDKN1A,EPAS1,HGF,HIF1A,HRAS,KRAS,TGFB1,VEGF
KEGG	T cell receptor signaling pathway	KEGG:04660	4.95051	103	67	9	8064	10.5167	CHUK,CSF2,HRAS,IFNG,IKBKB,IL10,IL4,KRAS,NFKBIA
KEGG	Alcoholic liver disease	KEGG:04936	4.77591	142	67	10	8064	8.47593	CHUK,FOXO1,IKBKB,IL1B,IL6,NFKBIA,PPARA,PPARGC1A,SIRT1,TCF7
KEGG	mTOR signaling pathway	KEGG:04150	4.42013	155	67	10	8064	7.76505	CHUK,HRAS,IGF1,IKBKB,INS,INSR,KRAS,MTOR,PTEN,TSC1
KEGG	Rheumatoid arthritis	KEGG:05323	4.36801	88	67	8	8064	10.9417	CSF1,CSF2,IFNG,IL1B,IL6,TGFB1,TNFSF11,VEGF
KEGG	AMPK signaling pathway	KEGG:04152	4.34823	121	67	9	8064	8.95226	FOXO1,IGF1,INS,INSR,MTOR,PPARG,PPARGC1A,SIRT1,TSC1
KEGG	Thyroid hormone signaling pathway	KEGG:04919	4.34823	121	67	9	8064	8.95226	ESR1,FOXO1,HIF1A,HRAS,KRAS,MED1,MTOR,MYC,TP53
KEGG	Small cell lung cancer	KEGG:05222	4.21857	92	67	8	8064	10.4659	CDKN1A,CHUK,IKBKB,MYC,NFKBIA,PTEN,RB1,TP53
KEGG	Rap1 signaling pathway	KEGG:04015	4.10571	210	67	11	8064	6.30448	CSF1,EGF,EGFR,FGF2,HGF,HRAS,IGF1,INS,INSR,KRAS,VEGF
KEGG	Lipid and atherosclerosis	KEGG:05417	4.02463	214	67	11	8064	6.18664	CHUK,DDIT3,HRAS,IKBKB,IL1B,IL6,KRAS,NFKBIA,PPARG,STAT3,TP53
KEGG	Choline metabolism in cancer	KEGG:05231	4.00758	98	67	8	8064	9.82516	EGF,EGFR,HIF1A,HRAS,KRAS,MTOR,SP1,TSC1
KEGG	Adipocytokine signaling pathway	KEGG:04920	3.96395	69	67	7	8064	12.2103	CHUK,IKBKB,MTOR,NFKBIA,PPARA,PPARGC1A,STAT3
KEGG	Prolactin signaling pathway	KEGG:04917	3.92103	70	67	7	8064	12.0358	ESR1,HRAS,INS,KRAS,PRL,STAT3,TNFSF11
KEGG	Chagas disease	KEGG:05142	3.90746	101	67	8	8064	9.53332	CHUK,IFNG,IKBKB,IL10,IL1B,IL6,NFKBIA,TGFB1
KEGG	Insulin signaling pathway	KEGG:04910	3.89242	137	67	9	8064	7.90674	FOXO1,HRAS,IKBKB,INS,INSR,KRAS,MTOR,PPARGC1A,TSC1
KEGG	Chemical carcinogenesis - reactive oxygen species	KEGG:05208	3.86766	222	67	11	8064	5.9637	CHUK,EGF,EGFR,HGF,HIF1A,HRAS,IKBKB,KRAS,NFKBIA,PTEN,VEGF
KEGG	Mitophagy - animal	KEGG:04137	3.83721	72	67	7	8064	11.7015	HIF1A,HRAS,KRAS,MITF,SP1,TFEB,TP53
KEGG	C-type lectin receptor signaling pathway	KEGG:04625	3.81064	104	67	8	8064	9.25832	CHUK,HRAS,IKBKB,IL10,IL1B,IL6,KRAS,NFKBIA
KEGG	Malaria	KEGG:05144	3.67585	49	67	6	8064	14.7377	HGF,IFNG,IL10,IL1B,IL6,TGFB1
KEGG	Phospholipase D signaling pathway	KEGG:04072	3.63736	147	67	9	8064	7.36887	AGT,EGF,EGFR,HRAS,INS,INSR,KRAS,MTOR,TSC1
KEGG	TNF signaling pathway	KEGG:04668	3.56715	112	67	8	8064	8.59701	CEBPB,CHUK,CSF1,CSF2,IKBKB,IL1B,IL6,NFKBIA
KEGG	Non-alcoholic fatty liver disease	KEGG:04932	3.44724	155	67	9	8064	6.98854	DDIT3,IKBKB,IL1B,IL6,INS,INSR,PPARA,PPARG,TGFB1
KEGG	Signaling pathways regulating pluripotency of stem cells	KEGG:04550	2.78186	143	67	8	8064	6.73333	FGF2,HRAS,IGF1,KRAS,MYC,SMAD3,STAT3,TCF7
KEGG	Cytokine-cytokine receptor interaction	KEGG:04060	2.71547	293	67	11	8064	4.51857	CSF1,CSF2,IFNG,IL10,IL1B,IL4,IL6,OSM,PRL,TGFB1,TNFSF11
KEGG	Leishmaniasis	KEGG:05140	2.69259	72	67	6	8064	10.0299	IFNG,IL10,IL1B,IL4,NFKBIA,TGFB1
KEGG	Toxoplasmosis	KEGG:05145	2.63632	109	67	7	8064	7.72943	CHUK,IFNG,IKBKB,IL10,NFKBIA,STAT3,TGFB1
KEGG	Epstein-Barr virus infection	KEGG:05169	2.58981	198	67	9	8064	5.47083	CDKN1A,CHUK,IKBKB,IL6,MYC,NFKBIA,RB1,STAT3,TP53
KEGG	Diabetic cardiomyopathy	KEGG:05415	2.50455	203	67	9	8064	5.33608	AGT,INS,INSR,MTOR,PPARA,PTEN,SMAD3,SP1,TGFB1
KEGG	Alzheimer disease	KEGG:05010	2.31428	384	67	12	8064	3.76119	APOE,CHUK,CSF1,DDIT3,HRAS,IKBKB,IL1B,IL6,INS,INSR,KRAS,MTOR
KEGG	Cell cycle	KEGG:04110	2.23223	126	67	7	8064	6.68657	CDKN1A,CDKN2A,MYC,RB1,SMAD3,TGFB1,TP53
KEGG	Antifolate resistance	KEGG:01523	2.11196	30	67	4	8064	16.0478	CHUK,IKBKB,IL1B,IL6
KEGG	TGF-beta signaling pathway	KEGG:04350	2.06349	93	67	6	8064	7.76505	IFNG,MYC,SMAD3,SMAD7,SP1,TGFB1
KEGG	Apoptosis	KEGG:04210	2.02293	136	67	7	8064	6.19491	CHUK,DDIT3,HRAS,IKBKB,KRAS,NFKBIA,TP53
REAC	Generic Transcription Pathway	REAC:R-HSA-212436	18.0738	1219	66	40	10461	5.20098	APOE,AR,BRCA1,CDKN1A,CDKN2A,CEBPB,CSF2,DDIT3,EGFR,ERBB2,ESR1,ESRRA,FOXO1,IFNG,IL6,INS,KRAS,MED1,MTOR,MYC,NFYA,NPM1,PGR,PML,PPARA,PPARG,PPARGC1A,PTEN,RB1,SIRT1,SMAD3,SMAD7,SP1,TCF7,TEAD2,TP53,TP63,TSC1,VEGF,YAP1
REAC	RNA Polymerase II Transcription	REAC:R-HSA-73857	16.5487	1340	66	40	10461	4.73134	APOE,AR,BRCA1,CDKN1A,CDKN2A,CEBPB,CSF2,DDIT3,EGFR,ERBB2,ESR1,ESRRA,FOXO1,IFNG,IL6,INS,KRAS,MED1,MTOR,MYC,NFYA,NPM1,PGR,PML,PPARA,PPARG,PPARGC1A,PTEN,RB1,SIRT1,SMAD3,SMAD7,SP1,TCF7,TEAD2,TP53,TP63,TSC1,VEGF,YAP1
REAC	Gene expression (Transcription)	REAC:R-HSA-74160	15.0104	1476	66	40	10461	4.29539	APOE,AR,BRCA1,CDKN1A,CDKN2A,CEBPB,CSF2,DDIT3,EGFR,ERBB2,ESR1,ESRRA,FOXO1,IFNG,IL6,INS,KRAS,MED1,MTOR,MYC,NFYA,NPM1,PGR,PML,PPARA,PPARG,PPARGC1A,PTEN,RB1,SIRT1,SMAD3,SMAD7,SP1,TCF7,TEAD2,TP53,TP63,TSC1,VEGF,YAP1
REAC	Cytokine Signaling in Immune system	REAC:R-HSA-1280215	11.934	704	66	27	10461	6.07884	CDKN1A,CHUK,CSF1,CSF2,FGF2,FOXO1,HGF,HIF1A,HRAS,IFNG,IKBKB,IL10,IL1B,IL4,IL6,KRAS,MAPK7,MYC,NFKBIA,OSM,PML,PRL,SMAD3,STAT3,TNFSF11,TP53,VEGF
REAC	Interleukin-4 and Interleukin-13 signaling	REAC:R-HSA-6785807	11.7519	110	66	14	10461	20.1727	CDKN1A,FGF2,FOXO1,HGF,HIF1A,IL10,IL1B,IL4,IL6,MYC,OSM,STAT3,TP53,VEGF
REAC	Signaling by Interleukins	REAC:R-HSA-449147	10.9645	460	66	22	10461	7.58043	CDKN1A,CHUK,CSF1,CSF2,FGF2,FOXO1,HGF,HIF1A,IFNG,IKBKB,IL10,IL1B,IL4,IL6,MAPK7,MYC,NFKBIA,OSM,SMAD3,STAT3,TP53,VEGF
REAC	PIP3 activates AKT signaling	REAC:R-HSA-1257604	10.1798	252	66	17	10461	10.6925	CDKN1A,CHUK,EGF,EGFR,ERBB2,ESR1,FGF2,FOXO1,HGF,INS,INSR,MTOR,NRG1,PML,PPARG,PTEN,TP53
REAC	PI3K/AKT Signaling in Cancer	REAC:R-HSA-2219528	9.84662	92	66	12	10461	20.6739	CDKN1A,CHUK,EGF,EGFR,ERBB2,ESR1,FGF2,FOXO1,HGF,MTOR,NRG1,PTEN
REAC	Intracellular signaling by second messengers	REAC:R-HSA-9006925	9.13729	292	66	17	10461	9.22774	CDKN1A,CHUK,EGF,EGFR,ERBB2,ESR1,FGF2,FOXO1,HGF,INS,INSR,MTOR,NRG1,PML,PPARG,PTEN,TP53
REAC	Diseases of signal transduction by growth factor receptors and second messengers	REAC:R-HSA-5663202	8.65775	417	66	19	10461	7.22182	CDKN1A,CEBPB,CHUK,EGF,EGFR,ERBB2,ESR1,FGF2,FOXO1,HGF,HRAS,KRAS,MTOR,MYC,NPM1,NRG1,PTEN,SMAD3,STAT3
REAC	Signal Transduction	REAC:R-HSA-162582	8.39554	2523	66	42	10461	2.63853	AGT,APOE,AR,CDKN1A,CHUK,CSF2,EGF,EGFR,EPAS1,ERBB2,ESR1,FGF2,FOXO1,HGF,HIF1A,HRAS,IGF1,IKBKB,IL6,INS,INSR,KRAS,MAPK7,MED1,MTOR,MYC,NFKBIA,NRG1,PGR,PML,PPARG,PTEN,SMAD3,SMAD7,SP1,STAT3,TCF7,TERT,TP53,TSC1,VEGF,YAP1
REAC	Signaling by Receptor Tyrosine Kinases	REAC:R-HSA-9006934	8.20488	502	66	20	10461	6.31474	APOE,EGF,EGFR,ERBB2,ESR1,FGF2,HGF,HIF1A,HRAS,IGF1,INS,INSR,MAPK7,MTOR,MYC,NRG1,PGR,STAT3,VEGF,YAP1
REAC	SUMO E3 ligases SUMOylate target proteins	REAC:R-HSA-3108232	7.85281	170	66	13	10461	12.1206	AR,BRCA1,CDKN2A,ESR1,MITF,NFKBIA,NPM1,PGR,PML,PPARA,PPARG,PPARGC1A,TP53
REAC	SUMOylation	REAC:R-HSA-2990846	7.66227	176	66	13	10461	11.7074	AR,BRCA1,CDKN2A,ESR1,MITF,NFKBIA,NPM1,PGR,PML,PPARA,PPARG,PPARGC1A,TP53
REAC	Transcriptional regulation by the AP-2 (TFAP2) family of transcription factors	REAC:R-HSA-8864260	7.54603	38	66	8	10461	33.3684	APOE,CDKN1A,EGFR,ERBB2,ESR1,MYC,NPM1,VEGF
REAC	Negative regulation of the PI3K/AKT network	REAC:R-HSA-199418	6.68665	99	66	10	10461	16.0101	EGF,EGFR,ERBB2,ESR1,FGF2,HGF,INS,INSR,NRG1,PTEN
REAC	Signaling by PTK6	REAC:R-HSA-8848021	6.45933	51	66	8	10461	24.8627	EGF,EGFR,EPAS1,ERBB2,HIF1A,HRAS,NRG1,STAT3
REAC	Signaling by Non-Receptor Tyrosine Kinases	REAC:R-HSA-9006927	6.45933	51	66	8	10461	24.8627	EGF,EGFR,EPAS1,ERBB2,HIF1A,HRAS,NRG1,STAT3
REAC	Signaling by ERBB4	REAC:R-HSA-1236394	6.25253	54	66	8	10461	23.4815	APOE,EGF,EGFR,ESR1,HRAS,NRG1,PGR,YAP1
REAC	Cellular responses to stress	REAC:R-HSA-2262752	5.92515	750	66	21	10461	4.438	AR,CDKN1A,CDKN2A,CEBPB,DDIT3,EPAS1,HIF1A,IL6,MAPK7,MED1,MTOR,NFYA,PGR,PPARA,PPARGC1A,RB1,SIRT1,SP1,STAT3,TP53,VEGF
REAC	Cellular responses to stimuli	REAC:R-HSA-8953897	5.78087	764	66	21	10461	4.35668	AR,CDKN1A,CDKN2A,CEBPB,DDIT3,EPAS1,HIF1A,IL6,MAPK7,MED1,MTOR,NFYA,PGR,PPARA,PPARGC1A,RB1,SIRT1,SP1,STAT3,TP53,VEGF
REAC	PI5P, PP2A and IER3 Regulate PI3K/AKT Signaling	REAC:R-HSA-6811558	5.66547	92	66	9	10461	15.5054	EGF,EGFR,ERBB2,ESR1,FGF2,HGF,INS,INSR,NRG1
REAC	Nuclear Receptor transcription pathway	REAC:R-HSA-383280	5.64377	41	66	7	10461	27.061	AR,ESR1,ESRRA,MED1,PGR,PPARA,PPARG
REAC	Transcriptional regulation by RUNX3	REAC:R-HSA-8878159	5.58184	94	66	9	10461	15.1755	CDKN1A,CDKN2A,KRAS,MYC,SMAD3,TCF7,TEAD2,TP53,YAP1
REAC	FOXO-mediated transcription	REAC:R-HSA-9614085	5.53637	66	66	8	10461	19.2121	CDKN1A,DDIT3,FOXO1,INS,NFYA,PPARGC1A,SIRT1,SMAD3
REAC	GRB2 events in ERBB2 signaling	REAC:R-HSA-1963640	5.35464	13	66	5	10461	60.9615	EGF,EGFR,ERBB2,HRAS,NRG1
REAC	Disease	REAC:R-HSA-1643685	5.06783	1694	66	30	10461	2.80697	BRCA1,BRD4,CDKN1A,CDKN2A,CEBPB,CHUK,EGF,EGFR,ERBB2,ESR1,FGF2,FOXO1,HGF,HRAS,IKBKB,IL10,IL1B,IL6,KRAS,MTOR,MYC,NFKBIA,NPM1,NRG1,PML,PTEN,RB1,SMAD3,STAT3,TP53
REAC	Signaling by ERBB2 TMD/JMD mutants	REAC:R-HSA-9665686	4.54192	18	66	5	10461	44.0278	EGF,EGFR,ERBB2,HRAS,NRG1
REAC	SHC1 events in ERBB2 signaling	REAC:R-HSA-1250196	4.54192	18	66	5	10461	44.0278	EGF,EGFR,ERBB2,HRAS,NRG1
REAC	Constitutive Signaling by Aberrant PI3K in Cancer	REAC:R-HSA-2219530	4.20449	65	66	7	10461	17.0692	EGF,EGFR,ERBB2,ESR1,FGF2,HGF,NRG1
REAC	Signaling by ERBB2 KD Mutants	REAC:R-HSA-9664565	4.1726	21	66	5	10461	37.7381	EGF,EGFR,ERBB2,HRAS,NRG1
REAC	Signaling by ERBB2 in Cancer	REAC:R-HSA-1227990	4.06274	22	66	5	10461	36.0227	EGF,EGFR,ERBB2,HRAS,NRG1
REAC	SUMOylation of intracellular receptors	REAC:R-HSA-4090294	3.85906	24	66	5	10461	33.0208	AR,ESR1,PGR,PPARA,PPARG
REAC	Interleukin-10 signaling	REAC:R-HSA-6783783	3.85392	45	66	6	10461	21.1333	CSF1,CSF2,IL10,IL1B,IL6,STAT3
REAC	MAPK family signaling cascades	REAC:R-HSA-5683057	3.7718	308	66	12	10461	6.17532	CSF2,EGF,EGFR,ERBB2,FGF2,FOXO1,HGF,HRAS,IL6,KRAS,MYC,NRG1
REAC	ERBB2 Activates PTK6 Signaling	REAC:R-HSA-8847993	3.71621	11	66	4	10461	57.6364	EGF,EGFR,ERBB2,NRG1
REAC	PPARA activates gene expression	REAC:R-HSA-1989781	3.68762	113	66	8	10461	11.2212	AGT,ESRRA,MED1,NFYA,PPARA,PPARG,PPARGC1A,SP1
REAC	Regulation of lipid metabolism by PPARalpha	REAC:R-HSA-400206	3.65818	114	66	8	10461	11.1228	AGT,ESRRA,MED1,NFYA,PPARA,PPARG,PPARGC1A,SP1
REAC	PLCG1 events in ERBB2 signaling	REAC:R-HSA-1251932	3.40008	4	66	3	10461	118.875	EGF,EGFR,ERBB2
REAC	ERBB2 Regulates Cell Motility	REAC:R-HSA-6785631	3.38455	13	66	4	10461	48.7692	EGF,EGFR,ERBB2,NRG1
REAC	PI3K events in ERBB2 signaling	REAC:R-HSA-1963642	3.38455	13	66	4	10461	48.7692	EGF,EGFR,ERBB2,NRG1
REAC	Nuclear signaling by ERBB4	REAC:R-HSA-1251985	3.27206	31	66	5	10461	25.5645	APOE,ESR1,NRG1,PGR,YAP1
REAC	Signaling by ERBB2 ECD mutants	REAC:R-HSA-9665348	3.24048	14	66	4	10461	45.2857	EGF,EGFR,ERBB2,HRAS
REAC	TFAP2 (AP-2) family regulates transcription of growth factors and their receptors	REAC:R-HSA-8866910	3.10784	15	66	4	10461	42.2667	EGFR,ERBB2,ESR1,VEGF
REAC	Cellular Senescence	REAC:R-HSA-2559583	2.85627	195	66	9	10461	7.31538	CDKN1A,CDKN2A,CEBPB,IL6,MAPK7,RB1,SP1,STAT3,TP53
REAC	RUNX3 regulates CDKN1A transcription	REAC:R-HSA-8941855	2.70504	6	66	3	10461	79.25	CDKN1A,SMAD3,TP53
REAC	Immune System	REAC:R-HSA-168256	2.69196	2039	66	29	10461	2.25429	CDKN1A,CHUK,CSF1,CSF2,FGF2,FOXO1,HGF,HIF1A,HRAS,IFNG,IKBKB,IL10,IL1B,IL4,IL6,KRAS,MAPK7,MTOR,MYC,NFKBIA,OSM,PML,PRL,PTEN,SMAD3,STAT3,TNFSF11,TP53,VEGF
REAC	MAPK1/MAPK3 signaling	REAC:R-HSA-5684996	2.57821	269	66	10	10461	5.89219	CSF2,EGF,EGFR,ERBB2,FGF2,HGF,HRAS,IL6,KRAS,NRG1
REAC	IkBA variant leads to EDA-ID	REAC:R-HSA-5603029	2.46396	7	66	3	10461	67.9286	CHUK,IKBKB,NFKBIA
REAC	Post-translational protein modification	REAC:R-HSA-597592	2.4454	1412	66	23	10461	2.5818	APOE,AR,BRCA1,CDKN2A,CSF1,EPAS1,ESR1,HIF1A,IL6,INS,MITF,MYC,NFKBIA,NPM1,PGR,PML,PPARA,PPARG,PPARGC1A,PTEN,SMAD3,SMAD7,TP53
REAC	Transcriptional regulation by RUNX2	REAC:R-HSA-8878166	2.43919	118	66	7	10461	9.40254	AR,CDKN1A,ESR1,ESRRA,PPARGC1A,RB1,YAP1
REAC	Signaling by ERBB2	REAC:R-HSA-1227986	2.39701	46	66	5	10461	17.2283	EGF,EGFR,ERBB2,HRAS,NRG1
REAC	Deubiquitination	REAC:R-HSA-5688426	2.20122	297	66	10	10461	5.3367	AR,BRCA1,ESR1,HIF1A,MYC,NFKBIA,PTEN,SMAD3,SMAD7,TP53
REAC	Constitutive Signaling by AKT1 E17K in Cancer	REAC:R-HSA-5674400	2.09101	26	66	4	10461	24.3846	CDKN1A,CHUK,FOXO1,MTOR
REAC	Metabolism of proteins	REAC:R-HSA-392499	2.08325	1942	66	27	10461	2.20366	AGT,APOE,AR,BRCA1,CDKN2A,CSF1,EPAS1,ESR1,HIF1A,IGF1,IL6,INS,MITF,MYC,NFKBIA,NPM1,PGR,PML,PPARA,PPARG,PPARGC1A,PRL,PTEN,SMAD3,SMAD7,STAT3,TP53
REAC	Downregulation of ERBB2 signaling	REAC:R-HSA-8863795	2.02343	27	66	4	10461	23.4815	EGF,EGFR,ERBB2,NRG1
WP	Malignant pleural mesothelioma	WP:WP5087	21.088	436	68	33	7827	8.71192	BRCA1,CDKN1A,CDKN2A,CSF1,CSF2,DDIT3,EGF,EGFR,FGF2,FOXO1,HGF,HIF1A,HRAS,IGF1,IL10,IL1B,IL6,INS,INSR,MAPK7,MTOR,MYC,PPARGC1A,PTEN,SP1,TCF7,TEAD2,TERT,TGFB1,TP53,TSC1,VEGF,YAP1
WP	Adipogenesis	WP:WP236	16.0191	130	68	19	7827	16.8227	AGT,CDKN1A,CEBPB,DDIT3,EPAS1,FOXO1,HIF1A,IGF1,IL6,INS,OSM,PPARA,PPARG,PPARGC1A,RB1,SMAD3,SP1,STAT3,TGFB1
WP	Breast cancer pathway	WP:WP4262	14.5866	154	68	19	7827	14.201	BRCA1,CDKN1A,EGF,EGFR,ERBB2,ESR1,FGF2,HRAS,IGF1,KRAS,MTOR,MYC,PGR,PTEN,RB1,SP1,TCF7,TNFSF11,TP53
WP	PI3K-Akt signaling pathway	WP:WP4172	13.5267	338	68	24	7827	8.17299	BRCA1,CDKN1A,CHUK,CSF1,EGF,EGFR,FGF2,HGF,HRAS,IGF1,IKBKB,IL4,IL6,INS,INSR,KRAS,MTOR,MYC,OSM,PRL,PTEN,TP53,TSC1,VEGF
WP	EGFR tyrosine kinase inhibitor resistance	WP:WP4806	13.5059	84	68	15	7827	20.5541	EGF,EGFR,ERBB2,FGF2,HGF,HRAS,IGF1,IL6,KRAS,MTOR,MYC,NRG1,PTEN,STAT3,VEGF
WP	Pancreatic adenocarcinoma pathway	WP:WP4263	13.1861	88	68	15	7827	19.6198	CDKN1A,CDKN2A,CHUK,EGF,EGFR,ERBB2,IKBKB,KRAS,MTOR,RB1,SMAD3,STAT3,TGFB1,TP53,VEGF
WP	Head and neck squamous cell carcinoma	WP:WP4674	12.8343	74	68	14	7827	21.7762	CDKN1A,CDKN2A,EGFR,ERBB2,HRAS,KRAS,MTOR,PTEN,RB1,TERT,TP53,TP63,TSC1,VEGF
WP	Focal adhesion: PI3K-Akt-mTOR-signaling pathway	WP:WP3932	12.3718	302	68	22	7827	8.38498	CDKN1A,CSF1,EGF,EGFR,EPAS1,FGF2,FOXO1,HGF,HIF1A,HRAS,IGF1,IKBKB,INS,INSR,KRAS,MTOR,OSM,PPARGC1A,PRL,PTEN,TSC1,VEGF
WP	Bladder cancer	WP:WP2828	11.6104	40	68	11	7827	31.6533	CDKN1A,CDKN2A,EGF,EGFR,ERBB2,HRAS,KRAS,MYC,RB1,TP53,VEGF
WP	Gastrin signaling pathway	WP:WP4659	11.4413	114	68	15	7827	15.1451	CDKN1A,CDKN2A,CHUK,EGFR,FOXO1,HRAS,IKBKB,KRAS,MTOR,MYC,NFKBIA,PPARG,SP1,STAT3,VEGF
WP	Lung fibrosis	WP:WP3624	10.748	63	68	12	7827	21.9244	CEBPB,CSF2,EGF,FGF2,HGF,IGF1,IL1B,IL4,IL6,SMAD7,TERT,TGFB1
WP	RAC1/PAK1/p38/MMP2 pathway	WP:WP3303	10.3264	68	68	12	7827	20.3123	CHUK,EGFR,ERBB2,FOXO1,HRAS,IKBKB,KRAS,MYC,NFKBIA,STAT3,TP53,YAP1
WP	Endometrial cancer	WP:WP4155	9.25213	63	68	11	7827	20.0973	CDKN1A,EGF,EGFR,ERBB2,FGF2,HRAS,KRAS,MYC,PTEN,TCF7,TP53
WP	Glioblastoma signaling pathways	WP:WP2261	9.24602	83	68	12	7827	16.6414	BRCA1,CDKN1A,CDKN2A,EGFR,ERBB2,FOXO1,HRAS,KRAS,PTEN,RB1,TP53,TSC1
WP	Mammary gland development pathway - Pregnancy and lactation (Stage 3 of 4)	WP:WP2817	9.12282	33	68	9	7827	31.3917	CEBPB,CHUK,EGFR,ERBB2,ESR1,MYC,PGR,PRL,TNFSF11
WP	Pluripotent stem cell differentiation pathway	WP:WP2848	9.0564	48	68	10	7827	23.9798	CSF1,EGF,FGF2,HGF,IGF1,IL6,INS,TGFB1,TNFSF11,VEGF
WP	AGE/RAGE pathway	WP:WP2324	9.0193	66	68	11	7827	19.1838	CHUK,EGFR,FOXO1,HIF1A,IKBKB,INS,INSR,NFKBIA,SMAD3,SP1,STAT3
WP	T-cell activation SARS-CoV-2	WP:WP5098	8.93407	88	68	12	7827	15.6959	CDKN1A,CDKN2A,CHUK,HRAS,IFNG,IKBKB,IL4,MTOR,NFKBIA,PTEN,TP53,TSC1
WP	Cytokines and inflammatory response	WP:WP530	8.38272	26	68	8	7827	35.4163	CSF1,CSF2,IFNG,IL10,IL1B,IL4,IL6,TGFB1
WP	Hepatitis C and hepatocellular carcinoma	WP:WP3646	8.34406	56	68	10	7827	20.5541	BRCA1,CDKN1A,HIF1A,IL6,MYC,SMAD3,STAT3,TGFB1,TP53,VEGF
WP	Leptin signaling pathway	WP:WP2034	8.32165	76	68	11	7827	16.6596	CHUK,ERBB2,ESR1,FOXO1,HRAS,IKBKB,IL1B,MTOR,PTEN,SP1,STAT3
WP	Extracellular vesicle-mediated signaling in recipient cells	WP:WP2870	7.821	30	68	8	7827	30.6941	EGFR,ERBB2,HGF,HRAS,KRAS,MTOR,SMAD3,TGFB1
WP	DNA damage response (only ATM dependent)	WP:WP710	7.76424	110	68	12	7827	12.5567	CDKN1A,CDKN2A,ERBB2,HRAS,INSR,KRAS,MYC,PTEN,SMAD3,TCF7,TGFB1,TP53
WP	Oncostatin M signaling pathway	WP:WP2374	7.66924	65	68	10	7827	17.7081	CEBPB,HIF1A,HRAS,KRAS,MTOR,NFKBIA,OSM,STAT3,TP53,VEGF
WP	Androgen receptor signaling pathway	WP:WP138	7.55511	89	68	11	7827	14.2262	AR,BRCA1,CDKN1A,EGFR,FOXO1,PTEN,RB1,SIRT1,SMAD3,SP1,STAT3
WP	ErbB signaling pathway	WP:WP673	7.44841	91	68	11	7827	13.9135	CDKN1A,EGF,EGFR,ERBB2,FOXO1,HRAS,KRAS,MTOR,MYC,NRG1,TP53
WP	Th17 cell differentiation pathway	WP:WP5130	7.4024	69	68	10	7827	16.6816	HIF1A,IFNG,IKBKB,IL1B,IL4,IL6,MTOR,NFKBIA,STAT3,TGFB1
WP	Galanin receptor pathway	WP:WP4970	7.39122	21	68	7	7827	38.3676	CDKN1A,IL6,INS,PPARG,PPARGC1A,VEGF,YAP1
WP	Non-small cell lung cancer	WP:WP4255	7.21344	72	68	10	7827	15.9865	CDKN1A,CDKN2A,EGF,EGFR,ERBB2,HRAS,KRAS,RB1,STAT3,TP53
WP	Cardiac hypertrophic response	WP:WP2795	6.9709	55	68	9	7827	18.835	CHUK,EGF,FGF2,IGF1,IKBKB,MAPK7,MTOR,NRG1,TGFB1
WP	MicroRNAs in cardiomyocyte hypertrophy	WP:WP1544	6.8132	104	68	11	7827	12.1743	AGT,CHUK,EGF,FGF2,IGF1,IKBKB,MAPK7,MTOR,NRG1,STAT3,TGFB1
WP	Neuroinflammation and glutamatergic signaling	WP:WP5083	6.53506	140	68	12	7827	9.86597	FGF2,IFNG,IGF1,IL10,IL1B,IL4,IL6,INSR,SMAD3,SMAD7,STAT3,TGFB1
WP	Caloric restriction and aging	WP:WP4191	6.48082	8	68	5	7827	71.9393	IGF1,MTOR,PPARGC1A,SIRT1,TP53
WP	Aryl hydrocarbon receptor pathway	WP:WP2586	6.21944	46	68	8	7827	20.0179	CDKN1A,EGFR,ESR1,HRAS,KRAS,MYC,RB1,VEGF
WP	miRNA regulation of prostate cancer signaling pathways	WP:WP3981	5.99074	49	68	8	7827	18.7923	AR,CDKN1A,FOXO1,KRAS,MTOR,NFKBIA,TCF7,TP53
WP	Extracellular vesicles in the crosstalk of cardiac cells	WP:WP4300	5.62411	21	68	6	7827	32.8866	EGF,EGFR,IGF1,IL6,PTEN,STAT3
WP	Transcription factor regulation in adipogenesis	WP:WP3599	5.48876	22	68	6	7827	31.3917	CEBPB,FOXO1,IL6,INSR,PPARG,PPARGC1A
WP	Mammary gland development pathway - Puberty (Stage 2 of 4)	WP:WP2814	5.13405	13	68	5	7827	44.2704	EGF,ERBB2,ESR1,MYC,PGR
WP	Somatroph axis (GH) and its relationship to dietary restriction and aging	WP:WP4186	4.96265	6	68	4	7827	76.7353	FOXO1,MTOR,PTEN,SIRT1
WP	Melanoma	WP:WP4685	4.83269	68	68	8	7827	13.5415	CDKN1A,CDKN2A,HRAS,KRAS,MITF,PTEN,RB1,TP53
WP	Overview of proinflammatory and profibrotic mediators	WP:WP5095	4.78486	127	68	10	7827	9.06322	CSF1,CSF2,IFNG,IL10,IL1B,IL4,IL6,OSM,TGFB1,VEGF
WP	Folate metabolism	WP:WP176	4.78214	69	68	8	7827	13.3453	CSF1,IFNG,IL1B,IL4,IL6,INS,INSR,TP53
WP	EGF/EGFR signaling pathway	WP:WP437	4.77918	162	68	11	7827	7.81563	EGF,EGFR,ERBB2,FOXO1,HRAS,KRAS,MAPK7,MTOR,PTEN,SP1,STAT3
WP	Energy metabolism	WP:WP1541	4.73547	47	68	7	7827	17.143	ESRRA,FOXO1,MED1,PPARA,PPARG,PPARGC1A,SIRT1
WP	MAPK signaling pathway	WP:WP382	4.71458	245	68	13	7827	6.1075	CHUK,DDIT3,EGF,EGFR,FGF2,HRAS,IKBKB,IL1B,KRAS,MAPK7,MYC,TGFB1,TP53
WP	Integrated cancer pathway	WP:WP1971	4.66999	48	68	7	7827	16.7858	BRCA1,CDKN1A,MYC,PTEN,RB1,SMAD3,TP53
WP	TGF-beta signaling pathway	WP:WP366	4.62583	132	68	10	7827	8.71992	CDKN1A,MYC,PML,SMAD3,SMAD7,SP1,TERT,TGFB1,TP53,YAP1
WP	PI3K-AKT-mTOR signaling pathway and therapeutic opportunities	WP:WP3844	4.61163	30	68	6	7827	23.0206	FOXO1,HRAS,KRAS,MTOR,PTEN,TFEB
WP	Non-genomic actions of 1,25 dihydroxyvitamin D3	WP:WP4341	4.58787	73	68	8	7827	12.614	HRAS,IFNG,IKBKB,IL6,KRAS,MAPK7,MED1,SP1
WP	Photodynamic therapy-induced AP-1 survival signaling	WP:WP3611	4.54349	50	68	7	7827	16.1144	CDKN1A,CDKN2A,EGFR,IFNG,IL6,RB1,TP53
WP	Signal transduction through IL1R	WP:WP4496	4.34976	33	68	6	7827	20.9278	CHUK,IKBKB,IL1B,IL6,NFKBIA,TGFB1
WP	Prostaglandin signaling	WP:WP5088	4.34976	33	68	6	7827	20.9278	CSF1,IFNG,IL1B,IL6,TGFB1,VEGF
WP	Type 2 papillary renal cell carcinoma	WP:WP4241	4.26839	34	68	6	7827	20.3123	CDKN1A,EPAS1,HIF1A,TFEB,TGFB1,VEGF
WP	TGF-beta receptor signaling	WP:WP560	4.25052	55	68	7	7827	14.6495	EGF,HRAS,IFNG,SMAD3,SMAD7,STAT3,TGFB1
WP	TP53 network	WP:WP1742	4.19565	19	68	5	7827	30.2902	CDKN1A,CDKN2A,MYC,TP53,TP63
WP	Photodynamic therapy-induced NF-kB survival signaling	WP:WP3617	4.18968	35	68	6	7827	19.7319	CHUK,CSF2,IKBKB,IL1B,IL6,VEGF
WP	Burn wound healing	WP:WP5055	4.1705	113	68	9	7827	9.16749	BRD4,EGF,HGF,IL1B,IL6,NFKBIA,SMAD3,TP53,VEGF
WP	IL-18 signaling pathway	WP:WP4754	4.17033	273	68	13	7827	5.48109	CEBPB,CHUK,IFNG,IKBKB,IL10,IL1B,IL6,NFKBIA,PTEN,SP1,TNFSF11,TP53,VEGF
WP	Overlap between signal transduction pathways contributing to LMNA laminopathies	WP:WP4879	4.14157	57	68	7	7827	14.1354	CDKN1A,CEBPB,PPARG,RB1,SMAD3,TCF7,TGFB1
WP	Hepatitis B infection	WP:WP4666	4.07854	151	68	10	7827	7.62271	CDKN1A,CHUK,HRAS,IKBKB,IL6,KRAS,MYC,SMAD3,STAT3,TGFB1
WP	Embryonic stem cell pluripotency pathways	WP:WP3931	4.07324	116	68	9	7827	8.9304	EGF,EGFR,FGF2,HRAS,MAPK7,MTOR,PTEN,SMAD7,STAT3
WP	Spinal cord injury	WP:WP2431	4.07324	116	68	9	7827	8.9304	EGFR,IFNG,IL1B,IL4,IL6,MYC,RB1,TGFB1,TP53
WP	Altered glycosylation of MUC1 in tumor microenvironment	WP:WP4480	4.04692	9	68	4	7827	51.1569	CHUK,IKBKB,IL6,NFKBIA
WP	TGF-beta receptor signaling in skeletal dysplasias	WP:WP4816	4.03681	59	68	7	7827	13.6563	EGF,HRAS,IFNG,SMAD3,SMAD7,STAT3,TGFB1
WP	Clear cell renal cell carcinoma pathways	WP:WP4018	4.03027	86	68	8	7827	10.7073	EGFR,HIF1A,MTOR,PTEN,STAT3,TGFB1,TSC1,VEGF
WP	Apoptosis	WP:WP254	3.99136	87	68	8	7827	10.5842	CDKN2A,CHUK,IGF1,IKBKB,MYC,NFKBIA,TP53,TP63
WP	Nuclear receptors	WP:WP170	3.9679	38	68	6	7827	18.1741	AR,ESR1,ESRRA,PGR,PPARA,PPARG
WP	T-cell antigen receptor (TCR) pathway during Staphylococcus aureus infection	WP:WP3863	3.8869	62	68	7	7827	12.9955	CHUK,CSF2,IFNG,IKBKB,IL10,IL4,NFKBIA
WP	Sudden infant death syndrome (SIDS) susceptibility pathways	WP:WP706	3.87125	159	68	10	7827	7.23918	AR,CEBPB,HIF1A,IL10,IL1B,IL6,NFYA,PPARGC1A,SP1,VEGF
WP	Vitamin D in inflammatory diseases	WP:WP4482	3.8494	22	68	5	7827	26.1598	CHUK,IKBKB,IL6,NFKBIA,SMAD3
WP	Thyroid hormones production and peripheral downstream signaling effects	WP:WP4746	3.76797	93	68	8	7827	9.90133	FOXO1,HRAS,KDM3B,MTOR,PPARG,PPARGC1A,TP53,TSC1
WP	NAD metabolism in oncogene-induced senescence and mitochondrial dysfunction-associated senescence	WP:WP5046	3.74587	23	68	5	7827	25.0224	IL1B,IL6,RB1,SIRT1,TP53
WP	Small cell lung cancer	WP:WP4658	3.66228	96	68	8	7827	9.59191	CDKN1A,CHUK,IKBKB,MYC,NFKBIA,PTEN,RB1,TP53
WP	Inflammatory bowel disease signaling	WP:WP5198	3.63863	43	68	6	7827	16.0609	IFNG,IL10,IL4,IL6,STAT3,TGFB1
WP	NAD metabolism, sirtuins and aging	WP:WP3630	3.63448	11	68	4	7827	41.8556	FOXO1,HIF1A,PPARG,SIRT1
WP	Alzheimer's disease	WP:WP5124	3.54351	261	68	12	7827	5.29209	APOE,CHUK,CSF1,DDIT3,HRAS,IKBKB,IL1B,IL6,INS,INSR,KRAS,MTOR
WP	Nuclear receptors meta-pathway	WP:WP2882	3.49857	313	68	13	7827	4.78063	EGFR,ESR1,FOXO1,HGF,IFNG,IL1B,MYC,NRG1,PPARA,PPARGC1A,SP1,STAT3,TGFB1
WP	Chromosomal and microsatellite instability in colorectal cancer	WP:WP4216	3.39938	73	68	7	7827	11.0373	CDKN1A,KRAS,MYC,SMAD3,TCF7,TGFB1,TP53
WP	Estrogen receptor pathway	WP:WP2881	3.30438	13	68	4	7827	35.4163	ESR1,PPARA,SP1,STAT3
WP	Control of immune tolerance by vasoactive intestinal peptide	WP:WP4484	3.30438	13	68	4	7827	35.4163	IFNG,IL10,IL4,TGFB1
WP	Angiotensin II receptor type 1 pathway	WP:WP5036	3.29497	28	68	5	7827	20.5541	AGT,HIF1A,SMAD3,SP1,TGFB1
WP	Prolactin signaling pathway	WP:WP2037	3.28063	76	68	7	7827	10.6016	ERBB2,HRAS,MTOR,MYC,NFKBIA,PRL,STAT3
WP	Vitamin B12 metabolism	WP:WP1533	3.19186	51	68	6	7827	13.5415	APOE,IFNG,IL1B,IL6,INS,INSR
WP	IL-4 signaling pathway	WP:WP395	3.04415	54	68	6	7827	12.7892	CEBPB,CHUK,IKBKB,IL4,NFKBIA,STAT3
WP	COVID-19 adverse outcome pathway	WP:WP4891	3.02925	15	68	4	7827	30.6941	AGT,IL10,IL1B,IL6
WP	Nonalcoholic fatty liver disease	WP:WP4396	3.02097	155	68	9	7827	6.6834	DDIT3,IKBKB,IL1B,IL6,INS,INSR,PPARA,SMAD7,TGFB1
WP	RANKL/RANK signaling pathway	WP:WP2018	2.99694	55	68	6	7827	12.5567	CHUK,IKBKB,MITF,MTOR,NFKBIA,TNFSF11
WP	Antiviral and anti-inflammatory effects of Nrf2 on SARS-CoV-2 pathway	WP:WP5113	2.99511	32	68	5	7827	17.9848	CHUK,IKBKB,IL1B,IL6,NFKBIA
WP	White fat cell differentiation	WP:WP4149	2.99511	32	68	5	7827	17.9848	CEBPB,DDIT3,FOXO1,INS,PPARG
WP	T-cell receptor signaling pathway	WP:WP69	2.78856	90	68	7	7827	8.95245	CHUK,HRAS,IKBKB,IL1B,IL6,NFKBIA,TGFB1
WP	Factors and pathways affecting insulin-like growth factor (IGF1)-Akt signaling	WP:WP3850	2.73445	36	68	5	7827	15.9865	IGF1,MTOR,PPARGC1A,PTEN,SMAD3
WP	DYRK1A	WP:WP5180	2.69117	62	68	6	7827	11.139	FGF2,FOXO1,MTOR,SIRT1,TP53,TSC1
WP	Ulcerative colitis signaling	WP:WP5174	2.6872	18	68	4	7827	25.5784	IFNG,IL10,IL4,TGFB1
WP	SREBF and miR33 in cholesterol and lipid homeostasis	WP:WP2011	2.6872	18	68	4	7827	25.5784	MTOR,PPARA,PPARGC1A,SIRT1
WP	Network map of SARS-CoV-2 signaling pathway	WP:WP5115	2.6413	218	68	10	7827	5.27995	AGT,CEBPB,FGF2,HIF1A,IFNG,IL10,IL1B,IL4,IL6,MTOR
WP	Pathways affected in adenoid cystic carcinoma	WP:WP3651	2.57176	65	68	6	7827	10.6249	BRCA1,ERBB2,HRAS,MYC,PTEN,TP53
WP	Alzheimer's disease and miRNA effects	WP:WP2059	2.55333	326	68	12	7827	4.23692	APOE,CHUK,CSF1,DDIT3,HRAS,IKBKB,IL1B,IL6,INS,INSR,KRAS,MTOR
WP	DNA damage response	WP:WP707	2.45837	68	68	6	7827	10.1561	BRCA1,CDKN1A,MYC,PML,RB1,TP53
WP	STING pathway in Kawasaki-like disease and COVID-19	WP:WP4961	2.40439	21	68	4	7827	21.9244	CHUK,IKBKB,IL1B,NFKBIA
WP	Sterol regulatory element-binding proteins (SREBP) signaling	WP:WP1982	2.35046	71	68	6	7827	9.72701	INS,MTOR,NFYA,PPARG,SIRT1,SP1
WP	PI3K/AKT/mTOR - vitamin D3 signaling	WP:WP4141	2.32008	22	68	4	7827	20.9278	IL10,MTOR,MYC,TSC1
WP	Progeria-associated lipodystrophy	WP:WP5103	2.32008	22	68	4	7827	20.9278	INS,PPARG,SMAD3,TGFB1
WP	Canonical NF-kB pathway	WP:WP4562	2.3179	8	68	3	7827	43.1636	CHUK,IKBKB,NFKBIA
WP	Interleukin-11 signaling pathway	WP:WP2332	2.29827	44	68	5	7827	13.0799	CHUK,HRAS,IKBKB,STAT3,TGFB1
WP	Thermogenesis	WP:WP4321	2.27013	108	68	7	7827	7.46038	HRAS,KDM3B,KRAS,MTOR,PPARG,PPARGC1A,TSC1
WP	Kynurenine pathway and links to cell senescence	WP:WP5044	2.23995	23	68	4	7827	20.0179	CDKN1A,FOXO1,IFNG,TP53
WP	Estrogen signaling pathway	WP:WP712	2.23995	23	68	4	7827	20.0179	CHUK,ESR1,IKBKB,SP1
WP	Thymic stromal lymphopoietin (TSLP) signaling pathway	WP:WP2203	2.15704	47	68	5	7827	12.245	IL6,MTOR,MYC,NFKBIA,STAT3
WP	Supression of HMGB1 mediated inflammation by THBD	WP:WP4479	2.14452	9	68	3	7827	38.3676	CHUK,IKBKB,NFKBIA
WP	Relationship between inflammation, COX-2 and EGFR	WP:WP4483	2.09073	25	68	4	7827	18.4165	EGFR,ESR1,HRAS,KRAS
WP	Clock-controlled autophagy in bone metabolism	WP:WP5205	2.05519	80	68	6	7827	8.63272	CSF1,IGF1,IL6,MTOR,TGFB1,TNFSF11
WP	Synaptic signaling pathways associated with autism spectrum disorder	WP:WP4539	2.02551	50	68	5	7827	11.5103	HRAS,KRAS,MTOR,PTEN,TSC1
WP	Insulin signaling	WP:WP481	2.02533	160	68	8	7827	5.75515	FOXO1,HRAS,IKBKB,INSR,MAPK7,MTOR,PTEN,TSC1
MIRNA	hsa-miR-21-5p	MIRNA:hsa-miR-21-5p	5.90771	609	70	17	14830	5.91391	BRCA1,CEBPB,EGFR,ERBB2,FOXO1,HIF1A,IL1B,MYC,PPARA,PTEN,RB1,SMAD7,SP1,STAT3,TGFB1,TP63,VEGF
MIRNA	hsa-miR-125a-5p	MIRNA:hsa-miR-125a-5p	5.65553	268	70	12	14830	9.48614	CDKN1A,EGFR,ERBB2,ESRRA,IFNG,MTOR,MYC,NPM1,SP1,STAT3,TP53,VEGF
MIRNA	hsa-miR-22-3p	MIRNA:hsa-miR-22-3p	4.41792	163	70	9	14830	11.6976	CDKN1A,ERBB2,ESR1,HIF1A,PPARA,PTEN,SIRT1,SP1,TCF7
MIRNA	hsa-miR-145-5p	MIRNA:hsa-miR-145-5p	4.06773	237	70	10	14830	8.93912	CDKN1A,EGFR,EPAS1,ERG,ESR1,HIF1A,MYC,SMAD3,SP1,VEGF
MIRNA	hsa-miR-429	MIRNA:hsa-miR-429	3.53022	151	70	8	14830	11.2242	HIF1A,IL4,KRAS,MAPK7,MYC,PTEN,SP1,VEGF
MIRNA	hsa-miR-199a-5p	MIRNA:hsa-miR-199a-5p	3.2378	165	70	8	14830	10.2719	APOE,ERBB2,HIF1A,IKBKB,KRAS,SIRT1,SMAD3,VEGF
MIRNA	hsa-miR-199a-3p	MIRNA:hsa-miR-199a-3p	3.23027	114	70	7	14830	13.0088	APOE,FGF2,HGF,IGF1,MTOR,VEGF,YAP1
MIRNA	hsa-miR-200a-3p	MIRNA:hsa-miR-200a-3p	2.43433	150	70	7	14830	9.88667	EGFR,HGF,PTEN,SMAD3,STAT3,TP53,YAP1
MIRNA	hsa-miR-223-3p	MIRNA:hsa-miR-223-3p	2.43241	98	70	6	14830	12.9708	CHUK,FOXO1,IL6,SP1,STAT3,TP53
MIRNA	hsa-miR-126-3p	MIRNA:hsa-miR-126-3p	2.40926	57	70	5	14830	18.584	KRAS,NFKBIA,PGR,SIRT1,VEGF
MIRNA	hsa-miR-200c-3p	MIRNA:hsa-miR-200c-3p	2.39644	214	70	8	14830	7.91989	FOXO1,IKBKB,KRAS,MAPK7,PTEN,SIRT1,SP1,VEGF
MIRNA	hsa-miR-451a	MIRNA:hsa-miR-451a	2.14109	31	70	4	14830	27.3364	IKBKB,IL6,MYC,TSC1
MIRNA	hsa-miR-155-5p	MIRNA:hsa-miR-155-5p	2.09033	896	70	15	14830	3.54672	CDKN2A,CEBPB,EGFR,ESRRA,FGF2,HIF1A,IL6,KRAS,MITF,MYC,PTEN,SIRT1,SMAD3,SP1,STAT3
HPA	lung; alveolar cells type I[ÔëÑMedium]	HPA:0301362	2.67626	888	52	15	10976	3.56549	BRD4,CEBPB,ERBB2,FGF2,HMG20A,KDM3B,NFYA,NPM1,PML,PPARA,RB1,SP1,STAT3,TSC1,YAP1
HP	Somatic mutation	HP:0001428	10.6836	174	48	18	4756	10.25	AR,BRCA1,EGFR,ERBB2,ESR1,FOXO1,HRAS,IL1B,IL6,KRAS,MTOR,MYC,NPM1,PTEN,RB1,TERT,TP53,TSC1
HP	Abnormality of the pancreas	HP:0001732	6.55078	302	48	18	4756	5.90563	APOE,BRCA1,BRD4,CDKN1A,CDKN2A,IL10,INS,INSR,KRAS,MITF,MYC,NPM1,PPARG,PTEN,STAT3,TERT,TGFB1,TP53
HP	Neoplasm of the lung	HP:0100526	6.2766	64	48	10	4756	15.4818	CDKN2A,EGFR,ERBB2,IFNG,KRAS,PTEN,RB1,TERT,TP53,TSC1
HP	Abdominal pain	HP:0002027	6.27052	314	48	18	4756	5.67994	BRCA1,CDKN1A,CDKN2A,DDIT3,EPAS1,ERBB2,ESR1,IL10,IL6,KRAS,MITF,MYC,NPM1,PML,PTEN,STAT3,TP53,TSC1
HP	Neoplasm by anatomical site	HP:0011793	6.13059	869	48	28	4756	3.19256	AR,BRCA1,BRD4,CDKN1A,CDKN2A,EGFR,EPAS1,ERBB2,ESR1,FOXO1,HRAS,IFNG,IL1B,IL6,INS,KRAS,MITF,MTOR,MYC,NPM1,PTEN,RB1,SMAD7,STAT3,TERT,TP53,TP63,TSC1
HP	Neoplasm	HP:0002664	5.77564	899	48	28	4756	3.08602	AR,BRCA1,BRD4,CDKN1A,CDKN2A,EGFR,EPAS1,ERBB2,ESR1,FOXO1,HRAS,IFNG,IL1B,IL6,INS,KRAS,MITF,MTOR,MYC,NPM1,PTEN,RB1,SMAD7,STAT3,TERT,TP53,TP63,TSC1
HP	Neoplasm of the respiratory system	HP:0100606	5.75317	72	48	10	4756	13.7616	CDKN2A,EGFR,ERBB2,IFNG,KRAS,PTEN,RB1,TERT,TP53,TSC1
HP	Hemimegalencephaly	HP:0007206	5.55682	14	48	6	4756	42.4643	HRAS,IFNG,KRAS,MTOR,PTEN,TSC1
HP	Pain	HP:0012531	5.34444	738	48	25	4756	3.35648	BRCA1,CDKN1A,CDKN2A,DDIT3,EPAS1,ERBB2,ESR1,IL10,IL6,KRAS,MITF,MYC,NPM1,PML,PPARG,PPARGC1A,PTEN,RB1,SMAD3,STAT3,TERT,TGFB1,TNFSF11,TP53,TSC1
HP	Neoplasm of the pancreas	HP:0002894	5.23752	81	48	10	4756	12.2325	BRCA1,BRD4,CDKN1A,CDKN2A,KRAS,MITF,NPM1,PTEN,TERT,TP53
HP	Abnormality of the lymph nodes	HP:0002733	4.78545	216	48	14	4756	6.42207	APOE,BRCA1,CDKN2A,IL10,IL6,KRAS,MYC,NPM1,PML,STAT3,TERT,TNFSF11,TP53,TSC1
HP	Neoplasm of the nervous system	HP:0004375	4.75397	181	48	13	4756	7.11648	BRD4,CDKN1A,CDKN2A,EPAS1,ERBB2,HRAS,IFNG,KRAS,PTEN,RB1,TERT,TP53,TSC1
HP	Weight loss	HP:0001824	4.54884	308	48	16	4756	5.14719	BRCA1,CDKN1A,CDKN2A,EPAS1,ERBB2,IL10,IL6,INS,KRAS,NPM1,PML,PTEN,RB1,STAT3,TGFB1,TP53
HP	Gastrointestinal obstruction	HP:0004796	4.52819	71	48	9	4756	12.5599	BRCA1,CDKN2A,ERBB2,IL6,KRAS,MITF,MYC,TGFB1,TP53
HP	Ependymoma	HP:0002888	4.46582	20	48	6	4756	29.725	CDKN1A,CDKN2A,ERBB2,IFNG,TP53,TSC1
HP	Anorexia	HP:0002039	4.46303	97	48	10	4756	10.2148	BRCA1,CDKN1A,CDKN2A,IL10,KRAS,NPM1,PML,STAT3,TGFB1,TP53
HP	Abnormality of pancreas physiology	HP:0012091	4.21056	165	48	12	4756	7.20606	APOE,BRCA1,CDKN1A,CDKN2A,IL10,INS,INSR,KRAS,PPARG,STAT3,TGFB1,TP53
HP	Sarcoma	HP:0100242	4.21056	165	48	12	4756	7.20606	BRD4,CDKN1A,CDKN2A,FOXO1,HRAS,IFNG,KRAS,PTEN,RB1,TERT,TP53,TSC1
HP	Abnormality of blood circulation	HP:0011028	4.19709	326	48	16	4756	4.86299	APOE,CDKN1A,EPAS1,IFNG,IL10,INS,KRAS,MYC,NPM1,PML,PTEN,RB1,SMAD3,STAT3,TERT,TSC1
HP	Lymphadenopathy	HP:0002716	4.12722	204	48	13	4756	6.31413	APOE,BRCA1,CDKN2A,IL10,IL6,KRAS,NPM1,PML,STAT3,TERT,TNFSF11,TP53,TSC1
HP	Constitutional symptom	HP:0025142	4.0126	1069	48	28	4756	2.59526	BRCA1,CDKN1A,CDKN2A,DDIT3,EPAS1,ERBB2,ESR1,HRAS,IL10,IL6,INSR,KRAS,MITF,MYC,NPM1,PML,PPARG,PPARGC1A,PTEN,RB1,SMAD3,STAT3,TERT,TGFB1,TNFSF11,TP53,TP63,TSC1
HP	Lymphoma	HP:0002665	3.97136	109	48	10	4756	9.09021	CDKN2A,KRAS,MYC,NPM1,PTEN,RB1,STAT3,TERT,TP53,TP63
HP	Neuroepithelial neoplasm	HP:0030063	3.96897	82	48	9	4756	10.875	BRD4,CDKN1A,CDKN2A,ERBB2,IFNG,KRAS,RB1,TP53,TSC1
HP	Nervous tissue neoplasm	HP:0030060	3.92238	83	48	9	4756	10.744	BRD4,CDKN1A,CDKN2A,ERBB2,IFNG,KRAS,RB1,TP53,TSC1
HP	Neuroectodermal neoplasm	HP:0030061	3.92238	83	48	9	4756	10.744	BRD4,CDKN1A,CDKN2A,ERBB2,IFNG,KRAS,RB1,TP53,TSC1
HP	Angiofibromas	HP:0010615	3.82252	25	48	6	4756	23.78	CDKN1A,HRAS,IFNG,KRAS,PTEN,TSC1
HP	Neoplasm of the endocrine system	HP:0100568	3.79797	145	48	11	4756	7.51667	CDKN1A,CDKN2A,EPAS1,ERBB2,HRAS,IFNG,KRAS,PTEN,TERT,TP53,TSC1
HP	Internal hemorrhage	HP:0011029	3.77328	303	48	15	4756	4.90512	APOE,CDKN1A,EPAS1,IFNG,IL10,KRAS,MYC,NPM1,PML,PTEN,RB1,SMAD3,STAT3,TERT,TSC1
HP	Abnormality of the lymphatic system	HP:0100763	3.76327	681	48	22	4756	3.20093	APOE,BRCA1,CDKN1A,CDKN2A,HRAS,IFNG,IL10,IL6,KRAS,MITF,MYC,NPM1,PML,PPARG,PTEN,STAT3,TERT,TGFB1,TNFSF11,TP53,TP63,TSC1
HP	Neoplasm of the breast	HP:0100013	3.65547	89	48	9	4756	10.0197	BRCA1,CDKN2A,ERBB2,ESR1,KRAS,MITF,PTEN,TERT,TP53
HP	Soft tissue sarcoma	HP:0030448	3.60635	119	48	10	4756	8.32633	CDKN1A,CDKN2A,FOXO1,HRAS,IFNG,KRAS,PTEN,TERT,TP53,TSC1
HP	Glioma	HP:0009733	3.59995	44	48	7	4756	15.7633	CDKN1A,CDKN2A,ERBB2,IFNG,KRAS,TP53,TSC1
HP	Ovarian carcinoma	HP:0025318	3.51995	15	48	5	4756	33.0278	BRCA1,CDKN2A,KRAS,PTEN,TP53
HP	Neoplasm of striated muscle	HP:0009728	3.50461	28	48	6	4756	21.2321	CDKN2A,FOXO1,HRAS,IFNG,TP53,TSC1
HP	Neoplasm of the central nervous system	HP:0100006	3.44304	157	48	11	4756	6.94214	BRD4,CDKN1A,CDKN2A,ERBB2,IFNG,KRAS,PTEN,RB1,TERT,TP53,TSC1
HP	Irregular hyperpigmentation	HP:0007400	3.41613	277	48	14	4756	5.00782	BRCA1,CDKN1A,HRAS,IFNG,IGF1,IL6,INSR,KRAS,MTOR,NPM1,PTEN,TERT,TP63,TSC1
HP	Localized skin lesion	HP:0011355	3.40211	915	48	25	4756	2.70719	APOE,BRCA1,CDKN1A,CDKN2A,CHUK,DDIT3,EGFR,HRAS,IFNG,IGF1,IL10,IL6,INSR,KRAS,MITF,MTOR,NPM1,PPARG,PTEN,SMAD3,STAT3,TERT,TP53,TP63,TSC1
HP	Hypermelanotic macule	HP:0001034	3.316	239	48	13	4756	5.38947	BRCA1,CDKN1A,IFNG,IGF1,IL6,INSR,KRAS,MTOR,NPM1,PTEN,TERT,TP63,TSC1
HP	Melanoma	HP:0002861	3.16315	74	48	8	4756	10.7117	BRCA1,CDKN2A,HRAS,KRAS,MITF,PTEN,TERT,TP53
HP	Hypopigmentation of the skin	HP:0001010	3.14635	206	48	12	4756	5.77184	APOE,BRCA1,HRAS,IFNG,KRAS,MITF,MTOR,NPM1,PTEN,TERT,TP63,TSC1
HP	Neoplasm by histology	HP:0011792	3.05099	344	48	15	4756	4.32049	BRCA1,BRD4,CDKN1A,CDKN2A,ERBB2,FOXO1,HRAS,IFNG,KRAS,MITF,PTEN,RB1,TERT,TP53,TSC1
HP	Morphological abnormality of the gastrointestinal tract	HP:0012718	2.90534	1043	48	26	4756	2.46996	AR,BRCA1,BRD4,CDKN1A,CDKN2A,EGFR,ERBB2,HRAS,IL10,IL1B,IL6,INSR,KDM3B,KRAS,MITF,MTOR,MYC,NPM1,PTEN,SMAD3,SMAD7,STAT3,TERT,TGFB1,TP53,TP63
HP	Abnormality of digestive system morphology	HP:0025033	2.87981	1046	48	26	4756	2.46287	AR,BRCA1,BRD4,CDKN1A,CDKN2A,EGFR,ERBB2,HRAS,IL10,IL1B,IL6,INSR,KDM3B,KRAS,MITF,MTOR,MYC,NPM1,PTEN,SMAD3,SMAD7,STAT3,TERT,TGFB1,TP53,TP63
HP	Hyperpigmentation of the skin	HP:0000953	2.76621	362	48	15	4756	4.10566	APOE,BRCA1,CDKN1A,HRAS,IFNG,IGF1,IL6,INSR,KRAS,MTOR,NPM1,PTEN,TERT,TP63,TSC1
HP	Retinopathy	HP:0000488	2.76084	113	48	9	4756	7.89159	APOE,CDKN2A,IL10,INS,INSR,KRAS,MITF,STAT3,TERT
HP	Subcutaneous nodule	HP:0001482	2.73472	84	48	8	4756	9.43651	APOE,DDIT3,IFNG,IL10,INSR,KRAS,PTEN,TSC1
HP	Macule	HP:0012733	2.72512	269	48	13	4756	4.78841	BRCA1,CDKN1A,IFNG,IGF1,IL6,INSR,KRAS,MTOR,NPM1,PTEN,TERT,TP63,TSC1
HP	Adenoma sebaceum	HP:0009720	2.70868	21	48	5	4756	23.5913	HRAS,IFNG,KRAS,PTEN,TSC1
HP	Abnormal bleeding	HP:0001892	2.68551	474	48	17	4756	3.55362	APOE,CDKN1A,EPAS1,IFNG,IL10,KRAS,MYC,NPM1,PML,PTEN,RB1,SMAD3,STAT3,TERT,TNFSF11,TP53,TSC1
HP	Neoplasm of the skin	HP:0008069	2.65482	188	48	11	4756	5.79743	BRD4,CDKN2A,HRAS,IFNG,IL6,KRAS,MITF,PTEN,TERT,TP53,TSC1
HP	Abnormal morphology of female internal genitalia	HP:0000008	2.64691	477	48	17	4756	3.53127	AR,BRCA1,BRD4,CDKN2A,ERBB2,ESR1,INSR,KRAS,MYC,NPM1,PPARG,PTEN,SMAD3,TERT,TP53,TP63,TSC1
HP	Functional intestinal obstruction	HP:0005249	2.62835	10	48	4	4756	39.6333	BRCA1,CDKN2A,KRAS,TP53
HP	Extrahepatic cholestasis	HP:0012334	2.62835	10	48	4	4756	39.6333	BRCA1,CDKN2A,KRAS,TP53
HP	Malignant neoplasm of the central nervous system	HP:0100836	2.61736	87	48	8	4756	9.11111	BRD4,CDKN1A,CDKN2A,ERBB2,IFNG,KRAS,TP53,TSC1
HP	Astrocytoma	HP:0009592	2.59999	22	48	5	4756	22.5189	CDKN2A,ERBB2,IFNG,TP53,TSC1
HP	Abscess	HP:0025615	2.59976	61	48	7	4756	11.3702	BRCA1,CDKN2A,IKBKB,KRAS,STAT3,TGFB1,TP53
HP	Chronic fatigue	HP:0012432	2.49682	23	48	5	4756	21.5399	BRCA1,CDKN2A,KRAS,SMAD3,TP53
HP	Peritoneal abscess	HP:0100592	2.43528	11	48	4	4756	36.0303	BRCA1,CDKN2A,KRAS,TP53
HP	Megalencephaly	HP:0001355	2.40712	42	48	6	4756	14.1548	HRAS,IFNG,KRAS,MTOR,PTEN,TSC1
HP	Breast carcinoma	HP:0003002	2.36462	66	48	7	4756	10.5088	BRCA1,CDKN2A,ERBB2,ESR1,KRAS,PTEN,TP53
HP	Abnormal astrocyte morphology	HP:0100707	2.34516	43	48	6	4756	13.8256	CDKN2A,ERBB2,IFNG,MTOR,TP53,TSC1
HP	Abnormality of exocrine pancreas physiology	HP:0012092	2.32	67	48	7	4756	10.352	BRCA1,CDKN2A,INS,KRAS,STAT3,TGFB1,TP53
HP	Exocrine pancreatic insufficiency	HP:0001738	2.32	67	48	7	4756	10.352	BRCA1,CDKN2A,INS,KRAS,STAT3,TGFB1,TP53
HP	Neoplasm of the gastrointestinal tract	HP:0007378	2.22485	298	48	13	4756	4.32243	BRCA1,CDKN1A,CDKN2A,ERBB2,IL1B,INS,KRAS,MITF,MTOR,PTEN,SMAD7,TERT,TP53
HP	Fibroma	HP:0010614	2.14875	71	48	7	4756	9.76878	CDKN1A,HRAS,IFNG,KRAS,PTEN,TERT,TSC1
HP	Abnormal internal genitalia	HP:0000812	2.12559	520	48	17	4756	3.23926	AR,BRCA1,BRD4,CDKN2A,ERBB2,ESR1,INSR,KRAS,MYC,NPM1,PPARG,PTEN,SMAD3,TERT,TP53,TP63,TSC1
HP	Blepharitis	HP:0000498	2.11256	47	48	6	4756	12.6489	APOE,BRD4,EGFR,NPM1,TERT,TP63
HP	Fibrous tissue neoplasm	HP:0012316	2.06716	73	48	7	4756	9.50114	CDKN1A,HRAS,IFNG,KRAS,PTEN,TERT,TSC1
HP	Hematological neoplasm	HP:0004377	2.0563	261	48	12	4756	4.55556	BRCA1,BRD4,CDKN2A,KRAS,MYC,NPM1,PTEN,RB1,STAT3,TERT,TP53,TP63
HP	Abnormality of the gastrointestinal tract	HP:0011024	2.05117	1663	48	32	4756	1.90659	APOE,AR,BRCA1,BRD4,CDKN1A,CDKN2A,DDIT3,EGFR,ERBB2,HRAS,IL10,IL1B,IL6,INS,INSR,KDM3B,KRAS,MITF,MTOR,MYC,NFKBIA,NPM1,PTEN,RB1,SMAD3,SMAD7,STAT3,TERT,TGFB1,TP53,TP63,TSC1
HP	Abnormality of skin pigmentation	HP:0001000	2.00113	531	48	17	4756	3.17216	APOE,BRCA1,CDKN1A,CDKN2A,HRAS,IFNG,IGF1,IL6,INSR,KRAS,MITF,MTOR,NPM1,PTEN,TERT,TP63,TSC1

## Sheet: All UR (p<0.01)
# version: e107_eg54_p17_bf42210
# date: 17.2.2023	15:18:34
# numeric ns: ENTREZGENE_ACC
# significance threshold method: g_SCS
# user threshold: 0.01
source	term_name	term_id	negative_log10_of_adjusted_p_value	term_size	query_size	intersection_size	effective_domain_size	enrichment	intersections
GO:MF	transcription coregulator binding	GO:0001221	10.9623	113	42	10	20166	42.4905	AR,EPAS1,ESR1,HIF1A,MYC,PGR,PPARA,PPARG,SMAD3,SP1
GO:MF	growth factor activity	GO:0008083	10.9413	165	42	11	20166	32.0095	AGT,CSF2,EGF,HGF,IGF1,IL4,IL6,NRG1,OSM,TGFB1,VEGF
GO:MF	signaling receptor binding	GO:0005102	9.75436	1555	42	21	20166	6.48424	AGT,AR,CHUK,CSF2,EGF,ERBB2,HGF,IFNG,IGF1,IKBKB,IL1B,IL4,IL6,NRG1,OSM,PGR,PPARGC1A,SMAD3,TGFB1,TP53,VEGF
GO:MF	signaling receptor activator activity	GO:0030546	9.39012	508	42	14	20166	13.2323	AGT,CSF2,EGF,EGFR,HGF,IFNG,IGF1,IL1B,IL4,IL6,NRG1,OSM,TGFB1,VEGF
GO:MF	signaling receptor regulator activity	GO:0030545	9.00005	543	42	14	20166	12.3794	AGT,CSF2,EGF,EGFR,HGF,IFNG,IGF1,IL1B,IL4,IL6,NRG1,OSM,TGFB1,VEGF
GO:MF	transcription coactivator binding	GO:0001223	8.96345	42	42	7	20166	80.0238	AR,EPAS1,ESR1,HIF1A,PGR,PPARA,SMAD3
GO:MF	transcription factor binding	GO:0008134	8.50669	591	42	14	20166	11.3739	AR,EPAS1,ESR1,HIF1A,MYC,NFKBIA,PGR,PPARA,PPARG,PPARGC1A,SMAD3,SP1,TP53,YAP1
GO:MF	DNA-binding transcription factor binding	GO:0140297	8.40187	481	42	13	20166	12.9768	AR,EPAS1,ESR1,HIF1A,MYC,NFKBIA,PPARA,PPARG,PPARGC1A,SMAD3,SP1,TP53,YAP1
GO:MF	receptor ligand activity	GO:0048018	8.19167	500	42	13	20166	12.4837	AGT,CSF2,EGF,HGF,IFNG,IGF1,IL1B,IL4,IL6,NRG1,OSM,TGFB1,VEGF
GO:MF	RNA polymerase II-specific DNA-binding transcription factor binding	GO:0061629	7.33162	354	42	11	20166	14.9197	AR,EPAS1,ESR1,HIF1A,NFKBIA,PPARA,PPARG,PPARGC1A,SMAD3,SP1,TP53
GO:MF	DNA-binding transcription activator activity, RNA polymerase II-specific	GO:0001228	7.33032	463	42	12	20166	12.4443	AR,EPAS1,ESR1,FOXO1,HIF1A,MYC,PGR,PPARA,SMAD3,SP1,TP53,TP63
GO:MF	DNA-binding transcription activator activity	GO:0001216	7.28738	467	42	12	20166	12.3377	AR,EPAS1,ESR1,FOXO1,HIF1A,MYC,PGR,PPARA,SMAD3,SP1,TP53,TP63
GO:MF	chromatin binding	GO:0003682	7.28196	592	42	13	20166	10.5437	AR,BRD4,EGFR,ESR1,FOXO1,KDM3B,NUPR1,PPARG,PPARGC1A,SMAD3,TP53,TP63,YAP1
GO:MF	transcription regulator activity	GO:0140110	7.00461	1925	42	20	20166	4.9885	AR,BRCA1,BRD4,EPAS1,ESR1,FOXO1,HIF1A,KDM3B,MYC,NRG1,NUPR1,PGR,PPARA,PPARG,PPARGC1A,SMAD3,SP1,TP53,TP63,YAP1
GO:MF	enzyme binding	GO:0019899	6.43522	2072	42	20	20166	4.63458	AR,BRCA1,BRD4,EGFR,ERBB2,ESR1,FOXO1,HIF1A,IKBKB,MAPK7,NFKBIA,NRG1,PGR,PPARA,PPARG,PPARGC1A,PTEN,SMAD3,SP1,TP53
GO:MF	molecular function regulator activity	GO:0098772	5.92245	1967	42	19	20166	4.63788	AGT,CSF2,EGF,EGFR,ESR1,HGF,HRAS,IFNG,IGF1,IL1B,IL4,IL6,KRAS,NRG1,NUPR1,OSM,TGFB1,TP53,VEGF
GO:MF	cytokine receptor binding	GO:0005126	5.7115	277	42	9	20166	15.6003	CSF2,IFNG,IL1B,IL4,IL6,OSM,SMAD3,TGFB1,VEGF
GO:MF	DNA binding	GO:0003677	4.99164	2507	42	20	20166	3.83042	AR,BRCA1,EGFR,EPAS1,ESR1,FOXO1,HIF1A,HMG20A,KDM3B,MYC,NUPR1,PGR,PPARA,PPARG,PPARGC1A,SMAD3,SP1,TP53,TP63,YAP1
GO:MF	cytokine activity	GO:0005125	4.9408	237	42	8	20166	16.2074	CSF2,IFNG,IL1B,IL4,IL6,NRG1,OSM,VEGF
GO:MF	RNA polymerase II cis-regulatory region sequence-specific DNA binding	GO:0000978	4.57163	1189	42	14	20166	5.65349	AR,EPAS1,ESR1,FOXO1,HIF1A,MYC,PGR,PPARA,PPARG,SMAD3,SP1,TP53,TP63,YAP1
GO:MF	identical protein binding	GO:0042802	4.53938	2121	42	18	20166	4.07476	CHUK,EGFR,ERBB2,ESR1,HGF,HMG20A,IKBKB,KRAS,NFKBIA,PGR,PPARG,PTEN,SMAD3,SP1,TGFB1,TP53,TP63,VEGF
GO:MF	ligand-activated transcription factor activity	GO:0098531	4.50329	52	42	5	20166	46.1676	AR,ESR1,PGR,PPARA,PPARG
GO:MF	nuclear receptor activity	GO:0004879	4.50329	52	42	5	20166	46.1676	AR,ESR1,PGR,PPARA,PPARG
GO:MF	cis-regulatory region sequence-specific DNA binding	GO:0000987	4.48148	1209	42	14	20166	5.55997	AR,EPAS1,ESR1,FOXO1,HIF1A,MYC,PGR,PPARA,PPARG,SMAD3,SP1,TP53,TP63,YAP1
GO:MF	double-stranded DNA binding	GO:0003690	4.43894	1658	42	16	20166	4.63347	AR,BRCA1,EGFR,EPAS1,ESR1,FOXO1,HIF1A,MYC,PGR,PPARA,PPARG,SMAD3,SP1,TP53,TP63,YAP1
GO:MF	sequence-specific DNA binding	GO:0043565	4.42438	1662	42	16	20166	4.62231	AR,BRCA1,EPAS1,ESR1,FOXO1,HIF1A,MYC,PGR,PPARA,PPARG,PPARGC1A,SMAD3,SP1,TP53,TP63,YAP1
GO:MF	phosphatase binding	GO:0019902	4.20006	196	42	7	20166	17.148	EGFR,ERBB2,FOXO1,PPARA,PPARG,SMAD3,TP53
GO:MF	ubiquitin protein ligase binding	GO:0031625	4.18552	297	42	8	20166	12.9331	BRCA1,EGFR,FOXO1,HIF1A,NFKBIA,PPARGC1A,SMAD3,TP53
GO:MF	transcription cis-regulatory region binding	GO:0000976	4.17135	1500	42	15	20166	4.80143	AR,BRCA1,EPAS1,ESR1,FOXO1,HIF1A,MYC,PGR,PPARA,PPARG,SMAD3,SP1,TP53,TP63,YAP1
GO:MF	transcription regulatory region nucleic acid binding	GO:0001067	4.16379	1502	42	15	20166	4.79504	AR,BRCA1,EPAS1,ESR1,FOXO1,HIF1A,MYC,PGR,PPARA,PPARG,SMAD3,SP1,TP53,TP63,YAP1
GO:MF	ubiquitin-like protein ligase binding	GO:0044389	3.99052	315	42	8	20166	12.1941	BRCA1,EGFR,FOXO1,HIF1A,NFKBIA,PPARGC1A,SMAD3,TP53
GO:MF	sequence-specific double-stranded DNA binding	GO:1990837	3.95681	1558	42	15	20166	4.62268	AR,BRCA1,EPAS1,ESR1,FOXO1,HIF1A,MYC,PGR,PPARA,PPARG,SMAD3,SP1,TP53,TP63,YAP1
GO:MF	growth factor receptor binding	GO:0070851	3.74009	140	42	6	20166	20.5776	CSF2,EGF,IL1B,IL4,IL6,VEGF
GO:MF	RNA polymerase II transcription regulatory region sequence-specific DNA binding	GO:0000977	3.67983	1405	42	14	20166	4.78434	AR,EPAS1,ESR1,FOXO1,HIF1A,MYC,PGR,PPARA,PPARG,SMAD3,SP1,TP53,TP63,YAP1
GO:MF	protein-containing complex binding	GO:0044877	3.26224	1293	42	13	20166	4.82742	BRD4,EGFR,HGF,IGF1,IL1B,KRAS,MYC,NRG1,PPARA,PTEN,SMAD3,TGFB1,TP53
GO:MF	MDM2/MDM4 family protein binding	GO:0097371	3.11186	12	42	3	20166	120.036	PPARA,TP53,TP63
GO:MF	DNA-binding transcription factor activity, RNA polymerase II-specific	GO:0000981	3.02023	1359	42	13	20166	4.59298	AR,EPAS1,ESR1,FOXO1,HIF1A,MYC,PGR,PPARA,PPARG,SMAD3,SP1,TP53,TP63
GO:MF	DNA-binding transcription factor activity	GO:0003700	2.83237	1413	42	13	20166	4.41745	AR,EPAS1,ESR1,FOXO1,HIF1A,MYC,PGR,PPARA,PPARG,SMAD3,SP1,TP53,TP63
GO:MF	transmembrane receptor protein tyrosine kinase activator activity	GO:0030297	2.79817	15	42	3	20166	96.0286	EGF,EGFR,NRG1
GO:MF	basal transcription machinery binding	GO:0001098	2.48188	61	42	4	20166	31.4848	AR,BRD4,ESR1,TP53
GO:MF	basal RNA polymerase II transcription machinery binding	GO:0001099	2.48188	61	42	4	20166	31.4848	AR,BRD4,ESR1,TP53
GO:MF	protein domain specific binding	GO:0019904	2.35795	694	42	9	20166	6.22664	AR,HIF1A,IL1B,PPARA,PPARG,PTEN,SP1,TP53,TP63
GO:MF	nuclear receptor binding	GO:0016922	2.32656	142	42	5	20166	16.9064	ESR1,HIF1A,PPARG,PPARGC1A,SMAD3
GO:MF	IkappaB kinase activity	GO:0008384	2.26955	3	42	2	20166	320.095	CHUK,IKBKB
GO:MF	p53 binding	GO:0002039	2.243	70	42	4	20166	27.4367	BRD4,HIF1A,TP53,TP63
GO:MF	protein phosphatase binding	GO:0019903	2.19723	151	42	5	20166	15.8988	EGFR,ERBB2,FOXO1,PPARG,TP53
GO:MF	nuclear steroid receptor activity	GO:0003707	2.10075	25	42	3	20166	57.6171	ESR1,PGR,PPARA
GO:MF	RNA polymerase II general transcription initiation factor binding	GO:0001091	2.10075	25	42	3	20166	57.6171	AR,ESR1,TP53
GO:BP	positive regulation of DNA-templated transcription	GO:0045893	27.886	1703	42	35	21092	10.321	AGT,AR,BRCA1,BRD4,CHUK,EGF,EGFR,EPAS1,ERBB2,ESR1,FOXO1,HGF,HIF1A,HRAS,IGF1,IKBKB,IL1B,IL4,IL6,MAPK7,MYC,NFKBIA,NUPR1,OSM,PGR,PPARA,PPARG,PPARGC1A,SMAD3,SP1,TGFB1,TP53,TP63,VEGF,YAP1
GO:BP	positive regulation of nucleic acid-templated transcription	GO:1903508	27.886	1703	42	35	21092	10.321	AGT,AR,BRCA1,BRD4,CHUK,EGF,EGFR,EPAS1,ERBB2,ESR1,FOXO1,HGF,HIF1A,HRAS,IGF1,IKBKB,IL1B,IL4,IL6,MAPK7,MYC,NFKBIA,NUPR1,OSM,PGR,PPARA,PPARG,PPARGC1A,SMAD3,SP1,TGFB1,TP53,TP63,VEGF,YAP1
GO:BP	positive regulation of RNA biosynthetic process	GO:1902680	27.8329	1709	42	35	21092	10.2848	AGT,AR,BRCA1,BRD4,CHUK,EGF,EGFR,EPAS1,ERBB2,ESR1,FOXO1,HGF,HIF1A,HRAS,IGF1,IKBKB,IL1B,IL4,IL6,MAPK7,MYC,NFKBIA,NUPR1,OSM,PGR,PPARA,PPARG,PPARGC1A,SMAD3,SP1,TGFB1,TP53,TP63,VEGF,YAP1
GO:BP	positive regulation of macromolecule biosynthetic process	GO:0010557	27.7582	1925	42	36	21092	9.39161	AGT,AR,BRCA1,BRD4,CHUK,EGF,EGFR,EPAS1,ERBB2,ESR1,FOXO1,HGF,HIF1A,HRAS,IFNG,IGF1,IKBKB,IL1B,IL4,IL6,MAPK7,MYC,NFKBIA,NUPR1,OSM,PGR,PPARA,PPARG,PPARGC1A,SMAD3,SP1,TGFB1,TP53,TP63,VEGF,YAP1
GO:BP	regulation of DNA-templated transcription	GO:0006355	27.3341	3474	42	41	21092	5.92683	AGT,AR,BRCA1,BRD4,CHUK,CSF2,EGF,EGFR,EPAS1,ERBB2,ESR1,FOXO1,HGF,HIF1A,HMG20A,HRAS,IFNG,IGF1,IKBKB,IL1B,IL4,IL6,KDM3B,MAPK7,MYC,NFKBIA,NRG1,NUPR1,OSM,PGR,PPARA,PPARG,PPARGC1A,PTEN,SMAD3,SP1,TGFB1,TP53,TP63,VEGF,YAP1
GO:BP	regulation of nucleic acid-templated transcription	GO:1903506	27.329	3475	42	41	21092	5.92513	AGT,AR,BRCA1,BRD4,CHUK,CSF2,EGF,EGFR,EPAS1,ERBB2,ESR1,FOXO1,HGF,HIF1A,HMG20A,HRAS,IFNG,IGF1,IKBKB,IL1B,IL4,IL6,KDM3B,MAPK7,MYC,NFKBIA,NRG1,NUPR1,OSM,PGR,PPARA,PPARG,PPARGC1A,PTEN,SMAD3,SP1,TGFB1,TP53,TP63,VEGF,YAP1
GO:BP	positive regulation of cellular metabolic process	GO:0031325	27.3166	3094	42	40	21092	6.49244	AGT,AR,BRCA1,BRD4,CHUK,CSF2,EGF,EGFR,EPAS1,ERBB2,ESR1,FOXO1,HGF,HIF1A,HRAS,IFNG,IGF1,IKBKB,IL1B,IL4,IL6,KRAS,MAPK7,MYC,NFKBIA,NRG1,NUPR1,OSM,PGR,PPARA,PPARG,PPARGC1A,PTEN,SMAD3,SP1,TGFB1,TP53,TP63,VEGF,YAP1
GO:BP	regulation of RNA biosynthetic process	GO:2001141	27.2829	3484	42	41	21092	5.90982	AGT,AR,BRCA1,BRD4,CHUK,CSF2,EGF,EGFR,EPAS1,ERBB2,ESR1,FOXO1,HGF,HIF1A,HMG20A,HRAS,IFNG,IGF1,IKBKB,IL1B,IL4,IL6,KDM3B,MAPK7,MYC,NFKBIA,NRG1,NUPR1,OSM,PGR,PPARA,PPARG,PPARGC1A,PTEN,SMAD3,SP1,TGFB1,TP53,TP63,VEGF,YAP1
GO:BP	positive regulation of nitrogen compound metabolic process	GO:0051173	26.9946	3152	42	40	21092	6.37298	AGT,AR,BRCA1,BRD4,CHUK,CSF2,EGF,EGFR,EPAS1,ERBB2,ESR1,FOXO1,HGF,HIF1A,HRAS,IFNG,IGF1,IKBKB,IL1B,IL4,IL6,KRAS,MAPK7,MYC,NFKBIA,NRG1,NUPR1,OSM,PGR,PPARA,PPARG,PPARGC1A,PTEN,SMAD3,SP1,TGFB1,TP53,TP63,VEGF,YAP1
GO:BP	positive regulation of cellular biosynthetic process	GO:0031328	26.9114	2033	42	36	21092	8.8927	AGT,AR,BRCA1,BRD4,CHUK,EGF,EGFR,EPAS1,ERBB2,ESR1,FOXO1,HGF,HIF1A,HRAS,IFNG,IGF1,IKBKB,IL1B,IL4,IL6,MAPK7,MYC,NFKBIA,NUPR1,OSM,PGR,PPARA,PPARG,PPARGC1A,SMAD3,SP1,TGFB1,TP53,TP63,VEGF,YAP1
GO:BP	positive regulation of nucleobase-containing compound metabolic process	GO:0045935	26.7974	2048	42	36	21092	8.82757	AGT,AR,BRCA1,BRD4,CHUK,EGF,EGFR,EPAS1,ERBB2,ESR1,FOXO1,HGF,HIF1A,HRAS,IFNG,IGF1,IKBKB,IL1B,IL4,IL6,MAPK7,MYC,NFKBIA,NUPR1,OSM,PGR,PPARA,PPARG,PPARGC1A,SMAD3,SP1,TGFB1,TP53,TP63,VEGF,YAP1
GO:BP	DNA-templated transcription	GO:0006351	26.7239	3595	42	41	21092	5.72735	AGT,AR,BRCA1,BRD4,CHUK,CSF2,EGF,EGFR,EPAS1,ERBB2,ESR1,FOXO1,HGF,HIF1A,HMG20A,HRAS,IFNG,IGF1,IKBKB,IL1B,IL4,IL6,KDM3B,MAPK7,MYC,NFKBIA,NRG1,NUPR1,OSM,PGR,PPARA,PPARG,PPARGC1A,PTEN,SMAD3,SP1,TGFB1,TP53,TP63,VEGF,YAP1
GO:BP	nucleic acid-templated transcription	GO:0097659	26.719	3596	42	41	21092	5.72575	AGT,AR,BRCA1,BRD4,CHUK,CSF2,EGF,EGFR,EPAS1,ERBB2,ESR1,FOXO1,HGF,HIF1A,HMG20A,HRAS,IFNG,IGF1,IKBKB,IL1B,IL4,IL6,KDM3B,MAPK7,MYC,NFKBIA,NRG1,NUPR1,OSM,PGR,PPARA,PPARG,PPARGC1A,PTEN,SMAD3,SP1,TGFB1,TP53,TP63,VEGF,YAP1
GO:BP	positive regulation of RNA metabolic process	GO:0051254	26.7029	1842	42	35	21092	9.54216	AGT,AR,BRCA1,BRD4,CHUK,EGF,EGFR,EPAS1,ERBB2,ESR1,FOXO1,HGF,HIF1A,HRAS,IGF1,IKBKB,IL1B,IL4,IL6,MAPK7,MYC,NFKBIA,NUPR1,OSM,PGR,PPARA,PPARG,PPARGC1A,SMAD3,SP1,TGFB1,TP53,TP63,VEGF,YAP1
GO:BP	positive regulation of biosynthetic process	GO:0009891	26.6394	2069	42	36	21092	8.73797	AGT,AR,BRCA1,BRD4,CHUK,EGF,EGFR,EPAS1,ERBB2,ESR1,FOXO1,HGF,HIF1A,HRAS,IFNG,IGF1,IKBKB,IL1B,IL4,IL6,MAPK7,MYC,NFKBIA,NUPR1,OSM,PGR,PPARA,PPARG,PPARGC1A,SMAD3,SP1,TGFB1,TP53,TP63,VEGF,YAP1
GO:BP	RNA biosynthetic process	GO:0032774	26.6251	3615	42	41	21092	5.69566	AGT,AR,BRCA1,BRD4,CHUK,CSF2,EGF,EGFR,EPAS1,ERBB2,ESR1,FOXO1,HGF,HIF1A,HMG20A,HRAS,IFNG,IGF1,IKBKB,IL1B,IL4,IL6,KDM3B,MAPK7,MYC,NFKBIA,NRG1,NUPR1,OSM,PGR,PPARA,PPARG,PPARGC1A,PTEN,SMAD3,SP1,TGFB1,TP53,TP63,VEGF,YAP1
GO:BP	regulation of RNA metabolic process	GO:0051252	25.8536	3775	42	41	21092	5.45425	AGT,AR,BRCA1,BRD4,CHUK,CSF2,EGF,EGFR,EPAS1,ERBB2,ESR1,FOXO1,HGF,HIF1A,HMG20A,HRAS,IFNG,IGF1,IKBKB,IL1B,IL4,IL6,KDM3B,MAPK7,MYC,NFKBIA,NRG1,NUPR1,OSM,PGR,PPARA,PPARG,PPARGC1A,PTEN,SMAD3,SP1,TGFB1,TP53,TP63,VEGF,YAP1
GO:BP	positive regulation of transcription by RNA polymerase II	GO:0045944	25.597	1243	42	31	21092	12.5245	AR,BRCA1,BRD4,CHUK,EGFR,EPAS1,ESR1,FOXO1,HGF,HIF1A,HRAS,IGF1,IKBKB,IL1B,IL4,IL6,MAPK7,MYC,NFKBIA,OSM,PGR,PPARA,PPARG,PPARGC1A,SMAD3,SP1,TGFB1,TP53,TP63,VEGF,YAP1
GO:BP	regulation of multicellular organismal process	GO:0051239	25.5663	2753	42	38	21092	6.9318	AGT,AR,BRCA1,CHUK,CSF2,EGF,EGFR,EPAS1,ERBB2,ESR1,FOXO1,HGF,HIF1A,HRAS,IFNG,IGF1,IKBKB,IL1B,IL4,IL6,KRAS,MAPK7,MYC,NFKBIA,NRG1,NUPR1,OSM,PPARA,PPARG,PPARGC1A,PTEN,SMAD3,SP1,TGFB1,TP53,TP63,VEGF,YAP1
GO:BP	regulation of macromolecule biosynthetic process	GO:0010556	25.0423	3951	42	41	21092	5.21129	AGT,AR,BRCA1,BRD4,CHUK,CSF2,EGF,EGFR,EPAS1,ERBB2,ESR1,FOXO1,HGF,HIF1A,HMG20A,HRAS,IFNG,IGF1,IKBKB,IL1B,IL4,IL6,KDM3B,MAPK7,MYC,NFKBIA,NRG1,NUPR1,OSM,PGR,PPARA,PPARG,PPARGC1A,PTEN,SMAD3,SP1,TGFB1,TP53,TP63,VEGF,YAP1
GO:BP	positive regulation of macromolecule metabolic process	GO:0010604	25.009	3535	42	40	21092	5.68249	AGT,AR,BRCA1,BRD4,CHUK,CSF2,EGF,EGFR,EPAS1,ERBB2,ESR1,FOXO1,HGF,HIF1A,HRAS,IFNG,IGF1,IKBKB,IL1B,IL4,IL6,KRAS,MAPK7,MYC,NFKBIA,NRG1,NUPR1,OSM,PGR,PPARA,PPARG,PPARGC1A,PTEN,SMAD3,SP1,TGFB1,TP53,TP63,VEGF,YAP1
GO:BP	positive regulation of gene expression	GO:0010628	24.8828	1158	42	30	21092	13.0101	AGT,AR,BRCA1,CHUK,CSF2,EGF,EGFR,ERBB2,ESR1,HGF,HIF1A,HRAS,IFNG,IGF1,IL1B,IL4,IL6,KRAS,MYC,NRG1,OSM,PGR,PPARG,PPARGC1A,SMAD3,SP1,TGFB1,TP53,VEGF,YAP1
GO:BP	nucleobase-containing compound biosynthetic process	GO:0034654	24.6062	4049	42	41	21092	5.08516	AGT,AR,BRCA1,BRD4,CHUK,CSF2,EGF,EGFR,EPAS1,ERBB2,ESR1,FOXO1,HGF,HIF1A,HMG20A,HRAS,IFNG,IGF1,IKBKB,IL1B,IL4,IL6,KDM3B,MAPK7,MYC,NFKBIA,NRG1,NUPR1,OSM,PGR,PPARA,PPARG,PPARGC1A,PTEN,SMAD3,SP1,TGFB1,TP53,TP63,VEGF,YAP1
GO:BP	regulation of nucleobase-containing compound metabolic process	GO:0019219	24.4356	4088	42	41	21092	5.03665	AGT,AR,BRCA1,BRD4,CHUK,CSF2,EGF,EGFR,EPAS1,ERBB2,ESR1,FOXO1,HGF,HIF1A,HMG20A,HRAS,IFNG,IGF1,IKBKB,IL1B,IL4,IL6,KDM3B,MAPK7,MYC,NFKBIA,NRG1,NUPR1,OSM,PGR,PPARA,PPARG,PPARGC1A,PTEN,SMAD3,SP1,TGFB1,TP53,TP63,VEGF,YAP1
GO:BP	regulation of cellular biosynthetic process	GO:0031326	24.3229	4114	42	41	21092	5.00482	AGT,AR,BRCA1,BRD4,CHUK,CSF2,EGF,EGFR,EPAS1,ERBB2,ESR1,FOXO1,HGF,HIF1A,HMG20A,HRAS,IFNG,IGF1,IKBKB,IL1B,IL4,IL6,KDM3B,MAPK7,MYC,NFKBIA,NRG1,NUPR1,OSM,PGR,PPARA,PPARG,PPARGC1A,PTEN,SMAD3,SP1,TGFB1,TP53,TP63,VEGF,YAP1
GO:BP	heterocycle biosynthetic process	GO:0018130	24.2883	4122	42	41	21092	4.9951	AGT,AR,BRCA1,BRD4,CHUK,CSF2,EGF,EGFR,EPAS1,ERBB2,ESR1,FOXO1,HGF,HIF1A,HMG20A,HRAS,IFNG,IGF1,IKBKB,IL1B,IL4,IL6,KDM3B,MAPK7,MYC,NFKBIA,NRG1,NUPR1,OSM,PGR,PPARA,PPARG,PPARGC1A,PTEN,SMAD3,SP1,TGFB1,TP53,TP63,VEGF,YAP1
GO:BP	aromatic compound biosynthetic process	GO:0019438	24.2409	4133	42	41	21092	4.98181	AGT,AR,BRCA1,BRD4,CHUK,CSF2,EGF,EGFR,EPAS1,ERBB2,ESR1,FOXO1,HGF,HIF1A,HMG20A,HRAS,IFNG,IGF1,IKBKB,IL1B,IL4,IL6,KDM3B,MAPK7,MYC,NFKBIA,NRG1,NUPR1,OSM,PGR,PPARA,PPARG,PPARGC1A,PTEN,SMAD3,SP1,TGFB1,TP53,TP63,VEGF,YAP1
GO:BP	regulation of biosynthetic process	GO:0009889	24.061	4175	42	41	21092	4.93169	AGT,AR,BRCA1,BRD4,CHUK,CSF2,EGF,EGFR,EPAS1,ERBB2,ESR1,FOXO1,HGF,HIF1A,HMG20A,HRAS,IFNG,IGF1,IKBKB,IL1B,IL4,IL6,KDM3B,MAPK7,MYC,NFKBIA,NRG1,NUPR1,OSM,PGR,PPARA,PPARG,PPARGC1A,PTEN,SMAD3,SP1,TGFB1,TP53,TP63,VEGF,YAP1
GO:BP	regulation of developmental process	GO:0050793	23.7219	2499	42	36	21092	7.23444	AGT,AR,BRCA1,CSF2,EGF,EGFR,ERBB2,ESR1,FOXO1,HGF,HIF1A,HMG20A,IFNG,IGF1,IKBKB,IL1B,IL4,IL6,KRAS,MAPK7,MYC,NFKBIA,NRG1,NUPR1,OSM,PPARA,PPARG,PPARGC1A,PTEN,SMAD3,SP1,TGFB1,TP53,TP63,VEGF,YAP1
GO:BP	organic cyclic compound biosynthetic process	GO:1901362	23.6193	4280	42	41	21092	4.8107	AGT,AR,BRCA1,BRD4,CHUK,CSF2,EGF,EGFR,EPAS1,ERBB2,ESR1,FOXO1,HGF,HIF1A,HMG20A,HRAS,IFNG,IGF1,IKBKB,IL1B,IL4,IL6,KDM3B,MAPK7,MYC,NFKBIA,NRG1,NUPR1,OSM,PGR,PPARA,PPARG,PPARGC1A,PTEN,SMAD3,SP1,TGFB1,TP53,TP63,VEGF,YAP1
GO:BP	positive regulation of metabolic process	GO:0009893	23.538	3849	42	40	21092	5.21892	AGT,AR,BRCA1,BRD4,CHUK,CSF2,EGF,EGFR,EPAS1,ERBB2,ESR1,FOXO1,HGF,HIF1A,HRAS,IFNG,IGF1,IKBKB,IL1B,IL4,IL6,KRAS,MAPK7,MYC,NFKBIA,NRG1,NUPR1,OSM,PGR,PPARA,PPARG,PPARGC1A,PTEN,SMAD3,SP1,TGFB1,TP53,TP63,VEGF,YAP1
GO:BP	regulation of cell population proliferation	GO:0042127	23.1125	1683	42	32	21092	9.54848	AGT,AR,CSF2,EGF,EGFR,ERBB2,ESR1,FOXO1,HIF1A,HRAS,IFNG,IGF1,IL1B,IL4,IL6,KRAS,MYC,NFKBIA,NRG1,NUPR1,OSM,PGR,PPARG,PPARGC1A,PTEN,SMAD3,SP1,TGFB1,TP53,TP63,VEGF,YAP1
GO:BP	cell population proliferation	GO:0008283	22.3543	1988	42	33	21092	8.33616	AGT,AR,CSF2,EGF,EGFR,ERBB2,ESR1,FOXO1,HGF,HIF1A,HRAS,IFNG,IGF1,IL1B,IL4,IL6,KRAS,MYC,NFKBIA,NRG1,NUPR1,OSM,PGR,PPARG,PPARGC1A,PTEN,SMAD3,SP1,TGFB1,TP53,TP63,VEGF,YAP1
GO:BP	regulation of apoptotic process	GO:0042981	21.9674	1453	42	30	21092	10.3687	AGT,AR,BRCA1,CSF2,EGFR,ESR1,FOXO1,HGF,HIF1A,HRAS,IFNG,IGF1,IL1B,IL4,IL6,KRAS,MAPK7,MYC,NRG1,NUPR1,PPARA,PPARG,PPARGC1A,PTEN,SMAD3,TGFB1,TP53,TP63,VEGF,YAP1
GO:BP	regulation of protein metabolic process	GO:0051246	21.7312	2567	42	35	21092	6.84716	AGT,BRCA1,BRD4,CSF2,EGF,EGFR,EPAS1,ERBB2,FOXO1,HGF,HIF1A,HMG20A,HRAS,IFNG,IGF1,IKBKB,IL1B,IL4,IL6,KRAS,MAPK7,MYC,NFKBIA,NRG1,NUPR1,OSM,PPARG,PPARGC1A,PTEN,SMAD3,SP1,TGFB1,TP53,TP63,VEGF
GO:BP	regulation of programmed cell death	GO:0043067	21.7148	1482	42	30	21092	10.1658	AGT,AR,BRCA1,CSF2,EGFR,ESR1,FOXO1,HGF,HIF1A,HRAS,IFNG,IGF1,IL1B,IL4,IL6,KRAS,MAPK7,MYC,NRG1,NUPR1,PPARA,PPARG,PPARGC1A,PTEN,SMAD3,TGFB1,TP53,TP63,VEGF,YAP1
GO:BP	macromolecule biosynthetic process	GO:0009059	21.578	4801	42	41	21092	4.28865	AGT,AR,BRCA1,BRD4,CHUK,CSF2,EGF,EGFR,EPAS1,ERBB2,ESR1,FOXO1,HGF,HIF1A,HMG20A,HRAS,IFNG,IGF1,IKBKB,IL1B,IL4,IL6,KDM3B,MAPK7,MYC,NFKBIA,NRG1,NUPR1,OSM,PGR,PPARA,PPARG,PPARGC1A,PTEN,SMAD3,SP1,TGFB1,TP53,TP63,VEGF,YAP1
GO:BP	positive regulation of protein metabolic process	GO:0051247	21.5266	1504	42	30	21092	10.0171	AGT,BRCA1,BRD4,CSF2,EGF,EGFR,ERBB2,FOXO1,HGF,HRAS,IFNG,IGF1,IL1B,IL4,IL6,KRAS,MAPK7,MYC,NFKBIA,NRG1,NUPR1,OSM,PPARG,PPARGC1A,PTEN,SMAD3,SP1,TGFB1,TP53,VEGF
GO:BP	cellular nitrogen compound biosynthetic process	GO:0044271	21.3868	4853	42	41	21092	4.2427	AGT,AR,BRCA1,BRD4,CHUK,CSF2,EGF,EGFR,EPAS1,ERBB2,ESR1,FOXO1,HGF,HIF1A,HMG20A,HRAS,IFNG,IGF1,IKBKB,IL1B,IL4,IL6,KDM3B,MAPK7,MYC,NFKBIA,NRG1,NUPR1,OSM,PGR,PPARA,PPARG,PPARGC1A,PTEN,SMAD3,SP1,TGFB1,TP53,TP63,VEGF,YAP1
GO:BP	regulation of gene expression	GO:0010468	21.2694	5494	42	42	21092	3.8391	AGT,AR,BRCA1,BRD4,CHUK,CSF2,EGF,EGFR,EPAS1,ERBB2,ESR1,FOXO1,HGF,HIF1A,HMG20A,HRAS,IFNG,IGF1,IKBKB,IL1B,IL4,IL6,KDM3B,KRAS,MAPK7,MYC,NFKBIA,NRG1,NUPR1,OSM,PGR,PPARA,PPARG,PPARGC1A,PTEN,SMAD3,SP1,TGFB1,TP53,TP63,VEGF,YAP1
GO:BP	regulation of cellular metabolic process	GO:0031323	20.76	5649	42	42	21092	3.73376	AGT,AR,BRCA1,BRD4,CHUK,CSF2,EGF,EGFR,EPAS1,ERBB2,ESR1,FOXO1,HGF,HIF1A,HMG20A,HRAS,IFNG,IGF1,IKBKB,IL1B,IL4,IL6,KDM3B,KRAS,MAPK7,MYC,NFKBIA,NRG1,NUPR1,OSM,PGR,PPARA,PPARG,PPARGC1A,PTEN,SMAD3,SP1,TGFB1,TP53,TP63,VEGF,YAP1
GO:BP	epithelial cell proliferation	GO:0050673	20.6045	441	42	21	21092	23.9138	AR,EGF,EGFR,ERBB2,ESR1,HGF,HIF1A,HRAS,IGF1,IL6,MYC,NUPR1,PGR,PPARG,PTEN,SMAD3,SP1,TGFB1,TP63,VEGF,YAP1
GO:BP	regulation of nitrogen compound metabolic process	GO:0051171	20.5762	5706	42	42	21092	3.69646	AGT,AR,BRCA1,BRD4,CHUK,CSF2,EGF,EGFR,EPAS1,ERBB2,ESR1,FOXO1,HGF,HIF1A,HMG20A,HRAS,IFNG,IGF1,IKBKB,IL1B,IL4,IL6,KDM3B,KRAS,MAPK7,MYC,NFKBIA,NRG1,NUPR1,OSM,PGR,PPARA,PPARG,PPARGC1A,PTEN,SMAD3,SP1,TGFB1,TP53,TP63,VEGF,YAP1
GO:BP	regulation of cell death	GO:0010941	20.4464	1637	42	30	21092	9.20325	AGT,AR,BRCA1,CSF2,EGFR,ESR1,FOXO1,HGF,HIF1A,HRAS,IFNG,IGF1,IL1B,IL4,IL6,KRAS,MAPK7,MYC,NRG1,NUPR1,PPARA,PPARG,PPARGC1A,PTEN,SMAD3,TGFB1,TP53,TP63,VEGF,YAP1
GO:BP	regulation of transcription by RNA polymerase II	GO:0006357	20.185	2574	42	34	21092	6.63344	AR,BRCA1,BRD4,CHUK,EGFR,EPAS1,ESR1,FOXO1,HGF,HIF1A,HMG20A,HRAS,IFNG,IGF1,IKBKB,IL1B,IL4,IL6,KDM3B,MAPK7,MYC,NFKBIA,OSM,PGR,PPARA,PPARG,PPARGC1A,SMAD3,SP1,TGFB1,TP53,TP63,VEGF,YAP1
GO:BP	regulation of primary metabolic process	GO:0080090	20.0606	5869	42	42	21092	3.5938	AGT,AR,BRCA1,BRD4,CHUK,CSF2,EGF,EGFR,EPAS1,ERBB2,ESR1,FOXO1,HGF,HIF1A,HMG20A,HRAS,IFNG,IGF1,IKBKB,IL1B,IL4,IL6,KDM3B,KRAS,MAPK7,MYC,NFKBIA,NRG1,NUPR1,OSM,PGR,PPARA,PPARG,PPARGC1A,PTEN,SMAD3,SP1,TGFB1,TP53,TP63,VEGF,YAP1
GO:BP	apoptotic process	GO:0006915	20.0588	1889	42	31	21092	8.24135	AGT,AR,BRCA1,CSF2,EGFR,ESR1,FOXO1,HGF,HIF1A,HRAS,IFNG,IGF1,IL1B,IL4,IL6,KRAS,MAPK7,MYC,NFKBIA,NRG1,NUPR1,PPARA,PPARG,PPARGC1A,PTEN,SMAD3,TGFB1,TP53,TP63,VEGF,YAP1
GO:BP	programmed cell death	GO:0012501	19.696	1942	42	31	21092	8.01643	AGT,AR,BRCA1,CSF2,EGFR,ESR1,FOXO1,HGF,HIF1A,HRAS,IFNG,IGF1,IL1B,IL4,IL6,KRAS,MAPK7,MYC,NFKBIA,NRG1,NUPR1,PPARA,PPARG,PPARGC1A,PTEN,SMAD3,TGFB1,TP53,TP63,VEGF,YAP1
GO:BP	transcription by RNA polymerase II	GO:0006366	19.626	2676	42	34	21092	6.3806	AR,BRCA1,BRD4,CHUK,EGFR,EPAS1,ESR1,FOXO1,HGF,HIF1A,HMG20A,HRAS,IFNG,IGF1,IKBKB,IL1B,IL4,IL6,KDM3B,MAPK7,MYC,NFKBIA,OSM,PGR,PPARA,PPARG,PPARGC1A,SMAD3,SP1,TGFB1,TP53,TP63,VEGF,YAP1
GO:BP	regulation of signal transduction	GO:0009966	19.5755	2968	42	35	21092	5.92206	AGT,AR,BRCA1,BRD4,CHUK,CSF2,EGF,EGFR,ERBB2,ESR1,FOXO1,HGF,HIF1A,HRAS,IFNG,IGF1,IKBKB,IL1B,IL4,IL6,KRAS,MAPK7,MYC,NFKBIA,NRG1,NUPR1,OSM,PPARA,PPARG,PTEN,SMAD3,TP53,TP63,VEGF,YAP1
GO:BP	regulation of phosphate metabolic process	GO:0019220	19.5234	1391	42	28	21092	10.1088	AGT,AR,BRD4,CSF2,EGF,EGFR,ERBB2,HGF,HIF1A,HRAS,IFNG,IGF1,IKBKB,IL1B,IL4,IL6,KRAS,NRG1,NUPR1,OSM,PPARA,PPARG,PPARGC1A,PTEN,SMAD3,TGFB1,TP53,VEGF
GO:BP	regulation of phosphorus metabolic process	GO:0051174	19.5149	1392	42	28	21092	10.1015	AGT,AR,BRD4,CSF2,EGF,EGFR,ERBB2,HGF,HIF1A,HRAS,IFNG,IGF1,IKBKB,IL1B,IL4,IL6,KRAS,NRG1,NUPR1,OSM,PPARA,PPARG,PPARGC1A,PTEN,SMAD3,TGFB1,TP53,VEGF
GO:BP	regulation of multicellular organismal development	GO:2000026	19.4979	1394	42	28	21092	10.087	AGT,BRCA1,EGF,ERBB2,HGF,HIF1A,IFNG,IGF1,IKBKB,IL1B,IL4,IL6,KRAS,MAPK7,MYC,NFKBIA,NRG1,NUPR1,PPARA,PPARG,PTEN,SMAD3,SP1,TGFB1,TP53,TP63,VEGF,YAP1
GO:BP	regulation of cell differentiation	GO:0045595	19.3792	1587	42	29	21092	9.17676	AGT,AR,CSF2,EGFR,ERBB2,FOXO1,HGF,HIF1A,HMG20A,IFNG,IGF1,IKBKB,IL1B,IL4,IL6,KRAS,MYC,NFKBIA,NRG1,OSM,PPARA,PPARG,PTEN,SMAD3,TGFB1,TP53,TP63,VEGF,YAP1
GO:BP	tube morphogenesis	GO:0035239	18.8863	863	42	24	21092	13.9659	AGT,AR,BRCA1,EGF,EGFR,EPAS1,ERBB2,ESR1,HGF,HIF1A,IL1B,IL6,KRAS,MAPK7,MYC,PGR,PPARG,PTEN,SMAD3,SP1,TGFB1,TP63,VEGF,YAP1
GO:BP	negative regulation of apoptotic process	GO:0043066	18.6749	881	42	24	21092	13.6806	AR,BRCA1,CSF2,EGFR,FOXO1,HGF,HIF1A,HRAS,IGF1,IL1B,IL4,IL6,KRAS,MAPK7,MYC,NRG1,NUPR1,PPARA,PPARGC1A,PTEN,SMAD3,TP53,VEGF,YAP1
GO:BP	cell death	GO:0008219	18.6298	2107	42	31	21092	7.38866	AGT,AR,BRCA1,CSF2,EGFR,ESR1,FOXO1,HGF,HIF1A,HRAS,IFNG,IGF1,IL1B,IL4,IL6,KRAS,MAPK7,MYC,NFKBIA,NRG1,NUPR1,PPARA,PPARG,PPARGC1A,PTEN,SMAD3,TGFB1,TP53,TP63,VEGF,YAP1
GO:BP	negative regulation of programmed cell death	GO:0043069	18.4567	900	42	24	21092	13.3917	AR,BRCA1,CSF2,EGFR,FOXO1,HGF,HIF1A,HRAS,IGF1,IL1B,IL4,IL6,KRAS,MAPK7,MYC,NRG1,NUPR1,PPARA,PPARGC1A,PTEN,SMAD3,TP53,VEGF,YAP1
GO:BP	regulation of intracellular signal transduction	GO:1902531	18.4368	1714	42	29	21092	8.49681	AGT,AR,BRCA1,BRD4,CHUK,EGF,EGFR,ERBB2,ESR1,FOXO1,HGF,HIF1A,HRAS,IGF1,IKBKB,IL1B,IL6,KRAS,MAPK7,MYC,NFKBIA,NRG1,NUPR1,OSM,PPARA,PPARG,PTEN,TP53,VEGF
GO:BP	positive regulation of phosphorus metabolic process	GO:0010562	18.4226	903	42	24	21092	13.3473	AGT,AR,CSF2,EGF,EGFR,ERBB2,HGF,HIF1A,HRAS,IFNG,IGF1,IL1B,IL4,IL6,KRAS,NRG1,OSM,PPARA,PPARG,PPARGC1A,SMAD3,TGFB1,TP53,VEGF
GO:BP	positive regulation of phosphate metabolic process	GO:0045937	18.4226	903	42	24	21092	13.3473	AGT,AR,CSF2,EGF,EGFR,ERBB2,HGF,HIF1A,HRAS,IFNG,IGF1,IL1B,IL4,IL6,KRAS,NRG1,OSM,PPARA,PPARG,PPARGC1A,SMAD3,TGFB1,TP53,VEGF
GO:BP	cellular biosynthetic process	GO:0044249	18.2809	5782	42	41	21092	3.56102	AGT,AR,BRCA1,BRD4,CHUK,CSF2,EGF,EGFR,EPAS1,ERBB2,ESR1,FOXO1,HGF,HIF1A,HMG20A,HRAS,IFNG,IGF1,IKBKB,IL1B,IL4,IL6,KDM3B,MAPK7,MYC,NFKBIA,NRG1,NUPR1,OSM,PGR,PPARA,PPARG,PPARGC1A,PTEN,SMAD3,SP1,TGFB1,TP53,TP63,VEGF,YAP1
GO:BP	regulation of protein modification process	GO:0031399	18.2806	1545	42	28	21092	9.10119	AGT,BRCA1,BRD4,CSF2,EGF,EGFR,EPAS1,ERBB2,HGF,HIF1A,HMG20A,HRAS,IFNG,IGF1,IKBKB,IL1B,IL4,IL6,KRAS,NRG1,NUPR1,OSM,PPARG,PPARGC1A,PTEN,TGFB1,TP53,VEGF
GO:BP	organic substance biosynthetic process	GO:1901576	18.0618	5854	42	41	21092	3.51722	AGT,AR,BRCA1,BRD4,CHUK,CSF2,EGF,EGFR,EPAS1,ERBB2,ESR1,FOXO1,HGF,HIF1A,HMG20A,HRAS,IFNG,IGF1,IKBKB,IL1B,IL4,IL6,KDM3B,MAPK7,MYC,NFKBIA,NRG1,NUPR1,OSM,PGR,PPARA,PPARG,PPARGC1A,PTEN,SMAD3,SP1,TGFB1,TP53,TP63,VEGF,YAP1
GO:BP	regulation of phosphorylation	GO:0042325	17.9891	1237	42	26	21092	10.5553	AGT,AR,BRD4,CSF2,EGF,EGFR,ERBB2,HGF,HIF1A,HRAS,IFNG,IGF1,IKBKB,IL1B,IL4,IL6,KRAS,NRG1,NUPR1,OSM,PPARA,PPARG,PTEN,TGFB1,TP53,VEGF
GO:BP	positive regulation of cell population proliferation	GO:0008284	17.8617	954	42	24	21092	12.6337	AGT,AR,CSF2,EGF,EGFR,ERBB2,ESR1,HIF1A,HRAS,IFNG,IGF1,IL1B,IL4,IL6,KRAS,MYC,NRG1,OSM,PTEN,SP1,TGFB1,TP63,VEGF,YAP1
GO:BP	biosynthetic process	GO:0009058	17.8006	5941	42	41	21092	3.46571	AGT,AR,BRCA1,BRD4,CHUK,CSF2,EGF,EGFR,EPAS1,ERBB2,ESR1,FOXO1,HGF,HIF1A,HMG20A,HRAS,IFNG,IGF1,IKBKB,IL1B,IL4,IL6,KDM3B,MAPK7,MYC,NFKBIA,NRG1,NUPR1,OSM,PGR,PPARA,PPARG,PPARGC1A,PTEN,SMAD3,SP1,TGFB1,TP53,TP63,VEGF,YAP1
GO:BP	cellular response to chemical stimulus	GO:0070887	17.7567	3049	42	34	21092	5.60002	AGT,AR,BRCA1,CHUK,CSF2,EGFR,EPAS1,ERBB2,ESR1,FOXO1,HGF,HIF1A,IFNG,IGF1,IKBKB,IL1B,IL4,IL6,MAPK7,MYC,NFKBIA,OSM,PGR,PPARA,PPARG,PPARGC1A,PTEN,SMAD3,SP1,TGFB1,TP53,TP63,VEGF,YAP1
GO:BP	regulation of cell communication	GO:0010646	17.7308	3363	42	35	21092	5.22648	AGT,AR,BRCA1,BRD4,CHUK,CSF2,EGF,EGFR,ERBB2,ESR1,FOXO1,HGF,HIF1A,HRAS,IFNG,IGF1,IKBKB,IL1B,IL4,IL6,KRAS,MAPK7,MYC,NFKBIA,NRG1,NUPR1,OSM,PPARA,PPARG,PTEN,SMAD3,TP53,TP63,VEGF,YAP1
GO:BP	regulation of signaling	GO:0023051	17.6827	3374	42	35	21092	5.20944	AGT,AR,BRCA1,BRD4,CHUK,CSF2,EGF,EGFR,ERBB2,ESR1,FOXO1,HGF,HIF1A,HRAS,IFNG,IGF1,IKBKB,IL1B,IL4,IL6,KRAS,MAPK7,MYC,NFKBIA,NRG1,NUPR1,OSM,PPARA,PPARG,PTEN,SMAD3,TP53,TP63,VEGF,YAP1
GO:BP	negative regulation of cell death	GO:0060548	17.3719	1001	42	24	21092	12.0405	AR,BRCA1,CSF2,EGFR,FOXO1,HGF,HIF1A,HRAS,IGF1,IL1B,IL4,IL6,KRAS,MAPK7,MYC,NRG1,NUPR1,PPARA,PPARGC1A,PTEN,SMAD3,TP53,VEGF,YAP1
GO:BP	positive regulation of protein modification process	GO:0031401	17.2809	1010	42	24	21092	11.9332	AGT,BRCA1,BRD4,CSF2,EGF,EGFR,ERBB2,HGF,HRAS,IFNG,IGF1,IL1B,IL4,IL6,KRAS,NRG1,NUPR1,OSM,PPARG,PPARGC1A,PTEN,TGFB1,TP53,VEGF
GO:BP	regulation of macromolecule metabolic process	GO:0060255	17.2535	6842	42	42	21092	3.08272	AGT,AR,BRCA1,BRD4,CHUK,CSF2,EGF,EGFR,EPAS1,ERBB2,ESR1,FOXO1,HGF,HIF1A,HMG20A,HRAS,IFNG,IGF1,IKBKB,IL1B,IL4,IL6,KDM3B,KRAS,MAPK7,MYC,NFKBIA,NRG1,NUPR1,OSM,PGR,PPARA,PPARG,PPARGC1A,PTEN,SMAD3,SP1,TGFB1,TP53,TP63,VEGF,YAP1
GO:BP	positive regulation of multicellular organismal process	GO:0051240	17.1805	1507	42	27	21092	8.99744	AGT,AR,BRCA1,CHUK,CSF2,EGF,EPAS1,HGF,HIF1A,HRAS,IFNG,IGF1,IL1B,IL4,IL6,KRAS,MYC,NRG1,OSM,PPARG,PPARGC1A,SMAD3,SP1,TGFB1,TP63,VEGF,YAP1
GO:BP	intracellular signal transduction	GO:0035556	17.0871	2627	42	32	21092	6.11728	AGT,AR,BRCA1,BRD4,CHUK,EGF,EGFR,ERBB2,ESR1,FOXO1,HGF,HIF1A,HRAS,IGF1,IKBKB,IL1B,IL6,KRAS,MAPK7,MYC,NFKBIA,NRG1,NUPR1,OSM,PPARA,PPARG,PTEN,SMAD3,TP53,TP63,VEGF,YAP1
GO:BP	positive regulation of signal transduction	GO:0009967	17.0607	1523	42	27	21092	8.90292	AGT,AR,BRD4,CHUK,EGF,EGFR,ERBB2,HGF,HIF1A,HRAS,IGF1,IKBKB,IL1B,IL4,IL6,KRAS,MYC,NRG1,NUPR1,OSM,PPARG,PTEN,SMAD3,TP53,TP63,VEGF,YAP1
GO:BP	regulation of epithelial cell proliferation	GO:0050678	17.0425	372	42	18	21092	24.2995	AR,EGF,EGFR,ERBB2,HIF1A,HRAS,IGF1,MYC,NUPR1,PGR,PPARG,PTEN,SMAD3,SP1,TGFB1,TP63,VEGF,YAP1
GO:BP	regulation of response to stress	GO:0080134	16.9819	1356	42	26	21092	9.62902	AGT,BRCA1,BRD4,EGFR,ESR1,FOXO1,HGF,HIF1A,HRAS,IFNG,IGF1,IKBKB,IL1B,IL4,IL6,MAPK7,MYC,NFKBIA,NUPR1,OSM,PPARA,PPARG,PTEN,SMAD3,TP53,VEGF
GO:BP	positive regulation of cellular process	GO:0048522	16.9618	5641	42	40	21092	3.561	AGT,AR,BRCA1,BRD4,CHUK,CSF2,EGF,EGFR,EPAS1,ERBB2,ESR1,FOXO1,HGF,HIF1A,HRAS,IFNG,IGF1,IKBKB,IL1B,IL4,IL6,KRAS,MAPK7,MYC,NFKBIA,NRG1,NUPR1,OSM,PGR,PPARA,PPARG,PPARGC1A,PTEN,SMAD3,SP1,TGFB1,TP53,TP63,VEGF,YAP1
GO:BP	response to stress	GO:0006950	16.7744	3938	42	36	21092	4.59087	AGT,BRCA1,BRD4,CHUK,CSF2,EGFR,EPAS1,ERBB2,ESR1,FOXO1,HGF,HIF1A,HRAS,IFNG,IGF1,IKBKB,IL1B,IL4,IL6,MAPK7,MYC,NFKBIA,NRG1,NUPR1,OSM,PPARA,PPARG,PPARGC1A,PTEN,SMAD3,SP1,TGFB1,TP53,TP63,VEGF,YAP1
GO:BP	tissue development	GO:0009888	16.7239	1973	42	29	21092	7.38141	AGT,AR,EGF,EGFR,EPAS1,ESR1,HGF,HIF1A,HRAS,IFNG,IGF1,IKBKB,IL1B,IL6,KRAS,MYC,NRG1,NUPR1,PGR,PPARA,PPARG,PPARGC1A,PTEN,SMAD3,TGFB1,TP53,TP63,VEGF,YAP1
GO:BP	negative regulation of developmental process	GO:0051093	16.6827	929	42	23	21092	12.4331	AGT,EGFR,ERBB2,FOXO1,HIF1A,HMG20A,IFNG,IGF1,IL1B,IL4,IL6,KRAS,MYC,NFKBIA,PPARA,PPARG,PTEN,SMAD3,TGFB1,TP53,TP63,VEGF,YAP1
GO:BP	negative regulation of cell differentiation	GO:0045596	16.6552	682	42	21	21092	15.4633	EGFR,ERBB2,FOXO1,HMG20A,IFNG,IGF1,IL1B,IL4,IL6,KRAS,MYC,NFKBIA,PPARA,PPARG,PTEN,SMAD3,TGFB1,TP53,TP63,VEGF,YAP1
GO:BP	regulation of response to stimulus	GO:0048583	16.652	3970	42	36	21092	4.55387	AGT,AR,BRCA1,BRD4,CHUK,CSF2,EGF,EGFR,ERBB2,ESR1,FOXO1,HGF,HIF1A,HRAS,IFNG,IGF1,IKBKB,IL1B,IL4,IL6,KRAS,MAPK7,MYC,NFKBIA,NRG1,NUPR1,OSM,PPARA,PPARG,PTEN,SMAD3,TGFB1,TP53,TP63,VEGF,YAP1
GO:BP	tube development	GO:0035295	16.6384	1076	42	24	21092	11.2013	AGT,AR,BRCA1,EGF,EGFR,EPAS1,ERBB2,ESR1,HGF,HIF1A,IL1B,IL6,KRAS,MAPK7,MYC,PGR,PPARG,PTEN,SMAD3,SP1,TGFB1,TP63,VEGF,YAP1
GO:BP	positive regulation of response to stimulus	GO:0048584	16.6334	2214	42	30	21092	6.80475	AGT,AR,BRCA1,BRD4,CHUK,EGF,EGFR,ERBB2,HGF,HIF1A,HRAS,IFNG,IGF1,IKBKB,IL1B,IL4,IL6,KRAS,MYC,NFKBIA,NRG1,NUPR1,OSM,PPARG,PTEN,SMAD3,TP53,TP63,VEGF,YAP1
GO:BP	response to chemical	GO:0042221	16.5378	4383	42	37	21092	4.23934	AGT,AR,BRCA1,CHUK,CSF2,EGFR,EPAS1,ERBB2,ESR1,FOXO1,HGF,HIF1A,HRAS,IFNG,IGF1,IKBKB,IL1B,IL4,IL6,MAPK7,MYC,NFKBIA,NRG1,NUPR1,OSM,PGR,PPARA,PPARG,PPARGC1A,PTEN,SMAD3,SP1,TGFB1,TP53,TP63,VEGF,YAP1
GO:BP	anatomical structure development	GO:0048856	16.3801	5836	42	40	21092	3.44202	AGT,AR,BRCA1,CHUK,CSF2,EGF,EGFR,EPAS1,ERBB2,ESR1,FOXO1,HGF,HIF1A,HMG20A,HRAS,IFNG,IGF1,IKBKB,IL1B,IL4,IL6,KRAS,MAPK7,MYC,NFKBIA,NRG1,NUPR1,OSM,PGR,PPARA,PPARG,PPARGC1A,PTEN,SMAD3,SP1,TGFB1,TP53,TP63,VEGF,YAP1
GO:BP	apoptotic signaling pathway	GO:0097190	16.3359	596	42	20	21092	16.852	AGT,AR,BRCA1,CSF2,HGF,HIF1A,HRAS,IFNG,IGF1,IL1B,IL4,MAPK7,MYC,NRG1,NUPR1,PTEN,SMAD3,TP53,TP63,YAP1
GO:BP	phosphorylation	GO:0016310	16.0885	1862	42	28	21092	7.55174	AGT,AR,BRD4,CHUK,CSF2,EGF,EGFR,ERBB2,HGF,HIF1A,HRAS,IFNG,IGF1,IKBKB,IL1B,IL4,IL6,KRAS,MAPK7,NRG1,NUPR1,OSM,PPARA,PPARG,PTEN,TGFB1,TP53,VEGF
GO:BP	regulation of metabolic process	GO:0019222	15.8763	7377	42	42	21092	2.85916	AGT,AR,BRCA1,BRD4,CHUK,CSF2,EGF,EGFR,EPAS1,ERBB2,ESR1,FOXO1,HGF,HIF1A,HMG20A,HRAS,IFNG,IGF1,IKBKB,IL1B,IL4,IL6,KDM3B,KRAS,MAPK7,MYC,NFKBIA,NRG1,NUPR1,OSM,PGR,PPARA,PPARG,PPARGC1A,PTEN,SMAD3,SP1,TGFB1,TP53,TP63,VEGF,YAP1
GO:BP	positive regulation of cell communication	GO:0010647	15.6992	1718	42	27	21092	7.8924	AGT,AR,BRD4,CHUK,EGF,EGFR,ERBB2,HGF,HIF1A,HRAS,IGF1,IKBKB,IL1B,IL4,IL6,KRAS,MYC,NRG1,NUPR1,OSM,PPARG,PTEN,SMAD3,TP53,TP63,VEGF,YAP1
GO:BP	positive regulation of signaling	GO:0023056	15.673	1722	42	27	21092	7.87407	AGT,AR,BRD4,CHUK,EGF,EGFR,ERBB2,HGF,HIF1A,HRAS,IGF1,IKBKB,IL1B,IL4,IL6,KRAS,MYC,NRG1,NUPR1,OSM,PPARG,PTEN,SMAD3,TP53,TP63,VEGF,YAP1
GO:BP	negative regulation of cell communication	GO:0010648	15.6557	1352	42	25	21092	9.28607	AGT,AR,BRCA1,BRD4,CSF2,EGFR,ESR1,FOXO1,HGF,HIF1A,IGF1,IL1B,IL4,IL6,MAPK7,MYC,NFKBIA,NRG1,OSM,PPARA,PPARG,PTEN,TP53,TP63,YAP1
GO:BP	negative regulation of signaling	GO:0023057	15.617	1357	42	25	21092	9.25185	AGT,AR,BRCA1,BRD4,CSF2,EGFR,ESR1,FOXO1,HGF,HIF1A,IGF1,IL1B,IL4,IL6,MAPK7,MYC,NFKBIA,NRG1,OSM,PPARA,PPARG,PTEN,TP53,TP63,YAP1
GO:BP	cellular response to organic substance	GO:0071310	15.5995	2405	42	30	21092	6.26433	AGT,AR,BRCA1,CHUK,CSF2,EGFR,ERBB2,ESR1,FOXO1,HGF,HIF1A,IFNG,IGF1,IKBKB,IL1B,IL4,IL6,MAPK7,NFKBIA,OSM,PGR,PPARA,PPARG,SMAD3,SP1,TGFB1,TP53,TP63,VEGF,YAP1
GO:BP	MAPK cascade	GO:0000165	15.5819	769	42	21	21092	13.7139	AGT,AR,EGF,EGFR,ERBB2,FOXO1,HGF,HRAS,IGF1,IKBKB,IL1B,IL6,KRAS,MAPK7,MYC,NRG1,OSM,PPARG,PTEN,SMAD3,VEGF
GO:BP	regulation of apoptotic signaling pathway	GO:2001233	15.5383	366	42	17	21092	23.3258	AGT,AR,BRCA1,CSF2,HGF,HIF1A,IGF1,IL1B,IL4,MAPK7,MYC,NRG1,NUPR1,PTEN,TP53,TP63,YAP1
GO:BP	system development	GO:0048731	15.2077	4369	42	36	21092	4.13799	AGT,AR,BRCA1,CSF2,EGF,EGFR,EPAS1,ERBB2,ESR1,FOXO1,HGF,HIF1A,HMG20A,IFNG,IGF1,IL1B,IL4,IL6,KRAS,MAPK7,MYC,NFKBIA,NRG1,NUPR1,OSM,PGR,PPARA,PPARG,PTEN,SMAD3,SP1,TGFB1,TP53,TP63,VEGF,YAP1
GO:BP	negative regulation of signal transduction	GO:0009968	15.182	1243	42	24	21092	9.69636	AGT,AR,BRCA1,BRD4,CSF2,EGFR,ESR1,FOXO1,HGF,HIF1A,IGF1,IL1B,IL4,IL6,MAPK7,MYC,NFKBIA,NRG1,PPARA,PPARG,PTEN,TP53,TP63,YAP1
GO:BP	negative regulation of response to stimulus	GO:0048585	15.1533	1604	42	26	21092	8.14024	AGT,AR,BRCA1,BRD4,CSF2,EGFR,ESR1,FOXO1,HGF,HIF1A,IGF1,IL1B,IL4,IL6,MAPK7,MYC,NFKBIA,NRG1,PPARA,PPARG,PTEN,SMAD3,TGFB1,TP53,TP63,YAP1
GO:BP	multicellular organism development	GO:0007275	15.0505	4823	42	37	21092	3.85259	AGT,AR,BRCA1,CSF2,EGF,EGFR,EPAS1,ERBB2,ESR1,FOXO1,HGF,HIF1A,HMG20A,IFNG,IGF1,IKBKB,IL1B,IL4,IL6,KRAS,MAPK7,MYC,NFKBIA,NRG1,NUPR1,OSM,PGR,PPARA,PPARG,PTEN,SMAD3,SP1,TGFB1,TP53,TP63,VEGF,YAP1
GO:BP	positive regulation of biological process	GO:0048518	15.0484	6309	42	40	21092	3.18396	AGT,AR,BRCA1,BRD4,CHUK,CSF2,EGF,EGFR,EPAS1,ERBB2,ESR1,FOXO1,HGF,HIF1A,HRAS,IFNG,IGF1,IKBKB,IL1B,IL4,IL6,KRAS,MAPK7,MYC,NFKBIA,NRG1,NUPR1,OSM,PGR,PPARA,PPARG,PPARGC1A,PTEN,SMAD3,SP1,TGFB1,TP53,TP63,VEGF,YAP1
GO:BP	positive regulation of phosphorylation	GO:0042327	14.9998	821	42	21	21092	12.8453	AGT,AR,CSF2,EGF,EGFR,ERBB2,HGF,HIF1A,HRAS,IFNG,IGF1,IL1B,IL4,IL6,KRAS,NRG1,OSM,PPARG,TGFB1,TP53,VEGF
GO:BP	circulatory system development	GO:0072359	14.9648	1109	42	23	21092	10.4151	AGT,BRCA1,EGF,EGFR,EPAS1,ERBB2,FOXO1,HGF,HIF1A,IGF1,IL1B,IL6,MAPK7,NRG1,PPARA,PPARG,PTEN,SMAD3,SP1,TGFB1,TP53,VEGF,YAP1
GO:BP	RNA metabolic process	GO:0016070	14.9415	6984	42	41	21092	2.94814	AGT,AR,BRCA1,BRD4,CHUK,CSF2,EGF,EGFR,EPAS1,ERBB2,ESR1,FOXO1,HGF,HIF1A,HMG20A,HRAS,IFNG,IGF1,IKBKB,IL1B,IL4,IL6,KDM3B,MAPK7,MYC,NFKBIA,NRG1,NUPR1,OSM,PGR,PPARA,PPARG,PPARGC1A,PTEN,SMAD3,SP1,TGFB1,TP53,TP63,VEGF,YAP1
GO:BP	cell surface receptor signaling pathway	GO:0007166	14.8757	2816	42	31	21092	5.52838	AGT,AR,BRCA1,CHUK,CSF2,EGF,EGFR,ERBB2,FOXO1,HGF,HIF1A,HRAS,IFNG,IGF1,IKBKB,IL1B,IL4,IL6,MAPK7,NFKBIA,NRG1,OSM,PPARA,PPARG,PTEN,SMAD3,TGFB1,TP53,TP63,VEGF,YAP1
GO:BP	peptidyl-amino acid modification	GO:0018193	14.8405	1286	42	24	21092	9.37214	AGT,BRCA1,BRD4,CHUK,CSF2,EGF,EGFR,ERBB2,HGF,HMG20A,IFNG,IGF1,IKBKB,IL1B,IL4,IL6,MAPK7,NRG1,OSM,PPARGC1A,PTEN,TGFB1,TP53,VEGF
GO:BP	developmental process	GO:0032502	14.7401	6424	42	40	21092	3.12696	AGT,AR,BRCA1,CHUK,CSF2,EGF,EGFR,EPAS1,ERBB2,ESR1,FOXO1,HGF,HIF1A,HMG20A,HRAS,IFNG,IGF1,IKBKB,IL1B,IL4,IL6,KRAS,MAPK7,MYC,NFKBIA,NRG1,NUPR1,OSM,PGR,PPARA,PPARG,PPARGC1A,PTEN,SMAD3,SP1,TGFB1,TP53,TP63,VEGF,YAP1
GO:BP	regulation of cellular component organization	GO:0051128	14.5899	2355	42	29	21092	6.18409	AGT,AR,BRCA1,CSF2,EGF,EGFR,ERBB2,ESR1,HGF,HIF1A,HRAS,IFNG,IGF1,IKBKB,IL1B,IL4,IL6,MYC,NRG1,NUPR1,PPARA,PPARG,PPARGC1A,PTEN,SMAD3,TGFB1,TP53,VEGF,YAP1
GO:BP	protein metabolic process	GO:0019538	14.4729	5462	42	38	21092	3.49382	AGT,BRCA1,BRD4,CHUK,CSF2,EGF,EGFR,EPAS1,ERBB2,FOXO1,HGF,HIF1A,HMG20A,HRAS,IFNG,IGF1,IKBKB,IL1B,IL4,IL6,KDM3B,KRAS,MAPK7,MYC,NFKBIA,NRG1,NUPR1,OSM,PPARA,PPARG,PPARGC1A,PTEN,SMAD3,SP1,TGFB1,TP53,TP63,VEGF
GO:BP	cell differentiation	GO:0030154	14.2866	4256	42	35	21092	4.12986	AGT,AR,CSF2,EGFR,EPAS1,ERBB2,ESR1,FOXO1,HGF,HIF1A,HMG20A,IFNG,IGF1,IKBKB,IL1B,IL4,IL6,KRAS,MAPK7,MYC,NFKBIA,NRG1,NUPR1,OSM,PGR,PPARA,PPARG,PPARGC1A,PTEN,SMAD3,TGFB1,TP53,TP63,VEGF,YAP1
GO:BP	cellular developmental process	GO:0048869	14.205	4280	42	35	21092	4.1067	AGT,AR,CSF2,EGFR,EPAS1,ERBB2,ESR1,FOXO1,HGF,HIF1A,HMG20A,IFNG,IGF1,IKBKB,IL1B,IL4,IL6,KRAS,MAPK7,MYC,NFKBIA,NRG1,NUPR1,OSM,PGR,PPARA,PPARG,PPARGC1A,PTEN,SMAD3,TGFB1,TP53,TP63,VEGF,YAP1
GO:BP	animal organ development	GO:0048513	14.1586	3591	42	33	21092	4.61495	AGT,AR,CSF2,EGF,EGFR,EPAS1,ERBB2,ESR1,HGF,HIF1A,HRAS,IFNG,IGF1,IL1B,IL4,IL6,KRAS,MYC,NFKBIA,NRG1,NUPR1,OSM,PGR,PPARA,PPARG,PPARGC1A,PTEN,SMAD3,TGFB1,TP53,TP63,VEGF,YAP1
GO:BP	epithelium development	GO:0060429	14.1416	1208	42	23	21092	9.56157	AGT,AR,EGF,EGFR,EPAS1,ESR1,HGF,HIF1A,IFNG,IKBKB,IL1B,KRAS,MYC,NRG1,PGR,PPARG,PTEN,SMAD3,TGFB1,TP53,TP63,VEGF,YAP1
GO:BP	regulation of inflammatory response	GO:0050727	14.064	360	42	16	21092	22.3196	AGT,BRD4,ESR1,HGF,IFNG,IGF1,IL1B,IL4,IL6,MAPK7,NFKBIA,NUPR1,OSM,PPARA,PPARG,SMAD3
GO:BP	anatomical structure morphogenesis	GO:0009653	14.0628	2722	42	30	21092	5.5348	AGT,AR,BRCA1,CHUK,EGF,EGFR,EPAS1,ERBB2,ESR1,HGF,HIF1A,HRAS,IL1B,IL4,IL6,KRAS,MAPK7,MYC,NRG1,PGR,PPARA,PPARG,PTEN,SMAD3,SP1,TGFB1,TP53,TP63,VEGF,YAP1
GO:BP	inflammatory response	GO:0006954	13.9828	786	42	20	21092	12.7784	AGT,BRD4,CHUK,ESR1,HGF,HIF1A,IFNG,IGF1,IKBKB,IL1B,IL4,IL6,MAPK7,NFKBIA,NUPR1,OSM,PPARA,PPARG,SMAD3,TGFB1
GO:BP	negative regulation of cellular process	GO:0048523	13.9565	4749	42	36	21092	3.80688	AGT,AR,BRCA1,BRD4,CSF2,EGFR,ERBB2,ESR1,FOXO1,HGF,HIF1A,HMG20A,HRAS,IFNG,IGF1,IKBKB,IL1B,IL4,IL6,KRAS,MAPK7,MYC,NFKBIA,NRG1,NUPR1,OSM,PPARA,PPARG,PPARGC1A,PTEN,SMAD3,TGFB1,TP53,TP63,VEGF,YAP1
GO:BP	response to organic substance	GO:0010033	13.9218	3034	42	31	21092	5.13115	AGT,AR,BRCA1,CHUK,CSF2,EGFR,ERBB2,ESR1,FOXO1,HGF,HIF1A,IFNG,IGF1,IKBKB,IL1B,IL4,IL6,MAPK7,MYC,NFKBIA,OSM,PGR,PPARA,PPARG,SMAD3,SP1,TGFB1,TP53,TP63,VEGF,YAP1
GO:BP	extrinsic apoptotic signaling pathway	GO:0097191	13.8568	225	42	14	21092	31.2474	AGT,AR,BRCA1,CSF2,HGF,IFNG,IGF1,IL1B,IL4,MAPK7,NRG1,PTEN,SMAD3,YAP1
GO:BP	phosphate-containing compound metabolic process	GO:0006796	13.6395	2817	42	30	21092	5.34814	AGT,AR,BRD4,CHUK,CSF2,EGF,EGFR,ERBB2,HGF,HIF1A,HRAS,IFNG,IGF1,IKBKB,IL1B,IL4,IL6,KRAS,MAPK7,NRG1,NUPR1,OSM,PPARA,PPARG,PPARGC1A,PTEN,SMAD3,TGFB1,TP53,VEGF
GO:BP	nucleic acid metabolic process	GO:0090304	13.6	7536	42	41	21092	2.73219	AGT,AR,BRCA1,BRD4,CHUK,CSF2,EGF,EGFR,EPAS1,ERBB2,ESR1,FOXO1,HGF,HIF1A,HMG20A,HRAS,IFNG,IGF1,IKBKB,IL1B,IL4,IL6,KDM3B,MAPK7,MYC,NFKBIA,NRG1,NUPR1,OSM,PGR,PPARA,PPARG,PPARGC1A,PTEN,SMAD3,SP1,TGFB1,TP53,TP63,VEGF,YAP1
GO:BP	phosphorus metabolic process	GO:0006793	13.535	2841	42	30	21092	5.30296	AGT,AR,BRD4,CHUK,CSF2,EGF,EGFR,ERBB2,HGF,HIF1A,HRAS,IFNG,IGF1,IKBKB,IL1B,IL4,IL6,KRAS,MAPK7,NRG1,NUPR1,OSM,PPARA,PPARG,PPARGC1A,PTEN,SMAD3,TGFB1,TP53,VEGF
GO:BP	positive regulation of intracellular signal transduction	GO:1902533	13.3018	995	42	21	21092	10.599	AGT,AR,BRD4,CHUK,EGF,EGFR,ERBB2,HGF,HRAS,IGF1,IKBKB,IL1B,IL6,KRAS,MYC,NRG1,NUPR1,OSM,PTEN,TP53,VEGF
GO:BP	anatomical structure formation involved in morphogenesis	GO:0048646	13.2494	1157	42	22	21092	9.549	AGT,AR,BRCA1,EGF,EPAS1,ERBB2,HGF,HIF1A,IL1B,IL4,IL6,MAPK7,PPARA,PPARG,PTEN,SMAD3,SP1,TGFB1,TP53,TP63,VEGF,YAP1
GO:BP	negative regulation of biological process	GO:0048519	13.1949	5918	42	38	21092	3.22461	AGT,AR,BRCA1,BRD4,CSF2,EGF,EGFR,ERBB2,ESR1,FOXO1,HGF,HIF1A,HMG20A,HRAS,IFNG,IGF1,IKBKB,IL1B,IL4,IL6,KRAS,MAPK7,MYC,NFKBIA,NRG1,NUPR1,OSM,PGR,PPARA,PPARG,PPARGC1A,PTEN,SMAD3,TGFB1,TP53,TP63,VEGF,YAP1
GO:BP	positive regulation of developmental process	GO:0051094	13.1705	1337	42	23	21092	8.63903	AGT,AR,BRCA1,CSF2,EGF,HGF,HIF1A,IFNG,IGF1,IL1B,IL4,IL6,KRAS,MYC,NRG1,PPARG,PPARGC1A,SMAD3,SP1,TGFB1,TP63,VEGF,YAP1
GO:BP	cellular response to stress	GO:0033554	13.1393	1934	42	26	21092	6.75127	AGT,BRCA1,BRD4,CHUK,EGFR,EPAS1,FOXO1,HGF,HIF1A,HRAS,IKBKB,IL1B,IL6,MAPK7,MYC,NFKBIA,NUPR1,PPARA,PPARG,PPARGC1A,PTEN,SMAD3,TP53,TP63,VEGF,YAP1
GO:BP	macromolecule modification	GO:0043412	13.1282	3874	42	33	21092	4.27782	AGT,BRCA1,BRD4,CHUK,CSF2,EGF,EGFR,EPAS1,ERBB2,FOXO1,HGF,HIF1A,HMG20A,HRAS,IFNG,IGF1,IKBKB,IL1B,IL4,IL6,KDM3B,KRAS,MAPK7,MYC,NRG1,NUPR1,OSM,PPARG,PPARGC1A,PTEN,TGFB1,TP53,VEGF
GO:BP	positive regulation of peptidyl-tyrosine phosphorylation	GO:0050731	13.1134	191	42	13	21092	34.1805	AGT,CSF2,EGF,EGFR,HGF,IFNG,IGF1,IL4,IL6,NRG1,OSM,TP53,VEGF
GO:BP	positive regulation of protein phosphorylation	GO:0001934	13.0692	743	42	19	21092	12.842	AGT,CSF2,EGF,EGFR,ERBB2,HGF,HRAS,IFNG,IGF1,IL1B,IL4,IL6,KRAS,NRG1,OSM,PPARG,TGFB1,TP53,VEGF
GO:BP	signal transduction	GO:0007165	12.9947	5993	42	38	21092	3.18425	AGT,AR,BRCA1,BRD4,CHUK,CSF2,EGF,EGFR,EPAS1,ERBB2,ESR1,FOXO1,HGF,HIF1A,HRAS,IFNG,IGF1,IKBKB,IL1B,IL4,IL6,KRAS,MAPK7,MYC,NFKBIA,NRG1,NUPR1,OSM,PGR,PPARA,PPARG,PTEN,SMAD3,TGFB1,TP53,TP63,VEGF,YAP1
GO:BP	protein phosphorylation	GO:0006468	12.8705	1567	42	24	21092	7.69149	AGT,BRD4,CHUK,CSF2,EGF,EGFR,ERBB2,HGF,HRAS,IFNG,IGF1,IKBKB,IL1B,IL4,IL6,KRAS,MAPK7,NRG1,OSM,PPARG,PTEN,TGFB1,TP53,VEGF
GO:BP	protein modification process	GO:0036211	12.7353	3649	42	32	21092	4.40397	AGT,BRCA1,BRD4,CHUK,CSF2,EGF,EGFR,EPAS1,ERBB2,FOXO1,HGF,HIF1A,HMG20A,HRAS,IFNG,IGF1,IKBKB,IL1B,IL4,IL6,KDM3B,KRAS,MAPK7,NRG1,NUPR1,OSM,PPARG,PPARGC1A,PTEN,TGFB1,TP53,VEGF
GO:BP	negative regulation of cellular metabolic process	GO:0031324	12.6985	2248	42	27	21092	6.03165	AGT,AR,BRCA1,CSF2,ESR1,FOXO1,HGF,HIF1A,HMG20A,IFNG,IGF1,IKBKB,IL1B,IL4,IL6,MYC,NRG1,NUPR1,PPARA,PPARG,PTEN,SMAD3,TGFB1,TP53,TP63,VEGF,YAP1
GO:BP	regulation of molecular function	GO:0065009	12.6431	3055	42	30	21092	4.93149	AGT,AR,CHUK,EGF,EGFR,ERBB2,ESR1,HGF,HIF1A,HRAS,IFNG,IGF1,IKBKB,IL1B,IL4,IL6,MAPK7,MYC,NFKBIA,NRG1,NUPR1,PPARA,PPARG,PPARGC1A,PTEN,SMAD3,TGFB1,TP53,TP63,VEGF
GO:BP	positive regulation of epithelial cell proliferation	GO:0050679	12.5718	210	42	13	21092	31.088	AR,EGF,EGFR,ERBB2,HIF1A,HRAS,IGF1,MYC,SP1,TGFB1,TP63,VEGF,YAP1
GO:BP	regulation of extrinsic apoptotic signaling pathway	GO:2001236	12.5476	154	42	12	21092	39.1317	AGT,AR,BRCA1,CSF2,HGF,IGF1,IL1B,IL4,MAPK7,NRG1,PTEN,YAP1
GO:BP	response to external stimulus	GO:0009605	12.4694	2814	42	29	21092	5.17538	AGT,BRD4,CHUK,CSF2,ERBB2,ESR1,FOXO1,HGF,HIF1A,HRAS,IFNG,IGF1,IKBKB,IL1B,IL4,IL6,MAPK7,NFKBIA,NRG1,NUPR1,OSM,PPARA,PPARG,PPARGC1A,PTEN,SMAD3,TGFB1,TP53,VEGF
GO:BP	regulation of protein phosphorylation	GO:0001932	12.4631	1095	42	21	21092	9.63105	AGT,BRD4,CSF2,EGF,EGFR,ERBB2,HGF,HRAS,IFNG,IGF1,IL1B,IL4,IL6,KRAS,NRG1,OSM,PPARG,PTEN,TGFB1,TP53,VEGF
GO:BP	nucleobase-containing compound metabolic process	GO:0006139	12.3423	8094	42	41	21092	2.54384	AGT,AR,BRCA1,BRD4,CHUK,CSF2,EGF,EGFR,EPAS1,ERBB2,ESR1,FOXO1,HGF,HIF1A,HMG20A,HRAS,IFNG,IGF1,IKBKB,IL1B,IL4,IL6,KDM3B,MAPK7,MYC,NFKBIA,NRG1,NUPR1,OSM,PGR,PPARA,PPARG,PPARGC1A,PTEN,SMAD3,SP1,TGFB1,TP53,TP63,VEGF,YAP1
GO:BP	gene expression	GO:0010467	12.2236	9008	42	42	21092	2.34147	AGT,AR,BRCA1,BRD4,CHUK,CSF2,EGF,EGFR,EPAS1,ERBB2,ESR1,FOXO1,HGF,HIF1A,HMG20A,HRAS,IFNG,IGF1,IKBKB,IL1B,IL4,IL6,KDM3B,KRAS,MAPK7,MYC,NFKBIA,NRG1,NUPR1,OSM,PGR,PPARA,PPARG,PPARGC1A,PTEN,SMAD3,SP1,TGFB1,TP53,TP63,VEGF,YAP1
GO:BP	multicellular organismal process	GO:0032501	12.1899	7463	42	40	21092	2.69163	AGT,AR,BRCA1,CHUK,CSF2,EGF,EGFR,EPAS1,ERBB2,ESR1,FOXO1,HGF,HIF1A,HMG20A,HRAS,IFNG,IGF1,IKBKB,IL1B,IL4,IL6,KRAS,MAPK7,MYC,NFKBIA,NRG1,NUPR1,OSM,PGR,PPARA,PPARG,PPARGC1A,PTEN,SMAD3,SP1,TGFB1,TP53,TP63,VEGF,YAP1
GO:BP	cellular response to stimulus	GO:0051716	12.1197	7494	42	40	21092	2.68049	AGT,AR,BRCA1,BRD4,CHUK,CSF2,EGF,EGFR,EPAS1,ERBB2,ESR1,FOXO1,HGF,HIF1A,HRAS,IFNG,IGF1,IKBKB,IL1B,IL4,IL6,KRAS,MAPK7,MYC,NFKBIA,NRG1,NUPR1,OSM,PGR,PPARA,PPARG,PPARGC1A,PTEN,SMAD3,SP1,TGFB1,TP53,TP63,VEGF,YAP1
GO:BP	negative regulation of nitrogen compound metabolic process	GO:0051172	12.0142	2392	42	27	21092	5.66854	AGT,AR,BRCA1,CSF2,EGFR,ESR1,FOXO1,HGF,HMG20A,IFNG,IGF1,IKBKB,IL1B,IL4,IL6,MYC,NRG1,NUPR1,PPARA,PPARG,PTEN,SMAD3,TGFB1,TP53,TP63,VEGF,YAP1
GO:BP	heterocycle metabolic process	GO:0046483	11.9747	8265	42	41	21092	2.49121	AGT,AR,BRCA1,BRD4,CHUK,CSF2,EGF,EGFR,EPAS1,ERBB2,ESR1,FOXO1,HGF,HIF1A,HMG20A,HRAS,IFNG,IGF1,IKBKB,IL1B,IL4,IL6,KDM3B,MAPK7,MYC,NFKBIA,NRG1,NUPR1,OSM,PGR,PPARA,PPARG,PPARGC1A,PTEN,SMAD3,SP1,TGFB1,TP53,TP63,VEGF,YAP1
GO:BP	cellular aromatic compound metabolic process	GO:0006725	11.8539	8322	42	41	21092	2.47414	AGT,AR,BRCA1,BRD4,CHUK,CSF2,EGF,EGFR,EPAS1,ERBB2,ESR1,FOXO1,HGF,HIF1A,HMG20A,HRAS,IFNG,IGF1,IKBKB,IL1B,IL4,IL6,KDM3B,MAPK7,MYC,NFKBIA,NRG1,NUPR1,OSM,PGR,PPARA,PPARG,PPARGC1A,PTEN,SMAD3,SP1,TGFB1,TP53,TP63,VEGF,YAP1
GO:BP	signaling	GO:0023052	11.7271	6492	42	38	21092	2.9395	AGT,AR,BRCA1,BRD4,CHUK,CSF2,EGF,EGFR,EPAS1,ERBB2,ESR1,FOXO1,HGF,HIF1A,HRAS,IFNG,IGF1,IKBKB,IL1B,IL4,IL6,KRAS,MAPK7,MYC,NFKBIA,NRG1,NUPR1,OSM,PGR,PPARA,PPARG,PTEN,SMAD3,TGFB1,TP53,TP63,VEGF,YAP1
GO:BP	regulation of defense response	GO:0031347	11.7052	620	42	17	21092	13.7697	AGT,BRD4,ESR1,HGF,IFNG,IGF1,IKBKB,IL1B,IL4,IL6,MAPK7,NFKBIA,NUPR1,OSM,PPARA,PPARG,SMAD3
GO:BP	organonitrogen compound metabolic process	GO:1901564	11.6542	6522	42	38	21092	2.92598	AGT,BRCA1,BRD4,CHUK,CSF2,EGF,EGFR,EPAS1,ERBB2,FOXO1,HGF,HIF1A,HMG20A,HRAS,IFNG,IGF1,IKBKB,IL1B,IL4,IL6,KDM3B,KRAS,MAPK7,MYC,NFKBIA,NRG1,NUPR1,OSM,PPARA,PPARG,PPARGC1A,PTEN,SMAD3,SP1,TGFB1,TP53,TP63,VEGF
GO:BP	positive regulation of molecular function	GO:0044093	11.6288	1573	42	23	21092	7.3429	AGT,AR,CHUK,EGF,EGFR,ERBB2,ESR1,HIF1A,HRAS,IFNG,IGF1,IKBKB,IL1B,IL4,IL6,MYC,NRG1,PPARG,PPARGC1A,PTEN,SMAD3,TGFB1,VEGF
GO:BP	cell communication	GO:0007154	11.5841	6551	42	38	21092	2.91303	AGT,AR,BRCA1,BRD4,CHUK,CSF2,EGF,EGFR,EPAS1,ERBB2,ESR1,FOXO1,HGF,HIF1A,HRAS,IFNG,IGF1,IKBKB,IL1B,IL4,IL6,KRAS,MAPK7,MYC,NFKBIA,NRG1,NUPR1,OSM,PGR,PPARA,PPARG,PTEN,SMAD3,TGFB1,TP53,TP63,VEGF,YAP1
GO:BP	tissue morphogenesis	GO:0048729	11.5792	631	42	17	21092	13.5297	AGT,AR,EGF,EGFR,ESR1,HGF,HIF1A,KRAS,MYC,NRG1,PGR,PTEN,SMAD3,TGFB1,TP63,VEGF,YAP1
GO:BP	morphogenesis of a branching epithelium	GO:0061138	11.5203	187	42	12	21092	32.2261	AGT,AR,EGF,ESR1,HGF,KRAS,MYC,PGR,TGFB1,TP63,VEGF,YAP1
GO:BP	regulation of fibroblast proliferation	GO:0048145	11.4846	90	42	10	21092	55.7989	AGT,EGFR,ESR1,HRAS,IGF1,MYC,NUPR1,PPARG,TGFB1,TP53
GO:BP	morphogenesis of an epithelium	GO:0002009	11.4804	525	42	16	21092	15.3049	AGT,AR,EGF,EGFR,ESR1,HGF,HIF1A,KRAS,MYC,PGR,PTEN,SMAD3,TGFB1,TP63,VEGF,YAP1
GO:BP	animal organ morphogenesis	GO:0009887	11.434	1066	42	20	21092	9.42196	AGT,AR,EGFR,ESR1,HGF,HIF1A,HRAS,IL6,KRAS,MYC,NRG1,PGR,PPARA,PTEN,SMAD3,TGFB1,TP53,TP63,VEGF,YAP1
GO:BP	regulation of peptidyl-tyrosine phosphorylation	GO:0050730	11.4273	257	42	13	21092	25.4026	AGT,CSF2,EGF,EGFR,HGF,IFNG,IGF1,IL4,IL6,NRG1,OSM,TP53,VEGF
GO:BP	organic cyclic compound metabolic process	GO:1901360	11.3728	8553	42	41	21092	2.40732	AGT,AR,BRCA1,BRD4,CHUK,CSF2,EGF,EGFR,EPAS1,ERBB2,ESR1,FOXO1,HGF,HIF1A,HMG20A,HRAS,IFNG,IGF1,IKBKB,IL1B,IL4,IL6,KDM3B,MAPK7,MYC,NFKBIA,NRG1,NUPR1,OSM,PGR,PPARA,PPARG,PPARGC1A,PTEN,SMAD3,SP1,TGFB1,TP53,TP63,VEGF,YAP1
GO:BP	regulation of DNA-binding transcription factor activity	GO:0051090	11.2671	437	42	15	21092	17.2377	AGT,AR,CHUK,ESR1,IKBKB,IL1B,IL6,NFKBIA,NUPR1,PPARG,PPARGC1A,PTEN,SMAD3,TGFB1,VEGF
GO:BP	positive regulation of DNA-binding transcription factor activity	GO:0051091	11.2122	267	42	13	21092	24.4512	AGT,AR,CHUK,ESR1,IKBKB,IL1B,IL6,PPARG,PPARGC1A,PTEN,SMAD3,TGFB1,VEGF
GO:BP	regulation of MAPK cascade	GO:0043408	11.1717	668	42	17	21092	12.7803	AGT,AR,EGF,EGFR,ERBB2,FOXO1,HGF,HRAS,IGF1,IL1B,IL6,MYC,NRG1,OSM,PPARG,PTEN,VEGF
GO:BP	morphogenesis of a branching structure	GO:0001763	11.1409	201	42	12	21092	29.9815	AGT,AR,EGF,ESR1,HGF,KRAS,MYC,PGR,TGFB1,TP63,VEGF,YAP1
GO:BP	regulation of growth	GO:0040008	11.1397	671	42	17	21092	12.7232	AGT,AR,EGFR,ERBB2,HIF1A,IFNG,IGF1,NRG1,OSM,PPARA,PPARG,PTEN,SMAD3,TGFB1,TP53,VEGF,YAP1
GO:BP	regulation of response to external stimulus	GO:0032101	11.1324	948	42	19	21092	10.065	AGT,BRD4,ESR1,HGF,IFNG,IGF1,IKBKB,IL1B,IL4,IL6,MAPK7,NFKBIA,NUPR1,OSM,PPARA,PPARG,PTEN,SMAD3,VEGF
GO:BP	negative regulation of extrinsic apoptotic signaling pathway	GO:2001237	11.1005	98	42	10	21092	51.2439	AR,BRCA1,CSF2,HGF,IGF1,IL1B,IL4,MAPK7,NRG1,YAP1
GO:BP	response to abiotic stimulus	GO:0009628	10.894	1138	42	20	21092	8.82584	AGT,BRCA1,EGFR,EPAS1,FOXO1,HIF1A,HRAS,IGF1,IL1B,KRAS,MYC,NFKBIA,PPARA,PPARG,PTEN,SMAD3,TGFB1,TP53,VEGF,YAP1
GO:BP	blood vessel development	GO:0001568	10.8077	703	42	17	21092	12.144	AGT,BRCA1,EGF,EPAS1,ERBB2,FOXO1,HGF,HIF1A,IL1B,IL6,MAPK7,PPARG,PTEN,SP1,TGFB1,VEGF,YAP1
GO:BP	peptidyl-tyrosine phosphorylation	GO:0018108	10.76	375	42	14	21092	18.7484	AGT,CSF2,EGF,EGFR,ERBB2,HGF,IFNG,IGF1,IL4,IL6,NRG1,OSM,TP53,VEGF
GO:BP	negative regulation of metabolic process	GO:0009892	10.7325	3575	42	30	21092	4.21419	AGT,AR,BRCA1,CSF2,EGFR,ESR1,FOXO1,HGF,HIF1A,HMG20A,HRAS,IFNG,IGF1,IKBKB,IL1B,IL4,IL6,MYC,NRG1,NUPR1,PGR,PPARA,PPARG,PTEN,SMAD3,TGFB1,TP53,TP63,VEGF,YAP1
GO:BP	peptidyl-tyrosine modification	GO:0018212	10.7282	377	42	14	21092	18.649	AGT,CSF2,EGF,EGFR,ERBB2,HGF,IFNG,IGF1,IL4,IL6,NRG1,OSM,TP53,VEGF
GO:BP	fibroblast proliferation	GO:0048144	10.7065	107	42	10	21092	46.9337	AGT,EGFR,ESR1,HRAS,IGF1,MYC,NUPR1,PPARG,TGFB1,TP53
GO:BP	cellular nitrogen compound metabolic process	GO:0034641	10.602	8937	42	41	21092	2.30388	AGT,AR,BRCA1,BRD4,CHUK,CSF2,EGF,EGFR,EPAS1,ERBB2,ESR1,FOXO1,HGF,HIF1A,HMG20A,HRAS,IFNG,IGF1,IKBKB,IL1B,IL4,IL6,KDM3B,MAPK7,MYC,NFKBIA,NRG1,NUPR1,OSM,PGR,PPARA,PPARG,PPARGC1A,PTEN,SMAD3,SP1,TGFB1,TP53,TP63,VEGF,YAP1
GO:BP	cellular response to oxygen-containing compound	GO:1901701	10.554	1186	42	20	21092	8.46864	AGT,AR,BRCA1,CHUK,CSF2,EGFR,ESR1,FOXO1,HGF,HIF1A,IGF1,IL1B,IL6,MAPK7,NFKBIA,PPARG,SP1,TGFB1,TP53,YAP1
GO:BP	vasculature development	GO:0001944	10.5011	734	42	17	21092	11.6311	AGT,BRCA1,EGF,EPAS1,ERBB2,FOXO1,HGF,HIF1A,IL1B,IL6,MAPK7,PPARG,PTEN,SP1,TGFB1,VEGF,YAP1
[truncated: 845 more rows]
